# Supplementary material for: Consequences of introgression and gene flow on the genetic structure and diversity of Lima bean (Phaseolus lunatus L.) in its Mesoamerican diversity area
Source: PeerJ. 2022 Jul 5;10:e13690. doi: 10.7717/peerj.13690 (PMC9266586; doi:10.7717/peerj.13690)
Supplement: Supplemental Information 14 [file peerj-10-13690-s014.gz › peerj-10-13690-s014]

##fileformat=VCFv4.0
##Tassel=<ID=GenotypeTable,Version=5,Description="Reference allele is not known. The major allele was used as reference allele">
##FORMAT=<ID=GT,Number=1,Type=String,Description="Genotype">
##FORMAT=<ID=AD,Number=.,Type=Integer,Description="Allelic depths for the reference and alternate alleles in the order listed">
##FORMAT=<ID=DP,Number=1,Type=Integer,Description="Read Depth (only filtered reads used for calling)">
##FORMAT=<ID=GQ,Number=1,Type=Float,Description="Genotype Quality">
##FORMAT=<ID=PL,Number=.,Type=Float,Description="Normalized, Phred-scaled likelihoods for AA,AB,BB genotypes where A=ref and B=alt; not applicable if site is not biallelic">
##INFO=<ID=NS,Number=1,Type=Integer,Description="Number of Samples With Data">
##INFO=<ID=DP,Number=1,Type=Integer,Description="Total Depth">
##INFO=<ID=AF,Number=.,Type=Float,Description="Allele Frequency">
#CHROM	POS	ID	REF	ALT	QUAL	FILTER	INFO	FORMAT	CI10_70	CI10_71	CI10_72	CI11_77	CI11_79	CI11_80	CI12_324	CI12_326	CI14A_107	CI14B_111	CI14B_113	CI15_337	CI15_338	CI2_8	CI3A_16	CI3A_20	CI3B_26	CI3B_316	CI3B_317	CI4_32	CI6_375	CI7_49	CI7_53	CI8_58	CI9_63	CI9_65	CI9_69
PL01	71307	SPL01_71307	A	C	.	PASS	DP=0	GT:AD:DP:GQ:PL	0/0:0,0:0:33:0,0,0	0/0:0,0:0:33:0,0,0	1/1:0,0:0:33:0,0,0	0/0:0,0:0:33:0,0,0	0/0:0,0:0:33:0,0,0	0/1:0,0:0:33:0,0,0	0/0:0,0:0:33:0,0,0	0/0:0,0:0:33:0,0,0	0/0:0,0:0:33:0,0,0	0/0:0,0:0:33:0,0,0	0/0:0,0:0:33:0,0,0	0/0:0,0:0:33:0,0,0	0/0:0,0:0:33:0,0,0	0/0:0,0:0:33:0,0,0	0/0:0,0:0:33:0,0,0	0/0:0,0:0:33:0,0,0	0/0:0,0:0:33:0,0,0	0/0:0,0:0:33:0,0,0	0/0:0,0:0:33:0,0,0	1/1:0,0:0:33:0,0,0	0/0:0,0:0:33:0,0,0	0/0:0,0:0:33:0,0,0	0/0:0,0:0:33:0,0,0	0/0:0,0:0:33:0,0,0	0/1:0,0:0:33:0,0,0	0/0:0,0:0:33:0,0,0	0/0:0,0:0:33:0,0,0
PL01	71339	SPL01_71339	A	C	.	PASS	DP=0	GT:AD:DP:GQ:PL	0/0:0,0:0:33:0,0,0	0/0:0,0:0:33:0,0,0	0/0:0,0:0:33:0,0,0	0/0:0,0:0:33:0,0,0	0/0:0,0:0:33:0,0,0	0/0:0,0:0:33:0,0,0	0/0:0,0:0:33:0,0,0	0/0:0,0:0:33:0,0,0	0/0:0,0:0:33:0,0,0	0/0:0,0:0:33:0,0,0	0/0:0,0:0:33:0,0,0	0/0:0,0:0:33:0,0,0	0/0:0,0:0:33:0,0,0	0/0:0,0:0:33:0,0,0	0/0:0,0:0:33:0,0,0	0/0:0,0:0:33:0,0,0	0/0:0,0:0:33:0,0,0	0/0:0,0:0:33:0,0,0	0/0:0,0:0:33:0,0,0	0/0:0,0:0:33:0,0,0	0/0:0,0:0:33:0,0,0	0/0:0,0:0:33:0,0,0	0/0:0,0:0:33:0,0,0	0/0:0,0:0:33:0,0,0	0/0:0,0:0:33:0,0,0	0/0:0,0:0:33:0,0,0	0/0:0,0:0:33:0,0,0
PL01	71482	SPL01_71482	G	C	.	PASS	DP=0	GT:AD:DP:GQ:PL	0/1:0,0:0:33:0,0,0	1/1:0,0:0:33:0,0,0	1/1:0,0:0:33:0,0,0	1/1:0,0:0:33:0,0,0	1/1:0,0:0:33:0,0,0	1/1:0,0:0:33:0,0,0	0/0:0,0:0:33:0,0,0	0/0:0,0:0:33:0,0,0	0/0:0,0:0:33:0,0,0	0/0:0,0:0:33:0,0,0	1/1:0,0:0:33:0,0,0	0/0:0,0:0:33:0,0,0	0/0:0,0:0:33:0,0,0	0/0:0,0:0:33:0,0,0	0/0:0,0:0:33:0,0,0	0/0:0,0:0:33:0,0,0	1/1:0,0:0:33:0,0,0	0/0:0,0:0:33:0,0,0	0/0:0,0:0:33:0,0,0	1/1:0,0:0:33:0,0,0	1/1:0,0:0:33:0,0,0	0/0:0,0:0:33:0,0,0	0/0:0,0:0:33:0,0,0	1/1:0,0:0:33:0,0,0	1/1:0,0:0:33:0,0,0	1/1:0,0:0:33:0,0,0	1/1:0,0:0:33:0,0,0
PL01	99307	SPL01_99307	C	T	.	PASS	DP=0	GT:AD:DP:GQ:PL	0/0:0,0:0:33:0,0,0	0/0:0,0:0:33:0,0,0	0/0:0,0:0:33:0,0,0	0/0:0,0:0:33:0,0,0	0/0:0,0:0:33:0,0,0	0/0:0,0:0:33:0,0,0	0/0:0,0:0:33:0,0,0	0/0:0,0:0:33:0,0,0	0/0:0,0:0:33:0,0,0	0/0:0,0:0:33:0,0,0	0/0:0,0:0:33:0,0,0	0/0:0,0:0:33:0,0,0	0/0:0,0:0:33:0,0,0	0/0:0,0:0:33:0,0,0	0/0:0,0:0:33:0,0,0	0/0:0,0:0:33:0,0,0	0/0:0,0:0:33:0,0,0	0/0:0,0:0:33:0,0,0	0/0:0,0:0:33:0,0,0	0/0:0,0:0:33:0,0,0	0/0:0,0:0:33:0,0,0	0/0:0,0:0:33:0,0,0	./.:0,0:0	0/0:0,0:0:33:0,0,0	0/0:0,0:0:33:0,0,0	0/0:0,0:0:33:0,0,0	0/0:0,0:0:33:0,0,0
PL01	104945	SPL01_104945	T	C	.	PASS	DP=0	GT:AD:DP:GQ:PL	0/0:0,0:0:33:0,0,0	0/0:0,0:0:33:0,0,0	0/0:0,0:0:33:0,0,0	0/0:0,0:0:33:0,0,0	0/0:0,0:0:33:0,0,0	0/0:0,0:0:33:0,0,0	0/0:0,0:0:33:0,0,0	0/0:0,0:0:33:0,0,0	0/0:0,0:0:33:0,0,0	0/0:0,0:0:33:0,0,0	0/0:0,0:0:33:0,0,0	0/0:0,0:0:33:0,0,0	0/0:0,0:0:33:0,0,0	0/0:0,0:0:33:0,0,0	0/0:0,0:0:33:0,0,0	0/0:0,0:0:33:0,0,0	0/0:0,0:0:33:0,0,0	0/0:0,0:0:33:0,0,0	0/0:0,0:0:33:0,0,0	0/0:0,0:0:33:0,0,0	0/0:0,0:0:33:0,0,0	0/0:0,0:0:33:0,0,0	0/0:0,0:0:33:0,0,0	0/0:0,0:0:33:0,0,0	0/0:0,0:0:33:0,0,0	0/0:0,0:0:33:0,0,0	0/0:0,0:0:33:0,0,0
PL01	112709	SPL01_112709	A	G	.	PASS	DP=0	GT:AD:DP:GQ:PL	0/0:0,0:0:33:0,0,0	0/0:0,0:0:33:0,0,0	0/0:0,0:0:33:0,0,0	0/0:0,0:0:33:0,0,0	0/0:0,0:0:33:0,0,0	0/0:0,0:0:33:0,0,0	0/0:0,0:0:33:0,0,0	0/0:0,0:0:33:0,0,0	0/0:0,0:0:33:0,0,0	0/0:0,0:0:33:0,0,0	0/0:0,0:0:33:0,0,0	0/0:0,0:0:33:0,0,0	0/0:0,0:0:33:0,0,0	0/0:0,0:0:33:0,0,0	0/0:0,0:0:33:0,0,0	0/0:0,0:0:33:0,0,0	0/0:0,0:0:33:0,0,0	0/0:0,0:0:33:0,0,0	0/0:0,0:0:33:0,0,0	0/0:0,0:0:33:0,0,0	0/0:0,0:0:33:0,0,0	0/0:0,0:0:33:0,0,0	0/0:0,0:0:33:0,0,0	0/0:0,0:0:33:0,0,0	0/0:0,0:0:33:0,0,0	0/0:0,0:0:33:0,0,0	0/0:0,0:0:33:0,0,0
PL01	112722	SPL01_112722	C	T	.	PASS	DP=0	GT:AD:DP:GQ:PL	0/0:0,0:0:33:0,0,0	0/0:0,0:0:33:0,0,0	1/1:0,0:0:33:0,0,0	0/0:0,0:0:33:0,0,0	0/0:0,0:0:33:0,0,0	0/1:0,0:0:33:0,0,0	0/0:0,0:0:33:0,0,0	0/0:0,0:0:33:0,0,0	0/0:0,0:0:33:0,0,0	0/0:0,0:0:33:0,0,0	0/0:0,0:0:33:0,0,0	0/0:0,0:0:33:0,0,0	0/0:0,0:0:33:0,0,0	0/0:0,0:0:33:0,0,0	0/0:0,0:0:33:0,0,0	0/0:0,0:0:33:0,0,0	0/0:0,0:0:33:0,0,0	0/0:0,0:0:33:0,0,0	0/0:0,0:0:33:0,0,0	1/1:0,0:0:33:0,0,0	0/0:0,0:0:33:0,0,0	0/0:0,0:0:33:0,0,0	0/0:0,0:0:33:0,0,0	0/0:0,0:0:33:0,0,0	0/1:0,0:0:33:0,0,0	0/0:0,0:0:33:0,0,0	0/0:0,0:0:33:0,0,0
PL01	112742	SPL01_112742	T	C	.	PASS	DP=0	GT:AD:DP:GQ:PL	0/0:0,0:0:33:0,0,0	0/0:0,0:0:33:0,0,0	1/1:0,0:0:33:0,0,0	0/0:0,0:0:33:0,0,0	0/0:0,0:0:33:0,0,0	1/0:0,0:0:33:0,0,0	0/0:0,0:0:33:0,0,0	0/0:0,0:0:33:0,0,0	0/0:0,0:0:33:0,0,0	0/0:0,0:0:33:0,0,0	0/0:0,0:0:33:0,0,0	0/0:0,0:0:33:0,0,0	0/0:0,0:0:33:0,0,0	0/0:0,0:0:33:0,0,0	0/0:0,0:0:33:0,0,0	0/0:0,0:0:33:0,0,0	0/0:0,0:0:33:0,0,0	0/0:0,0:0:33:0,0,0	0/0:0,0:0:33:0,0,0	1/1:0,0:0:33:0,0,0	0/0:0,0:0:33:0,0,0	0/0:0,0:0:33:0,0,0	0/0:0,0:0:33:0,0,0	0/0:0,0:0:33:0,0,0	1/0:0,0:0:33:0,0,0	0/0:0,0:0:33:0,0,0	0/0:0,0:0:33:0,0,0
PL01	113150	SPL01_113150	C	G	.	PASS	DP=0	GT:AD:DP:GQ:PL	0/0:0,0:0:33:0,0,0	0/0:0,0:0:33:0,0,0	0/0:0,0:0:33:0,0,0	0/0:0,0:0:33:0,0,0	0/0:0,0:0:33:0,0,0	0/0:0,0:0:33:0,0,0	0/0:0,0:0:33:0,0,0	0/0:0,0:0:33:0,0,0	0/0:0,0:0:33:0,0,0	0/0:0,0:0:33:0,0,0	0/0:0,0:0:33:0,0,0	0/0:0,0:0:33:0,0,0	0/0:0,0:0:33:0,0,0	0/0:0,0:0:33:0,0,0	0/0:0,0:0:33:0,0,0	0/0:0,0:0:33:0,0,0	0/0:0,0:0:33:0,0,0	0/0:0,0:0:33:0,0,0	0/0:0,0:0:33:0,0,0	0/0:0,0:0:33:0,0,0	0/0:0,0:0:33:0,0,0	0/0:0,0:0:33:0,0,0	0/0:0,0:0:33:0,0,0	0/0:0,0:0:33:0,0,0	0/0:0,0:0:33:0,0,0	0/0:0,0:0:33:0,0,0	0/0:0,0:0:33:0,0,0
PL01	121908	SPL01_121908	G	A	.	PASS	DP=0	GT:AD:DP:GQ:PL	0/0:0,0:0:33:0,0,0	0/0:0,0:0:33:0,0,0	0/0:0,0:0:33:0,0,0	0/0:0,0:0:33:0,0,0	0/0:0,0:0:33:0,0,0	0/0:0,0:0:33:0,0,0	0/0:0,0:0:33:0,0,0	0/0:0,0:0:33:0,0,0	0/0:0,0:0:33:0,0,0	0/0:0,0:0:33:0,0,0	0/0:0,0:0:33:0,0,0	0/0:0,0:0:33:0,0,0	0/0:0,0:0:33:0,0,0	0/0:0,0:0:33:0,0,0	0/0:0,0:0:33:0,0,0	0/0:0,0:0:33:0,0,0	0/0:0,0:0:33:0,0,0	0/0:0,0:0:33:0,0,0	0/0:0,0:0:33:0,0,0	0/0:0,0:0:33:0,0,0	0/0:0,0:0:33:0,0,0	0/0:0,0:0:33:0,0,0	0/0:0,0:0:33:0,0,0	0/0:0,0:0:33:0,0,0	0/0:0,0:0:33:0,0,0	0/0:0,0:0:33:0,0,0	0/0:0,0:0:33:0,0,0
PL01	122138	SPL01_122138	G	T	.	PASS	DP=0	GT:AD:DP:GQ:PL	0/0:0,0:0:33:0,0,0	0/0:0,0:0:33:0,0,0	0/0:0,0:0:33:0,0,0	0/0:0,0:0:33:0,0,0	0/0:0,0:0:33:0,0,0	0/0:0,0:0:33:0,0,0	0/0:0,0:0:33:0,0,0	0/0:0,0:0:33:0,0,0	0/0:0,0:0:33:0,0,0	0/0:0,0:0:33:0,0,0	0/0:0,0:0:33:0,0,0	0/0:0,0:0:33:0,0,0	0/0:0,0:0:33:0,0,0	0/0:0,0:0:33:0,0,0	0/0:0,0:0:33:0,0,0	0/0:0,0:0:33:0,0,0	0/0:0,0:0:33:0,0,0	0/0:0,0:0:33:0,0,0	0/0:0,0:0:33:0,0,0	0/0:0,0:0:33:0,0,0	0/0:0,0:0:33:0,0,0	0/0:0,0:0:33:0,0,0	0/0:0,0:0:33:0,0,0	0/0:0,0:0:33:0,0,0	0/0:0,0:0:33:0,0,0	0/0:0,0:0:33:0,0,0	0/0:0,0:0:33:0,0,0
PL01	131235	SPL01_131235	A	G	.	PASS	DP=0	GT:AD:DP:GQ:PL	0/0:0,0:0:33:0,0,0	0/0:0,0:0:33:0,0,0	0/0:0,0:0:33:0,0,0	0/0:0,0:0:33:0,0,0	0/0:0,0:0:33:0,0,0	0/0:0,0:0:33:0,0,0	0/0:0,0:0:33:0,0,0	0/0:0,0:0:33:0,0,0	0/0:0,0:0:33:0,0,0	0/0:0,0:0:33:0,0,0	0/0:0,0:0:33:0,0,0	0/0:0,0:0:33:0,0,0	0/0:0,0:0:33:0,0,0	0/0:0,0:0:33:0,0,0	0/0:0,0:0:33:0,0,0	0/0:0,0:0:33:0,0,0	0/0:0,0:0:33:0,0,0	0/0:0,0:0:33:0,0,0	0/0:0,0:0:33:0,0,0	0/0:0,0:0:33:0,0,0	0/0:0,0:0:33:0,0,0	0/0:0,0:0:33:0,0,0	0/0:0,0:0:33:0,0,0	0/0:0,0:0:33:0,0,0	0/0:0,0:0:33:0,0,0	0/0:0,0:0:33:0,0,0	0/0:0,0:0:33:0,0,0
PL01	131244	SPL01_131244	A	C	.	PASS	DP=0	GT:AD:DP:GQ:PL	0/0:0,0:0:33:0,0,0	0/0:0,0:0:33:0,0,0	1/1:0,0:0:33:0,0,0	0/0:0,0:0:33:0,0,0	0/0:0,0:0:33:0,0,0	0/1:0,0:0:33:0,0,0	0/0:0,0:0:33:0,0,0	0/0:0,0:0:33:0,0,0	0/0:0,0:0:33:0,0,0	0/0:0,0:0:33:0,0,0	0/0:0,0:0:33:0,0,0	0/0:0,0:0:33:0,0,0	0/0:0,0:0:33:0,0,0	0/0:0,0:0:33:0,0,0	0/0:0,0:0:33:0,0,0	0/0:0,0:0:33:0,0,0	0/0:0,0:0:33:0,0,0	0/0:0,0:0:33:0,0,0	0/0:0,0:0:33:0,0,0	1/1:0,0:0:33:0,0,0	0/0:0,0:0:33:0,0,0	0/0:0,0:0:33:0,0,0	0/0:0,0:0:33:0,0,0	0/0:0,0:0:33:0,0,0	0/1:0,0:0:33:0,0,0	0/0:0,0:0:33:0,0,0	0/0:0,0:0:33:0,0,0
PL01	137709	SPL01_137709	C	G	.	PASS	DP=0	GT:AD:DP:GQ:PL	0/0:0,0:0:33:0,0,0	0/0:0,0:0:33:0,0,0	0/0:0,0:0:33:0,0,0	0/0:0,0:0:33:0,0,0	0/0:0,0:0:33:0,0,0	0/0:0,0:0:33:0,0,0	0/0:0,0:0:33:0,0,0	0/0:0,0:0:33:0,0,0	0/0:0,0:0:33:0,0,0	0/0:0,0:0:33:0,0,0	0/0:0,0:0:33:0,0,0	0/0:0,0:0:33:0,0,0	0/0:0,0:0:33:0,0,0	0/0:0,0:0:33:0,0,0	0/0:0,0:0:33:0,0,0	0/0:0,0:0:33:0,0,0	0/0:0,0:0:33:0,0,0	0/0:0,0:0:33:0,0,0	0/0:0,0:0:33:0,0,0	0/0:0,0:0:33:0,0,0	0/0:0,0:0:33:0,0,0	0/0:0,0:0:33:0,0,0	0/0:0,0:0:33:0,0,0	0/0:0,0:0:33:0,0,0	0/0:0,0:0:33:0,0,0	0/0:0,0:0:33:0,0,0	0/0:0,0:0:33:0,0,0
PL01	141201	SPL01_141201	T	C	.	PASS	DP=0	GT:AD:DP:GQ:PL	0/0:0,0:0:33:0,0,0	0/0:0,0:0:33:0,0,0	1/1:0,0:0:33:0,0,0	0/0:0,0:0:33:0,0,0	0/0:0,0:0:33:0,0,0	1/0:0,0:0:33:0,0,0	0/0:0,0:0:33:0,0,0	./.:0,0:0	0/0:0,0:0:33:0,0,0	0/0:0,0:0:33:0,0,0	./.:0,0:0	0/0:0,0:0:33:0,0,0	0/0:0,0:0:33:0,0,0	0/0:0,0:0:33:0,0,0	0/0:0,0:0:33:0,0,0	0/0:0,0:0:33:0,0,0	0/0:0,0:0:33:0,0,0	0/0:0,0:0:33:0,0,0	0/0:0,0:0:33:0,0,0	1/1:0,0:0:33:0,0,0	0/0:0,0:0:33:0,0,0	0/0:0,0:0:33:0,0,0	0/0:0,0:0:33:0,0,0	0/0:0,0:0:33:0,0,0	1/0:0,0:0:33:0,0,0	0/0:0,0:0:33:0,0,0	0/0:0,0:0:33:0,0,0
PL01	234260	SPL01_234260	C	T	.	PASS	DP=0	GT:AD:DP:GQ:PL	0/0:0,0:0:33:0,0,0	0/0:0,0:0:33:0,0,0	0/0:0,0:0:33:0,0,0	0/0:0,0:0:33:0,0,0	0/0:0,0:0:33:0,0,0	0/0:0,0:0:33:0,0,0	0/0:0,0:0:33:0,0,0	0/0:0,0:0:33:0,0,0	0/0:0,0:0:33:0,0,0	0/0:0,0:0:33:0,0,0	0/0:0,0:0:33:0,0,0	1/1:0,0:0:33:0,0,0	1/1:0,0:0:33:0,0,0	1/1:0,0:0:33:0,0,0	0/0:0,0:0:33:0,0,0	1/1:0,0:0:33:0,0,0	0/0:0,0:0:33:0,0,0	1/1:0,0:0:33:0,0,0	1/1:0,0:0:33:0,0,0	0/0:0,0:0:33:0,0,0	0/0:0,0:0:33:0,0,0	1/1:0,0:0:33:0,0,0	1/1:0,0:0:33:0,0,0	0/0:0,0:0:33:0,0,0	0/0:0,0:0:33:0,0,0	0/0:0,0:0:33:0,0,0	0/0:0,0:0:33:0,0,0
PL01	268104	SPL01_268104	A	G	.	PASS	DP=0	GT:AD:DP:GQ:PL	0/0:0,0:0:33:0,0,0	0/0:0,0:0:33:0,0,0	0/0:0,0:0:33:0,0,0	0/0:0,0:0:33:0,0,0	0/0:0,0:0:33:0,0,0	0/0:0,0:0:33:0,0,0	./.:0,0:0	0/0:0,0:0:33:0,0,0	0/0:0,0:0:33:0,0,0	0/0:0,0:0:33:0,0,0	0/0:0,0:0:33:0,0,0	0/0:0,0:0:33:0,0,0	0/0:0,0:0:33:0,0,0	0/0:0,0:0:33:0,0,0	0/0:0,0:0:33:0,0,0	0/0:0,0:0:33:0,0,0	0/0:0,0:0:33:0,0,0	0/0:0,0:0:33:0,0,0	0/0:0,0:0:33:0,0,0	0/0:0,0:0:33:0,0,0	0/0:0,0:0:33:0,0,0	0/0:0,0:0:33:0,0,0	./.:0,0:0	0/0:0,0:0:33:0,0,0	0/0:0,0:0:33:0,0,0	0/0:0,0:0:33:0,0,0	0/0:0,0:0:33:0,0,0
PL01	273978	SPL01_273978	C	T	.	PASS	DP=0	GT:AD:DP:GQ:PL	0/1:0,0:0:33:0,0,0	0/0:0,0:0:33:0,0,0	0/0:0,0:0:33:0,0,0	0/0:0,0:0:33:0,0,0	0/0:0,0:0:33:0,0,0	0/0:0,0:0:33:0,0,0	1/1:0,0:0:33:0,0,0	1/1:0,0:0:33:0,0,0	0/0:0,0:0:33:0,0,0	0/0:0,0:0:33:0,0,0	0/0:0,0:0:33:0,0,0	0/0:0,0:0:33:0,0,0	0/0:0,0:0:33:0,0,0	0/0:0,0:0:33:0,0,0	1/1:0,0:0:33:0,0,0	0/0:0,0:0:33:0,0,0	0/0:0,0:0:33:0,0,0	0/0:0,0:0:33:0,0,0	0/0:0,0:0:33:0,0,0	0/0:0,0:0:33:0,0,0	0/0:0,0:0:33:0,0,0	0/0:0,0:0:33:0,0,0	0/0:0,0:0:33:0,0,0	0/0:0,0:0:33:0,0,0	0/0:0,0:0:33:0,0,0	0/0:0,0:0:33:0,0,0	0/0:0,0:0:33:0,0,0
PL01	274067	SPL01_274067	A	T	.	PASS	DP=0	GT:AD:DP:GQ:PL	0/1:0,0:0:33:0,0,0	0/0:0,0:0:33:0,0,0	0/0:0,0:0:33:0,0,0	0/0:0,0:0:33:0,0,0	0/0:0,0:0:33:0,0,0	0/0:0,0:0:33:0,0,0	1/1:0,0:0:33:0,0,0	1/1:0,0:0:33:0,0,0	0/0:0,0:0:33:0,0,0	0/0:0,0:0:33:0,0,0	0/0:0,0:0:33:0,0,0	0/0:0,0:0:33:0,0,0	0/0:0,0:0:33:0,0,0	0/0:0,0:0:33:0,0,0	1/1:0,0:0:33:0,0,0	0/0:0,0:0:33:0,0,0	0/0:0,0:0:33:0,0,0	0/0:0,0:0:33:0,0,0	0/0:0,0:0:33:0,0,0	0/0:0,0:0:33:0,0,0	0/0:0,0:0:33:0,0,0	0/0:0,0:0:33:0,0,0	0/0:0,0:0:33:0,0,0	0/0:0,0:0:33:0,0,0	0/0:0,0:0:33:0,0,0	0/0:0,0:0:33:0,0,0	0/0:0,0:0:33:0,0,0
PL01	274933	SPL01_274933	T	G	.	PASS	DP=0	GT:AD:DP:GQ:PL	1/0:0,0:0:33:0,0,0	0/0:0,0:0:33:0,0,0	0/0:0,0:0:33:0,0,0	0/0:0,0:0:33:0,0,0	0/0:0,0:0:33:0,0,0	0/0:0,0:0:33:0,0,0	1/1:0,0:0:33:0,0,0	1/1:0,0:0:33:0,0,0	0/0:0,0:0:33:0,0,0	0/0:0,0:0:33:0,0,0	0/0:0,0:0:33:0,0,0	0/0:0,0:0:33:0,0,0	0/0:0,0:0:33:0,0,0	0/0:0,0:0:33:0,0,0	1/1:0,0:0:33:0,0,0	0/0:0,0:0:33:0,0,0	0/0:0,0:0:33:0,0,0	0/0:0,0:0:33:0,0,0	0/0:0,0:0:33:0,0,0	0/0:0,0:0:33:0,0,0	0/0:0,0:0:33:0,0,0	0/0:0,0:0:33:0,0,0	0/0:0,0:0:33:0,0,0	0/0:0,0:0:33:0,0,0	0/0:0,0:0:33:0,0,0	0/0:0,0:0:33:0,0,0	0/0:0,0:0:33:0,0,0
PL01	274973	SPL01_274973	T	C	.	PASS	DP=0	GT:AD:DP:GQ:PL	1/0:0,0:0:33:0,0,0	0/0:0,0:0:33:0,0,0	0/0:0,0:0:33:0,0,0	0/0:0,0:0:33:0,0,0	0/0:0,0:0:33:0,0,0	0/0:0,0:0:33:0,0,0	1/1:0,0:0:33:0,0,0	1/1:0,0:0:33:0,0,0	0/0:0,0:0:33:0,0,0	0/0:0,0:0:33:0,0,0	0/0:0,0:0:33:0,0,0	0/0:0,0:0:33:0,0,0	0/0:0,0:0:33:0,0,0	0/0:0,0:0:33:0,0,0	1/1:0,0:0:33:0,0,0	0/0:0,0:0:33:0,0,0	0/0:0,0:0:33:0,0,0	0/0:0,0:0:33:0,0,0	0/0:0,0:0:33:0,0,0	0/0:0,0:0:33:0,0,0	0/0:0,0:0:33:0,0,0	0/0:0,0:0:33:0,0,0	0/0:0,0:0:33:0,0,0	0/0:0,0:0:33:0,0,0	0/0:0,0:0:33:0,0,0	0/0:0,0:0:33:0,0,0	0/0:0,0:0:33:0,0,0
PL01	363680	SPL01_363680	T	C	.	PASS	DP=0	GT:AD:DP:GQ:PL	0/0:0,0:0:33:0,0,0	0/0:0,0:0:33:0,0,0	0/0:0,0:0:33:0,0,0	0/0:0,0:0:33:0,0,0	0/0:0,0:0:33:0,0,0	0/0:0,0:0:33:0,0,0	0/0:0,0:0:33:0,0,0	0/0:0,0:0:33:0,0,0	0/0:0,0:0:33:0,0,0	0/0:0,0:0:33:0,0,0	0/0:0,0:0:33:0,0,0	0/0:0,0:0:33:0,0,0	1/1:0,0:0:33:0,0,0	0/0:0,0:0:33:0,0,0	0/0:0,0:0:33:0,0,0	1/1:0,0:0:33:0,0,0	0/0:0,0:0:33:0,0,0	1/1:0,0:0:33:0,0,0	1/1:0,0:0:33:0,0,0	0/0:0,0:0:33:0,0,0	0/0:0,0:0:33:0,0,0	1/1:0,0:0:33:0,0,0	1/1:0,0:0:33:0,0,0	1/1:0,0:0:33:0,0,0	0/0:0,0:0:33:0,0,0	0/0:0,0:0:33:0,0,0	0/0:0,0:0:33:0,0,0
PL01	444741	SPL01_444741	G	A	.	PASS	DP=0	GT:AD:DP:GQ:PL	1/0:0,0:0:33:0,0,0	0/0:0,0:0:33:0,0,0	1/1:0,0:0:33:0,0,0	0/0:0,0:0:33:0,0,0	0/0:0,0:0:33:0,0,0	1/0:0,0:0:33:0,0,0	1/1:0,0:0:33:0,0,0	1/1:0,0:0:33:0,0,0	0/0:0,0:0:33:0,0,0	1/0:0,0:0:33:0,0,0	1/1:0,0:0:33:0,0,0	0/0:0,0:0:33:0,0,0	0/0:0,0:0:33:0,0,0	1/1:0,0:0:33:0,0,0	1/1:0,0:0:33:0,0,0	0/0:0,0:0:33:0,0,0	0/0:0,0:0:33:0,0,0	0/0:0,0:0:33:0,0,0	0/0:0,0:0:33:0,0,0	1/1:0,0:0:33:0,0,0	0/0:0,0:0:33:0,0,0	0/0:0,0:0:33:0,0,0	0/0:0,0:0:33:0,0,0	0/0:0,0:0:33:0,0,0	1/1:0,0:0:33:0,0,0	1/1:0,0:0:33:0,0,0	1/0:0,0:0:33:0,0,0
PL01	469216	SPL01_469216	C	T	.	PASS	DP=0	GT:AD:DP:GQ:PL	0/0:0,0:0:33:0,0,0	0/0:0,0:0:33:0,0,0	0/1:0,0:0:33:0,0,0	0/0:0,0:0:33:0,0,0	0/0:0,0:0:33:0,0,0	0/1:0,0:0:33:0,0,0	0/0:0,0:0:33:0,0,0	0/0:0,0:0:33:0,0,0	0/0:0,0:0:33:0,0,0	0/0:0,0:0:33:0,0,0	./.:0,0:0	./.:0,0:0	./.:0,0:0	0/0:0,0:0:33:0,0,0	0/0:0,0:0:33:0,0,0	0/0:0,0:0:33:0,0,0	0/0:0,0:0:33:0,0,0	0/0:0,0:0:33:0,0,0	0/0:0,0:0:33:0,0,0	1/1:0,0:0:33:0,0,0	0/0:0,0:0:33:0,0,0	0/0:0,0:0:33:0,0,0	./.:0,0:0	0/1:0,0:0:33:0,0,0	0/1:0,0:0:33:0,0,0	0/0:0,0:0:33:0,0,0	0/0:0,0:0:33:0,0,0
PL01	469337	SPL01_469337	G	C	.	PASS	DP=0	GT:AD:DP:GQ:PL	0/0:0,0:0:33:0,0,0	0/0:0,0:0:33:0,0,0	0/0:0,0:0:33:0,0,0	0/0:0,0:0:33:0,0,0	0/0:0,0:0:33:0,0,0	0/0:0,0:0:33:0,0,0	0/0:0,0:0:33:0,0,0	0/0:0,0:0:33:0,0,0	0/0:0,0:0:33:0,0,0	0/0:0,0:0:33:0,0,0	./.:0,0:0	./.:0,0:0	./.:0,0:0	0/0:0,0:0:33:0,0,0	0/0:0,0:0:33:0,0,0	0/0:0,0:0:33:0,0,0	0/0:0,0:0:33:0,0,0	0/0:0,0:0:33:0,0,0	0/0:0,0:0:33:0,0,0	0/0:0,0:0:33:0,0,0	0/0:0,0:0:33:0,0,0	0/0:0,0:0:33:0,0,0	./.:0,0:0	0/0:0,0:0:33:0,0,0	0/0:0,0:0:33:0,0,0	0/0:0,0:0:33:0,0,0	0/0:0,0:0:33:0,0,0
PL01	473829	SPL01_473829	C	T	.	PASS	DP=0	GT:AD:DP:GQ:PL	0/0:0,0:0:33:0,0,0	0/0:0,0:0:33:0,0,0	0/0:0,0:0:33:0,0,0	0/0:0,0:0:33:0,0,0	0/0:0,0:0:33:0,0,0	0/0:0,0:0:33:0,0,0	0/0:0,0:0:33:0,0,0	0/0:0,0:0:33:0,0,0	0/0:0,0:0:33:0,0,0	0/0:0,0:0:33:0,0,0	0/0:0,0:0:33:0,0,0	0/0:0,0:0:33:0,0,0	0/0:0,0:0:33:0,0,0	0/0:0,0:0:33:0,0,0	0/0:0,0:0:33:0,0,0	0/0:0,0:0:33:0,0,0	0/0:0,0:0:33:0,0,0	0/0:0,0:0:33:0,0,0	0/0:0,0:0:33:0,0,0	0/0:0,0:0:33:0,0,0	0/0:0,0:0:33:0,0,0	0/0:0,0:0:33:0,0,0	0/0:0,0:0:33:0,0,0	0/0:0,0:0:33:0,0,0	0/0:0,0:0:33:0,0,0	0/0:0,0:0:33:0,0,0	0/0:0,0:0:33:0,0,0
PL01	473993	SPL01_473993	G	T	.	PASS	DP=0	GT:AD:DP:GQ:PL	0/0:0,0:0:33:0,0,0	0/0:0,0:0:33:0,0,0	0/0:0,0:0:33:0,0,0	0/0:0,0:0:33:0,0,0	0/0:0,0:0:33:0,0,0	0/0:0,0:0:33:0,0,0	0/0:0,0:0:33:0,0,0	0/0:0,0:0:33:0,0,0	0/0:0,0:0:33:0,0,0	0/0:0,0:0:33:0,0,0	0/0:0,0:0:33:0,0,0	0/0:0,0:0:33:0,0,0	0/0:0,0:0:33:0,0,0	0/0:0,0:0:33:0,0,0	0/0:0,0:0:33:0,0,0	0/0:0,0:0:33:0,0,0	0/0:0,0:0:33:0,0,0	0/0:0,0:0:33:0,0,0	0/0:0,0:0:33:0,0,0	0/0:0,0:0:33:0,0,0	0/0:0,0:0:33:0,0,0	0/0:0,0:0:33:0,0,0	0/0:0,0:0:33:0,0,0	0/0:0,0:0:33:0,0,0	0/0:0,0:0:33:0,0,0	0/0:0,0:0:33:0,0,0	0/0:0,0:0:33:0,0,0
PL01	474029	SPL01_474029	T	C	.	PASS	DP=0	GT:AD:DP:GQ:PL	0/0:0,0:0:33:0,0,0	0/0:0,0:0:33:0,0,0	0/0:0,0:0:33:0,0,0	0/0:0,0:0:33:0,0,0	0/0:0,0:0:33:0,0,0	0/0:0,0:0:33:0,0,0	0/0:0,0:0:33:0,0,0	0/0:0,0:0:33:0,0,0	0/0:0,0:0:33:0,0,0	0/0:0,0:0:33:0,0,0	0/0:0,0:0:33:0,0,0	0/0:0,0:0:33:0,0,0	0/0:0,0:0:33:0,0,0	0/0:0,0:0:33:0,0,0	0/0:0,0:0:33:0,0,0	0/0:0,0:0:33:0,0,0	0/0:0,0:0:33:0,0,0	0/0:0,0:0:33:0,0,0	0/0:0,0:0:33:0,0,0	0/0:0,0:0:33:0,0,0	1/1:0,0:0:33:0,0,0	0/0:0,0:0:33:0,0,0	0/0:0,0:0:33:0,0,0	1/0:0,0:0:33:0,0,0	0/0:0,0:0:33:0,0,0	0/0:0,0:0:33:0,0,0	0/0:0,0:0:33:0,0,0
PL01	476162	SPL01_476162	C	T	.	PASS	DP=0	GT:AD:DP:GQ:PL	0/0:0,0:0:33:0,0,0	0/0:0,0:0:33:0,0,0	0/0:0,0:0:33:0,0,0	0/0:0,0:0:33:0,0,0	0/0:0,0:0:33:0,0,0	0/0:0,0:0:33:0,0,0	0/0:0,0:0:33:0,0,0	0/0:0,0:0:33:0,0,0	0/0:0,0:0:33:0,0,0	0/0:0,0:0:33:0,0,0	0/0:0,0:0:33:0,0,0	0/0:0,0:0:33:0,0,0	0/0:0,0:0:33:0,0,0	0/0:0,0:0:33:0,0,0	0/0:0,0:0:33:0,0,0	0/0:0,0:0:33:0,0,0	0/0:0,0:0:33:0,0,0	0/0:0,0:0:33:0,0,0	0/0:0,0:0:33:0,0,0	0/0:0,0:0:33:0,0,0	0/0:0,0:0:33:0,0,0	0/0:0,0:0:33:0,0,0	0/0:0,0:0:33:0,0,0	0/0:0,0:0:33:0,0,0	0/0:0,0:0:33:0,0,0	0/0:0,0:0:33:0,0,0	0/0:0,0:0:33:0,0,0
PL01	477159	SPL01_477159	C	A	.	PASS	DP=0	GT:AD:DP:GQ:PL	0/0:0,0:0:33:0,0,0	0/0:0,0:0:33:0,0,0	0/0:0,0:0:33:0,0,0	0/0:0,0:0:33:0,0,0	0/0:0,0:0:33:0,0,0	0/0:0,0:0:33:0,0,0	0/0:0,0:0:33:0,0,0	0/0:0,0:0:33:0,0,0	0/0:0,0:0:33:0,0,0	0/0:0,0:0:33:0,0,0	0/0:0,0:0:33:0,0,0	0/0:0,0:0:33:0,0,0	0/0:0,0:0:33:0,0,0	0/0:0,0:0:33:0,0,0	0/0:0,0:0:33:0,0,0	0/0:0,0:0:33:0,0,0	0/0:0,0:0:33:0,0,0	0/0:0,0:0:33:0,0,0	0/0:0,0:0:33:0,0,0	0/0:0,0:0:33:0,0,0	0/0:0,0:0:33:0,0,0	0/0:0,0:0:33:0,0,0	0/0:0,0:0:33:0,0,0	0/0:0,0:0:33:0,0,0	0/0:0,0:0:33:0,0,0	0/0:0,0:0:33:0,0,0	0/0:0,0:0:33:0,0,0
PL01	477549	SPL01_477549	G	T	.	PASS	DP=0	GT:AD:DP:GQ:PL	0/0:0,0:0:33:0,0,0	0/0:0,0:0:33:0,0,0	0/0:0,0:0:33:0,0,0	0/0:0,0:0:33:0,0,0	0/0:0,0:0:33:0,0,0	0/0:0,0:0:33:0,0,0	0/0:0,0:0:33:0,0,0	0/0:0,0:0:33:0,0,0	0/0:0,0:0:33:0,0,0	0/0:0,0:0:33:0,0,0	0/0:0,0:0:33:0,0,0	0/0:0,0:0:33:0,0,0	0/0:0,0:0:33:0,0,0	0/0:0,0:0:33:0,0,0	0/0:0,0:0:33:0,0,0	0/0:0,0:0:33:0,0,0	0/0:0,0:0:33:0,0,0	0/0:0,0:0:33:0,0,0	0/0:0,0:0:33:0,0,0	0/0:0,0:0:33:0,0,0	0/0:0,0:0:33:0,0,0	0/0:0,0:0:33:0,0,0	0/0:0,0:0:33:0,0,0	0/1:0,0:0:33:0,0,0	0/0:0,0:0:33:0,0,0	0/0:0,0:0:33:0,0,0	0/0:0,0:0:33:0,0,0
PL01	477559	SPL01_477559	G	C	.	PASS	DP=0	GT:AD:DP:GQ:PL	0/0:0,0:0:33:0,0,0	0/0:0,0:0:33:0,0,0	0/1:0,0:0:33:0,0,0	0/0:0,0:0:33:0,0,0	0/0:0,0:0:33:0,0,0	0/1:0,0:0:33:0,0,0	0/0:0,0:0:33:0,0,0	0/0:0,0:0:33:0,0,0	0/0:0,0:0:33:0,0,0	0/0:0,0:0:33:0,0,0	0/0:0,0:0:33:0,0,0	0/0:0,0:0:33:0,0,0	0/0:0,0:0:33:0,0,0	0/0:0,0:0:33:0,0,0	0/0:0,0:0:33:0,0,0	0/0:0,0:0:33:0,0,0	0/0:0,0:0:33:0,0,0	0/0:0,0:0:33:0,0,0	0/0:0,0:0:33:0,0,0	1/1:0,0:0:33:0,0,0	0/0:0,0:0:33:0,0,0	0/0:0,0:0:33:0,0,0	0/0:0,0:0:33:0,0,0	0/0:0,0:0:33:0,0,0	0/1:0,0:0:33:0,0,0	0/0:0,0:0:33:0,0,0	0/0:0,0:0:33:0,0,0
PL01	532239	SPL01_532239	C	T	.	PASS	DP=0	GT:AD:DP:GQ:PL	0/0:0,0:0:33:0,0,0	0/0:0,0:0:33:0,0,0	0/1:0,0:0:33:0,0,0	0/0:0,0:0:33:0,0,0	0/0:0,0:0:33:0,0,0	0/1:0,0:0:33:0,0,0	0/0:0,0:0:33:0,0,0	0/0:0,0:0:33:0,0,0	0/0:0,0:0:33:0,0,0	0/1:0,0:0:33:0,0,0	0/0:0,0:0:33:0,0,0	0/0:0,0:0:33:0,0,0	0/0:0,0:0:33:0,0,0	1/1:0,0:0:33:0,0,0	1/1:0,0:0:33:0,0,0	0/0:0,0:0:33:0,0,0	0/0:0,0:0:33:0,0,0	0/0:0,0:0:33:0,0,0	0/0:0,0:0:33:0,0,0	1/1:0,0:0:33:0,0,0	0/0:0,0:0:33:0,0,0	0/0:0,0:0:33:0,0,0	0/0:0,0:0:33:0,0,0	0/0:0,0:0:33:0,0,0	1/1:0,0:0:33:0,0,0	1/1:0,0:0:33:0,0,0	0/1:0,0:0:33:0,0,0
PL01	546048	SPL01_546048	C	G	.	PASS	DP=0	GT:AD:DP:GQ:PL	0/0:0,0:0:33:0,0,0	0/0:0,0:0:33:0,0,0	0/0:0,0:0:33:0,0,0	0/0:0,0:0:33:0,0,0	0/0:0,0:0:33:0,0,0	0/0:0,0:0:33:0,0,0	0/0:0,0:0:33:0,0,0	0/0:0,0:0:33:0,0,0	0/0:0,0:0:33:0,0,0	0/0:0,0:0:33:0,0,0	0/0:0,0:0:33:0,0,0	0/0:0,0:0:33:0,0,0	0/0:0,0:0:33:0,0,0	0/0:0,0:0:33:0,0,0	0/0:0,0:0:33:0,0,0	0/0:0,0:0:33:0,0,0	0/0:0,0:0:33:0,0,0	0/0:0,0:0:33:0,0,0	0/0:0,0:0:33:0,0,0	0/0:0,0:0:33:0,0,0	0/0:0,0:0:33:0,0,0	0/0:0,0:0:33:0,0,0	0/0:0,0:0:33:0,0,0	0/0:0,0:0:33:0,0,0	0/0:0,0:0:33:0,0,0	0/0:0,0:0:33:0,0,0	0/0:0,0:0:33:0,0,0
PL01	552348	SPL01_552348	A	G	.	PASS	DP=0	GT:AD:DP:GQ:PL	1/1:0,0:0:33:0,0,0	1/1:0,0:0:33:0,0,0	0/1:0,0:0:33:0,0,0	1/1:0,0:0:33:0,0,0	1/1:0,0:0:33:0,0,0	0/1:0,0:0:33:0,0,0	1/1:0,0:0:33:0,0,0	1/1:0,0:0:33:0,0,0	0/0:0,0:0:33:0,0,0	0/0:0,0:0:33:0,0,0	./.:0,0:0	0/0:0,0:0:33:0,0,0	0/0:0,0:0:33:0,0,0	0/0:0,0:0:33:0,0,0	0/0:0,0:0:33:0,0,0	0/0:0,0:0:33:0,0,0	0/0:0,0:0:33:0,0,0	0/0:0,0:0:33:0,0,0	0/0:0,0:0:33:0,0,0	0/0:0,0:0:33:0,0,0	0/0:0,0:0:33:0,0,0	0/0:0,0:0:33:0,0,0	0/0:0,0:0:33:0,0,0	0/0:0,0:0:33:0,0,0	0/0:0,0:0:33:0,0,0	0/0:0,0:0:33:0,0,0	0/1:0,0:0:33:0,0,0
PL01	552423	SPL01_552423	A	G	.	PASS	DP=0	GT:AD:DP:GQ:PL	0/0:0,0:0:33:0,0,0	0/0:0,0:0:33:0,0,0	0/0:0,0:0:33:0,0,0	0/0:0,0:0:33:0,0,0	0/0:0,0:0:33:0,0,0	0/0:0,0:0:33:0,0,0	0/0:0,0:0:33:0,0,0	0/0:0,0:0:33:0,0,0	0/0:0,0:0:33:0,0,0	0/0:0,0:0:33:0,0,0	./.:0,0:0	0/0:0,0:0:33:0,0,0	0/0:0,0:0:33:0,0,0	0/0:0,0:0:33:0,0,0	0/0:0,0:0:33:0,0,0	0/0:0,0:0:33:0,0,0	1/1:0,0:0:33:0,0,0	0/0:0,0:0:33:0,0,0	0/0:0,0:0:33:0,0,0	0/0:0,0:0:33:0,0,0	1/1:0,0:0:33:0,0,0	0/0:0,0:0:33:0,0,0	0/0:0,0:0:33:0,0,0	1/1:0,0:0:33:0,0,0	0/0:0,0:0:33:0,0,0	0/0:0,0:0:33:0,0,0	0/0:0,0:0:33:0,0,0
PL01	558189	SPL01_558189	A	G	.	PASS	DP=0	GT:AD:DP:GQ:PL	1/1:0,0:0:33:0,0,0	./.:0,0:0	0/1:0,0:0:33:0,0,0	./.:0,0:0	./.:0,0:0	0/0:0,0:0:33:0,0,0	1/1:0,0:0:33:0,0,0	1/1:0,0:0:33:0,0,0	0/0:0,0:0:33:0,0,0	0/0:0,0:0:33:0,0,0	0/0:0,0:0:33:0,0,0	0/0:0,0:0:33:0,0,0	0/0:0,0:0:33:0,0,0	0/0:0,0:0:33:0,0,0	0/0:0,0:0:33:0,0,0	0/0:0,0:0:33:0,0,0	1/1:0,0:0:33:0,0,0	0/0:0,0:0:33:0,0,0	0/0:0,0:0:33:0,0,0	0/0:0,0:0:33:0,0,0	1/1:0,0:0:33:0,0,0	0/0:0,0:0:33:0,0,0	0/0:0,0:0:33:0,0,0	1/1:0,0:0:33:0,0,0	0/0:0,0:0:33:0,0,0	0/0:0,0:0:33:0,0,0	0/0:0,0:0:33:0,0,0
PL01	558208	SPL01_558208	C	T	.	PASS	DP=0	GT:AD:DP:GQ:PL	1/1:0,0:0:33:0,0,0	./.:0,0:0	0/1:0,0:0:33:0,0,0	./.:0,0:0	./.:0,0:0	0/0:0,0:0:33:0,0,0	1/1:0,0:0:33:0,0,0	1/1:0,0:0:33:0,0,0	0/0:0,0:0:33:0,0,0	0/0:0,0:0:33:0,0,0	0/0:0,0:0:33:0,0,0	0/0:0,0:0:33:0,0,0	0/0:0,0:0:33:0,0,0	0/0:0,0:0:33:0,0,0	0/0:0,0:0:33:0,0,0	0/0:0,0:0:33:0,0,0	1/1:0,0:0:33:0,0,0	0/0:0,0:0:33:0,0,0	0/0:0,0:0:33:0,0,0	0/0:0,0:0:33:0,0,0	1/1:0,0:0:33:0,0,0	0/0:0,0:0:33:0,0,0	0/0:0,0:0:33:0,0,0	1/1:0,0:0:33:0,0,0	0/0:0,0:0:33:0,0,0	0/0:0,0:0:33:0,0,0	0/0:0,0:0:33:0,0,0
PL01	583054	SPL01_583054	G	A	.	PASS	DP=0	GT:AD:DP:GQ:PL	1/1:0,0:0:33:0,0,0	1/1:0,0:0:33:0,0,0	1/0:0,0:0:33:0,0,0	1/1:0,0:0:33:0,0,0	1/1:0,0:0:33:0,0,0	1/0:0,0:0:33:0,0,0	1/1:0,0:0:33:0,0,0	1/1:0,0:0:33:0,0,0	0/0:0,0:0:33:0,0,0	0/0:0,0:0:33:0,0,0	0/0:0,0:0:33:0,0,0	0/0:0,0:0:33:0,0,0	0/0:0,0:0:33:0,0,0	0/0:0,0:0:33:0,0,0	0/0:0,0:0:33:0,0,0	0/0:0,0:0:33:0,0,0	1/1:0,0:0:33:0,0,0	0/0:0,0:0:33:0,0,0	0/0:0,0:0:33:0,0,0	0/0:0,0:0:33:0,0,0	1/1:0,0:0:33:0,0,0	0/0:0,0:0:33:0,0,0	0/0:0,0:0:33:0,0,0	1/1:0,0:0:33:0,0,0	0/0:0,0:0:33:0,0,0	0/0:0,0:0:33:0,0,0	1/0:0,0:0:33:0,0,0
PL01	611395	SPL01_611395	G	A	.	PASS	DP=0	GT:AD:DP:GQ:PL	1/1:0,0:0:33:0,0,0	1/1:0,0:0:33:0,0,0	1/1:0,0:0:33:0,0,0	1/1:0,0:0:33:0,0,0	1/1:0,0:0:33:0,0,0	1/1:0,0:0:33:0,0,0	1/1:0,0:0:33:0,0,0	1/1:0,0:0:33:0,0,0	0/0:0,0:0:33:0,0,0	0/0:0,0:0:33:0,0,0	0/0:0,0:0:33:0,0,0	0/0:0,0:0:33:0,0,0	0/0:0,0:0:33:0,0,0	1/1:0,0:0:33:0,0,0	0/0:0,0:0:33:0,0,0	0/0:0,0:0:33:0,0,0	0/0:0,0:0:33:0,0,0	0/0:0,0:0:33:0,0,0	0/0:0,0:0:33:0,0,0	1/1:0,0:0:33:0,0,0	0/0:0,0:0:33:0,0,0	0/0:0,0:0:33:0,0,0	0/0:0,0:0:33:0,0,0	0/0:0,0:0:33:0,0,0	1/0:0,0:0:33:0,0,0	0/0:0,0:0:33:0,0,0	1/0:0,0:0:33:0,0,0
PL01	611405	SPL01_611405	G	C	.	PASS	DP=0	GT:AD:DP:GQ:PL	0/0:0,0:0:33:0,0,0	0/0:0,0:0:33:0,0,0	0/0:0,0:0:33:0,0,0	0/0:0,0:0:33:0,0,0	0/0:0,0:0:33:0,0,0	0/0:0,0:0:33:0,0,0	0/0:0,0:0:33:0,0,0	0/0:0,0:0:33:0,0,0	0/0:0,0:0:33:0,0,0	0/0:0,0:0:33:0,0,0	0/0:0,0:0:33:0,0,0	0/0:0,0:0:33:0,0,0	0/0:0,0:0:33:0,0,0	0/0:0,0:0:33:0,0,0	0/0:0,0:0:33:0,0,0	0/0:0,0:0:33:0,0,0	0/0:0,0:0:33:0,0,0	0/0:0,0:0:33:0,0,0	0/0:0,0:0:33:0,0,0	0/0:0,0:0:33:0,0,0	0/0:0,0:0:33:0,0,0	0/0:0,0:0:33:0,0,0	0/0:0,0:0:33:0,0,0	0/0:0,0:0:33:0,0,0	0/0:0,0:0:33:0,0,0	0/0:0,0:0:33:0,0,0	0/0:0,0:0:33:0,0,0
PL01	611458	SPL01_611458	G	A	.	PASS	DP=0	GT:AD:DP:GQ:PL	0/0:0,0:0:33:0,0,0	0/0:0,0:0:33:0,0,0	0/0:0,0:0:33:0,0,0	0/0:0,0:0:33:0,0,0	0/0:0,0:0:33:0,0,0	0/0:0,0:0:33:0,0,0	0/0:0,0:0:33:0,0,0	0/0:0,0:0:33:0,0,0	0/0:0,0:0:33:0,0,0	0/0:0,0:0:33:0,0,0	0/0:0,0:0:33:0,0,0	0/0:0,0:0:33:0,0,0	0/0:0,0:0:33:0,0,0	0/0:0,0:0:33:0,0,0	0/0:0,0:0:33:0,0,0	0/0:0,0:0:33:0,0,0	0/0:0,0:0:33:0,0,0	0/0:0,0:0:33:0,0,0	0/0:0,0:0:33:0,0,0	0/0:0,0:0:33:0,0,0	0/0:0,0:0:33:0,0,0	0/0:0,0:0:33:0,0,0	0/0:0,0:0:33:0,0,0	0/0:0,0:0:33:0,0,0	0/0:0,0:0:33:0,0,0	0/0:0,0:0:33:0,0,0	0/0:0,0:0:33:0,0,0
PL01	611498	SPL01_611498	A	G	.	PASS	DP=0	GT:AD:DP:GQ:PL	0/0:0,0:0:33:0,0,0	0/0:0,0:0:33:0,0,0	0/0:0,0:0:33:0,0,0	0/0:0,0:0:33:0,0,0	0/0:0,0:0:33:0,0,0	0/0:0,0:0:33:0,0,0	0/0:0,0:0:33:0,0,0	0/0:0,0:0:33:0,0,0	0/0:0,0:0:33:0,0,0	0/0:0,0:0:33:0,0,0	0/0:0,0:0:33:0,0,0	0/0:0,0:0:33:0,0,0	0/0:0,0:0:33:0,0,0	0/0:0,0:0:33:0,0,0	0/0:0,0:0:33:0,0,0	0/0:0,0:0:33:0,0,0	0/0:0,0:0:33:0,0,0	0/0:0,0:0:33:0,0,0	0/0:0,0:0:33:0,0,0	0/0:0,0:0:33:0,0,0	0/0:0,0:0:33:0,0,0	0/0:0,0:0:33:0,0,0	0/0:0,0:0:33:0,0,0	0/0:0,0:0:33:0,0,0	0/0:0,0:0:33:0,0,0	0/0:0,0:0:33:0,0,0	0/0:0,0:0:33:0,0,0
PL01	617376	SPL01_617376	A	G	.	PASS	DP=0	GT:AD:DP:GQ:PL	0/0:0,0:0:33:0,0,0	0/0:0,0:0:33:0,0,0	0/0:0,0:0:33:0,0,0	0/0:0,0:0:33:0,0,0	0/0:0,0:0:33:0,0,0	0/0:0,0:0:33:0,0,0	0/0:0,0:0:33:0,0,0	0/0:0,0:0:33:0,0,0	0/0:0,0:0:33:0,0,0	0/0:0,0:0:33:0,0,0	0/0:0,0:0:33:0,0,0	0/0:0,0:0:33:0,0,0	0/0:0,0:0:33:0,0,0	0/0:0,0:0:33:0,0,0	0/0:0,0:0:33:0,0,0	0/0:0,0:0:33:0,0,0	0/0:0,0:0:33:0,0,0	0/0:0,0:0:33:0,0,0	0/0:0,0:0:33:0,0,0	0/0:0,0:0:33:0,0,0	0/0:0,0:0:33:0,0,0	0/0:0,0:0:33:0,0,0	0/0:0,0:0:33:0,0,0	0/0:0,0:0:33:0,0,0	0/0:0,0:0:33:0,0,0	0/0:0,0:0:33:0,0,0	0/0:0,0:0:33:0,0,0
PL01	648662	SPL01_648662	A	G	.	PASS	DP=0	GT:AD:DP:GQ:PL	0/0:0,0:0:33:0,0,0	0/0:0,0:0:33:0,0,0	0/0:0,0:0:33:0,0,0	0/0:0,0:0:33:0,0,0	0/0:0,0:0:33:0,0,0	0/0:0,0:0:33:0,0,0	./.:0,0:0	./.:0,0:0	0/0:0,0:0:33:0,0,0	0/0:0,0:0:33:0,0,0	0/0:0,0:0:33:0,0,0	0/0:0,0:0:33:0,0,0	0/0:0,0:0:33:0,0,0	./.:0,0:0	./.:0,0:0	./.:0,0:0	0/0:0,0:0:33:0,0,0	./.:0,0:0	./.:0,0:0	./.:0,0:0	0/0:0,0:0:33:0,0,0	0/0:0,0:0:33:0,0,0	./.:0,0:0	0/0:0,0:0:33:0,0,0	0/0:0,0:0:33:0,0,0	0/0:0,0:0:33:0,0,0	0/0:0,0:0:33:0,0,0
PL01	681605	SPL01_681605	G	A	.	PASS	DP=0	GT:AD:DP:GQ:PL	0/0:0,0:0:33:0,0,0	0/0:0,0:0:33:0,0,0	0/0:0,0:0:33:0,0,0	0/0:0,0:0:33:0,0,0	0/0:0,0:0:33:0,0,0	0/0:0,0:0:33:0,0,0	0/0:0,0:0:33:0,0,0	0/0:0,0:0:33:0,0,0	0/0:0,0:0:33:0,0,0	0/0:0,0:0:33:0,0,0	0/0:0,0:0:33:0,0,0	0/0:0,0:0:33:0,0,0	0/0:0,0:0:33:0,0,0	0/0:0,0:0:33:0,0,0	0/0:0,0:0:33:0,0,0	0/0:0,0:0:33:0,0,0	0/0:0,0:0:33:0,0,0	0/0:0,0:0:33:0,0,0	0/0:0,0:0:33:0,0,0	0/0:0,0:0:33:0,0,0	0/0:0,0:0:33:0,0,0	0/0:0,0:0:33:0,0,0	0/0:0,0:0:33:0,0,0	0/0:0,0:0:33:0,0,0	0/0:0,0:0:33:0,0,0	0/0:0,0:0:33:0,0,0	0/0:0,0:0:33:0,0,0
PL01	686830	SPL01_686830	T	C	.	PASS	DP=0	GT:AD:DP:GQ:PL	0/0:0,0:0:33:0,0,0	0/0:0,0:0:33:0,0,0	0/0:0,0:0:33:0,0,0	0/0:0,0:0:33:0,0,0	0/0:0,0:0:33:0,0,0	0/0:0,0:0:33:0,0,0	0/0:0,0:0:33:0,0,0	0/0:0,0:0:33:0,0,0	0/0:0,0:0:33:0,0,0	0/0:0,0:0:33:0,0,0	0/0:0,0:0:33:0,0,0	0/0:0,0:0:33:0,0,0	1/1:0,0:0:33:0,0,0	0/0:0,0:0:33:0,0,0	0/0:0,0:0:33:0,0,0	1/1:0,0:0:33:0,0,0	0/0:0,0:0:33:0,0,0	1/1:0,0:0:33:0,0,0	1/1:0,0:0:33:0,0,0	0/0:0,0:0:33:0,0,0	0/0:0,0:0:33:0,0,0	1/1:0,0:0:33:0,0,0	1/1:0,0:0:33:0,0,0	1/1:0,0:0:33:0,0,0	0/0:0,0:0:33:0,0,0	0/0:0,0:0:33:0,0,0	0/0:0,0:0:33:0,0,0
PL01	735511	SPL01_735511	A	G	.	PASS	DP=0	GT:AD:DP:GQ:PL	1/1:0,0:0:33:0,0,0	1/1:0,0:0:33:0,0,0	0/1:0,0:0:33:0,0,0	1/1:0,0:0:33:0,0,0	1/1:0,0:0:33:0,0,0	0/1:0,0:0:33:0,0,0	1/1:0,0:0:33:0,0,0	1/1:0,0:0:33:0,0,0	1/1:0,0:0:33:0,0,0	0/1:0,0:0:33:0,0,0	1/1:0,0:0:33:0,0,0	0/0:0,0:0:33:0,0,0	0/0:0,0:0:33:0,0,0	1/1:0,0:0:33:0,0,0	0/0:0,0:0:33:0,0,0	0/0:0,0:0:33:0,0,0	1/1:0,0:0:33:0,0,0	0/0:0,0:0:33:0,0,0	0/0:0,0:0:33:0,0,0	0/0:0,0:0:33:0,0,0	1/1:0,0:0:33:0,0,0	0/0:0,0:0:33:0,0,0	0/0:0,0:0:33:0,0,0	1/1:0,0:0:33:0,0,0	1/1:0,0:0:33:0,0,0	1/1:0,0:0:33:0,0,0	1/1:0,0:0:33:0,0,0
PL01	735529	SPL01_735529	G	A	.	PASS	DP=0	GT:AD:DP:GQ:PL	0/0:0,0:0:33:0,0,0	0/0:0,0:0:33:0,0,0	0/0:0,0:0:33:0,0,0	0/0:0,0:0:33:0,0,0	0/0:0,0:0:33:0,0,0	0/0:0,0:0:33:0,0,0	0/0:0,0:0:33:0,0,0	0/0:0,0:0:33:0,0,0	0/0:0,0:0:33:0,0,0	0/0:0,0:0:33:0,0,0	0/0:0,0:0:33:0,0,0	0/0:0,0:0:33:0,0,0	0/0:0,0:0:33:0,0,0	0/0:0,0:0:33:0,0,0	0/0:0,0:0:33:0,0,0	0/0:0,0:0:33:0,0,0	1/1:0,0:0:33:0,0,0	0/0:0,0:0:33:0,0,0	0/0:0,0:0:33:0,0,0	0/0:0,0:0:33:0,0,0	1/1:0,0:0:33:0,0,0	0/0:0,0:0:33:0,0,0	0/0:0,0:0:33:0,0,0	1/1:0,0:0:33:0,0,0	0/0:0,0:0:33:0,0,0	0/0:0,0:0:33:0,0,0	0/0:0,0:0:33:0,0,0
PL01	754065	SPL01_754065	A	T	.	PASS	DP=0	GT:AD:DP:GQ:PL	1/1:0,0:0:33:0,0,0	1/1:0,0:0:33:0,0,0	0/1:0,0:0:33:0,0,0	1/1:0,0:0:33:0,0,0	./.:0,0:0	0/0:0,0:0:33:0,0,0	1/1:0,0:0:33:0,0,0	1/1:0,0:0:33:0,0,0	1/1:0,0:0:33:0,0,0	0/1:0,0:0:33:0,0,0	1/1:0,0:0:33:0,0,0	0/0:0,0:0:33:0,0,0	0/0:0,0:0:33:0,0,0	1/1:0,0:0:33:0,0,0	0/0:0,0:0:33:0,0,0	0/0:0,0:0:33:0,0,0	0/0:0,0:0:33:0,0,0	0/0:0,0:0:33:0,0,0	0/0:0,0:0:33:0,0,0	0/0:0,0:0:33:0,0,0	0/0:0,0:0:33:0,0,0	0/0:0,0:0:33:0,0,0	0/0:0,0:0:33:0,0,0	0/0:0,0:0:33:0,0,0	1/1:0,0:0:33:0,0,0	./.:0,0:0	1/1:0,0:0:33:0,0,0
PL01	767210	SPL01_767210	C	T	.	PASS	DP=0	GT:AD:DP:GQ:PL	0/1:0,0:0:33:0,0,0	0/0:0,0:0:33:0,0,0	0/0:0,0:0:33:0,0,0	0/0:0,0:0:33:0,0,0	0/1:0,0:0:33:0,0,0	0/0:0,0:0:33:0,0,0	1/1:0,0:0:33:0,0,0	1/1:0,0:0:33:0,0,0	1/1:0,0:0:33:0,0,0	0/1:0,0:0:33:0,0,0	1/1:0,0:0:33:0,0,0	0/0:0,0:0:33:0,0,0	0/0:0,0:0:33:0,0,0	1/1:0,0:0:33:0,0,0	0/0:0,0:0:33:0,0,0	0/0:0,0:0:33:0,0,0	0/0:0,0:0:33:0,0,0	0/0:0,0:0:33:0,0,0	0/0:0,0:0:33:0,0,0	0/0:0,0:0:33:0,0,0	0/0:0,0:0:33:0,0,0	0/0:0,0:0:33:0,0,0	0/0:0,0:0:33:0,0,0	0/0:0,0:0:33:0,0,0	0/1:0,0:0:33:0,0,0	1/1:0,0:0:33:0,0,0	0/1:0,0:0:33:0,0,0
PL01	798973	SPL01_798973	C	T	.	PASS	DP=0	GT:AD:DP:GQ:PL	0/1:0,0:0:33:0,0,0	1/1:0,0:0:33:0,0,0	1/1:0,0:0:33:0,0,0	1/1:0,0:0:33:0,0,0	1/1:0,0:0:33:0,0,0	1/1:0,0:0:33:0,0,0	1/1:0,0:0:33:0,0,0	1/1:0,0:0:33:0,0,0	0/0:0,0:0:33:0,0,0	0/1:0,0:0:33:0,0,0	0/0:0,0:0:33:0,0,0	0/0:0,0:0:33:0,0,0	0/0:0,0:0:33:0,0,0	0/0:0,0:0:33:0,0,0	0/1:0,0:0:33:0,0,0	0/0:0,0:0:33:0,0,0	0/0:0,0:0:33:0,0,0	0/0:0,0:0:33:0,0,0	0/0:0,0:0:33:0,0,0	1/1:0,0:0:33:0,0,0	1/1:0,0:0:33:0,0,0	0/0:0,0:0:33:0,0,0	0/0:0,0:0:33:0,0,0	0/0:0,0:0:33:0,0,0	0/1:0,0:0:33:0,0,0	0/0:0,0:0:33:0,0,0	0/0:0,0:0:33:0,0,0
PL01	810464	SPL01_810464	C	A	.	PASS	DP=0	GT:AD:DP:GQ:PL	0/0:0,0:0:33:0,0,0	0/0:0,0:0:33:0,0,0	0/0:0,0:0:33:0,0,0	0/0:0,0:0:33:0,0,0	0/0:0,0:0:33:0,0,0	0/0:0,0:0:33:0,0,0	0/0:0,0:0:33:0,0,0	0/0:0,0:0:33:0,0,0	0/0:0,0:0:33:0,0,0	0/0:0,0:0:33:0,0,0	0/0:0,0:0:33:0,0,0	0/0:0,0:0:33:0,0,0	0/0:0,0:0:33:0,0,0	0/0:0,0:0:33:0,0,0	0/0:0,0:0:33:0,0,0	0/0:0,0:0:33:0,0,0	0/0:0,0:0:33:0,0,0	0/0:0,0:0:33:0,0,0	0/0:0,0:0:33:0,0,0	0/0:0,0:0:33:0,0,0	0/0:0,0:0:33:0,0,0	0/0:0,0:0:33:0,0,0	0/0:0,0:0:33:0,0,0	0/0:0,0:0:33:0,0,0	0/0:0,0:0:33:0,0,0	0/0:0,0:0:33:0,0,0	0/0:0,0:0:33:0,0,0
PL01	810491	SPL01_810491	G	A	.	PASS	DP=0	GT:AD:DP:GQ:PL	0/0:0,0:0:33:0,0,0	0/0:0,0:0:33:0,0,0	0/0:0,0:0:33:0,0,0	0/0:0,0:0:33:0,0,0	0/0:0,0:0:33:0,0,0	0/0:0,0:0:33:0,0,0	0/0:0,0:0:33:0,0,0	0/0:0,0:0:33:0,0,0	0/0:0,0:0:33:0,0,0	0/0:0,0:0:33:0,0,0	0/0:0,0:0:33:0,0,0	0/0:0,0:0:33:0,0,0	0/0:0,0:0:33:0,0,0	0/0:0,0:0:33:0,0,0	0/0:0,0:0:33:0,0,0	0/0:0,0:0:33:0,0,0	1/1:0,0:0:33:0,0,0	0/0:0,0:0:33:0,0,0	0/0:0,0:0:33:0,0,0	0/0:0,0:0:33:0,0,0	1/1:0,0:0:33:0,0,0	0/0:0,0:0:33:0,0,0	0/0:0,0:0:33:0,0,0	0/0:0,0:0:33:0,0,0	0/0:0,0:0:33:0,0,0	0/0:0,0:0:33:0,0,0	0/0:0,0:0:33:0,0,0
PL01	827194	SPL01_827194	A	T	.	PASS	DP=0	GT:AD:DP:GQ:PL	0/0:0,0:0:33:0,0,0	0/0:0,0:0:33:0,0,0	0/0:0,0:0:33:0,0,0	0/0:0,0:0:33:0,0,0	0/0:0,0:0:33:0,0,0	0/0:0,0:0:33:0,0,0	0/0:0,0:0:33:0,0,0	0/0:0,0:0:33:0,0,0	0/0:0,0:0:33:0,0,0	0/0:0,0:0:33:0,0,0	0/0:0,0:0:33:0,0,0	0/0:0,0:0:33:0,0,0	0/0:0,0:0:33:0,0,0	0/0:0,0:0:33:0,0,0	0/0:0,0:0:33:0,0,0	0/0:0,0:0:33:0,0,0	0/0:0,0:0:33:0,0,0	0/0:0,0:0:33:0,0,0	0/0:0,0:0:33:0,0,0	0/0:0,0:0:33:0,0,0	1/1:0,0:0:33:0,0,0	0/0:0,0:0:33:0,0,0	0/0:0,0:0:33:0,0,0	0/0:0,0:0:33:0,0,0	0/0:0,0:0:33:0,0,0	0/0:0,0:0:33:0,0,0	0/0:0,0:0:33:0,0,0
PL01	827215	SPL01_827215	A	T	.	PASS	DP=0	GT:AD:DP:GQ:PL	0/0:0,0:0:33:0,0,0	0/0:0,0:0:33:0,0,0	0/0:0,0:0:33:0,0,0	0/0:0,0:0:33:0,0,0	0/0:0,0:0:33:0,0,0	0/0:0,0:0:33:0,0,0	0/0:0,0:0:33:0,0,0	0/0:0,0:0:33:0,0,0	0/0:0,0:0:33:0,0,0	0/0:0,0:0:33:0,0,0	0/0:0,0:0:33:0,0,0	0/0:0,0:0:33:0,0,0	0/0:0,0:0:33:0,0,0	0/0:0,0:0:33:0,0,0	0/0:0,0:0:33:0,0,0	0/0:0,0:0:33:0,0,0	0/0:0,0:0:33:0,0,0	0/0:0,0:0:33:0,0,0	0/0:0,0:0:33:0,0,0	0/0:0,0:0:33:0,0,0	0/0:0,0:0:33:0,0,0	0/0:0,0:0:33:0,0,0	0/0:0,0:0:33:0,0,0	0/0:0,0:0:33:0,0,0	0/0:0,0:0:33:0,0,0	0/0:0,0:0:33:0,0,0	0/0:0,0:0:33:0,0,0
PL01	827221	SPL01_827221	T	A	.	PASS	DP=0	GT:AD:DP:GQ:PL	0/0:0,0:0:33:0,0,0	0/0:0,0:0:33:0,0,0	0/0:0,0:0:33:0,0,0	0/0:0,0:0:33:0,0,0	0/0:0,0:0:33:0,0,0	0/0:0,0:0:33:0,0,0	0/0:0,0:0:33:0,0,0	0/0:0,0:0:33:0,0,0	0/0:0,0:0:33:0,0,0	0/0:0,0:0:33:0,0,0	0/0:0,0:0:33:0,0,0	1/1:0,0:0:33:0,0,0	0/0:0,0:0:33:0,0,0	0/0:0,0:0:33:0,0,0	1/0:0,0:0:33:0,0,0	1/1:0,0:0:33:0,0,0	0/0:0,0:0:33:0,0,0	1/1:0,0:0:33:0,0,0	1/1:0,0:0:33:0,0,0	0/0:0,0:0:33:0,0,0	0/0:0,0:0:33:0,0,0	1/1:0,0:0:33:0,0,0	1/1:0,0:0:33:0,0,0	0/0:0,0:0:33:0,0,0	0/0:0,0:0:33:0,0,0	0/0:0,0:0:33:0,0,0	0/0:0,0:0:33:0,0,0
PL01	827239	SPL01_827239	G	A	.	PASS	DP=0	GT:AD:DP:GQ:PL	0/0:0,0:0:33:0,0,0	0/0:0,0:0:33:0,0,0	0/0:0,0:0:33:0,0,0	0/0:0,0:0:33:0,0,0	0/0:0,0:0:33:0,0,0	0/0:0,0:0:33:0,0,0	0/0:0,0:0:33:0,0,0	0/0:0,0:0:33:0,0,0	0/0:0,0:0:33:0,0,0	0/0:0,0:0:33:0,0,0	0/0:0,0:0:33:0,0,0	0/0:0,0:0:33:0,0,0	0/0:0,0:0:33:0,0,0	0/0:0,0:0:33:0,0,0	0/0:0,0:0:33:0,0,0	0/0:0,0:0:33:0,0,0	0/0:0,0:0:33:0,0,0	0/0:0,0:0:33:0,0,0	0/0:0,0:0:33:0,0,0	0/0:0,0:0:33:0,0,0	0/0:0,0:0:33:0,0,0	0/0:0,0:0:33:0,0,0	0/0:0,0:0:33:0,0,0	0/0:0,0:0:33:0,0,0	0/0:0,0:0:33:0,0,0	0/0:0,0:0:33:0,0,0	0/0:0,0:0:33:0,0,0
PL01	858019	SPL01_858019	A	T	.	PASS	DP=0	GT:AD:DP:GQ:PL	0/0:0,0:0:33:0,0,0	0/0:0,0:0:33:0,0,0	0/0:0,0:0:33:0,0,0	0/0:0,0:0:33:0,0,0	0/0:0,0:0:33:0,0,0	0/0:0,0:0:33:0,0,0	0/0:0,0:0:33:0,0,0	0/0:0,0:0:33:0,0,0	0/0:0,0:0:33:0,0,0	0/0:0,0:0:33:0,0,0	0/0:0,0:0:33:0,0,0	0/0:0,0:0:33:0,0,0	0/0:0,0:0:33:0,0,0	0/0:0,0:0:33:0,0,0	0/0:0,0:0:33:0,0,0	0/0:0,0:0:33:0,0,0	0/0:0,0:0:33:0,0,0	0/0:0,0:0:33:0,0,0	0/0:0,0:0:33:0,0,0	0/0:0,0:0:33:0,0,0	0/0:0,0:0:33:0,0,0	0/0:0,0:0:33:0,0,0	0/0:0,0:0:33:0,0,0	0/0:0,0:0:33:0,0,0	0/0:0,0:0:33:0,0,0	0/0:0,0:0:33:0,0,0	0/0:0,0:0:33:0,0,0
PL01	858034	SPL01_858034	G	T	.	PASS	DP=0	GT:AD:DP:GQ:PL	0/0:0,0:0:33:0,0,0	0/0:0,0:0:33:0,0,0	0/0:0,0:0:33:0,0,0	0/0:0,0:0:33:0,0,0	0/0:0,0:0:33:0,0,0	0/0:0,0:0:33:0,0,0	0/0:0,0:0:33:0,0,0	0/0:0,0:0:33:0,0,0	0/0:0,0:0:33:0,0,0	0/0:0,0:0:33:0,0,0	0/0:0,0:0:33:0,0,0	0/0:0,0:0:33:0,0,0	0/0:0,0:0:33:0,0,0	0/0:0,0:0:33:0,0,0	0/1:0,0:0:33:0,0,0	1/1:0,0:0:33:0,0,0	0/0:0,0:0:33:0,0,0	1/1:0,0:0:33:0,0,0	1/1:0,0:0:33:0,0,0	0/0:0,0:0:33:0,0,0	0/0:0,0:0:33:0,0,0	1/1:0,0:0:33:0,0,0	1/1:0,0:0:33:0,0,0	0/0:0,0:0:33:0,0,0	0/0:0,0:0:33:0,0,0	0/0:0,0:0:33:0,0,0	0/0:0,0:0:33:0,0,0
PL01	858517	SPL01_858517	G	A	.	PASS	DP=0	GT:AD:DP:GQ:PL	0/0:0,0:0:33:0,0,0	0/0:0,0:0:33:0,0,0	0/0:0,0:0:33:0,0,0	0/0:0,0:0:33:0,0,0	0/0:0,0:0:33:0,0,0	0/0:0,0:0:33:0,0,0	0/0:0,0:0:33:0,0,0	0/0:0,0:0:33:0,0,0	0/0:0,0:0:33:0,0,0	0/0:0,0:0:33:0,0,0	0/0:0,0:0:33:0,0,0	0/0:0,0:0:33:0,0,0	0/0:0,0:0:33:0,0,0	0/0:0,0:0:33:0,0,0	0/0:0,0:0:33:0,0,0	0/0:0,0:0:33:0,0,0	0/0:0,0:0:33:0,0,0	0/0:0,0:0:33:0,0,0	0/0:0,0:0:33:0,0,0	0/0:0,0:0:33:0,0,0	0/0:0,0:0:33:0,0,0	0/0:0,0:0:33:0,0,0	0/0:0,0:0:33:0,0,0	0/0:0,0:0:33:0,0,0	0/0:0,0:0:33:0,0,0	0/0:0,0:0:33:0,0,0	0/0:0,0:0:33:0,0,0
PL01	899602	SPL01_899602	T	A	.	PASS	DP=0	GT:AD:DP:GQ:PL	1/1:0,0:0:33:0,0,0	1/1:0,0:0:33:0,0,0	1/1:0,0:0:33:0,0,0	1/1:0,0:0:33:0,0,0	1/1:0,0:0:33:0,0,0	1/1:0,0:0:33:0,0,0	1/1:0,0:0:33:0,0,0	1/1:0,0:0:33:0,0,0	0/0:0,0:0:33:0,0,0	1/0:0,0:0:33:0,0,0	0/0:0,0:0:33:0,0,0	0/0:0,0:0:33:0,0,0	0/0:0,0:0:33:0,0,0	0/0:0,0:0:33:0,0,0	1/0:0,0:0:33:0,0,0	0/0:0,0:0:33:0,0,0	0/0:0,0:0:33:0,0,0	0/0:0,0:0:33:0,0,0	0/0:0,0:0:33:0,0,0	1/1:0,0:0:33:0,0,0	0/0:0,0:0:33:0,0,0	0/0:0,0:0:33:0,0,0	0/0:0,0:0:33:0,0,0	0/0:0,0:0:33:0,0,0	1/1:0,0:0:33:0,0,0	1/1:0,0:0:33:0,0,0	1/1:0,0:0:33:0,0,0
PL01	899706	SPL01_899706	T	C	.	PASS	DP=0	GT:AD:DP:GQ:PL	1/0:0,0:0:33:0,0,0	0/0:0,0:0:33:0,0,0	1/1:0,0:0:33:0,0,0	0/0:0,0:0:33:0,0,0	0/0:0,0:0:33:0,0,0	0/0:0,0:0:33:0,0,0	1/1:0,0:0:33:0,0,0	1/1:0,0:0:33:0,0,0	0/0:0,0:0:33:0,0,0	0/0:0,0:0:33:0,0,0	0/0:0,0:0:33:0,0,0	0/0:0,0:0:33:0,0,0	0/0:0,0:0:33:0,0,0	0/0:0,0:0:33:0,0,0	1/0:0,0:0:33:0,0,0	0/0:0,0:0:33:0,0,0	0/0:0,0:0:33:0,0,0	0/0:0,0:0:33:0,0,0	0/0:0,0:0:33:0,0,0	1/1:0,0:0:33:0,0,0	0/0:0,0:0:33:0,0,0	0/0:0,0:0:33:0,0,0	0/0:0,0:0:33:0,0,0	0/0:0,0:0:33:0,0,0	1/1:0,0:0:33:0,0,0	0/0:0,0:0:33:0,0,0	0/0:0,0:0:33:0,0,0
PL01	923147	SPL01_923147	G	A	.	PASS	DP=0	GT:AD:DP:GQ:PL	0/0:0,0:0:33:0,0,0	0/0:0,0:0:33:0,0,0	0/0:0,0:0:33:0,0,0	0/0:0,0:0:33:0,0,0	0/0:0,0:0:33:0,0,0	0/0:0,0:0:33:0,0,0	0/0:0,0:0:33:0,0,0	0/0:0,0:0:33:0,0,0	0/0:0,0:0:33:0,0,0	0/0:0,0:0:33:0,0,0	0/0:0,0:0:33:0,0,0	0/0:0,0:0:33:0,0,0	0/0:0,0:0:33:0,0,0	0/0:0,0:0:33:0,0,0	0/0:0,0:0:33:0,0,0	0/0:0,0:0:33:0,0,0	0/0:0,0:0:33:0,0,0	0/0:0,0:0:33:0,0,0	0/0:0,0:0:33:0,0,0	0/0:0,0:0:33:0,0,0	0/0:0,0:0:33:0,0,0	0/0:0,0:0:33:0,0,0	0/0:0,0:0:33:0,0,0	0/0:0,0:0:33:0,0,0	0/0:0,0:0:33:0,0,0	0/0:0,0:0:33:0,0,0	0/0:0,0:0:33:0,0,0
PL01	933926	SPL01_933926	A	T	.	PASS	DP=0	GT:AD:DP:GQ:PL	0/1:0,0:0:33:0,0,0	1/1:0,0:0:33:0,0,0	1/1:0,0:0:33:0,0,0	1/1:0,0:0:33:0,0,0	0/1:0,0:0:33:0,0,0	0/1:0,0:0:33:0,0,0	1/1:0,0:0:33:0,0,0	1/1:0,0:0:33:0,0,0	0/0:0,0:0:33:0,0,0	0/0:0,0:0:33:0,0,0	0/0:0,0:0:33:0,0,0	0/0:0,0:0:33:0,0,0	0/0:0,0:0:33:0,0,0	0/0:0,0:0:33:0,0,0	0/1:0,0:0:33:0,0,0	0/0:0,0:0:33:0,0,0	0/0:0,0:0:33:0,0,0	0/0:0,0:0:33:0,0,0	0/0:0,0:0:33:0,0,0	1/1:0,0:0:33:0,0,0	0/0:0,0:0:33:0,0,0	0/0:0,0:0:33:0,0,0	0/0:0,0:0:33:0,0,0	1/1:0,0:0:33:0,0,0	1/1:0,0:0:33:0,0,0	1/1:0,0:0:33:0,0,0	1/1:0,0:0:33:0,0,0
PL01	953387	SPL01_953387	A	T	.	PASS	DP=0	GT:AD:DP:GQ:PL	0/0:0,0:0:33:0,0,0	0/0:0,0:0:33:0,0,0	0/0:0,0:0:33:0,0,0	0/0:0,0:0:33:0,0,0	0/0:0,0:0:33:0,0,0	0/0:0,0:0:33:0,0,0	0/0:0,0:0:33:0,0,0	0/0:0,0:0:33:0,0,0	0/0:0,0:0:33:0,0,0	0/0:0,0:0:33:0,0,0	0/0:0,0:0:33:0,0,0	0/0:0,0:0:33:0,0,0	0/0:0,0:0:33:0,0,0	0/0:0,0:0:33:0,0,0	0/0:0,0:0:33:0,0,0	0/0:0,0:0:33:0,0,0	0/0:0,0:0:33:0,0,0	0/0:0,0:0:33:0,0,0	0/0:0,0:0:33:0,0,0	0/0:0,0:0:33:0,0,0	0/0:0,0:0:33:0,0,0	0/0:0,0:0:33:0,0,0	0/0:0,0:0:33:0,0,0	0/0:0,0:0:33:0,0,0	0/0:0,0:0:33:0,0,0	0/0:0,0:0:33:0,0,0	0/0:0,0:0:33:0,0,0
PL01	960319	SPL01_960319	T	C	.	PASS	DP=0	GT:AD:DP:GQ:PL	0/0:0,0:0:33:0,0,0	0/0:0,0:0:33:0,0,0	0/0:0,0:0:33:0,0,0	0/0:0,0:0:33:0,0,0	0/0:0,0:0:33:0,0,0	0/0:0,0:0:33:0,0,0	0/0:0,0:0:33:0,0,0	0/0:0,0:0:33:0,0,0	0/0:0,0:0:33:0,0,0	0/0:0,0:0:33:0,0,0	0/0:0,0:0:33:0,0,0	0/0:0,0:0:33:0,0,0	0/0:0,0:0:33:0,0,0	0/0:0,0:0:33:0,0,0	0/0:0,0:0:33:0,0,0	0/0:0,0:0:33:0,0,0	0/0:0,0:0:33:0,0,0	0/0:0,0:0:33:0,0,0	0/0:0,0:0:33:0,0,0	0/0:0,0:0:33:0,0,0	0/0:0,0:0:33:0,0,0	0/0:0,0:0:33:0,0,0	0/0:0,0:0:33:0,0,0	0/0:0,0:0:33:0,0,0	0/0:0,0:0:33:0,0,0	0/0:0,0:0:33:0,0,0	0/0:0,0:0:33:0,0,0
PL01	960379	SPL01_960379	A	G	.	PASS	DP=0	GT:AD:DP:GQ:PL	0/0:0,0:0:33:0,0,0	0/0:0,0:0:33:0,0,0	0/0:0,0:0:33:0,0,0	0/0:0,0:0:33:0,0,0	0/0:0,0:0:33:0,0,0	0/0:0,0:0:33:0,0,0	0/0:0,0:0:33:0,0,0	0/0:0,0:0:33:0,0,0	0/0:0,0:0:33:0,0,0	0/0:0,0:0:33:0,0,0	0/0:0,0:0:33:0,0,0	1/1:0,0:0:33:0,0,0	0/0:0,0:0:33:0,0,0	0/0:0,0:0:33:0,0,0	0/0:0,0:0:33:0,0,0	0/0:0,0:0:33:0,0,0	1/1:0,0:0:33:0,0,0	0/0:0,0:0:33:0,0,0	0/0:0,0:0:33:0,0,0	0/0:0,0:0:33:0,0,0	1/1:0,0:0:33:0,0,0	0/0:0,0:0:33:0,0,0	0/0:0,0:0:33:0,0,0	0/0:0,0:0:33:0,0,0	0/0:0,0:0:33:0,0,0	0/0:0,0:0:33:0,0,0	0/0:0,0:0:33:0,0,0
PL01	960462	SPL01_960462	G	A	.	PASS	DP=0	GT:AD:DP:GQ:PL	0/0:0,0:0:33:0,0,0	0/0:0,0:0:33:0,0,0	0/0:0,0:0:33:0,0,0	0/0:0,0:0:33:0,0,0	0/0:0,0:0:33:0,0,0	0/0:0,0:0:33:0,0,0	0/0:0,0:0:33:0,0,0	0/0:0,0:0:33:0,0,0	0/0:0,0:0:33:0,0,0	0/0:0,0:0:33:0,0,0	0/0:0,0:0:33:0,0,0	0/0:0,0:0:33:0,0,0	0/0:0,0:0:33:0,0,0	0/0:0,0:0:33:0,0,0	0/0:0,0:0:33:0,0,0	0/0:0,0:0:33:0,0,0	0/0:0,0:0:33:0,0,0	0/0:0,0:0:33:0,0,0	0/0:0,0:0:33:0,0,0	0/0:0,0:0:33:0,0,0	0/0:0,0:0:33:0,0,0	0/0:0,0:0:33:0,0,0	0/0:0,0:0:33:0,0,0	0/0:0,0:0:33:0,0,0	0/0:0,0:0:33:0,0,0	0/0:0,0:0:33:0,0,0	0/0:0,0:0:33:0,0,0
PL01	969447	SPL01_969447	T	G	.	PASS	DP=0	GT:AD:DP:GQ:PL	0/0:0,0:0:33:0,0,0	0/0:0,0:0:33:0,0,0	0/0:0,0:0:33:0,0,0	0/0:0,0:0:33:0,0,0	0/0:0,0:0:33:0,0,0	0/0:0,0:0:33:0,0,0	0/0:0,0:0:33:0,0,0	0/0:0,0:0:33:0,0,0	0/0:0,0:0:33:0,0,0	0/0:0,0:0:33:0,0,0	0/0:0,0:0:33:0,0,0	0/0:0,0:0:33:0,0,0	0/0:0,0:0:33:0,0,0	0/0:0,0:0:33:0,0,0	1/0:0,0:0:33:0,0,0	1/1:0,0:0:33:0,0,0	0/0:0,0:0:33:0,0,0	1/1:0,0:0:33:0,0,0	1/1:0,0:0:33:0,0,0	0/0:0,0:0:33:0,0,0	0/0:0,0:0:33:0,0,0	1/1:0,0:0:33:0,0,0	1/1:0,0:0:33:0,0,0	0/0:0,0:0:33:0,0,0	1/0:0,0:0:33:0,0,0	0/0:0,0:0:33:0,0,0	0/0:0,0:0:33:0,0,0
PL01	969508	SPL01_969508	G	A	.	PASS	DP=0	GT:AD:DP:GQ:PL	1/1:0,0:0:33:0,0,0	1/1:0,0:0:33:0,0,0	1/1:0,0:0:33:0,0,0	1/1:0,0:0:33:0,0,0	1/1:0,0:0:33:0,0,0	1/1:0,0:0:33:0,0,0	1/1:0,0:0:33:0,0,0	1/1:0,0:0:33:0,0,0	0/0:0,0:0:33:0,0,0	0/0:0,0:0:33:0,0,0	0/0:0,0:0:33:0,0,0	0/0:0,0:0:33:0,0,0	0/0:0,0:0:33:0,0,0	0/0:0,0:0:33:0,0,0	1/0:0,0:0:33:0,0,0	0/0:0,0:0:33:0,0,0	0/0:0,0:0:33:0,0,0	0/0:0,0:0:33:0,0,0	0/0:0,0:0:33:0,0,0	1/1:0,0:0:33:0,0,0	0/0:0,0:0:33:0,0,0	0/0:0,0:0:33:0,0,0	0/0:0,0:0:33:0,0,0	0/0:0,0:0:33:0,0,0	1/0:0,0:0:33:0,0,0	1/1:0,0:0:33:0,0,0	1/1:0,0:0:33:0,0,0
PL01	1011584	SPL01_1011584	C	T	.	PASS	DP=0	GT:AD:DP:GQ:PL	0/0:0,0:0:33:0,0,0	0/0:0,0:0:33:0,0,0	0/0:0,0:0:33:0,0,0	0/0:0,0:0:33:0,0,0	0/0:0,0:0:33:0,0,0	0/0:0,0:0:33:0,0,0	0/0:0,0:0:33:0,0,0	0/0:0,0:0:33:0,0,0	0/0:0,0:0:33:0,0,0	0/0:0,0:0:33:0,0,0	0/0:0,0:0:33:0,0,0	0/0:0,0:0:33:0,0,0	0/0:0,0:0:33:0,0,0	0/0:0,0:0:33:0,0,0	0/0:0,0:0:33:0,0,0	0/0:0,0:0:33:0,0,0	0/0:0,0:0:33:0,0,0	0/0:0,0:0:33:0,0,0	0/0:0,0:0:33:0,0,0	0/0:0,0:0:33:0,0,0	0/0:0,0:0:33:0,0,0	0/0:0,0:0:33:0,0,0	0/0:0,0:0:33:0,0,0	0/0:0,0:0:33:0,0,0	0/0:0,0:0:33:0,0,0	0/0:0,0:0:33:0,0,0	0/0:0,0:0:33:0,0,0
PL01	1023976	SPL01_1023976	T	C	.	PASS	DP=0	GT:AD:DP:GQ:PL	0/0:0,0:0:33:0,0,0	0/0:0,0:0:33:0,0,0	0/0:0,0:0:33:0,0,0	0/0:0,0:0:33:0,0,0	0/0:0,0:0:33:0,0,0	0/0:0,0:0:33:0,0,0	0/0:0,0:0:33:0,0,0	0/0:0,0:0:33:0,0,0	0/0:0,0:0:33:0,0,0	0/0:0,0:0:33:0,0,0	0/0:0,0:0:33:0,0,0	0/0:0,0:0:33:0,0,0	0/0:0,0:0:33:0,0,0	0/0:0,0:0:33:0,0,0	0/0:0,0:0:33:0,0,0	0/0:0,0:0:33:0,0,0	0/0:0,0:0:33:0,0,0	0/0:0,0:0:33:0,0,0	0/0:0,0:0:33:0,0,0	0/0:0,0:0:33:0,0,0	0/0:0,0:0:33:0,0,0	0/0:0,0:0:33:0,0,0	0/0:0,0:0:33:0,0,0	0/0:0,0:0:33:0,0,0	0/0:0,0:0:33:0,0,0	0/0:0,0:0:33:0,0,0	0/0:0,0:0:33:0,0,0
PL01	1027786	SPL01_1027786	G	T	.	PASS	DP=0	GT:AD:DP:GQ:PL	0/0:0,0:0:33:0,0,0	0/0:0,0:0:33:0,0,0	0/0:0,0:0:33:0,0,0	0/0:0,0:0:33:0,0,0	0/0:0,0:0:33:0,0,0	0/0:0,0:0:33:0,0,0	0/0:0,0:0:33:0,0,0	0/0:0,0:0:33:0,0,0	0/0:0,0:0:33:0,0,0	0/0:0,0:0:33:0,0,0	0/0:0,0:0:33:0,0,0	0/0:0,0:0:33:0,0,0	0/0:0,0:0:33:0,0,0	0/0:0,0:0:33:0,0,0	0/0:0,0:0:33:0,0,0	0/0:0,0:0:33:0,0,0	0/0:0,0:0:33:0,0,0	0/0:0,0:0:33:0,0,0	0/0:0,0:0:33:0,0,0	0/0:0,0:0:33:0,0,0	0/0:0,0:0:33:0,0,0	0/0:0,0:0:33:0,0,0	0/0:0,0:0:33:0,0,0	0/0:0,0:0:33:0,0,0	0/0:0,0:0:33:0,0,0	0/0:0,0:0:33:0,0,0	0/0:0,0:0:33:0,0,0
PL01	1036067	SPL01_1036067	T	C	.	PASS	DP=0	GT:AD:DP:GQ:PL	0/0:0,0:0:33:0,0,0	0/0:0,0:0:33:0,0,0	0/0:0,0:0:33:0,0,0	0/0:0,0:0:33:0,0,0	0/0:0,0:0:33:0,0,0	0/0:0,0:0:33:0,0,0	0/0:0,0:0:33:0,0,0	0/0:0,0:0:33:0,0,0	0/0:0,0:0:33:0,0,0	0/0:0,0:0:33:0,0,0	0/0:0,0:0:33:0,0,0	0/0:0,0:0:33:0,0,0	0/0:0,0:0:33:0,0,0	0/0:0,0:0:33:0,0,0	0/0:0,0:0:33:0,0,0	0/0:0,0:0:33:0,0,0	1/1:0,0:0:33:0,0,0	0/0:0,0:0:33:0,0,0	0/0:0,0:0:33:0,0,0	0/0:0,0:0:33:0,0,0	0/0:0,0:0:33:0,0,0	0/0:0,0:0:33:0,0,0	0/0:0,0:0:33:0,0,0	0/0:0,0:0:33:0,0,0	0/0:0,0:0:33:0,0,0	0/0:0,0:0:33:0,0,0	0/0:0,0:0:33:0,0,0
PL01	1065532	SPL01_1065532	G	T	.	PASS	DP=0	GT:AD:DP:GQ:PL	1/1:0,0:0:33:0,0,0	1/1:0,0:0:33:0,0,0	0/1:0,0:0:33:0,0,0	1/1:0,0:0:33:0,0,0	0/1:0,0:0:33:0,0,0	0/1:0,0:0:33:0,0,0	0/0:0,0:0:33:0,0,0	0/0:0,0:0:33:0,0,0	1/1:0,0:0:33:0,0,0	1/1:0,0:0:33:0,0,0	1/1:0,0:0:33:0,0,0	0/0:0,0:0:33:0,0,0	0/0:0,0:0:33:0,0,0	1/1:0,0:0:33:0,0,0	0/1:0,0:0:33:0,0,0	0/0:0,0:0:33:0,0,0	0/0:0,0:0:33:0,0,0	0/0:0,0:0:33:0,0,0	0/0:0,0:0:33:0,0,0	0/0:0,0:0:33:0,0,0	0/0:0,0:0:33:0,0,0	0/0:0,0:0:33:0,0,0	0/0:0,0:0:33:0,0,0	0/0:0,0:0:33:0,0,0	1/1:0,0:0:33:0,0,0	1/1:0,0:0:33:0,0,0	1/1:0,0:0:33:0,0,0
PL01	1123854	SPL01_1123854	C	T	.	PASS	DP=0	GT:AD:DP:GQ:PL	0/0:0,0:0:33:0,0,0	0/0:0,0:0:33:0,0,0	0/0:0,0:0:33:0,0,0	1/1:0,0:0:33:0,0,0	0/1:0,0:0:33:0,0,0	0/0:0,0:0:33:0,0,0	0/0:0,0:0:33:0,0,0	0/0:0,0:0:33:0,0,0	0/0:0,0:0:33:0,0,0	0/1:0,0:0:33:0,0,0	0/0:0,0:0:33:0,0,0	0/0:0,0:0:33:0,0,0	0/0:0,0:0:33:0,0,0	0/0:0,0:0:33:0,0,0	0/0:0,0:0:33:0,0,0	0/0:0,0:0:33:0,0,0	0/0:0,0:0:33:0,0,0	0/0:0,0:0:33:0,0,0	0/0:0,0:0:33:0,0,0	0/0:0,0:0:33:0,0,0	0/0:0,0:0:33:0,0,0	0/0:0,0:0:33:0,0,0	./.:0,0:0	0/0:0,0:0:33:0,0,0	0/1:0,0:0:33:0,0,0	0/0:0,0:0:33:0,0,0	0/0:0,0:0:33:0,0,0
PL01	1123926	SPL01_1123926	G	A	.	PASS	DP=0	GT:AD:DP:GQ:PL	0/0:0,0:0:33:0,0,0	0/0:0,0:0:33:0,0,0	0/0:0,0:0:33:0,0,0	1/1:0,0:0:33:0,0,0	1/0:0,0:0:33:0,0,0	0/0:0,0:0:33:0,0,0	0/0:0,0:0:33:0,0,0	0/0:0,0:0:33:0,0,0	0/0:0,0:0:33:0,0,0	1/0:0,0:0:33:0,0,0	0/0:0,0:0:33:0,0,0	0/0:0,0:0:33:0,0,0	0/0:0,0:0:33:0,0,0	0/0:0,0:0:33:0,0,0	0/0:0,0:0:33:0,0,0	0/0:0,0:0:33:0,0,0	0/0:0,0:0:33:0,0,0	0/0:0,0:0:33:0,0,0	0/0:0,0:0:33:0,0,0	0/0:0,0:0:33:0,0,0	0/0:0,0:0:33:0,0,0	0/0:0,0:0:33:0,0,0	./.:0,0:0	0/0:0,0:0:33:0,0,0	1/0:0,0:0:33:0,0,0	0/0:0,0:0:33:0,0,0	0/0:0,0:0:33:0,0,0
PL01	1128019	SPL01_1128019	C	T	.	PASS	DP=0	GT:AD:DP:GQ:PL	0/0:0,0:0:33:0,0,0	0/0:0,0:0:33:0,0,0	0/0:0,0:0:33:0,0,0	1/1:0,0:0:33:0,0,0	0/1:0,0:0:33:0,0,0	0/0:0,0:0:33:0,0,0	0/0:0,0:0:33:0,0,0	0/0:0,0:0:33:0,0,0	0/0:0,0:0:33:0,0,0	0/1:0,0:0:33:0,0,0	0/0:0,0:0:33:0,0,0	0/0:0,0:0:33:0,0,0	0/0:0,0:0:33:0,0,0	0/0:0,0:0:33:0,0,0	0/0:0,0:0:33:0,0,0	0/0:0,0:0:33:0,0,0	0/0:0,0:0:33:0,0,0	0/0:0,0:0:33:0,0,0	0/0:0,0:0:33:0,0,0	0/0:0,0:0:33:0,0,0	0/0:0,0:0:33:0,0,0	0/0:0,0:0:33:0,0,0	0/0:0,0:0:33:0,0,0	0/0:0,0:0:33:0,0,0	0/1:0,0:0:33:0,0,0	0/0:0,0:0:33:0,0,0	0/0:0,0:0:33:0,0,0
PL01	1138488	SPL01_1138488	T	C	.	PASS	DP=0	GT:AD:DP:GQ:PL	0/0:0,0:0:33:0,0,0	0/0:0,0:0:33:0,0,0	0/0:0,0:0:33:0,0,0	1/1:0,0:0:33:0,0,0	1/0:0,0:0:33:0,0,0	0/0:0,0:0:33:0,0,0	0/0:0,0:0:33:0,0,0	0/0:0,0:0:33:0,0,0	0/0:0,0:0:33:0,0,0	1/0:0,0:0:33:0,0,0	0/0:0,0:0:33:0,0,0	0/0:0,0:0:33:0,0,0	0/0:0,0:0:33:0,0,0	0/0:0,0:0:33:0,0,0	0/0:0,0:0:33:0,0,0	0/0:0,0:0:33:0,0,0	0/0:0,0:0:33:0,0,0	0/0:0,0:0:33:0,0,0	0/0:0,0:0:33:0,0,0	0/0:0,0:0:33:0,0,0	0/0:0,0:0:33:0,0,0	0/0:0,0:0:33:0,0,0	0/0:0,0:0:33:0,0,0	0/0:0,0:0:33:0,0,0	1/0:0,0:0:33:0,0,0	0/0:0,0:0:33:0,0,0	0/0:0,0:0:33:0,0,0
PL01	1183765	SPL01_1183765	T	A	.	PASS	DP=0	GT:AD:DP:GQ:PL	0/0:0,0:0:33:0,0,0	0/0:0,0:0:33:0,0,0	0/0:0,0:0:33:0,0,0	0/0:0,0:0:33:0,0,0	0/0:0,0:0:33:0,0,0	0/0:0,0:0:33:0,0,0	0/0:0,0:0:33:0,0,0	0/0:0,0:0:33:0,0,0	0/0:0,0:0:33:0,0,0	0/0:0,0:0:33:0,0,0	0/0:0,0:0:33:0,0,0	0/0:0,0:0:33:0,0,0	0/0:0,0:0:33:0,0,0	0/0:0,0:0:33:0,0,0	0/0:0,0:0:33:0,0,0	0/0:0,0:0:33:0,0,0	0/0:0,0:0:33:0,0,0	0/0:0,0:0:33:0,0,0	0/0:0,0:0:33:0,0,0	0/0:0,0:0:33:0,0,0	0/0:0,0:0:33:0,0,0	0/0:0,0:0:33:0,0,0	0/0:0,0:0:33:0,0,0	0/0:0,0:0:33:0,0,0	0/0:0,0:0:33:0,0,0	0/0:0,0:0:33:0,0,0	0/0:0,0:0:33:0,0,0
PL01	1184989	SPL01_1184989	C	T	.	PASS	DP=0	GT:AD:DP:GQ:PL	0/0:0,0:0:33:0,0,0	0/0:0,0:0:33:0,0,0	0/0:0,0:0:33:0,0,0	0/0:0,0:0:33:0,0,0	0/0:0,0:0:33:0,0,0	0/0:0,0:0:33:0,0,0	0/0:0,0:0:33:0,0,0	0/0:0,0:0:33:0,0,0	0/0:0,0:0:33:0,0,0	0/0:0,0:0:33:0,0,0	0/0:0,0:0:33:0,0,0	0/0:0,0:0:33:0,0,0	0/0:0,0:0:33:0,0,0	0/0:0,0:0:33:0,0,0	0/0:0,0:0:33:0,0,0	0/0:0,0:0:33:0,0,0	0/0:0,0:0:33:0,0,0	0/0:0,0:0:33:0,0,0	0/0:0,0:0:33:0,0,0	0/0:0,0:0:33:0,0,0	0/0:0,0:0:33:0,0,0	0/0:0,0:0:33:0,0,0	0/0:0,0:0:33:0,0,0	0/0:0,0:0:33:0,0,0	0/0:0,0:0:33:0,0,0	0/0:0,0:0:33:0,0,0	0/0:0,0:0:33:0,0,0
PL01	1210367	SPL01_1210367	G	C	.	PASS	DP=0	GT:AD:DP:GQ:PL	0/0:0,0:0:33:0,0,0	0/0:0,0:0:33:0,0,0	1/1:0,0:0:33:0,0,0	0/0:0,0:0:33:0,0,0	0/0:0,0:0:33:0,0,0	0/1:0,0:0:33:0,0,0	1/1:0,0:0:33:0,0,0	1/1:0,0:0:33:0,0,0	0/0:0,0:0:33:0,0,0	0/0:0,0:0:33:0,0,0	0/0:0,0:0:33:0,0,0	1/1:0,0:0:33:0,0,0	1/1:0,0:0:33:0,0,0	0/0:0,0:0:33:0,0,0	0/0:0,0:0:33:0,0,0	0/0:0,0:0:33:0,0,0	1/1:0,0:0:33:0,0,0	0/0:0,0:0:33:0,0,0	0/0:0,0:0:33:0,0,0	1/1:0,0:0:33:0,0,0	1/1:0,0:0:33:0,0,0	0/0:0,0:0:33:0,0,0	0/0:0,0:0:33:0,0,0	1/1:0,0:0:33:0,0,0	0/1:0,0:0:33:0,0,0	0/0:0,0:0:33:0,0,0	0/0:0,0:0:33:0,0,0
PL01	1234986	SPL01_1234986	G	A	.	PASS	DP=0	GT:AD:DP:GQ:PL	0/0:0,0:0:33:0,0,0	0/0:0,0:0:33:0,0,0	0/0:0,0:0:33:0,0,0	0/0:0,0:0:33:0,0,0	0/0:0,0:0:33:0,0,0	0/0:0,0:0:33:0,0,0	0/0:0,0:0:33:0,0,0	0/0:0,0:0:33:0,0,0	0/0:0,0:0:33:0,0,0	0/0:0,0:0:33:0,0,0	0/0:0,0:0:33:0,0,0	0/0:0,0:0:33:0,0,0	0/0:0,0:0:33:0,0,0	0/0:0,0:0:33:0,0,0	0/0:0,0:0:33:0,0,0	0/0:0,0:0:33:0,0,0	0/0:0,0:0:33:0,0,0	0/0:0,0:0:33:0,0,0	0/0:0,0:0:33:0,0,0	0/0:0,0:0:33:0,0,0	0/0:0,0:0:33:0,0,0	0/0:0,0:0:33:0,0,0	0/0:0,0:0:33:0,0,0	0/0:0,0:0:33:0,0,0	0/0:0,0:0:33:0,0,0	0/0:0,0:0:33:0,0,0	0/0:0,0:0:33:0,0,0
PL01	1235486	SPL01_1235486	T	A	.	PASS	DP=0	GT:AD:DP:GQ:PL	0/0:0,0:0:33:0,0,0	0/0:0,0:0:33:0,0,0	0/0:0,0:0:33:0,0,0	0/0:0,0:0:33:0,0,0	0/0:0,0:0:33:0,0,0	0/0:0,0:0:33:0,0,0	0/0:0,0:0:33:0,0,0	0/0:0,0:0:33:0,0,0	0/0:0,0:0:33:0,0,0	0/0:0,0:0:33:0,0,0	0/0:0,0:0:33:0,0,0	0/0:0,0:0:33:0,0,0	0/0:0,0:0:33:0,0,0	0/0:0,0:0:33:0,0,0	0/0:0,0:0:33:0,0,0	0/0:0,0:0:33:0,0,0	0/0:0,0:0:33:0,0,0	0/0:0,0:0:33:0,0,0	0/0:0,0:0:33:0,0,0	0/0:0,0:0:33:0,0,0	0/0:0,0:0:33:0,0,0	0/0:0,0:0:33:0,0,0	0/0:0,0:0:33:0,0,0	0/0:0,0:0:33:0,0,0	0/0:0,0:0:33:0,0,0	0/0:0,0:0:33:0,0,0	0/0:0,0:0:33:0,0,0
PL01	1268060	SPL01_1268060	T	C	.	PASS	DP=0	GT:AD:DP:GQ:PL	1/1:0,0:0:33:0,0,0	1/1:0,0:0:33:0,0,0	0/0:0,0:0:33:0,0,0	1/1:0,0:0:33:0,0,0	1/1:0,0:0:33:0,0,0	1/0:0,0:0:33:0,0,0	0/0:0,0:0:33:0,0,0	0/0:0,0:0:33:0,0,0	0/0:0,0:0:33:0,0,0	1/0:0,0:0:33:0,0,0	0/0:0,0:0:33:0,0,0	0/0:0,0:0:33:0,0,0	0/0:0,0:0:33:0,0,0	0/0:0,0:0:33:0,0,0	1/0:0,0:0:33:0,0,0	0/0:0,0:0:33:0,0,0	0/0:0,0:0:33:0,0,0	0/0:0,0:0:33:0,0,0	0/0:0,0:0:33:0,0,0	0/0:0,0:0:33:0,0,0	0/0:0,0:0:33:0,0,0	0/0:0,0:0:33:0,0,0	0/0:0,0:0:33:0,0,0	0/0:0,0:0:33:0,0,0	1/0:0,0:0:33:0,0,0	1/1:0,0:0:33:0,0,0	1/1:0,0:0:33:0,0,0
PL01	1268217	SPL01_1268217	T	A	.	PASS	DP=0	GT:AD:DP:GQ:PL	0/0:0,0:0:33:0,0,0	0/0:0,0:0:33:0,0,0	0/0:0,0:0:33:0,0,0	0/0:0,0:0:33:0,0,0	0/0:0,0:0:33:0,0,0	0/0:0,0:0:33:0,0,0	0/0:0,0:0:33:0,0,0	0/0:0,0:0:33:0,0,0	0/0:0,0:0:33:0,0,0	0/0:0,0:0:33:0,0,0	0/0:0,0:0:33:0,0,0	0/0:0,0:0:33:0,0,0	0/0:0,0:0:33:0,0,0	0/0:0,0:0:33:0,0,0	0/0:0,0:0:33:0,0,0	0/0:0,0:0:33:0,0,0	0/0:0,0:0:33:0,0,0	0/0:0,0:0:33:0,0,0	0/0:0,0:0:33:0,0,0	0/0:0,0:0:33:0,0,0	0/0:0,0:0:33:0,0,0	0/0:0,0:0:33:0,0,0	0/0:0,0:0:33:0,0,0	0/0:0,0:0:33:0,0,0	0/0:0,0:0:33:0,0,0	0/0:0,0:0:33:0,0,0	0/0:0,0:0:33:0,0,0
PL01	1332314	SPL01_1332314	G	C	.	PASS	DP=0	GT:AD:DP:GQ:PL	1/1:0,0:0:33:0,0,0	1/1:0,0:0:33:0,0,0	0/0:0,0:0:33:0,0,0	1/1:0,0:0:33:0,0,0	1/1:0,0:0:33:0,0,0	0/1:0,0:0:33:0,0,0	0/0:0,0:0:33:0,0,0	0/0:0,0:0:33:0,0,0	0/0:0,0:0:33:0,0,0	0/1:0,0:0:33:0,0,0	0/0:0,0:0:33:0,0,0	0/0:0,0:0:33:0,0,0	0/0:0,0:0:33:0,0,0	0/0:0,0:0:33:0,0,0	0/1:0,0:0:33:0,0,0	0/0:0,0:0:33:0,0,0	0/0:0,0:0:33:0,0,0	0/0:0,0:0:33:0,0,0	0/0:0,0:0:33:0,0,0	0/0:0,0:0:33:0,0,0	0/0:0,0:0:33:0,0,0	0/0:0,0:0:33:0,0,0	0/0:0,0:0:33:0,0,0	0/0:0,0:0:33:0,0,0	0/0:0,0:0:33:0,0,0	1/1:0,0:0:33:0,0,0	1/1:0,0:0:33:0,0,0
PL01	1333550	SPL01_1333550	C	T	.	PASS	DP=0	GT:AD:DP:GQ:PL	1/1:0,0:0:33:0,0,0	1/1:0,0:0:33:0,0,0	0/0:0,0:0:33:0,0,0	1/1:0,0:0:33:0,0,0	1/1:0,0:0:33:0,0,0	0/1:0,0:0:33:0,0,0	0/0:0,0:0:33:0,0,0	0/0:0,0:0:33:0,0,0	0/0:0,0:0:33:0,0,0	0/1:0,0:0:33:0,0,0	0/0:0,0:0:33:0,0,0	0/0:0,0:0:33:0,0,0	0/0:0,0:0:33:0,0,0	0/0:0,0:0:33:0,0,0	0/1:0,0:0:33:0,0,0	0/0:0,0:0:33:0,0,0	0/0:0,0:0:33:0,0,0	0/0:0,0:0:33:0,0,0	0/0:0,0:0:33:0,0,0	0/0:0,0:0:33:0,0,0	0/0:0,0:0:33:0,0,0	0/0:0,0:0:33:0,0,0	0/0:0,0:0:33:0,0,0	0/0:0,0:0:33:0,0,0	0/1:0,0:0:33:0,0,0	1/1:0,0:0:33:0,0,0	1/1:0,0:0:33:0,0,0
PL01	1353438	SPL01_1353438	G	T	.	PASS	DP=0	GT:AD:DP:GQ:PL	0/0:0,0:0:33:0,0,0	0/0:0,0:0:33:0,0,0	0/0:0,0:0:33:0,0,0	1/1:0,0:0:33:0,0,0	0/1:0,0:0:33:0,0,0	0/0:0,0:0:33:0,0,0	0/0:0,0:0:33:0,0,0	0/0:0,0:0:33:0,0,0	0/0:0,0:0:33:0,0,0	0/1:0,0:0:33:0,0,0	0/0:0,0:0:33:0,0,0	0/0:0,0:0:33:0,0,0	0/0:0,0:0:33:0,0,0	0/0:0,0:0:33:0,0,0	0/0:0,0:0:33:0,0,0	0/0:0,0:0:33:0,0,0	1/1:0,0:0:33:0,0,0	0/0:0,0:0:33:0,0,0	0/0:0,0:0:33:0,0,0	0/0:0,0:0:33:0,0,0	0/0:0,0:0:33:0,0,0	0/0:0,0:0:33:0,0,0	0/0:0,0:0:33:0,0,0	0/0:0,0:0:33:0,0,0	0/1:0,0:0:33:0,0,0	1/1:0,0:0:33:0,0,0	1/1:0,0:0:33:0,0,0
PL01	1353471	SPL01_1353471	A	C	.	PASS	DP=0	GT:AD:DP:GQ:PL	0/0:0,0:0:33:0,0,0	0/0:0,0:0:33:0,0,0	0/0:0,0:0:33:0,0,0	1/1:0,0:0:33:0,0,0	0/1:0,0:0:33:0,0,0	0/0:0,0:0:33:0,0,0	0/0:0,0:0:33:0,0,0	0/0:0,0:0:33:0,0,0	0/0:0,0:0:33:0,0,0	0/1:0,0:0:33:0,0,0	0/0:0,0:0:33:0,0,0	0/0:0,0:0:33:0,0,0	0/0:0,0:0:33:0,0,0	0/0:0,0:0:33:0,0,0	0/0:0,0:0:33:0,0,0	0/0:0,0:0:33:0,0,0	0/0:0,0:0:33:0,0,0	0/0:0,0:0:33:0,0,0	0/0:0,0:0:33:0,0,0	0/0:0,0:0:33:0,0,0	0/0:0,0:0:33:0,0,0	0/0:0,0:0:33:0,0,0	0/0:0,0:0:33:0,0,0	0/0:0,0:0:33:0,0,0	0/1:0,0:0:33:0,0,0	1/1:0,0:0:33:0,0,0	1/1:0,0:0:33:0,0,0
PL01	1353519	SPL01_1353519	A	C	.	PASS	DP=0	GT:AD:DP:GQ:PL	0/0:0,0:0:33:0,0,0	0/0:0,0:0:33:0,0,0	0/0:0,0:0:33:0,0,0	1/1:0,0:0:33:0,0,0	0/1:0,0:0:33:0,0,0	0/0:0,0:0:33:0,0,0	0/0:0,0:0:33:0,0,0	0/0:0,0:0:33:0,0,0	0/0:0,0:0:33:0,0,0	0/1:0,0:0:33:0,0,0	0/0:0,0:0:33:0,0,0	0/0:0,0:0:33:0,0,0	0/0:0,0:0:33:0,0,0	0/0:0,0:0:33:0,0,0	0/0:0,0:0:33:0,0,0	0/0:0,0:0:33:0,0,0	1/1:0,0:0:33:0,0,0	0/0:0,0:0:33:0,0,0	0/0:0,0:0:33:0,0,0	0/0:0,0:0:33:0,0,0	0/0:0,0:0:33:0,0,0	0/0:0,0:0:33:0,0,0	0/0:0,0:0:33:0,0,0	0/0:0,0:0:33:0,0,0	0/1:0,0:0:33:0,0,0	1/1:0,0:0:33:0,0,0	1/1:0,0:0:33:0,0,0
PL01	1353526	SPL01_1353526	T	C	.	PASS	DP=0	GT:AD:DP:GQ:PL	0/0:0,0:0:33:0,0,0	0/0:0,0:0:33:0,0,0	0/0:0,0:0:33:0,0,0	0/0:0,0:0:33:0,0,0	0/0:0,0:0:33:0,0,0	0/0:0,0:0:33:0,0,0	0/0:0,0:0:33:0,0,0	0/0:0,0:0:33:0,0,0	0/0:0,0:0:33:0,0,0	0/0:0,0:0:33:0,0,0	0/0:0,0:0:33:0,0,0	0/0:0,0:0:33:0,0,0	0/0:0,0:0:33:0,0,0	0/0:0,0:0:33:0,0,0	0/0:0,0:0:33:0,0,0	0/0:0,0:0:33:0,0,0	0/0:0,0:0:33:0,0,0	0/0:0,0:0:33:0,0,0	0/0:0,0:0:33:0,0,0	0/0:0,0:0:33:0,0,0	0/0:0,0:0:33:0,0,0	0/0:0,0:0:33:0,0,0	0/0:0,0:0:33:0,0,0	0/0:0,0:0:33:0,0,0	0/0:0,0:0:33:0,0,0	0/0:0,0:0:33:0,0,0	0/0:0,0:0:33:0,0,0
PL01	1394594	SPL01_1394594	C	A	.	PASS	DP=0	GT:AD:DP:GQ:PL	0/0:0,0:0:33:0,0,0	0/0:0,0:0:33:0,0,0	0/0:0,0:0:33:0,0,0	0/0:0,0:0:33:0,0,0	0/0:0,0:0:33:0,0,0	0/0:0,0:0:33:0,0,0	0/0:0,0:0:33:0,0,0	0/0:0,0:0:33:0,0,0	0/0:0,0:0:33:0,0,0	0/0:0,0:0:33:0,0,0	0/0:0,0:0:33:0,0,0	0/0:0,0:0:33:0,0,0	0/0:0,0:0:33:0,0,0	0/0:0,0:0:33:0,0,0	0/0:0,0:0:33:0,0,0	0/0:0,0:0:33:0,0,0	0/0:0,0:0:33:0,0,0	0/0:0,0:0:33:0,0,0	0/0:0,0:0:33:0,0,0	0/0:0,0:0:33:0,0,0	0/0:0,0:0:33:0,0,0	0/0:0,0:0:33:0,0,0	0/0:0,0:0:33:0,0,0	0/0:0,0:0:33:0,0,0	0/0:0,0:0:33:0,0,0	0/0:0,0:0:33:0,0,0	0/0:0,0:0:33:0,0,0
PL01	1419584	SPL01_1419584	T	C	.	PASS	DP=0	GT:AD:DP:GQ:PL	0/0:0,0:0:33:0,0,0	0/0:0,0:0:33:0,0,0	0/0:0,0:0:33:0,0,0	0/0:0,0:0:33:0,0,0	0/0:0,0:0:33:0,0,0	0/0:0,0:0:33:0,0,0	0/0:0,0:0:33:0,0,0	0/0:0,0:0:33:0,0,0	0/0:0,0:0:33:0,0,0	0/0:0,0:0:33:0,0,0	0/0:0,0:0:33:0,0,0	0/0:0,0:0:33:0,0,0	0/0:0,0:0:33:0,0,0	0/0:0,0:0:33:0,0,0	0/0:0,0:0:33:0,0,0	0/0:0,0:0:33:0,0,0	1/1:0,0:0:33:0,0,0	0/0:0,0:0:33:0,0,0	0/0:0,0:0:33:0,0,0	0/0:0,0:0:33:0,0,0	1/1:0,0:0:33:0,0,0	0/0:0,0:0:33:0,0,0	0/0:0,0:0:33:0,0,0	1/1:0,0:0:33:0,0,0	0/0:0,0:0:33:0,0,0	0/0:0,0:0:33:0,0,0	0/0:0,0:0:33:0,0,0
PL01	1443832	SPL01_1443832	G	T	.	PASS	DP=0	GT:AD:DP:GQ:PL	0/0:0,0:0:33:0,0,0	0/0:0,0:0:33:0,0,0	0/1:0,0:0:33:0,0,0	1/1:0,0:0:33:0,0,0	0/1:0,0:0:33:0,0,0	0/0:0,0:0:33:0,0,0	1/1:0,0:0:33:0,0,0	1/1:0,0:0:33:0,0,0	1/1:0,0:0:33:0,0,0	0/1:0,0:0:33:0,0,0	1/1:0,0:0:33:0,0,0	0/0:0,0:0:33:0,0,0	0/0:0,0:0:33:0,0,0	0/0:0,0:0:33:0,0,0	0/0:0,0:0:33:0,0,0	0/0:0,0:0:33:0,0,0	0/0:0,0:0:33:0,0,0	0/0:0,0:0:33:0,0,0	0/0:0,0:0:33:0,0,0	1/1:0,0:0:33:0,0,0	0/0:0,0:0:33:0,0,0	0/0:0,0:0:33:0,0,0	0/0:0,0:0:33:0,0,0	0/0:0,0:0:33:0,0,0	0/1:0,0:0:33:0,0,0	1/1:0,0:0:33:0,0,0	1/1:0,0:0:33:0,0,0
PL01	1531239	SPL01_1531239	G	T	.	PASS	DP=0	GT:AD:DP:GQ:PL	0/0:0,0:0:33:0,0,0	0/0:0,0:0:33:0,0,0	0/1:0,0:0:33:0,0,0	1/1:0,0:0:33:0,0,0	0/1:0,0:0:33:0,0,0	0/0:0,0:0:33:0,0,0	0/0:0,0:0:33:0,0,0	0/0:0,0:0:33:0,0,0	1/1:0,0:0:33:0,0,0	0/1:0,0:0:33:0,0,0	1/1:0,0:0:33:0,0,0	0/0:0,0:0:33:0,0,0	0/0:0,0:0:33:0,0,0	0/0:0,0:0:33:0,0,0	0/0:0,0:0:33:0,0,0	0/0:0,0:0:33:0,0,0	0/0:0,0:0:33:0,0,0	0/0:0,0:0:33:0,0,0	0/0:0,0:0:33:0,0,0	1/1:0,0:0:33:0,0,0	0/0:0,0:0:33:0,0,0	0/0:0,0:0:33:0,0,0	0/0:0,0:0:33:0,0,0	0/0:0,0:0:33:0,0,0	0/0:0,0:0:33:0,0,0	1/1:0,0:0:33:0,0,0	1/1:0,0:0:33:0,0,0
PL01	1531537	SPL01_1531537	T	C	.	PASS	DP=0	GT:AD:DP:GQ:PL	0/0:0,0:0:33:0,0,0	0/0:0,0:0:33:0,0,0	0/0:0,0:0:33:0,0,0	0/0:0,0:0:33:0,0,0	0/0:0,0:0:33:0,0,0	0/0:0,0:0:33:0,0,0	0/0:0,0:0:33:0,0,0	0/0:0,0:0:33:0,0,0	0/0:0,0:0:33:0,0,0	0/0:0,0:0:33:0,0,0	0/0:0,0:0:33:0,0,0	1/1:0,0:0:33:0,0,0	1/1:0,0:0:33:0,0,0	0/0:0,0:0:33:0,0,0	0/0:0,0:0:33:0,0,0	0/0:0,0:0:33:0,0,0	0/0:0,0:0:33:0,0,0	0/0:0,0:0:33:0,0,0	0/0:0,0:0:33:0,0,0	0/0:0,0:0:33:0,0,0	1/1:0,0:0:33:0,0,0	0/0:0,0:0:33:0,0,0	./.:0,0:0	0/0:0,0:0:33:0,0,0	0/0:0,0:0:33:0,0,0	0/0:0,0:0:33:0,0,0	0/0:0,0:0:33:0,0,0
PL01	1538934	SPL01_1538934	T	A	.	PASS	DP=0	GT:AD:DP:GQ:PL	0/0:0,0:0:33:0,0,0	0/0:0,0:0:33:0,0,0	1/0:0,0:0:33:0,0,0	1/1:0,0:0:33:0,0,0	1/0:0,0:0:33:0,0,0	0/0:0,0:0:33:0,0,0	0/0:0,0:0:33:0,0,0	0/0:0,0:0:33:0,0,0	1/1:0,0:0:33:0,0,0	1/0:0,0:0:33:0,0,0	1/1:0,0:0:33:0,0,0	0/0:0,0:0:33:0,0,0	0/0:0,0:0:33:0,0,0	0/0:0,0:0:33:0,0,0	0/0:0,0:0:33:0,0,0	0/0:0,0:0:33:0,0,0	0/0:0,0:0:33:0,0,0	0/0:0,0:0:33:0,0,0	0/0:0,0:0:33:0,0,0	1/1:0,0:0:33:0,0,0	0/0:0,0:0:33:0,0,0	0/0:0,0:0:33:0,0,0	0/0:0,0:0:33:0,0,0	0/0:0,0:0:33:0,0,0	0/0:0,0:0:33:0,0,0	1/1:0,0:0:33:0,0,0	1/1:0,0:0:33:0,0,0
PL01	1543777	SPL01_1543777	T	C	.	PASS	DP=0	GT:AD:DP:GQ:PL	0/0:0,0:0:33:0,0,0	0/0:0,0:0:33:0,0,0	0/0:0,0:0:33:0,0,0	0/0:0,0:0:33:0,0,0	0/0:0,0:0:33:0,0,0	0/0:0,0:0:33:0,0,0	0/0:0,0:0:33:0,0,0	0/0:0,0:0:33:0,0,0	0/0:0,0:0:33:0,0,0	0/0:0,0:0:33:0,0,0	0/0:0,0:0:33:0,0,0	0/0:0,0:0:33:0,0,0	0/0:0,0:0:33:0,0,0	0/0:0,0:0:33:0,0,0	0/0:0,0:0:33:0,0,0	0/0:0,0:0:33:0,0,0	0/0:0,0:0:33:0,0,0	0/0:0,0:0:33:0,0,0	0/0:0,0:0:33:0,0,0	0/0:0,0:0:33:0,0,0	0/0:0,0:0:33:0,0,0	0/0:0,0:0:33:0,0,0	0/0:0,0:0:33:0,0,0	0/0:0,0:0:33:0,0,0	0/0:0,0:0:33:0,0,0	0/0:0,0:0:33:0,0,0	0/0:0,0:0:33:0,0,0
PL01	1543800	SPL01_1543800	A	G	.	PASS	DP=0	GT:AD:DP:GQ:PL	0/0:0,0:0:33:0,0,0	0/0:0,0:0:33:0,0,0	0/0:0,0:0:33:0,0,0	0/0:0,0:0:33:0,0,0	0/0:0,0:0:33:0,0,0	0/0:0,0:0:33:0,0,0	0/0:0,0:0:33:0,0,0	0/0:0,0:0:33:0,0,0	0/0:0,0:0:33:0,0,0	0/0:0,0:0:33:0,0,0	0/0:0,0:0:33:0,0,0	1/1:0,0:0:33:0,0,0	1/1:0,0:0:33:0,0,0	0/0:0,0:0:33:0,0,0	0/0:0,0:0:33:0,0,0	0/0:0,0:0:33:0,0,0	0/0:0,0:0:33:0,0,0	0/0:0,0:0:33:0,0,0	0/0:0,0:0:33:0,0,0	0/0:0,0:0:33:0,0,0	1/1:0,0:0:33:0,0,0	0/0:0,0:0:33:0,0,0	0/0:0,0:0:33:0,0,0	1/1:0,0:0:33:0,0,0	0/0:0,0:0:33:0,0,0	0/0:0,0:0:33:0,0,0	0/0:0,0:0:33:0,0,0
PL01	1560092	SPL01_1560092	G	C	.	PASS	DP=0	GT:AD:DP:GQ:PL	0/0:0,0:0:33:0,0,0	0/0:0,0:0:33:0,0,0	0/0:0,0:0:33:0,0,0	0/0:0,0:0:33:0,0,0	0/0:0,0:0:33:0,0,0	0/0:0,0:0:33:0,0,0	0/0:0,0:0:33:0,0,0	0/0:0,0:0:33:0,0,0	0/0:0,0:0:33:0,0,0	0/0:0,0:0:33:0,0,0	0/0:0,0:0:33:0,0,0	0/0:0,0:0:33:0,0,0	0/0:0,0:0:33:0,0,0	0/0:0,0:0:33:0,0,0	0/0:0,0:0:33:0,0,0	0/0:0,0:0:33:0,0,0	0/0:0,0:0:33:0,0,0	0/0:0,0:0:33:0,0,0	0/0:0,0:0:33:0,0,0	0/0:0,0:0:33:0,0,0	0/0:0,0:0:33:0,0,0	0/0:0,0:0:33:0,0,0	0/0:0,0:0:33:0,0,0	0/0:0,0:0:33:0,0,0	0/0:0,0:0:33:0,0,0	0/0:0,0:0:33:0,0,0	0/0:0,0:0:33:0,0,0
PL01	1560194	SPL01_1560194	G	A	.	PASS	DP=0	GT:AD:DP:GQ:PL	1/1:0,0:0:33:0,0,0	1/1:0,0:0:33:0,0,0	1/1:0,0:0:33:0,0,0	1/1:0,0:0:33:0,0,0	1/1:0,0:0:33:0,0,0	1/1:0,0:0:33:0,0,0	1/1:0,0:0:33:0,0,0	1/1:0,0:0:33:0,0,0	1/0:0,0:0:33:0,0,0	1/0:0,0:0:33:0,0,0	1/0:0,0:0:33:0,0,0	0/0:0,0:0:33:0,0,0	0/0:0,0:0:33:0,0,0	1/1:0,0:0:33:0,0,0	1/0:0,0:0:33:0,0,0	0/0:0,0:0:33:0,0,0	0/0:0,0:0:33:0,0,0	0/0:0,0:0:33:0,0,0	0/0:0,0:0:33:0,0,0	1/1:0,0:0:33:0,0,0	0/0:0,0:0:33:0,0,0	0/0:0,0:0:33:0,0,0	0/0:0,0:0:33:0,0,0	0/0:0,0:0:33:0,0,0	1/0:0,0:0:33:0,0,0	1/1:0,0:0:33:0,0,0	1/1:0,0:0:33:0,0,0
PL01	1607873	SPL01_1607873	A	T	.	PASS	DP=0	GT:AD:DP:GQ:PL	0/0:0,0:0:33:0,0,0	0/0:0,0:0:33:0,0,0	0/0:0,0:0:33:0,0,0	0/0:0,0:0:33:0,0,0	0/0:0,0:0:33:0,0,0	0/0:0,0:0:33:0,0,0	0/0:0,0:0:33:0,0,0	0/0:0,0:0:33:0,0,0	0/0:0,0:0:33:0,0,0	0/0:0,0:0:33:0,0,0	0/0:0,0:0:33:0,0,0	0/0:0,0:0:33:0,0,0	0/0:0,0:0:33:0,0,0	0/0:0,0:0:33:0,0,0	0/0:0,0:0:33:0,0,0	0/0:0,0:0:33:0,0,0	0/0:0,0:0:33:0,0,0	0/0:0,0:0:33:0,0,0	0/0:0,0:0:33:0,0,0	0/0:0,0:0:33:0,0,0	0/0:0,0:0:33:0,0,0	0/0:0,0:0:33:0,0,0	0/0:0,0:0:33:0,0,0	0/0:0,0:0:33:0,0,0	0/0:0,0:0:33:0,0,0	0/0:0,0:0:33:0,0,0	0/0:0,0:0:33:0,0,0
PL01	1607912	SPL01_1607912	G	T	.	PASS	DP=0	GT:AD:DP:GQ:PL	0/0:0,0:0:33:0,0,0	0/0:0,0:0:33:0,0,0	0/0:0,0:0:33:0,0,0	0/0:0,0:0:33:0,0,0	0/0:0,0:0:33:0,0,0	0/0:0,0:0:33:0,0,0	0/0:0,0:0:33:0,0,0	0/0:0,0:0:33:0,0,0	0/0:0,0:0:33:0,0,0	0/0:0,0:0:33:0,0,0	0/0:0,0:0:33:0,0,0	0/0:0,0:0:33:0,0,0	0/0:0,0:0:33:0,0,0	0/0:0,0:0:33:0,0,0	0/0:0,0:0:33:0,0,0	0/0:0,0:0:33:0,0,0	0/0:0,0:0:33:0,0,0	0/0:0,0:0:33:0,0,0	0/0:0,0:0:33:0,0,0	0/0:0,0:0:33:0,0,0	0/0:0,0:0:33:0,0,0	0/0:0,0:0:33:0,0,0	0/0:0,0:0:33:0,0,0	0/0:0,0:0:33:0,0,0	0/0:0,0:0:33:0,0,0	0/0:0,0:0:33:0,0,0	0/0:0,0:0:33:0,0,0
PL01	1609632	SPL01_1609632	G	C	.	PASS	DP=0	GT:AD:DP:GQ:PL	0/0:0,0:0:33:0,0,0	0/0:0,0:0:33:0,0,0	0/0:0,0:0:33:0,0,0	0/0:0,0:0:33:0,0,0	0/0:0,0:0:33:0,0,0	0/0:0,0:0:33:0,0,0	0/0:0,0:0:33:0,0,0	0/0:0,0:0:33:0,0,0	0/0:0,0:0:33:0,0,0	0/0:0,0:0:33:0,0,0	0/0:0,0:0:33:0,0,0	0/0:0,0:0:33:0,0,0	0/0:0,0:0:33:0,0,0	0/0:0,0:0:33:0,0,0	0/0:0,0:0:33:0,0,0	0/0:0,0:0:33:0,0,0	0/0:0,0:0:33:0,0,0	0/0:0,0:0:33:0,0,0	0/0:0,0:0:33:0,0,0	0/0:0,0:0:33:0,0,0	0/0:0,0:0:33:0,0,0	0/0:0,0:0:33:0,0,0	0/0:0,0:0:33:0,0,0	0/0:0,0:0:33:0,0,0	0/0:0,0:0:33:0,0,0	0/0:0,0:0:33:0,0,0	0/0:0,0:0:33:0,0,0
PL01	1633132	SPL01_1633132	A	G	.	PASS	DP=0	GT:AD:DP:GQ:PL	1/1:0,0:0:33:0,0,0	1/1:0,0:0:33:0,0,0	1/1:0,0:0:33:0,0,0	1/1:0,0:0:33:0,0,0	1/1:0,0:0:33:0,0,0	1/1:0,0:0:33:0,0,0	1/1:0,0:0:33:0,0,0	1/1:0,0:0:33:0,0,0	0/1:0,0:0:33:0,0,0	0/1:0,0:0:33:0,0,0	0/1:0,0:0:33:0,0,0	0/0:0,0:0:33:0,0,0	0/0:0,0:0:33:0,0,0	1/1:0,0:0:33:0,0,0	0/1:0,0:0:33:0,0,0	0/0:0,0:0:33:0,0,0	0/0:0,0:0:33:0,0,0	0/0:0,0:0:33:0,0,0	0/0:0,0:0:33:0,0,0	1/1:0,0:0:33:0,0,0	0/0:0,0:0:33:0,0,0	0/0:0,0:0:33:0,0,0	0/0:0,0:0:33:0,0,0	0/0:0,0:0:33:0,0,0	1/1:0,0:0:33:0,0,0	1/1:0,0:0:33:0,0,0	1/1:0,0:0:33:0,0,0
PL01	1649863	SPL01_1649863	G	T	.	PASS	DP=0	GT:AD:DP:GQ:PL	0/0:0,0:0:33:0,0,0	0/0:0,0:0:33:0,0,0	0/1:0,0:0:33:0,0,0	1/1:0,0:0:33:0,0,0	0/1:0,0:0:33:0,0,0	0/1:0,0:0:33:0,0,0	1/1:0,0:0:33:0,0,0	1/1:0,0:0:33:0,0,0	0/0:0,0:0:33:0,0,0	0/0:0,0:0:33:0,0,0	0/0:0,0:0:33:0,0,0	0/0:0,0:0:33:0,0,0	0/0:0,0:0:33:0,0,0	0/0:0,0:0:33:0,0,0	0/0:0,0:0:33:0,0,0	0/0:0,0:0:33:0,0,0	0/0:0,0:0:33:0,0,0	0/0:0,0:0:33:0,0,0	0/0:0,0:0:33:0,0,0	1/1:0,0:0:33:0,0,0	0/0:0,0:0:33:0,0,0	0/0:0,0:0:33:0,0,0	0/0:0,0:0:33:0,0,0	0/0:0,0:0:33:0,0,0	0/1:0,0:0:33:0,0,0	1/1:0,0:0:33:0,0,0	1/1:0,0:0:33:0,0,0
PL01	1649880	SPL01_1649880	T	C	.	PASS	DP=0	GT:AD:DP:GQ:PL	0/0:0,0:0:33:0,0,0	0/0:0,0:0:33:0,0,0	0/0:0,0:0:33:0,0,0	0/0:0,0:0:33:0,0,0	0/0:0,0:0:33:0,0,0	0/0:0,0:0:33:0,0,0	0/0:0,0:0:33:0,0,0	0/0:0,0:0:33:0,0,0	0/0:0,0:0:33:0,0,0	0/0:0,0:0:33:0,0,0	0/0:0,0:0:33:0,0,0	0/0:0,0:0:33:0,0,0	0/0:0,0:0:33:0,0,0	0/0:0,0:0:33:0,0,0	0/0:0,0:0:33:0,0,0	0/0:0,0:0:33:0,0,0	0/0:0,0:0:33:0,0,0	0/0:0,0:0:33:0,0,0	0/0:0,0:0:33:0,0,0	0/0:0,0:0:33:0,0,0	0/0:0,0:0:33:0,0,0	0/0:0,0:0:33:0,0,0	0/0:0,0:0:33:0,0,0	0/0:0,0:0:33:0,0,0	0/0:0,0:0:33:0,0,0	0/0:0,0:0:33:0,0,0	0/0:0,0:0:33:0,0,0
PL01	1651247	SPL01_1651247	A	T	.	PASS	DP=0	GT:AD:DP:GQ:PL	0/0:0,0:0:33:0,0,0	0/0:0,0:0:33:0,0,0	0/0:0,0:0:33:0,0,0	0/0:0,0:0:33:0,0,0	0/0:0,0:0:33:0,0,0	0/0:0,0:0:33:0,0,0	0/0:0,0:0:33:0,0,0	0/0:0,0:0:33:0,0,0	0/1:0,0:0:33:0,0,0	0/1:0,0:0:33:0,0,0	0/1:0,0:0:33:0,0,0	1/1:0,0:0:33:0,0,0	1/1:0,0:0:33:0,0,0	0/0:0,0:0:33:0,0,0	0/1:0,0:0:33:0,0,0	1/1:0,0:0:33:0,0,0	1/1:0,0:0:33:0,0,0	1/1:0,0:0:33:0,0,0	1/1:0,0:0:33:0,0,0	0/0:0,0:0:33:0,0,0	1/1:0,0:0:33:0,0,0	1/1:0,0:0:33:0,0,0	1/1:0,0:0:33:0,0,0	1/1:0,0:0:33:0,0,0	0/0:0,0:0:33:0,0,0	0/0:0,0:0:33:0,0,0	0/0:0,0:0:33:0,0,0
PL01	1652283	SPL01_1652283	G	A	.	PASS	DP=0	GT:AD:DP:GQ:PL	0/0:0,0:0:33:0,0,0	0/0:0,0:0:33:0,0,0	1/0:0,0:0:33:0,0,0	1/1:0,0:0:33:0,0,0	1/0:0,0:0:33:0,0,0	1/0:0,0:0:33:0,0,0	1/1:0,0:0:33:0,0,0	1/1:0,0:0:33:0,0,0	0/0:0,0:0:33:0,0,0	0/0:0,0:0:33:0,0,0	0/0:0,0:0:33:0,0,0	0/0:0,0:0:33:0,0,0	0/0:0,0:0:33:0,0,0	0/0:0,0:0:33:0,0,0	0/0:0,0:0:33:0,0,0	0/0:0,0:0:33:0,0,0	0/0:0,0:0:33:0,0,0	0/0:0,0:0:33:0,0,0	0/0:0,0:0:33:0,0,0	1/1:0,0:0:33:0,0,0	0/0:0,0:0:33:0,0,0	0/0:0,0:0:33:0,0,0	0/0:0,0:0:33:0,0,0	0/0:0,0:0:33:0,0,0	1/0:0,0:0:33:0,0,0	1/1:0,0:0:33:0,0,0	1/1:0,0:0:33:0,0,0
PL01	1668207	SPL01_1668207	C	G	.	PASS	DP=0	GT:AD:DP:GQ:PL	0/0:0,0:0:33:0,0,0	0/0:0,0:0:33:0,0,0	1/0:0,0:0:33:0,0,0	1/1:0,0:0:33:0,0,0	1/0:0,0:0:33:0,0,0	1/0:0,0:0:33:0,0,0	1/1:0,0:0:33:0,0,0	1/1:0,0:0:33:0,0,0	1/0:0,0:0:33:0,0,0	0/0:0,0:0:33:0,0,0	1/0:0,0:0:33:0,0,0	0/0:0,0:0:33:0,0,0	0/0:0,0:0:33:0,0,0	0/0:0,0:0:33:0,0,0	0/0:0,0:0:33:0,0,0	0/0:0,0:0:33:0,0,0	0/0:0,0:0:33:0,0,0	0/0:0,0:0:33:0,0,0	0/0:0,0:0:33:0,0,0	1/1:0,0:0:33:0,0,0	0/0:0,0:0:33:0,0,0	0/0:0,0:0:33:0,0,0	0/0:0,0:0:33:0,0,0	0/0:0,0:0:33:0,0,0	1/0:0,0:0:33:0,0,0	1/1:0,0:0:33:0,0,0	1/1:0,0:0:33:0,0,0
PL01	1668252	SPL01_1668252	A	G	.	PASS	DP=0	GT:AD:DP:GQ:PL	0/0:0,0:0:33:0,0,0	0/0:0,0:0:33:0,0,0	0/0:0,0:0:33:0,0,0	0/0:0,0:0:33:0,0,0	0/0:0,0:0:33:0,0,0	0/0:0,0:0:33:0,0,0	0/0:0,0:0:33:0,0,0	0/0:0,0:0:33:0,0,0	0/0:0,0:0:33:0,0,0	0/0:0,0:0:33:0,0,0	0/0:0,0:0:33:0,0,0	0/0:0,0:0:33:0,0,0	0/0:0,0:0:33:0,0,0	0/0:0,0:0:33:0,0,0	0/0:0,0:0:33:0,0,0	0/0:0,0:0:33:0,0,0	0/0:0,0:0:33:0,0,0	0/0:0,0:0:33:0,0,0	0/0:0,0:0:33:0,0,0	0/0:0,0:0:33:0,0,0	0/0:0,0:0:33:0,0,0	0/0:0,0:0:33:0,0,0	0/0:0,0:0:33:0,0,0	0/0:0,0:0:33:0,0,0	0/0:0,0:0:33:0,0,0	0/0:0,0:0:33:0,0,0	0/0:0,0:0:33:0,0,0
PL01	1676606	SPL01_1676606	T	G	.	PASS	DP=0	GT:AD:DP:GQ:PL	1/1:0,0:0:33:0,0,0	1/1:0,0:0:33:0,0,0	1/1:0,0:0:33:0,0,0	1/1:0,0:0:33:0,0,0	1/1:0,0:0:33:0,0,0	1/1:0,0:0:33:0,0,0	1/1:0,0:0:33:0,0,0	1/1:0,0:0:33:0,0,0	1/0:0,0:0:33:0,0,0	1/0:0,0:0:33:0,0,0	1/0:0,0:0:33:0,0,0	0/0:0,0:0:33:0,0,0	0/0:0,0:0:33:0,0,0	1/1:0,0:0:33:0,0,0	1/0:0,0:0:33:0,0,0	0/0:0,0:0:33:0,0,0	0/0:0,0:0:33:0,0,0	0/0:0,0:0:33:0,0,0	0/0:0,0:0:33:0,0,0	1/1:0,0:0:33:0,0,0	0/0:0,0:0:33:0,0,0	0/0:0,0:0:33:0,0,0	0/0:0,0:0:33:0,0,0	0/0:0,0:0:33:0,0,0	1/1:0,0:0:33:0,0,0	1/1:0,0:0:33:0,0,0	1/1:0,0:0:33:0,0,0
PL01	1718893	SPL01_1718893	G	T	.	PASS	DP=0	GT:AD:DP:GQ:PL	0/0:0,0:0:33:0,0,0	0/0:0,0:0:33:0,0,0	0/0:0,0:0:33:0,0,0	0/0:0,0:0:33:0,0,0	0/0:0,0:0:33:0,0,0	0/0:0,0:0:33:0,0,0	0/0:0,0:0:33:0,0,0	0/0:0,0:0:33:0,0,0	0/0:0,0:0:33:0,0,0	0/0:0,0:0:33:0,0,0	0/0:0,0:0:33:0,0,0	0/0:0,0:0:33:0,0,0	0/0:0,0:0:33:0,0,0	0/0:0,0:0:33:0,0,0	0/0:0,0:0:33:0,0,0	0/0:0,0:0:33:0,0,0	0/0:0,0:0:33:0,0,0	0/0:0,0:0:33:0,0,0	0/0:0,0:0:33:0,0,0	0/0:0,0:0:33:0,0,0	0/0:0,0:0:33:0,0,0	0/0:0,0:0:33:0,0,0	0/0:0,0:0:33:0,0,0	0/0:0,0:0:33:0,0,0	0/0:0,0:0:33:0,0,0	0/0:0,0:0:33:0,0,0	0/0:0,0:0:33:0,0,0
PL01	1739226	SPL01_1739226	G	A	.	PASS	DP=0	GT:AD:DP:GQ:PL	0/0:0,0:0:33:0,0,0	0/0:0,0:0:33:0,0,0	0/0:0,0:0:33:0,0,0	0/0:0,0:0:33:0,0,0	0/0:0,0:0:33:0,0,0	0/0:0,0:0:33:0,0,0	0/0:0,0:0:33:0,0,0	0/0:0,0:0:33:0,0,0	1/0:0,0:0:33:0,0,0	1/0:0,0:0:33:0,0,0	1/0:0,0:0:33:0,0,0	1/1:0,0:0:33:0,0,0	1/1:0,0:0:33:0,0,0	0/0:0,0:0:33:0,0,0	1/0:0,0:0:33:0,0,0	1/1:0,0:0:33:0,0,0	0/0:0,0:0:33:0,0,0	1/1:0,0:0:33:0,0,0	1/1:0,0:0:33:0,0,0	0/0:0,0:0:33:0,0,0	0/0:0,0:0:33:0,0,0	1/1:0,0:0:33:0,0,0	1/1:0,0:0:33:0,0,0	1/1:0,0:0:33:0,0,0	0/0:0,0:0:33:0,0,0	1/1:0,0:0:33:0,0,0	1/1:0,0:0:33:0,0,0
PL01	1757749	SPL01_1757749	G	A	.	PASS	DP=0	GT:AD:DP:GQ:PL	0/0:0,0:0:33:0,0,0	0/0:0,0:0:33:0,0,0	0/0:0,0:0:33:0,0,0	0/0:0,0:0:33:0,0,0	0/0:0,0:0:33:0,0,0	0/0:0,0:0:33:0,0,0	0/0:0,0:0:33:0,0,0	0/0:0,0:0:33:0,0,0	0/0:0,0:0:33:0,0,0	0/0:0,0:0:33:0,0,0	0/0:0,0:0:33:0,0,0	0/0:0,0:0:33:0,0,0	0/0:0,0:0:33:0,0,0	0/0:0,0:0:33:0,0,0	0/0:0,0:0:33:0,0,0	0/0:0,0:0:33:0,0,0	0/0:0,0:0:33:0,0,0	0/0:0,0:0:33:0,0,0	0/0:0,0:0:33:0,0,0	0/0:0,0:0:33:0,0,0	0/0:0,0:0:33:0,0,0	0/0:0,0:0:33:0,0,0	0/0:0,0:0:33:0,0,0	1/1:0,0:0:33:0,0,0	0/0:0,0:0:33:0,0,0	0/0:0,0:0:33:0,0,0	0/0:0,0:0:33:0,0,0
PL01	1806320	SPL01_1806320	A	T	.	PASS	DP=0	GT:AD:DP:GQ:PL	1/1:0,0:0:33:0,0,0	1/1:0,0:0:33:0,0,0	1/1:0,0:0:33:0,0,0	1/1:0,0:0:33:0,0,0	1/1:0,0:0:33:0,0,0	1/1:0,0:0:33:0,0,0	0/0:0,0:0:33:0,0,0	0/0:0,0:0:33:0,0,0	0/0:0,0:0:33:0,0,0	0/1:0,0:0:33:0,0,0	0/0:0,0:0:33:0,0,0	0/0:0,0:0:33:0,0,0	0/0:0,0:0:33:0,0,0	1/1:0,0:0:33:0,0,0	0/1:0,0:0:33:0,0,0	0/0:0,0:0:33:0,0,0	0/0:0,0:0:33:0,0,0	0/0:0,0:0:33:0,0,0	0/0:0,0:0:33:0,0,0	0/0:0,0:0:33:0,0,0	0/0:0,0:0:33:0,0,0	0/0:0,0:0:33:0,0,0	0/0:0,0:0:33:0,0,0	0/0:0,0:0:33:0,0,0	1/1:0,0:0:33:0,0,0	1/1:0,0:0:33:0,0,0	1/1:0,0:0:33:0,0,0
PL01	1808508	SPL01_1808508	G	A	.	PASS	DP=0	GT:AD:DP:GQ:PL	1/1:0,0:0:33:0,0,0	1/1:0,0:0:33:0,0,0	1/0:0,0:0:33:0,0,0	0/0:0,0:0:33:0,0,0	0/0:0,0:0:33:0,0,0	1/0:0,0:0:33:0,0,0	0/0:0,0:0:33:0,0,0	0/0:0,0:0:33:0,0,0	0/0:0,0:0:33:0,0,0	0/0:0,0:0:33:0,0,0	0/0:0,0:0:33:0,0,0	0/0:0,0:0:33:0,0,0	0/0:0,0:0:33:0,0,0	1/1:0,0:0:33:0,0,0	1/0:0,0:0:33:0,0,0	0/0:0,0:0:33:0,0,0	0/0:0,0:0:33:0,0,0	0/0:0,0:0:33:0,0,0	0/0:0,0:0:33:0,0,0	0/0:0,0:0:33:0,0,0	0/0:0,0:0:33:0,0,0	0/0:0,0:0:33:0,0,0	0/0:0,0:0:33:0,0,0	0/0:0,0:0:33:0,0,0	0/0:0,0:0:33:0,0,0	1/1:0,0:0:33:0,0,0	1/1:0,0:0:33:0,0,0
PL01	1861279	SPL01_1861279	A	C	.	PASS	DP=0	GT:AD:DP:GQ:PL	0/0:0,0:0:33:0,0,0	0/0:0,0:0:33:0,0,0	0/0:0,0:0:33:0,0,0	0/0:0,0:0:33:0,0,0	0/0:0,0:0:33:0,0,0	0/0:0,0:0:33:0,0,0	0/0:0,0:0:33:0,0,0	0/0:0,0:0:33:0,0,0	0/0:0,0:0:33:0,0,0	0/0:0,0:0:33:0,0,0	0/0:0,0:0:33:0,0,0	0/0:0,0:0:33:0,0,0	0/0:0,0:0:33:0,0,0	./.:0,0:0	0/0:0,0:0:33:0,0,0	0/0:0,0:0:33:0,0,0	0/0:0,0:0:33:0,0,0	0/0:0,0:0:33:0,0,0	0/0:0,0:0:33:0,0,0	./.:0,0:0	0/0:0,0:0:33:0,0,0	0/0:0,0:0:33:0,0,0	0/0:0,0:0:33:0,0,0	0/0:0,0:0:33:0,0,0	0/0:0,0:0:33:0,0,0	0/0:0,0:0:33:0,0,0	0/0:0,0:0:33:0,0,0
PL01	1893281	SPL01_1893281	C	A	.	PASS	DP=0	GT:AD:DP:GQ:PL	0/0:0,0:0:33:0,0,0	0/0:0,0:0:33:0,0,0	0/0:0,0:0:33:0,0,0	0/0:0,0:0:33:0,0,0	0/0:0,0:0:33:0,0,0	0/0:0,0:0:33:0,0,0	0/0:0,0:0:33:0,0,0	0/0:0,0:0:33:0,0,0	0/0:0,0:0:33:0,0,0	0/0:0,0:0:33:0,0,0	0/0:0,0:0:33:0,0,0	0/0:0,0:0:33:0,0,0	0/0:0,0:0:33:0,0,0	0/0:0,0:0:33:0,0,0	0/0:0,0:0:33:0,0,0	0/0:0,0:0:33:0,0,0	0/0:0,0:0:33:0,0,0	0/0:0,0:0:33:0,0,0	0/0:0,0:0:33:0,0,0	0/0:0,0:0:33:0,0,0	0/0:0,0:0:33:0,0,0	0/0:0,0:0:33:0,0,0	0/0:0,0:0:33:0,0,0	0/0:0,0:0:33:0,0,0	0/0:0,0:0:33:0,0,0	0/0:0,0:0:33:0,0,0	0/0:0,0:0:33:0,0,0
PL01	1905348	SPL01_1905348	C	A	.	PASS	DP=0	GT:AD:DP:GQ:PL	0/0:0,0:0:33:0,0,0	0/0:0,0:0:33:0,0,0	0/0:0,0:0:33:0,0,0	0/0:0,0:0:33:0,0,0	0/0:0,0:0:33:0,0,0	0/0:0,0:0:33:0,0,0	0/0:0,0:0:33:0,0,0	0/0:0,0:0:33:0,0,0	0/0:0,0:0:33:0,0,0	0/0:0,0:0:33:0,0,0	0/0:0,0:0:33:0,0,0	0/0:0,0:0:33:0,0,0	0/0:0,0:0:33:0,0,0	0/0:0,0:0:33:0,0,0	0/0:0,0:0:33:0,0,0	0/0:0,0:0:33:0,0,0	0/0:0,0:0:33:0,0,0	0/0:0,0:0:33:0,0,0	0/0:0,0:0:33:0,0,0	0/0:0,0:0:33:0,0,0	0/0:0,0:0:33:0,0,0	0/0:0,0:0:33:0,0,0	0/0:0,0:0:33:0,0,0	0/0:0,0:0:33:0,0,0	0/0:0,0:0:33:0,0,0	0/0:0,0:0:33:0,0,0	0/0:0,0:0:33:0,0,0
PL01	1914144	SPL01_1914144	C	T	.	PASS	DP=0	GT:AD:DP:GQ:PL	0/0:0,0:0:33:0,0,0	0/0:0,0:0:33:0,0,0	0/0:0,0:0:33:0,0,0	0/0:0,0:0:33:0,0,0	0/0:0,0:0:33:0,0,0	0/0:0,0:0:33:0,0,0	0/0:0,0:0:33:0,0,0	0/0:0,0:0:33:0,0,0	0/1:0,0:0:33:0,0,0	0/1:0,0:0:33:0,0,0	0/1:0,0:0:33:0,0,0	1/1:0,0:0:33:0,0,0	1/1:0,0:0:33:0,0,0	0/0:0,0:0:33:0,0,0	0/1:0,0:0:33:0,0,0	1/1:0,0:0:33:0,0,0	1/1:0,0:0:33:0,0,0	1/1:0,0:0:33:0,0,0	1/1:0,0:0:33:0,0,0	0/0:0,0:0:33:0,0,0	0/0:0,0:0:33:0,0,0	1/1:0,0:0:33:0,0,0	1/1:0,0:0:33:0,0,0	1/1:0,0:0:33:0,0,0	0/0:0,0:0:33:0,0,0	0/0:0,0:0:33:0,0,0	0/0:0,0:0:33:0,0,0
PL01	1914174	SPL01_1914174	C	T	.	PASS	DP=0	GT:AD:DP:GQ:PL	0/1:0,0:0:33:0,0,0	1/1:0,0:0:33:0,0,0	0/0:0,0:0:33:0,0,0	0/0:0,0:0:33:0,0,0	0/0:0,0:0:33:0,0,0	0/1:0,0:0:33:0,0,0	0/0:0,0:0:33:0,0,0	0/0:0,0:0:33:0,0,0	0/0:0,0:0:33:0,0,0	0/0:0,0:0:33:0,0,0	0/0:0,0:0:33:0,0,0	0/0:0,0:0:33:0,0,0	0/0:0,0:0:33:0,0,0	0/0:0,0:0:33:0,0,0	0/0:0,0:0:33:0,0,0	0/0:0,0:0:33:0,0,0	0/0:0,0:0:33:0,0,0	0/0:0,0:0:33:0,0,0	0/0:0,0:0:33:0,0,0	0/0:0,0:0:33:0,0,0	0/0:0,0:0:33:0,0,0	0/0:0,0:0:33:0,0,0	0/0:0,0:0:33:0,0,0	0/0:0,0:0:33:0,0,0	0/0:0,0:0:33:0,0,0	0/0:0,0:0:33:0,0,0	0/0:0,0:0:33:0,0,0
PL01	1914330	SPL01_1914330	T	C	.	PASS	DP=0	GT:AD:DP:GQ:PL	1/0:0,0:0:33:0,0,0	0/0:0,0:0:33:0,0,0	1/1:0,0:0:33:0,0,0	1/1:0,0:0:33:0,0,0	1/1:0,0:0:33:0,0,0	1/0:0,0:0:33:0,0,0	1/1:0,0:0:33:0,0,0	1/1:0,0:0:33:0,0,0	1/0:0,0:0:33:0,0,0	1/0:0,0:0:33:0,0,0	1/0:0,0:0:33:0,0,0	0/0:0,0:0:33:0,0,0	0/0:0,0:0:33:0,0,0	1/1:0,0:0:33:0,0,0	1/0:0,0:0:33:0,0,0	0/0:0,0:0:33:0,0,0	0/0:0,0:0:33:0,0,0	0/0:0,0:0:33:0,0,0	0/0:0,0:0:33:0,0,0	1/1:0,0:0:33:0,0,0	0/0:0,0:0:33:0,0,0	0/0:0,0:0:33:0,0,0	0/0:0,0:0:33:0,0,0	0/0:0,0:0:33:0,0,0	1/1:0,0:0:33:0,0,0	1/1:0,0:0:33:0,0,0	1/1:0,0:0:33:0,0,0
PL01	1918360	SPL01_1918360	T	C	.	PASS	DP=0	GT:AD:DP:GQ:PL	1/0:0,0:0:33:0,0,0	0/0:0,0:0:33:0,0,0	1/1:0,0:0:33:0,0,0	1/1:0,0:0:33:0,0,0	1/1:0,0:0:33:0,0,0	1/0:0,0:0:33:0,0,0	1/1:0,0:0:33:0,0,0	1/1:0,0:0:33:0,0,0	1/0:0,0:0:33:0,0,0	1/0:0,0:0:33:0,0,0	1/0:0,0:0:33:0,0,0	0/0:0,0:0:33:0,0,0	0/0:0,0:0:33:0,0,0	1/1:0,0:0:33:0,0,0	1/0:0,0:0:33:0,0,0	0/0:0,0:0:33:0,0,0	0/0:0,0:0:33:0,0,0	0/0:0,0:0:33:0,0,0	0/0:0,0:0:33:0,0,0	1/1:0,0:0:33:0,0,0	0/0:0,0:0:33:0,0,0	0/0:0,0:0:33:0,0,0	0/0:0,0:0:33:0,0,0	0/0:0,0:0:33:0,0,0	1/1:0,0:0:33:0,0,0	1/1:0,0:0:33:0,0,0	1/1:0,0:0:33:0,0,0
PL01	1918412	SPL01_1918412	A	C	.	PASS	DP=0	GT:AD:DP:GQ:PL	0/0:0,0:0:33:0,0,0	0/0:0,0:0:33:0,0,0	0/0:0,0:0:33:0,0,0	0/0:0,0:0:33:0,0,0	0/0:0,0:0:33:0,0,0	0/0:0,0:0:33:0,0,0	0/0:0,0:0:33:0,0,0	0/0:0,0:0:33:0,0,0	0/0:0,0:0:33:0,0,0	0/0:0,0:0:33:0,0,0	0/0:0,0:0:33:0,0,0	0/0:0,0:0:33:0,0,0	0/0:0,0:0:33:0,0,0	0/0:0,0:0:33:0,0,0	0/0:0,0:0:33:0,0,0	0/0:0,0:0:33:0,0,0	0/0:0,0:0:33:0,0,0	0/0:0,0:0:33:0,0,0	0/0:0,0:0:33:0,0,0	0/0:0,0:0:33:0,0,0	0/0:0,0:0:33:0,0,0	0/0:0,0:0:33:0,0,0	0/0:0,0:0:33:0,0,0	0/0:0,0:0:33:0,0,0	0/0:0,0:0:33:0,0,0	0/0:0,0:0:33:0,0,0	0/0:0,0:0:33:0,0,0
PL01	1918456	SPL01_1918456	T	C	.	PASS	DP=0	GT:AD:DP:GQ:PL	1/0:0,0:0:33:0,0,0	0/0:0,0:0:33:0,0,0	1/1:0,0:0:33:0,0,0	1/1:0,0:0:33:0,0,0	1/1:0,0:0:33:0,0,0	1/0:0,0:0:33:0,0,0	1/1:0,0:0:33:0,0,0	1/1:0,0:0:33:0,0,0	1/0:0,0:0:33:0,0,0	1/0:0,0:0:33:0,0,0	1/0:0,0:0:33:0,0,0	0/0:0,0:0:33:0,0,0	0/0:0,0:0:33:0,0,0	1/1:0,0:0:33:0,0,0	1/0:0,0:0:33:0,0,0	0/0:0,0:0:33:0,0,0	0/0:0,0:0:33:0,0,0	0/0:0,0:0:33:0,0,0	0/0:0,0:0:33:0,0,0	1/1:0,0:0:33:0,0,0	0/0:0,0:0:33:0,0,0	0/0:0,0:0:33:0,0,0	0/0:0,0:0:33:0,0,0	0/0:0,0:0:33:0,0,0	1/1:0,0:0:33:0,0,0	1/1:0,0:0:33:0,0,0	1/1:0,0:0:33:0,0,0
PL01	1918471	SPL01_1918471	T	C	.	PASS	DP=0	GT:AD:DP:GQ:PL	0/0:0,0:0:33:0,0,0	0/0:0,0:0:33:0,0,0	0/0:0,0:0:33:0,0,0	0/0:0,0:0:33:0,0,0	0/0:0,0:0:33:0,0,0	0/0:0,0:0:33:0,0,0	0/0:0,0:0:33:0,0,0	0/0:0,0:0:33:0,0,0	0/0:0,0:0:33:0,0,0	0/0:0,0:0:33:0,0,0	0/0:0,0:0:33:0,0,0	0/0:0,0:0:33:0,0,0	0/0:0,0:0:33:0,0,0	0/0:0,0:0:33:0,0,0	0/0:0,0:0:33:0,0,0	0/0:0,0:0:33:0,0,0	0/0:0,0:0:33:0,0,0	0/0:0,0:0:33:0,0,0	0/0:0,0:0:33:0,0,0	0/0:0,0:0:33:0,0,0	0/0:0,0:0:33:0,0,0	0/0:0,0:0:33:0,0,0	0/0:0,0:0:33:0,0,0	0/0:0,0:0:33:0,0,0	0/0:0,0:0:33:0,0,0	0/0:0,0:0:33:0,0,0	0/0:0,0:0:33:0,0,0
PL01	2008468	SPL01_2008468	C	A	.	PASS	DP=0	GT:AD:DP:GQ:PL	0/0:0,0:0:33:0,0,0	0/0:0,0:0:33:0,0,0	0/0:0,0:0:33:0,0,0	0/0:0,0:0:33:0,0,0	0/0:0,0:0:33:0,0,0	0/0:0,0:0:33:0,0,0	0/0:0,0:0:33:0,0,0	0/0:0,0:0:33:0,0,0	0/0:0,0:0:33:0,0,0	0/0:0,0:0:33:0,0,0	0/0:0,0:0:33:0,0,0	0/0:0,0:0:33:0,0,0	0/0:0,0:0:33:0,0,0	0/0:0,0:0:33:0,0,0	0/0:0,0:0:33:0,0,0	0/0:0,0:0:33:0,0,0	0/0:0,0:0:33:0,0,0	0/0:0,0:0:33:0,0,0	0/0:0,0:0:33:0,0,0	0/0:0,0:0:33:0,0,0	0/0:0,0:0:33:0,0,0	0/0:0,0:0:33:0,0,0	0/0:0,0:0:33:0,0,0	0/0:0,0:0:33:0,0,0	0/0:0,0:0:33:0,0,0	0/0:0,0:0:33:0,0,0	0/0:0,0:0:33:0,0,0
PL01	2011498	SPL01_2011498	G	A	.	PASS	DP=0	GT:AD:DP:GQ:PL	1/0:0,0:0:33:0,0,0	0/0:0,0:0:33:0,0,0	1/0:0,0:0:33:0,0,0	0/0:0,0:0:33:0,0,0	0/0:0,0:0:33:0,0,0	0/0:0,0:0:33:0,0,0	0/0:0,0:0:33:0,0,0	0/0:0,0:0:33:0,0,0	0/0:0,0:0:33:0,0,0	0/0:0,0:0:33:0,0,0	0/0:0,0:0:33:0,0,0	0/0:0,0:0:33:0,0,0	0/0:0,0:0:33:0,0,0	1/1:0,0:0:33:0,0,0	1/0:0,0:0:33:0,0,0	0/0:0,0:0:33:0,0,0	1/1:0,0:0:33:0,0,0	0/0:0,0:0:33:0,0,0	0/0:0,0:0:33:0,0,0	0/0:0,0:0:33:0,0,0	1/1:0,0:0:33:0,0,0	0/0:0,0:0:33:0,0,0	0/0:0,0:0:33:0,0,0	0/0:0,0:0:33:0,0,0	0/0:0,0:0:33:0,0,0	0/0:0,0:0:33:0,0,0	0/0:0,0:0:33:0,0,0
PL01	2011510	SPL01_2011510	G	A	.	PASS	DP=0	GT:AD:DP:GQ:PL	1/0:0,0:0:33:0,0,0	0/0:0,0:0:33:0,0,0	1/0:0,0:0:33:0,0,0	0/0:0,0:0:33:0,0,0	0/0:0,0:0:33:0,0,0	0/0:0,0:0:33:0,0,0	0/0:0,0:0:33:0,0,0	0/0:0,0:0:33:0,0,0	0/0:0,0:0:33:0,0,0	0/0:0,0:0:33:0,0,0	0/0:0,0:0:33:0,0,0	0/0:0,0:0:33:0,0,0	0/0:0,0:0:33:0,0,0	1/1:0,0:0:33:0,0,0	1/0:0,0:0:33:0,0,0	0/0:0,0:0:33:0,0,0	1/1:0,0:0:33:0,0,0	0/0:0,0:0:33:0,0,0	0/0:0,0:0:33:0,0,0	0/0:0,0:0:33:0,0,0	1/1:0,0:0:33:0,0,0	0/0:0,0:0:33:0,0,0	0/0:0,0:0:33:0,0,0	0/0:0,0:0:33:0,0,0	0/0:0,0:0:33:0,0,0	0/0:0,0:0:33:0,0,0	0/0:0,0:0:33:0,0,0
PL01	2058932	SPL01_2058932	G	A	.	PASS	DP=0	GT:AD:DP:GQ:PL	0/0:0,0:0:33:0,0,0	0/0:0,0:0:33:0,0,0	0/0:0,0:0:33:0,0,0	0/0:0,0:0:33:0,0,0	0/0:0,0:0:33:0,0,0	0/0:0,0:0:33:0,0,0	0/0:0,0:0:33:0,0,0	0/0:0,0:0:33:0,0,0	0/0:0,0:0:33:0,0,0	0/0:0,0:0:33:0,0,0	0/0:0,0:0:33:0,0,0	0/0:0,0:0:33:0,0,0	0/0:0,0:0:33:0,0,0	0/0:0,0:0:33:0,0,0	0/0:0,0:0:33:0,0,0	0/0:0,0:0:33:0,0,0	0/0:0,0:0:33:0,0,0	0/0:0,0:0:33:0,0,0	0/0:0,0:0:33:0,0,0	0/0:0,0:0:33:0,0,0	0/0:0,0:0:33:0,0,0	0/0:0,0:0:33:0,0,0	0/0:0,0:0:33:0,0,0	0/0:0,0:0:33:0,0,0	0/0:0,0:0:33:0,0,0	0/0:0,0:0:33:0,0,0	0/0:0,0:0:33:0,0,0
PL01	2059023	SPL01_2059023	A	T	.	PASS	DP=0	GT:AD:DP:GQ:PL	0/0:0,0:0:33:0,0,0	0/0:0,0:0:33:0,0,0	0/0:0,0:0:33:0,0,0	0/0:0,0:0:33:0,0,0	0/0:0,0:0:33:0,0,0	0/0:0,0:0:33:0,0,0	0/0:0,0:0:33:0,0,0	0/0:0,0:0:33:0,0,0	0/0:0,0:0:33:0,0,0	0/0:0,0:0:33:0,0,0	0/0:0,0:0:33:0,0,0	0/0:0,0:0:33:0,0,0	0/0:0,0:0:33:0,0,0	0/0:0,0:0:33:0,0,0	0/0:0,0:0:33:0,0,0	0/0:0,0:0:33:0,0,0	0/0:0,0:0:33:0,0,0	0/0:0,0:0:33:0,0,0	0/0:0,0:0:33:0,0,0	0/0:0,0:0:33:0,0,0	0/0:0,0:0:33:0,0,0	0/0:0,0:0:33:0,0,0	0/0:0,0:0:33:0,0,0	0/0:0,0:0:33:0,0,0	0/0:0,0:0:33:0,0,0	0/0:0,0:0:33:0,0,0	0/0:0,0:0:33:0,0,0
PL01	2062619	SPL01_2062619	G	A	.	PASS	DP=0	GT:AD:DP:GQ:PL	0/0:0,0:0:33:0,0,0	0/0:0,0:0:33:0,0,0	0/0:0,0:0:33:0,0,0	0/0:0,0:0:33:0,0,0	0/0:0,0:0:33:0,0,0	0/0:0,0:0:33:0,0,0	0/0:0,0:0:33:0,0,0	0/0:0,0:0:33:0,0,0	0/0:0,0:0:33:0,0,0	0/0:0,0:0:33:0,0,0	0/0:0,0:0:33:0,0,0	0/0:0,0:0:33:0,0,0	0/0:0,0:0:33:0,0,0	0/0:0,0:0:33:0,0,0	0/0:0,0:0:33:0,0,0	0/0:0,0:0:33:0,0,0	0/0:0,0:0:33:0,0,0	0/0:0,0:0:33:0,0,0	0/0:0,0:0:33:0,0,0	0/0:0,0:0:33:0,0,0	0/0:0,0:0:33:0,0,0	0/0:0,0:0:33:0,0,0	0/0:0,0:0:33:0,0,0	0/0:0,0:0:33:0,0,0	0/0:0,0:0:33:0,0,0	0/0:0,0:0:33:0,0,0	0/0:0,0:0:33:0,0,0
PL01	2110281	SPL01_2110281	A	G	.	PASS	DP=0	GT:AD:DP:GQ:PL	0/0:0,0:0:33:0,0,0	0/0:0,0:0:33:0,0,0	0/0:0,0:0:33:0,0,0	0/0:0,0:0:33:0,0,0	0/0:0,0:0:33:0,0,0	0/0:0,0:0:33:0,0,0	0/0:0,0:0:33:0,0,0	0/0:0,0:0:33:0,0,0	0/0:0,0:0:33:0,0,0	0/0:0,0:0:33:0,0,0	0/0:0,0:0:33:0,0,0	0/0:0,0:0:33:0,0,0	0/0:0,0:0:33:0,0,0	0/0:0,0:0:33:0,0,0	0/0:0,0:0:33:0,0,0	0/0:0,0:0:33:0,0,0	0/0:0,0:0:33:0,0,0	0/0:0,0:0:33:0,0,0	0/0:0,0:0:33:0,0,0	0/0:0,0:0:33:0,0,0	0/0:0,0:0:33:0,0,0	0/0:0,0:0:33:0,0,0	0/0:0,0:0:33:0,0,0	0/0:0,0:0:33:0,0,0	0/0:0,0:0:33:0,0,0	0/0:0,0:0:33:0,0,0	0/0:0,0:0:33:0,0,0
PL01	2126030	SPL01_2126030	A	G	.	PASS	DP=0	GT:AD:DP:GQ:PL	0/1:0,0:0:33:0,0,0	1/1:0,0:0:33:0,0,0	0/1:0,0:0:33:0,0,0	0/0:0,0:0:33:0,0,0	0/1:0,0:0:33:0,0,0	1/1:0,0:0:33:0,0,0	0/0:0,0:0:33:0,0,0	0/0:0,0:0:33:0,0,0	0/1:0,0:0:33:0,0,0	0/1:0,0:0:33:0,0,0	0/1:0,0:0:33:0,0,0	0/0:0,0:0:33:0,0,0	0/0:0,0:0:33:0,0,0	0/0:0,0:0:33:0,0,0	0/0:0,0:0:33:0,0,0	0/0:0,0:0:33:0,0,0	0/0:0,0:0:33:0,0,0	0/0:0,0:0:33:0,0,0	0/0:0,0:0:33:0,0,0	0/0:0,0:0:33:0,0,0	0/0:0,0:0:33:0,0,0	0/0:0,0:0:33:0,0,0	0/0:0,0:0:33:0,0,0	0/0:0,0:0:33:0,0,0	1/1:0,0:0:33:0,0,0	0/0:0,0:0:33:0,0,0	0/0:0,0:0:33:0,0,0
PL01	2162729	SPL01_2162729	C	G	.	PASS	DP=0	GT:AD:DP:GQ:PL	1/1:0,0:0:33:0,0,0	1/1:0,0:0:33:0,0,0	1/1:0,0:0:33:0,0,0	0/0:0,0:0:33:0,0,0	1/0:0,0:0:33:0,0,0	1/1:0,0:0:33:0,0,0	0/0:0,0:0:33:0,0,0	0/0:0,0:0:33:0,0,0	1/0:0,0:0:33:0,0,0	1/0:0,0:0:33:0,0,0	1/0:0,0:0:33:0,0,0	0/0:0,0:0:33:0,0,0	0/0:0,0:0:33:0,0,0	1/1:0,0:0:33:0,0,0	1/0:0,0:0:33:0,0,0	0/0:0,0:0:33:0,0,0	1/1:0,0:0:33:0,0,0	0/0:0,0:0:33:0,0,0	0/0:0,0:0:33:0,0,0	0/0:0,0:0:33:0,0,0	1/1:0,0:0:33:0,0,0	0/0:0,0:0:33:0,0,0	./.:0,0:0	0/0:0,0:0:33:0,0,0	1/1:0,0:0:33:0,0,0	0/0:0,0:0:33:0,0,0	0/0:0,0:0:33:0,0,0
PL01	2179486	SPL01_2179486	A	C	.	PASS	DP=0	GT:AD:DP:GQ:PL	0/0:0,0:0:33:0,0,0	0/0:0,0:0:33:0,0,0	0/0:0,0:0:33:0,0,0	0/0:0,0:0:33:0,0,0	0/0:0,0:0:33:0,0,0	0/0:0,0:0:33:0,0,0	0/0:0,0:0:33:0,0,0	0/0:0,0:0:33:0,0,0	0/0:0,0:0:33:0,0,0	0/0:0,0:0:33:0,0,0	0/0:0,0:0:33:0,0,0	0/0:0,0:0:33:0,0,0	0/0:0,0:0:33:0,0,0	0/0:0,0:0:33:0,0,0	0/0:0,0:0:33:0,0,0	0/0:0,0:0:33:0,0,0	0/0:0,0:0:33:0,0,0	0/0:0,0:0:33:0,0,0	0/0:0,0:0:33:0,0,0	0/0:0,0:0:33:0,0,0	0/0:0,0:0:33:0,0,0	0/0:0,0:0:33:0,0,0	0/0:0,0:0:33:0,0,0	0/0:0,0:0:33:0,0,0	0/0:0,0:0:33:0,0,0	0/0:0,0:0:33:0,0,0	0/0:0,0:0:33:0,0,0
PL01	2179728	SPL01_2179728	C	A	.	PASS	DP=0	GT:AD:DP:GQ:PL	1/0:0,0:0:33:0,0,0	0/0:0,0:0:33:0,0,0	1/0:0,0:0:33:0,0,0	0/0:0,0:0:33:0,0,0	0/0:0,0:0:33:0,0,0	0/0:0,0:0:33:0,0,0	0/0:0,0:0:33:0,0,0	0/0:0,0:0:33:0,0,0	0/0:0,0:0:33:0,0,0	0/0:0,0:0:33:0,0,0	0/0:0,0:0:33:0,0,0	0/0:0,0:0:33:0,0,0	0/0:0,0:0:33:0,0,0	1/1:0,0:0:33:0,0,0	1/0:0,0:0:33:0,0,0	0/0:0,0:0:33:0,0,0	1/1:0,0:0:33:0,0,0	0/0:0,0:0:33:0,0,0	0/0:0,0:0:33:0,0,0	0/0:0,0:0:33:0,0,0	1/1:0,0:0:33:0,0,0	0/0:0,0:0:33:0,0,0	0/0:0,0:0:33:0,0,0	0/0:0,0:0:33:0,0,0	0/0:0,0:0:33:0,0,0	0/0:0,0:0:33:0,0,0	0/0:0,0:0:33:0,0,0
PL01	2180643	SPL01_2180643	G	T	.	PASS	DP=0	GT:AD:DP:GQ:PL	1/1:0,0:0:33:0,0,0	1/1:0,0:0:33:0,0,0	1/1:0,0:0:33:0,0,0	1/1:0,0:0:33:0,0,0	1/1:0,0:0:33:0,0,0	1/1:0,0:0:33:0,0,0	0/0:0,0:0:33:0,0,0	0/0:0,0:0:33:0,0,0	0/1:0,0:0:33:0,0,0	./.:0,0:0	./.:0,0:0	0/0:0,0:0:33:0,0,0	0/0:0,0:0:33:0,0,0	1/1:0,0:0:33:0,0,0	0/1:0,0:0:33:0,0,0	0/0:0,0:0:33:0,0,0	1/1:0,0:0:33:0,0,0	0/0:0,0:0:33:0,0,0	0/0:0,0:0:33:0,0,0	0/0:0,0:0:33:0,0,0	1/1:0,0:0:33:0,0,0	0/0:0,0:0:33:0,0,0	0/0:0,0:0:33:0,0,0	0/0:0,0:0:33:0,0,0	1/1:0,0:0:33:0,0,0	0/0:0,0:0:33:0,0,0	0/0:0,0:0:33:0,0,0
PL01	2180756	SPL01_2180756	C	T	.	PASS	DP=0	GT:AD:DP:GQ:PL	0/0:0,0:0:33:0,0,0	0/0:0,0:0:33:0,0,0	0/0:0,0:0:33:0,0,0	0/0:0,0:0:33:0,0,0	0/0:0,0:0:33:0,0,0	0/0:0,0:0:33:0,0,0	0/0:0,0:0:33:0,0,0	0/0:0,0:0:33:0,0,0	0/0:0,0:0:33:0,0,0	0/0:0,0:0:33:0,0,0	0/0:0,0:0:33:0,0,0	0/0:0,0:0:33:0,0,0	0/0:0,0:0:33:0,0,0	0/0:0,0:0:33:0,0,0	0/0:0,0:0:33:0,0,0	0/0:0,0:0:33:0,0,0	0/0:0,0:0:33:0,0,0	0/0:0,0:0:33:0,0,0	0/0:0,0:0:33:0,0,0	0/0:0,0:0:33:0,0,0	0/0:0,0:0:33:0,0,0	0/0:0,0:0:33:0,0,0	0/0:0,0:0:33:0,0,0	0/0:0,0:0:33:0,0,0	0/0:0,0:0:33:0,0,0	0/0:0,0:0:33:0,0,0	0/0:0,0:0:33:0,0,0
PL01	2180831	SPL01_2180831	G	A	.	PASS	DP=0	GT:AD:DP:GQ:PL	0/0:0,0:0:33:0,0,0	0/0:0,0:0:33:0,0,0	0/0:0,0:0:33:0,0,0	0/0:0,0:0:33:0,0,0	0/0:0,0:0:33:0,0,0	0/0:0,0:0:33:0,0,0	0/0:0,0:0:33:0,0,0	0/0:0,0:0:33:0,0,0	0/0:0,0:0:33:0,0,0	0/0:0,0:0:33:0,0,0	0/0:0,0:0:33:0,0,0	0/0:0,0:0:33:0,0,0	0/0:0,0:0:33:0,0,0	0/0:0,0:0:33:0,0,0	0/0:0,0:0:33:0,0,0	0/0:0,0:0:33:0,0,0	0/0:0,0:0:33:0,0,0	0/0:0,0:0:33:0,0,0	0/0:0,0:0:33:0,0,0	0/0:0,0:0:33:0,0,0	0/0:0,0:0:33:0,0,0	0/0:0,0:0:33:0,0,0	0/0:0,0:0:33:0,0,0	0/0:0,0:0:33:0,0,0	0/0:0,0:0:33:0,0,0	0/0:0,0:0:33:0,0,0	0/0:0,0:0:33:0,0,0
PL01	2237421	SPL01_2237421	C	T	.	PASS	DP=0	GT:AD:DP:GQ:PL	0/1:0,0:0:33:0,0,0	0/0:0,0:0:33:0,0,0	0/1:0,0:0:33:0,0,0	0/0:0,0:0:33:0,0,0	0/0:0,0:0:33:0,0,0	0/0:0,0:0:33:0,0,0	0/0:0,0:0:33:0,0,0	0/0:0,0:0:33:0,0,0	0/0:0,0:0:33:0,0,0	0/0:0,0:0:33:0,0,0	0/0:0,0:0:33:0,0,0	0/0:0,0:0:33:0,0,0	0/0:0,0:0:33:0,0,0	1/1:0,0:0:33:0,0,0	0/1:0,0:0:33:0,0,0	0/0:0,0:0:33:0,0,0	0/0:0,0:0:33:0,0,0	0/0:0,0:0:33:0,0,0	0/0:0,0:0:33:0,0,0	0/0:0,0:0:33:0,0,0	0/0:0,0:0:33:0,0,0	0/0:0,0:0:33:0,0,0	0/0:0,0:0:33:0,0,0	0/0:0,0:0:33:0,0,0	0/0:0,0:0:33:0,0,0	0/0:0,0:0:33:0,0,0	0/0:0,0:0:33:0,0,0
PL01	2301362	SPL01_2301362	A	G	.	PASS	DP=0	GT:AD:DP:GQ:PL	0/0:0,0:0:33:0,0,0	0/0:0,0:0:33:0,0,0	0/0:0,0:0:33:0,0,0	0/0:0,0:0:33:0,0,0	0/0:0,0:0:33:0,0,0	0/0:0,0:0:33:0,0,0	0/0:0,0:0:33:0,0,0	0/0:0,0:0:33:0,0,0	0/0:0,0:0:33:0,0,0	0/0:0,0:0:33:0,0,0	0/0:0,0:0:33:0,0,0	0/0:0,0:0:33:0,0,0	0/0:0,0:0:33:0,0,0	0/0:0,0:0:33:0,0,0	0/0:0,0:0:33:0,0,0	0/0:0,0:0:33:0,0,0	0/0:0,0:0:33:0,0,0	0/0:0,0:0:33:0,0,0	0/0:0,0:0:33:0,0,0	0/0:0,0:0:33:0,0,0	0/0:0,0:0:33:0,0,0	0/0:0,0:0:33:0,0,0	0/0:0,0:0:33:0,0,0	0/0:0,0:0:33:0,0,0	0/0:0,0:0:33:0,0,0	0/0:0,0:0:33:0,0,0	0/0:0,0:0:33:0,0,0
PL01	2320807	SPL01_2320807	A	C	.	PASS	DP=0	GT:AD:DP:GQ:PL	0/1:0,0:0:33:0,0,0	1/1:0,0:0:33:0,0,0	0/1:0,0:0:33:0,0,0	0/0:0,0:0:33:0,0,0	0/0:0,0:0:33:0,0,0	1/1:0,0:0:33:0,0,0	0/0:0,0:0:33:0,0,0	0/0:0,0:0:33:0,0,0	0/1:0,0:0:33:0,0,0	0/1:0,0:0:33:0,0,0	0/1:0,0:0:33:0,0,0	0/0:0,0:0:33:0,0,0	0/0:0,0:0:33:0,0,0	0/0:0,0:0:33:0,0,0	0/1:0,0:0:33:0,0,0	0/0:0,0:0:33:0,0,0	0/0:0,0:0:33:0,0,0	0/0:0,0:0:33:0,0,0	0/0:0,0:0:33:0,0,0	0/0:0,0:0:33:0,0,0	0/0:0,0:0:33:0,0,0	0/0:0,0:0:33:0,0,0	0/0:0,0:0:33:0,0,0	0/0:0,0:0:33:0,0,0	1/1:0,0:0:33:0,0,0	0/0:0,0:0:33:0,0,0	0/0:0,0:0:33:0,0,0
PL01	2379319	SPL01_2379319	G	C	.	PASS	DP=0	GT:AD:DP:GQ:PL	0/0:0,0:0:33:0,0,0	0/0:0,0:0:33:0,0,0	1/1:0,0:0:33:0,0,0	1/1:0,0:0:33:0,0,0	0/0:0,0:0:33:0,0,0	0/1:0,0:0:33:0,0,0	1/1:0,0:0:33:0,0,0	./.:0,0:0	0/0:0,0:0:33:0,0,0	0/0:0,0:0:33:0,0,0	0/0:0,0:0:33:0,0,0	0/0:0,0:0:33:0,0,0	0/0:0,0:0:33:0,0,0	0/0:0,0:0:33:0,0,0	0/0:0,0:0:33:0,0,0	0/0:0,0:0:33:0,0,0	0/0:0,0:0:33:0,0,0	0/0:0,0:0:33:0,0,0	0/0:0,0:0:33:0,0,0	0/0:0,0:0:33:0,0,0	0/0:0,0:0:33:0,0,0	0/0:0,0:0:33:0,0,0	0/0:0,0:0:33:0,0,0	0/0:0,0:0:33:0,0,0	./.:0,0:0	0/0:0,0:0:33:0,0,0	0/0:0,0:0:33:0,0,0
PL01	2379352	SPL01_2379352	C	G	.	PASS	DP=0	GT:AD:DP:GQ:PL	0/0:0,0:0:33:0,0,0	0/0:0,0:0:33:0,0,0	0/0:0,0:0:33:0,0,0	0/0:0,0:0:33:0,0,0	0/0:0,0:0:33:0,0,0	0/0:0,0:0:33:0,0,0	0/0:0,0:0:33:0,0,0	0/0:0,0:0:33:0,0,0	0/0:0,0:0:33:0,0,0	0/0:0,0:0:33:0,0,0	0/0:0,0:0:33:0,0,0	0/0:0,0:0:33:0,0,0	0/0:0,0:0:33:0,0,0	0/0:0,0:0:33:0,0,0	0/0:0,0:0:33:0,0,0	0/0:0,0:0:33:0,0,0	0/0:0,0:0:33:0,0,0	0/0:0,0:0:33:0,0,0	0/0:0,0:0:33:0,0,0	0/0:0,0:0:33:0,0,0	0/0:0,0:0:33:0,0,0	0/0:0,0:0:33:0,0,0	0/0:0,0:0:33:0,0,0	0/0:0,0:0:33:0,0,0	0/0:0,0:0:33:0,0,0	0/0:0,0:0:33:0,0,0	0/0:0,0:0:33:0,0,0
PL01	2379361	SPL01_2379361	G	T	.	PASS	DP=0	GT:AD:DP:GQ:PL	0/0:0,0:0:33:0,0,0	0/0:0,0:0:33:0,0,0	0/0:0,0:0:33:0,0,0	0/0:0,0:0:33:0,0,0	0/0:0,0:0:33:0,0,0	0/0:0,0:0:33:0,0,0	0/0:0,0:0:33:0,0,0	0/0:0,0:0:33:0,0,0	0/0:0,0:0:33:0,0,0	0/0:0,0:0:33:0,0,0	0/0:0,0:0:33:0,0,0	0/0:0,0:0:33:0,0,0	0/0:0,0:0:33:0,0,0	0/0:0,0:0:33:0,0,0	0/0:0,0:0:33:0,0,0	0/0:0,0:0:33:0,0,0	0/0:0,0:0:33:0,0,0	0/0:0,0:0:33:0,0,0	0/0:0,0:0:33:0,0,0	0/0:0,0:0:33:0,0,0	1/1:0,0:0:33:0,0,0	0/0:0,0:0:33:0,0,0	0/0:0,0:0:33:0,0,0	1/1:0,0:0:33:0,0,0	0/0:0,0:0:33:0,0,0	0/0:0,0:0:33:0,0,0	0/0:0,0:0:33:0,0,0
PL01	2380004	SPL01_2380004	A	G	.	PASS	DP=0	GT:AD:DP:GQ:PL	0/0:0,0:0:33:0,0,0	0/0:0,0:0:33:0,0,0	0/0:0,0:0:33:0,0,0	0/0:0,0:0:33:0,0,0	0/1:0,0:0:33:0,0,0	0/0:0,0:0:33:0,0,0	0/0:0,0:0:33:0,0,0	0/0:0,0:0:33:0,0,0	0/0:0,0:0:33:0,0,0	0/0:0,0:0:33:0,0,0	0/0:0,0:0:33:0,0,0	0/0:0,0:0:33:0,0,0	0/0:0,0:0:33:0,0,0	0/0:0,0:0:33:0,0,0	0/0:0,0:0:33:0,0,0	0/0:0,0:0:33:0,0,0	0/0:0,0:0:33:0,0,0	0/0:0,0:0:33:0,0,0	0/0:0,0:0:33:0,0,0	0/0:0,0:0:33:0,0,0	0/0:0,0:0:33:0,0,0	0/0:0,0:0:33:0,0,0	0/0:0,0:0:33:0,0,0	0/0:0,0:0:33:0,0,0	0/0:0,0:0:33:0,0,0	0/0:0,0:0:33:0,0,0	0/0:0,0:0:33:0,0,0
PL01	2380073	SPL01_2380073	G	A	.	PASS	DP=0	GT:AD:DP:GQ:PL	0/0:0,0:0:33:0,0,0	0/0:0,0:0:33:0,0,0	0/0:0,0:0:33:0,0,0	0/0:0,0:0:33:0,0,0	1/0:0,0:0:33:0,0,0	0/0:0,0:0:33:0,0,0	0/0:0,0:0:33:0,0,0	0/0:0,0:0:33:0,0,0	0/0:0,0:0:33:0,0,0	0/0:0,0:0:33:0,0,0	0/0:0,0:0:33:0,0,0	0/0:0,0:0:33:0,0,0	0/0:0,0:0:33:0,0,0	0/0:0,0:0:33:0,0,0	0/0:0,0:0:33:0,0,0	0/0:0,0:0:33:0,0,0	0/0:0,0:0:33:0,0,0	0/0:0,0:0:33:0,0,0	0/0:0,0:0:33:0,0,0	0/0:0,0:0:33:0,0,0	0/0:0,0:0:33:0,0,0	0/0:0,0:0:33:0,0,0	0/0:0,0:0:33:0,0,0	0/0:0,0:0:33:0,0,0	0/0:0,0:0:33:0,0,0	0/0:0,0:0:33:0,0,0	0/0:0,0:0:33:0,0,0
PL01	2380130	SPL01_2380130	C	G	.	PASS	DP=0	GT:AD:DP:GQ:PL	0/0:0,0:0:33:0,0,0	0/0:0,0:0:33:0,0,0	0/0:0,0:0:33:0,0,0	0/0:0,0:0:33:0,0,0	0/0:0,0:0:33:0,0,0	0/0:0,0:0:33:0,0,0	0/0:0,0:0:33:0,0,0	0/0:0,0:0:33:0,0,0	0/0:0,0:0:33:0,0,0	0/0:0,0:0:33:0,0,0	0/0:0,0:0:33:0,0,0	0/0:0,0:0:33:0,0,0	0/0:0,0:0:33:0,0,0	0/0:0,0:0:33:0,0,0	0/0:0,0:0:33:0,0,0	0/0:0,0:0:33:0,0,0	0/0:0,0:0:33:0,0,0	0/0:0,0:0:33:0,0,0	0/0:0,0:0:33:0,0,0	0/0:0,0:0:33:0,0,0	0/0:0,0:0:33:0,0,0	0/0:0,0:0:33:0,0,0	0/0:0,0:0:33:0,0,0	0/0:0,0:0:33:0,0,0	0/0:0,0:0:33:0,0,0	0/0:0,0:0:33:0,0,0	0/0:0,0:0:33:0,0,0
PL01	2391696	SPL01_2391696	C	T	.	PASS	DP=0	GT:AD:DP:GQ:PL	0/0:0,0:0:33:0,0,0	0/0:0,0:0:33:0,0,0	0/1:0,0:0:33:0,0,0	1/1:0,0:0:33:0,0,0	0/1:0,0:0:33:0,0,0	0/0:0,0:0:33:0,0,0	0/0:0,0:0:33:0,0,0	0/0:0,0:0:33:0,0,0	0/0:0,0:0:33:0,0,0	0/0:0,0:0:33:0,0,0	0/0:0,0:0:33:0,0,0	0/0:0,0:0:33:0,0,0	0/0:0,0:0:33:0,0,0	0/0:0,0:0:33:0,0,0	0/0:0,0:0:33:0,0,0	0/0:0,0:0:33:0,0,0	0/0:0,0:0:33:0,0,0	0/0:0,0:0:33:0,0,0	0/0:0,0:0:33:0,0,0	0/0:0,0:0:33:0,0,0	0/0:0,0:0:33:0,0,0	0/0:0,0:0:33:0,0,0	0/0:0,0:0:33:0,0,0	0/0:0,0:0:33:0,0,0	0/0:0,0:0:33:0,0,0	0/0:0,0:0:33:0,0,0	0/0:0,0:0:33:0,0,0
PL01	2391702	SPL01_2391702	G	T	.	PASS	DP=0	GT:AD:DP:GQ:PL	0/0:0,0:0:33:0,0,0	0/0:0,0:0:33:0,0,0	0/0:0,0:0:33:0,0,0	0/0:0,0:0:33:0,0,0	0/0:0,0:0:33:0,0,0	0/0:0,0:0:33:0,0,0	0/0:0,0:0:33:0,0,0	0/0:0,0:0:33:0,0,0	0/0:0,0:0:33:0,0,0	0/0:0,0:0:33:0,0,0	0/0:0,0:0:33:0,0,0	0/0:0,0:0:33:0,0,0	0/0:0,0:0:33:0,0,0	0/0:0,0:0:33:0,0,0	0/0:0,0:0:33:0,0,0	0/0:0,0:0:33:0,0,0	0/0:0,0:0:33:0,0,0	0/0:0,0:0:33:0,0,0	0/0:0,0:0:33:0,0,0	0/0:0,0:0:33:0,0,0	0/0:0,0:0:33:0,0,0	0/0:0,0:0:33:0,0,0	0/0:0,0:0:33:0,0,0	0/0:0,0:0:33:0,0,0	0/0:0,0:0:33:0,0,0	0/0:0,0:0:33:0,0,0	0/0:0,0:0:33:0,0,0
PL01	2406062	SPL01_2406062	G	C	.	PASS	DP=0	GT:AD:DP:GQ:PL	1/1:0,0:0:33:0,0,0	1/1:0,0:0:33:0,0,0	0/0:0,0:0:33:0,0,0	0/0:0,0:0:33:0,0,0	0/1:0,0:0:33:0,0,0	0/1:0,0:0:33:0,0,0	0/0:0,0:0:33:0,0,0	0/0:0,0:0:33:0,0,0	0/0:0,0:0:33:0,0,0	0/1:0,0:0:33:0,0,0	0/0:0,0:0:33:0,0,0	0/0:0,0:0:33:0,0,0	0/0:0,0:0:33:0,0,0	0/0:0,0:0:33:0,0,0	0/1:0,0:0:33:0,0,0	0/0:0,0:0:33:0,0,0	0/0:0,0:0:33:0,0,0	0/0:0,0:0:33:0,0,0	0/0:0,0:0:33:0,0,0	1/1:0,0:0:33:0,0,0	0/0:0,0:0:33:0,0,0	0/0:0,0:0:33:0,0,0	0/0:0,0:0:33:0,0,0	0/0:0,0:0:33:0,0,0	0/0:0,0:0:33:0,0,0	1/1:0,0:0:33:0,0,0	1/1:0,0:0:33:0,0,0
PL01	2406068	SPL01_2406068	G	C	.	PASS	DP=0	GT:AD:DP:GQ:PL	0/0:0,0:0:33:0,0,0	0/0:0,0:0:33:0,0,0	0/0:0,0:0:33:0,0,0	0/0:0,0:0:33:0,0,0	0/0:0,0:0:33:0,0,0	0/0:0,0:0:33:0,0,0	0/0:0,0:0:33:0,0,0	0/0:0,0:0:33:0,0,0	0/0:0,0:0:33:0,0,0	0/0:0,0:0:33:0,0,0	0/0:0,0:0:33:0,0,0	0/0:0,0:0:33:0,0,0	0/0:0,0:0:33:0,0,0	0/0:0,0:0:33:0,0,0	0/0:0,0:0:33:0,0,0	0/0:0,0:0:33:0,0,0	0/0:0,0:0:33:0,0,0	0/0:0,0:0:33:0,0,0	0/0:0,0:0:33:0,0,0	0/0:0,0:0:33:0,0,0	0/0:0,0:0:33:0,0,0	0/0:0,0:0:33:0,0,0	0/0:0,0:0:33:0,0,0	0/0:0,0:0:33:0,0,0	0/0:0,0:0:33:0,0,0	0/0:0,0:0:33:0,0,0	0/0:0,0:0:33:0,0,0
PL01	2406092	SPL01_2406092	T	C	.	PASS	DP=0	GT:AD:DP:GQ:PL	0/0:0,0:0:33:0,0,0	0/0:0,0:0:33:0,0,0	0/0:0,0:0:33:0,0,0	0/0:0,0:0:33:0,0,0	0/0:0,0:0:33:0,0,0	0/0:0,0:0:33:0,0,0	0/0:0,0:0:33:0,0,0	0/0:0,0:0:33:0,0,0	0/0:0,0:0:33:0,0,0	0/0:0,0:0:33:0,0,0	0/0:0,0:0:33:0,0,0	0/0:0,0:0:33:0,0,0	0/0:0,0:0:33:0,0,0	0/0:0,0:0:33:0,0,0	0/0:0,0:0:33:0,0,0	0/0:0,0:0:33:0,0,0	0/0:0,0:0:33:0,0,0	0/0:0,0:0:33:0,0,0	0/0:0,0:0:33:0,0,0	0/0:0,0:0:33:0,0,0	0/0:0,0:0:33:0,0,0	0/0:0,0:0:33:0,0,0	0/0:0,0:0:33:0,0,0	0/0:0,0:0:33:0,0,0	0/0:0,0:0:33:0,0,0	0/0:0,0:0:33:0,0,0	0/0:0,0:0:33:0,0,0
PL01	2416569	SPL01_2416569	A	G	.	PASS	DP=0	GT:AD:DP:GQ:PL	0/0:0,0:0:33:0,0,0	0/0:0,0:0:33:0,0,0	0/0:0,0:0:33:0,0,0	0/0:0,0:0:33:0,0,0	0/0:0,0:0:33:0,0,0	0/0:0,0:0:33:0,0,0	0/0:0,0:0:33:0,0,0	0/0:0,0:0:33:0,0,0	0/0:0,0:0:33:0,0,0	0/0:0,0:0:33:0,0,0	0/0:0,0:0:33:0,0,0	0/0:0,0:0:33:0,0,0	0/0:0,0:0:33:0,0,0	0/0:0,0:0:33:0,0,0	0/0:0,0:0:33:0,0,0	0/0:0,0:0:33:0,0,0	1/1:0,0:0:33:0,0,0	0/0:0,0:0:33:0,0,0	0/0:0,0:0:33:0,0,0	0/0:0,0:0:33:0,0,0	0/0:0,0:0:33:0,0,0	0/0:0,0:0:33:0,0,0	0/0:0,0:0:33:0,0,0	0/0:0,0:0:33:0,0,0	0/0:0,0:0:33:0,0,0	0/0:0,0:0:33:0,0,0	0/0:0,0:0:33:0,0,0
PL01	2424995	SPL01_2424995	A	G	.	PASS	DP=0	GT:AD:DP:GQ:PL	0/0:0,0:0:33:0,0,0	0/0:0,0:0:33:0,0,0	0/0:0,0:0:33:0,0,0	0/0:0,0:0:33:0,0,0	0/0:0,0:0:33:0,0,0	0/0:0,0:0:33:0,0,0	0/0:0,0:0:33:0,0,0	0/0:0,0:0:33:0,0,0	0/0:0,0:0:33:0,0,0	0/0:0,0:0:33:0,0,0	0/0:0,0:0:33:0,0,0	0/0:0,0:0:33:0,0,0	0/0:0,0:0:33:0,0,0	1/1:0,0:0:33:0,0,0	0/0:0,0:0:33:0,0,0	0/0:0,0:0:33:0,0,0	0/0:0,0:0:33:0,0,0	0/0:0,0:0:33:0,0,0	0/0:0,0:0:33:0,0,0	0/0:0,0:0:33:0,0,0	0/0:0,0:0:33:0,0,0	0/0:0,0:0:33:0,0,0	./.:0,0:0	0/0:0,0:0:33:0,0,0	0/0:0,0:0:33:0,0,0	0/0:0,0:0:33:0,0,0	0/0:0,0:0:33:0,0,0
PL01	2425047	SPL01_2425047	G	T	.	PASS	DP=0	GT:AD:DP:GQ:PL	0/0:0,0:0:33:0,0,0	0/0:0,0:0:33:0,0,0	0/0:0,0:0:33:0,0,0	0/0:0,0:0:33:0,0,0	0/0:0,0:0:33:0,0,0	0/0:0,0:0:33:0,0,0	0/0:0,0:0:33:0,0,0	0/0:0,0:0:33:0,0,0	0/0:0,0:0:33:0,0,0	0/0:0,0:0:33:0,0,0	0/0:0,0:0:33:0,0,0	0/0:0,0:0:33:0,0,0	0/0:0,0:0:33:0,0,0	./.:0,0:0	0/0:0,0:0:33:0,0,0	0/0:0,0:0:33:0,0,0	0/0:0,0:0:33:0,0,0	0/0:0,0:0:33:0,0,0	0/0:0,0:0:33:0,0,0	0/0:0,0:0:33:0,0,0	0/0:0,0:0:33:0,0,0	0/0:0,0:0:33:0,0,0	0/0:0,0:0:33:0,0,0	0/0:0,0:0:33:0,0,0	0/0:0,0:0:33:0,0,0	0/0:0,0:0:33:0,0,0	0/0:0,0:0:33:0,0,0
PL01	2448522	SPL01_2448522	T	C	.	PASS	DP=0	GT:AD:DP:GQ:PL	0/0:0,0:0:33:0,0,0	0/0:0,0:0:33:0,0,0	0/0:0,0:0:33:0,0,0	0/0:0,0:0:33:0,0,0	0/0:0,0:0:33:0,0,0	0/0:0,0:0:33:0,0,0	0/0:0,0:0:33:0,0,0	0/0:0,0:0:33:0,0,0	0/0:0,0:0:33:0,0,0	0/0:0,0:0:33:0,0,0	0/0:0,0:0:33:0,0,0	0/0:0,0:0:33:0,0,0	0/0:0,0:0:33:0,0,0	0/0:0,0:0:33:0,0,0	0/0:0,0:0:33:0,0,0	0/0:0,0:0:33:0,0,0	0/0:0,0:0:33:0,0,0	0/0:0,0:0:33:0,0,0	0/0:0,0:0:33:0,0,0	0/0:0,0:0:33:0,0,0	0/0:0,0:0:33:0,0,0	0/0:0,0:0:33:0,0,0	0/0:0,0:0:33:0,0,0	0/0:0,0:0:33:0,0,0	0/0:0,0:0:33:0,0,0	0/0:0,0:0:33:0,0,0	0/0:0,0:0:33:0,0,0
PL01	2448585	SPL01_2448585	A	G	.	PASS	DP=0	GT:AD:DP:GQ:PL	0/0:0,0:0:33:0,0,0	0/0:0,0:0:33:0,0,0	0/0:0,0:0:33:0,0,0	0/0:0,0:0:33:0,0,0	0/0:0,0:0:33:0,0,0	0/0:0,0:0:33:0,0,0	0/0:0,0:0:33:0,0,0	0/0:0,0:0:33:0,0,0	0/0:0,0:0:33:0,0,0	0/0:0,0:0:33:0,0,0	0/0:0,0:0:33:0,0,0	0/0:0,0:0:33:0,0,0	0/0:0,0:0:33:0,0,0	0/0:0,0:0:33:0,0,0	1/1:0,0:0:33:0,0,0	1/1:0,0:0:33:0,0,0	0/0:0,0:0:33:0,0,0	1/1:0,0:0:33:0,0,0	1/1:0,0:0:33:0,0,0	0/0:0,0:0:33:0,0,0	0/0:0,0:0:33:0,0,0	1/1:0,0:0:33:0,0,0	1/1:0,0:0:33:0,0,0	0/0:0,0:0:33:0,0,0	0/0:0,0:0:33:0,0,0	0/0:0,0:0:33:0,0,0	0/0:0,0:0:33:0,0,0
PL01	2450766	SPL01_2450766	A	G	.	PASS	DP=0	GT:AD:DP:GQ:PL	0/0:0,0:0:33:0,0,0	0/0:0,0:0:33:0,0,0	0/0:0,0:0:33:0,0,0	0/0:0,0:0:33:0,0,0	0/0:0,0:0:33:0,0,0	0/0:0,0:0:33:0,0,0	0/0:0,0:0:33:0,0,0	0/0:0,0:0:33:0,0,0	0/0:0,0:0:33:0,0,0	0/0:0,0:0:33:0,0,0	0/0:0,0:0:33:0,0,0	0/0:0,0:0:33:0,0,0	0/0:0,0:0:33:0,0,0	0/0:0,0:0:33:0,0,0	0/0:0,0:0:33:0,0,0	0/0:0,0:0:33:0,0,0	0/0:0,0:0:33:0,0,0	0/0:0,0:0:33:0,0,0	0/0:0,0:0:33:0,0,0	0/0:0,0:0:33:0,0,0	0/0:0,0:0:33:0,0,0	0/0:0,0:0:33:0,0,0	0/0:0,0:0:33:0,0,0	0/0:0,0:0:33:0,0,0	0/0:0,0:0:33:0,0,0	0/0:0,0:0:33:0,0,0	0/0:0,0:0:33:0,0,0
PL01	2450911	SPL01_2450911	T	A	.	PASS	DP=0	GT:AD:DP:GQ:PL	0/0:0,0:0:33:0,0,0	0/0:0,0:0:33:0,0,0	0/0:0,0:0:33:0,0,0	0/0:0,0:0:33:0,0,0	0/0:0,0:0:33:0,0,0	0/0:0,0:0:33:0,0,0	0/0:0,0:0:33:0,0,0	0/0:0,0:0:33:0,0,0	0/0:0,0:0:33:0,0,0	0/0:0,0:0:33:0,0,0	0/0:0,0:0:33:0,0,0	0/0:0,0:0:33:0,0,0	0/0:0,0:0:33:0,0,0	0/0:0,0:0:33:0,0,0	1/1:0,0:0:33:0,0,0	1/1:0,0:0:33:0,0,0	0/0:0,0:0:33:0,0,0	1/1:0,0:0:33:0,0,0	1/1:0,0:0:33:0,0,0	0/0:0,0:0:33:0,0,0	0/0:0,0:0:33:0,0,0	1/1:0,0:0:33:0,0,0	1/1:0,0:0:33:0,0,0	0/0:0,0:0:33:0,0,0	0/0:0,0:0:33:0,0,0	0/0:0,0:0:33:0,0,0	0/0:0,0:0:33:0,0,0
PL01	2502427	SPL01_2502427	G	A	.	PASS	DP=0	GT:AD:DP:GQ:PL	0/0:0,0:0:33:0,0,0	0/0:0,0:0:33:0,0,0	0/0:0,0:0:33:0,0,0	0/0:0,0:0:33:0,0,0	0/0:0,0:0:33:0,0,0	0/0:0,0:0:33:0,0,0	1/1:0,0:0:33:0,0,0	1/1:0,0:0:33:0,0,0	1/0:0,0:0:33:0,0,0	1/0:0,0:0:33:0,0,0	1/0:0,0:0:33:0,0,0	1/1:0,0:0:33:0,0,0	1/1:0,0:0:33:0,0,0	0/0:0,0:0:33:0,0,0	1/0:0,0:0:33:0,0,0	1/1:0,0:0:33:0,0,0	0/0:0,0:0:33:0,0,0	1/1:0,0:0:33:0,0,0	1/1:0,0:0:33:0,0,0	0/0:0,0:0:33:0,0,0	0/0:0,0:0:33:0,0,0	1/1:0,0:0:33:0,0,0	1/1:0,0:0:33:0,0,0	0/0:0,0:0:33:0,0,0	0/0:0,0:0:33:0,0,0	0/0:0,0:0:33:0,0,0	0/0:0,0:0:33:0,0,0
PL01	2502474	SPL01_2502474	A	T	.	PASS	DP=0	GT:AD:DP:GQ:PL	0/0:0,0:0:33:0,0,0	0/0:0,0:0:33:0,0,0	0/0:0,0:0:33:0,0,0	0/0:0,0:0:33:0,0,0	0/0:0,0:0:33:0,0,0	0/0:0,0:0:33:0,0,0	0/0:0,0:0:33:0,0,0	0/0:0,0:0:33:0,0,0	0/0:0,0:0:33:0,0,0	0/0:0,0:0:33:0,0,0	0/0:0,0:0:33:0,0,0	0/0:0,0:0:33:0,0,0	0/0:0,0:0:33:0,0,0	0/0:0,0:0:33:0,0,0	0/0:0,0:0:33:0,0,0	0/0:0,0:0:33:0,0,0	0/0:0,0:0:33:0,0,0	0/0:0,0:0:33:0,0,0	0/0:0,0:0:33:0,0,0	0/0:0,0:0:33:0,0,0	0/0:0,0:0:33:0,0,0	0/0:0,0:0:33:0,0,0	0/0:0,0:0:33:0,0,0	0/0:0,0:0:33:0,0,0	0/0:0,0:0:33:0,0,0	0/0:0,0:0:33:0,0,0	0/0:0,0:0:33:0,0,0
PL01	2560247	SPL01_2560247	C	A	.	PASS	DP=0	GT:AD:DP:GQ:PL	1/1:0,0:0:33:0,0,0	1/1:0,0:0:33:0,0,0	0/0:0,0:0:33:0,0,0	0/0:0,0:0:33:0,0,0	1/0:0,0:0:33:0,0,0	1/0:0,0:0:33:0,0,0	0/0:0,0:0:33:0,0,0	0/0:0,0:0:33:0,0,0	0/0:0,0:0:33:0,0,0	1/0:0,0:0:33:0,0,0	0/0:0,0:0:33:0,0,0	0/0:0,0:0:33:0,0,0	0/0:0,0:0:33:0,0,0	1/1:0,0:0:33:0,0,0	1/0:0,0:0:33:0,0,0	0/0:0,0:0:33:0,0,0	0/0:0,0:0:33:0,0,0	0/0:0,0:0:33:0,0,0	0/0:0,0:0:33:0,0,0	1/1:0,0:0:33:0,0,0	0/0:0,0:0:33:0,0,0	0/0:0,0:0:33:0,0,0	0/0:0,0:0:33:0,0,0	0/0:0,0:0:33:0,0,0	0/0:0,0:0:33:0,0,0	1/1:0,0:0:33:0,0,0	1/1:0,0:0:33:0,0,0
PL01	2580310	SPL01_2580310	T	C	.	PASS	DP=0	GT:AD:DP:GQ:PL	0/0:0,0:0:33:0,0,0	0/0:0,0:0:33:0,0,0	0/0:0,0:0:33:0,0,0	0/0:0,0:0:33:0,0,0	0/0:0,0:0:33:0,0,0	0/0:0,0:0:33:0,0,0	0/0:0,0:0:33:0,0,0	0/0:0,0:0:33:0,0,0	0/0:0,0:0:33:0,0,0	0/0:0,0:0:33:0,0,0	0/0:0,0:0:33:0,0,0	0/0:0,0:0:33:0,0,0	0/0:0,0:0:33:0,0,0	0/0:0,0:0:33:0,0,0	0/0:0,0:0:33:0,0,0	0/0:0,0:0:33:0,0,0	0/0:0,0:0:33:0,0,0	0/0:0,0:0:33:0,0,0	0/0:0,0:0:33:0,0,0	0/0:0,0:0:33:0,0,0	0/0:0,0:0:33:0,0,0	0/0:0,0:0:33:0,0,0	0/0:0,0:0:33:0,0,0	0/0:0,0:0:33:0,0,0	0/0:0,0:0:33:0,0,0	0/0:0,0:0:33:0,0,0	0/0:0,0:0:33:0,0,0
PL01	2580348	SPL01_2580348	C	G	.	PASS	DP=0	GT:AD:DP:GQ:PL	1/1:0,0:0:33:0,0,0	1/1:0,0:0:33:0,0,0	0/0:0,0:0:33:0,0,0	0/0:0,0:0:33:0,0,0	0/0:0,0:0:33:0,0,0	1/0:0,0:0:33:0,0,0	0/0:0,0:0:33:0,0,0	0/0:0,0:0:33:0,0,0	0/0:0,0:0:33:0,0,0	0/0:0,0:0:33:0,0,0	0/0:0,0:0:33:0,0,0	0/0:0,0:0:33:0,0,0	0/0:0,0:0:33:0,0,0	1/1:0,0:0:33:0,0,0	1/0:0,0:0:33:0,0,0	0/0:0,0:0:33:0,0,0	1/0:0,0:0:33:0,0,0	0/0:0,0:0:33:0,0,0	0/0:0,0:0:33:0,0,0	0/0:0,0:0:33:0,0,0	1/1:0,0:0:33:0,0,0	0/0:0,0:0:33:0,0,0	0/0:0,0:0:33:0,0,0	0/0:0,0:0:33:0,0,0	0/0:0,0:0:33:0,0,0	0/0:0,0:0:33:0,0,0	0/0:0,0:0:33:0,0,0
PL01	2580419	SPL01_2580419	C	T	.	PASS	DP=0	GT:AD:DP:GQ:PL	1/1:0,0:0:33:0,0,0	1/1:0,0:0:33:0,0,0	0/1:0,0:0:33:0,0,0	1/1:0,0:0:33:0,0,0	1/1:0,0:0:33:0,0,0	0/1:0,0:0:33:0,0,0	0/0:0,0:0:33:0,0,0	0/0:0,0:0:33:0,0,0	0/0:0,0:0:33:0,0,0	0/1:0,0:0:33:0,0,0	0/0:0,0:0:33:0,0,0	0/0:0,0:0:33:0,0,0	0/0:0,0:0:33:0,0,0	1/1:0,0:0:33:0,0,0	0/1:0,0:0:33:0,0,0	0/0:0,0:0:33:0,0,0	0/1:0,0:0:33:0,0,0	0/0:0,0:0:33:0,0,0	0/0:0,0:0:33:0,0,0	1/1:0,0:0:33:0,0,0	1/1:0,0:0:33:0,0,0	0/0:0,0:0:33:0,0,0	0/0:0,0:0:33:0,0,0	0/0:0,0:0:33:0,0,0	0/0:0,0:0:33:0,0,0	1/1:0,0:0:33:0,0,0	1/1:0,0:0:33:0,0,0
PL01	2596574	SPL01_2596574	G	A	.	PASS	DP=0	GT:AD:DP:GQ:PL	0/0:0,0:0:33:0,0,0	0/0:0,0:0:33:0,0,0	1/0:0,0:0:33:0,0,0	1/1:0,0:0:33:0,0,0	1/0:0,0:0:33:0,0,0	0/0:0,0:0:33:0,0,0	0/0:0,0:0:33:0,0,0	0/0:0,0:0:33:0,0,0	0/0:0,0:0:33:0,0,0	1/0:0,0:0:33:0,0,0	0/0:0,0:0:33:0,0,0	0/0:0,0:0:33:0,0,0	0/0:0,0:0:33:0,0,0	0/0:0,0:0:33:0,0,0	0/0:0,0:0:33:0,0,0	0/0:0,0:0:33:0,0,0	0/0:0,0:0:33:0,0,0	0/0:0,0:0:33:0,0,0	0/0:0,0:0:33:0,0,0	1/1:0,0:0:33:0,0,0	0/0:0,0:0:33:0,0,0	0/0:0,0:0:33:0,0,0	0/0:0,0:0:33:0,0,0	0/0:0,0:0:33:0,0,0	0/0:0,0:0:33:0,0,0	1/1:0,0:0:33:0,0,0	1/1:0,0:0:33:0,0,0
PL01	2596742	SPL01_2596742	T	C	.	PASS	DP=0	GT:AD:DP:GQ:PL	1/1:0,0:0:33:0,0,0	1/1:0,0:0:33:0,0,0	0/0:0,0:0:33:0,0,0	0/0:0,0:0:33:0,0,0	1/0:0,0:0:33:0,0,0	1/0:0,0:0:33:0,0,0	0/0:0,0:0:33:0,0,0	0/0:0,0:0:33:0,0,0	0/0:0,0:0:33:0,0,0	0/0:0,0:0:33:0,0,0	0/0:0,0:0:33:0,0,0	0/0:0,0:0:33:0,0,0	0/0:0,0:0:33:0,0,0	1/1:0,0:0:33:0,0,0	1/0:0,0:0:33:0,0,0	0/0:0,0:0:33:0,0,0	0/0:0,0:0:33:0,0,0	0/0:0,0:0:33:0,0,0	0/0:0,0:0:33:0,0,0	0/0:0,0:0:33:0,0,0	0/0:0,0:0:33:0,0,0	0/0:0,0:0:33:0,0,0	0/0:0,0:0:33:0,0,0	0/0:0,0:0:33:0,0,0	0/0:0,0:0:33:0,0,0	0/0:0,0:0:33:0,0,0	0/0:0,0:0:33:0,0,0
PL01	2596922	SPL01_2596922	T	C	.	PASS	DP=0	GT:AD:DP:GQ:PL	0/0:0,0:0:33:0,0,0	0/0:0,0:0:33:0,0,0	1/0:0,0:0:33:0,0,0	1/1:0,0:0:33:0,0,0	1/0:0,0:0:33:0,0,0	0/0:0,0:0:33:0,0,0	0/0:0,0:0:33:0,0,0	0/0:0,0:0:33:0,0,0	0/0:0,0:0:33:0,0,0	1/0:0,0:0:33:0,0,0	0/0:0,0:0:33:0,0,0	0/0:0,0:0:33:0,0,0	0/0:0,0:0:33:0,0,0	0/0:0,0:0:33:0,0,0	0/0:0,0:0:33:0,0,0	0/0:0,0:0:33:0,0,0	0/0:0,0:0:33:0,0,0	0/0:0,0:0:33:0,0,0	0/0:0,0:0:33:0,0,0	1/1:0,0:0:33:0,0,0	0/0:0,0:0:33:0,0,0	0/0:0,0:0:33:0,0,0	0/0:0,0:0:33:0,0,0	0/0:0,0:0:33:0,0,0	0/0:0,0:0:33:0,0,0	1/1:0,0:0:33:0,0,0	1/1:0,0:0:33:0,0,0
PL01	2597879	SPL01_2597879	C	T	.	PASS	DP=0	GT:AD:DP:GQ:PL	0/0:0,0:0:33:0,0,0	0/0:0,0:0:33:0,0,0	0/0:0,0:0:33:0,0,0	./.:0,0:0	0/0:0,0:0:33:0,0,0	0/0:0,0:0:33:0,0,0	0/0:0,0:0:33:0,0,0	0/0:0,0:0:33:0,0,0	0/0:0,0:0:33:0,0,0	0/0:0,0:0:33:0,0,0	0/0:0,0:0:33:0,0,0	0/0:0,0:0:33:0,0,0	0/0:0,0:0:33:0,0,0	0/0:0,0:0:33:0,0,0	0/0:0,0:0:33:0,0,0	0/0:0,0:0:33:0,0,0	0/0:0,0:0:33:0,0,0	0/0:0,0:0:33:0,0,0	0/0:0,0:0:33:0,0,0	./.:0,0:0	0/0:0,0:0:33:0,0,0	0/0:0,0:0:33:0,0,0	0/0:0,0:0:33:0,0,0	0/0:0,0:0:33:0,0,0	0/0:0,0:0:33:0,0,0	./.:0,0:0	./.:0,0:0
PL01	2597893	SPL01_2597893	T	G	.	PASS	DP=0	GT:AD:DP:GQ:PL	0/0:0,0:0:33:0,0,0	0/0:0,0:0:33:0,0,0	0/0:0,0:0:33:0,0,0	./.:0,0:0	0/0:0,0:0:33:0,0,0	0/0:0,0:0:33:0,0,0	0/0:0,0:0:33:0,0,0	0/0:0,0:0:33:0,0,0	0/0:0,0:0:33:0,0,0	0/0:0,0:0:33:0,0,0	0/0:0,0:0:33:0,0,0	0/0:0,0:0:33:0,0,0	0/0:0,0:0:33:0,0,0	0/0:0,0:0:33:0,0,0	0/0:0,0:0:33:0,0,0	0/0:0,0:0:33:0,0,0	0/0:0,0:0:33:0,0,0	0/0:0,0:0:33:0,0,0	0/0:0,0:0:33:0,0,0	./.:0,0:0	0/0:0,0:0:33:0,0,0	0/0:0,0:0:33:0,0,0	0/0:0,0:0:33:0,0,0	0/0:0,0:0:33:0,0,0	0/0:0,0:0:33:0,0,0	./.:0,0:0	./.:0,0:0
PL01	2598007	SPL01_2598007	G	T	.	PASS	DP=0	GT:AD:DP:GQ:PL	0/0:0,0:0:33:0,0,0	0/0:0,0:0:33:0,0,0	0/0:0,0:0:33:0,0,0	0/0:0,0:0:33:0,0,0	0/0:0,0:0:33:0,0,0	0/0:0,0:0:33:0,0,0	0/0:0,0:0:33:0,0,0	0/0:0,0:0:33:0,0,0	0/0:0,0:0:33:0,0,0	0/0:0,0:0:33:0,0,0	0/0:0,0:0:33:0,0,0	0/0:0,0:0:33:0,0,0	0/0:0,0:0:33:0,0,0	0/0:0,0:0:33:0,0,0	0/0:0,0:0:33:0,0,0	0/0:0,0:0:33:0,0,0	0/0:0,0:0:33:0,0,0	0/0:0,0:0:33:0,0,0	0/0:0,0:0:33:0,0,0	0/0:0,0:0:33:0,0,0	0/0:0,0:0:33:0,0,0	0/0:0,0:0:33:0,0,0	0/0:0,0:0:33:0,0,0	0/0:0,0:0:33:0,0,0	0/0:0,0:0:33:0,0,0	0/0:0,0:0:33:0,0,0	0/0:0,0:0:33:0,0,0
PL01	2598308	SPL01_2598308	G	C	.	PASS	DP=0	GT:AD:DP:GQ:PL	0/0:0,0:0:33:0,0,0	0/0:0,0:0:33:0,0,0	0/1:0,0:0:33:0,0,0	1/1:0,0:0:33:0,0,0	0/1:0,0:0:33:0,0,0	0/0:0,0:0:33:0,0,0	0/0:0,0:0:33:0,0,0	0/0:0,0:0:33:0,0,0	0/0:0,0:0:33:0,0,0	0/1:0,0:0:33:0,0,0	0/0:0,0:0:33:0,0,0	0/0:0,0:0:33:0,0,0	0/0:0,0:0:33:0,0,0	0/0:0,0:0:33:0,0,0	0/0:0,0:0:33:0,0,0	0/0:0,0:0:33:0,0,0	0/1:0,0:0:33:0,0,0	0/0:0,0:0:33:0,0,0	0/0:0,0:0:33:0,0,0	1/1:0,0:0:33:0,0,0	0/0:0,0:0:33:0,0,0	0/0:0,0:0:33:0,0,0	0/0:0,0:0:33:0,0,0	0/0:0,0:0:33:0,0,0	0/0:0,0:0:33:0,0,0	1/1:0,0:0:33:0,0,0	1/1:0,0:0:33:0,0,0
PL01	2636063	SPL01_2636063	T	C	.	PASS	DP=0	GT:AD:DP:GQ:PL	0/0:0,0:0:33:0,0,0	0/0:0,0:0:33:0,0,0	0/0:0,0:0:33:0,0,0	0/0:0,0:0:33:0,0,0	0/0:0,0:0:33:0,0,0	0/0:0,0:0:33:0,0,0	0/0:0,0:0:33:0,0,0	0/0:0,0:0:33:0,0,0	0/0:0,0:0:33:0,0,0	0/0:0,0:0:33:0,0,0	0/0:0,0:0:33:0,0,0	0/0:0,0:0:33:0,0,0	0/0:0,0:0:33:0,0,0	0/0:0,0:0:33:0,0,0	0/0:0,0:0:33:0,0,0	0/0:0,0:0:33:0,0,0	0/0:0,0:0:33:0,0,0	0/0:0,0:0:33:0,0,0	0/0:0,0:0:33:0,0,0	0/0:0,0:0:33:0,0,0	0/0:0,0:0:33:0,0,0	0/0:0,0:0:33:0,0,0	0/0:0,0:0:33:0,0,0	0/0:0,0:0:33:0,0,0	0/0:0,0:0:33:0,0,0	0/0:0,0:0:33:0,0,0	0/0:0,0:0:33:0,0,0
PL01	2636091	SPL01_2636091	C	T	.	PASS	DP=0	GT:AD:DP:GQ:PL	0/0:0,0:0:33:0,0,0	0/0:0,0:0:33:0,0,0	0/0:0,0:0:33:0,0,0	0/0:0,0:0:33:0,0,0	0/0:0,0:0:33:0,0,0	0/0:0,0:0:33:0,0,0	0/0:0,0:0:33:0,0,0	0/0:0,0:0:33:0,0,0	0/0:0,0:0:33:0,0,0	0/0:0,0:0:33:0,0,0	0/0:0,0:0:33:0,0,0	0/0:0,0:0:33:0,0,0	0/0:0,0:0:33:0,0,0	0/0:0,0:0:33:0,0,0	0/0:0,0:0:33:0,0,0	0/0:0,0:0:33:0,0,0	0/0:0,0:0:33:0,0,0	0/0:0,0:0:33:0,0,0	0/0:0,0:0:33:0,0,0	0/0:0,0:0:33:0,0,0	0/0:0,0:0:33:0,0,0	0/0:0,0:0:33:0,0,0	0/0:0,0:0:33:0,0,0	0/0:0,0:0:33:0,0,0	0/0:0,0:0:33:0,0,0	0/0:0,0:0:33:0,0,0	0/0:0,0:0:33:0,0,0
PL01	2636247	SPL01_2636247	C	T	.	PASS	DP=0	GT:AD:DP:GQ:PL	0/0:0,0:0:33:0,0,0	0/0:0,0:0:33:0,0,0	0/1:0,0:0:33:0,0,0	1/1:0,0:0:33:0,0,0	0/1:0,0:0:33:0,0,0	0/0:0,0:0:33:0,0,0	0/0:0,0:0:33:0,0,0	0/0:0,0:0:33:0,0,0	0/0:0,0:0:33:0,0,0	0/1:0,0:0:33:0,0,0	0/0:0,0:0:33:0,0,0	0/0:0,0:0:33:0,0,0	0/0:0,0:0:33:0,0,0	0/0:0,0:0:33:0,0,0	0/0:0,0:0:33:0,0,0	0/0:0,0:0:33:0,0,0	0/0:0,0:0:33:0,0,0	0/0:0,0:0:33:0,0,0	0/0:0,0:0:33:0,0,0	1/1:0,0:0:33:0,0,0	0/0:0,0:0:33:0,0,0	0/0:0,0:0:33:0,0,0	0/0:0,0:0:33:0,0,0	0/0:0,0:0:33:0,0,0	0/0:0,0:0:33:0,0,0	1/1:0,0:0:33:0,0,0	1/1:0,0:0:33:0,0,0
PL01	2636423	SPL01_2636423	A	G	.	PASS	DP=0	GT:AD:DP:GQ:PL	0/0:0,0:0:33:0,0,0	0/0:0,0:0:33:0,0,0	0/0:0,0:0:33:0,0,0	0/0:0,0:0:33:0,0,0	0/0:0,0:0:33:0,0,0	0/0:0,0:0:33:0,0,0	0/0:0,0:0:33:0,0,0	0/0:0,0:0:33:0,0,0	0/0:0,0:0:33:0,0,0	0/0:0,0:0:33:0,0,0	0/0:0,0:0:33:0,0,0	0/0:0,0:0:33:0,0,0	0/0:0,0:0:33:0,0,0	0/0:0,0:0:33:0,0,0	0/0:0,0:0:33:0,0,0	0/0:0,0:0:33:0,0,0	1/1:0,0:0:33:0,0,0	0/0:0,0:0:33:0,0,0	0/0:0,0:0:33:0,0,0	0/0:0,0:0:33:0,0,0	1/1:0,0:0:33:0,0,0	0/0:0,0:0:33:0,0,0	0/0:0,0:0:33:0,0,0	0/0:0,0:0:33:0,0,0	0/0:0,0:0:33:0,0,0	0/0:0,0:0:33:0,0,0	0/0:0,0:0:33:0,0,0
PL01	2643278	SPL01_2643278	A	G	.	PASS	DP=0	GT:AD:DP:GQ:PL	1/1:0,0:0:33:0,0,0	1/1:0,0:0:33:0,0,0	0/0:0,0:0:33:0,0,0	0/0:0,0:0:33:0,0,0	0/1:0,0:0:33:0,0,0	0/1:0,0:0:33:0,0,0	0/0:0,0:0:33:0,0,0	0/0:0,0:0:33:0,0,0	0/0:0,0:0:33:0,0,0	0/0:0,0:0:33:0,0,0	0/0:0,0:0:33:0,0,0	0/0:0,0:0:33:0,0,0	0/0:0,0:0:33:0,0,0	1/1:0,0:0:33:0,0,0	0/1:0,0:0:33:0,0,0	0/0:0,0:0:33:0,0,0	0/0:0,0:0:33:0,0,0	0/0:0,0:0:33:0,0,0	0/0:0,0:0:33:0,0,0	0/0:0,0:0:33:0,0,0	0/0:0,0:0:33:0,0,0	0/0:0,0:0:33:0,0,0	0/0:0,0:0:33:0,0,0	0/0:0,0:0:33:0,0,0	0/0:0,0:0:33:0,0,0	0/0:0,0:0:33:0,0,0	0/0:0,0:0:33:0,0,0
PL01	2654706	SPL01_2654706	G	A	.	PASS	DP=0	GT:AD:DP:GQ:PL	1/1:0,0:0:33:0,0,0	1/1:0,0:0:33:0,0,0	1/0:0,0:0:33:0,0,0	1/1:0,0:0:33:0,0,0	1/1:0,0:0:33:0,0,0	1/0:0,0:0:33:0,0,0	0/0:0,0:0:33:0,0,0	0/0:0,0:0:33:0,0,0	0/0:0,0:0:33:0,0,0	1/0:0,0:0:33:0,0,0	0/0:0,0:0:33:0,0,0	0/0:0,0:0:33:0,0,0	0/0:0,0:0:33:0,0,0	1/1:0,0:0:33:0,0,0	1/0:0,0:0:33:0,0,0	0/0:0,0:0:33:0,0,0	0/0:0,0:0:33:0,0,0	0/0:0,0:0:33:0,0,0	0/0:0,0:0:33:0,0,0	1/1:0,0:0:33:0,0,0	0/0:0,0:0:33:0,0,0	0/0:0,0:0:33:0,0,0	0/0:0,0:0:33:0,0,0	./.:0,0:0	0/0:0,0:0:33:0,0,0	1/1:0,0:0:33:0,0,0	1/1:0,0:0:33:0,0,0
PL01	2657163	SPL01_2657163	T	A	.	PASS	DP=0	GT:AD:DP:GQ:PL	0/0:0,0:0:33:0,0,0	0/0:0,0:0:33:0,0,0	1/0:0,0:0:33:0,0,0	0/0:0,0:0:33:0,0,0	0/0:0,0:0:33:0,0,0	1/0:0,0:0:33:0,0,0	1/1:0,0:0:33:0,0,0	1/1:0,0:0:33:0,0,0	1/1:0,0:0:33:0,0,0	1/0:0,0:0:33:0,0,0	1/1:0,0:0:33:0,0,0	1/1:0,0:0:33:0,0,0	1/1:0,0:0:33:0,0,0	0/0:0,0:0:33:0,0,0	./.:0,0:0	1/1:0,0:0:33:0,0,0	1/0:0,0:0:33:0,0,0	1/1:0,0:0:33:0,0,0	1/1:0,0:0:33:0,0,0	0/0:0,0:0:33:0,0,0	0/0:0,0:0:33:0,0,0	1/1:0,0:0:33:0,0,0	./.:0,0:0	0/0:0,0:0:33:0,0,0	1/1:0,0:0:33:0,0,0	0/0:0,0:0:33:0,0,0	0/0:0,0:0:33:0,0,0
PL01	2657250	SPL01_2657250	A	C	.	PASS	DP=0	GT:AD:DP:GQ:PL	1/1:0,0:0:33:0,0,0	1/1:0,0:0:33:0,0,0	0/0:0,0:0:33:0,0,0	0/0:0,0:0:33:0,0,0	0/1:0,0:0:33:0,0,0	0/1:0,0:0:33:0,0,0	0/0:0,0:0:33:0,0,0	0/0:0,0:0:33:0,0,0	0/0:0,0:0:33:0,0,0	0/0:0,0:0:33:0,0,0	0/0:0,0:0:33:0,0,0	0/0:0,0:0:33:0,0,0	0/0:0,0:0:33:0,0,0	1/1:0,0:0:33:0,0,0	./.:0,0:0	0/0:0,0:0:33:0,0,0	0/0:0,0:0:33:0,0,0	0/0:0,0:0:33:0,0,0	0/0:0,0:0:33:0,0,0	0/0:0,0:0:33:0,0,0	0/0:0,0:0:33:0,0,0	0/0:0,0:0:33:0,0,0	./.:0,0:0	0/0:0,0:0:33:0,0,0	0/0:0,0:0:33:0,0,0	0/0:0,0:0:33:0,0,0	0/0:0,0:0:33:0,0,0
PL01	2658232	SPL01_2658232	A	C	.	PASS	DP=0	GT:AD:DP:GQ:PL	0/0:0,0:0:33:0,0,0	0/0:0,0:0:33:0,0,0	0/0:0,0:0:33:0,0,0	0/0:0,0:0:33:0,0,0	0/0:0,0:0:33:0,0,0	0/0:0,0:0:33:0,0,0	0/0:0,0:0:33:0,0,0	0/0:0,0:0:33:0,0,0	0/0:0,0:0:33:0,0,0	0/0:0,0:0:33:0,0,0	0/0:0,0:0:33:0,0,0	0/0:0,0:0:33:0,0,0	0/0:0,0:0:33:0,0,0	0/0:0,0:0:33:0,0,0	0/0:0,0:0:33:0,0,0	0/0:0,0:0:33:0,0,0	0/0:0,0:0:33:0,0,0	0/0:0,0:0:33:0,0,0	0/0:0,0:0:33:0,0,0	0/0:0,0:0:33:0,0,0	1/1:0,0:0:33:0,0,0	0/0:0,0:0:33:0,0,0	0/0:0,0:0:33:0,0,0	1/1:0,0:0:33:0,0,0	0/0:0,0:0:33:0,0,0	0/0:0,0:0:33:0,0,0	0/0:0,0:0:33:0,0,0
PL01	2678825	SPL01_2678825	A	C	.	PASS	DP=0	GT:AD:DP:GQ:PL	0/0:0,0:0:33:0,0,0	0/0:0,0:0:33:0,0,0	0/0:0,0:0:33:0,0,0	0/0:0,0:0:33:0,0,0	0/0:0,0:0:33:0,0,0	0/0:0,0:0:33:0,0,0	0/0:0,0:0:33:0,0,0	0/0:0,0:0:33:0,0,0	0/0:0,0:0:33:0,0,0	0/0:0,0:0:33:0,0,0	0/0:0,0:0:33:0,0,0	0/0:0,0:0:33:0,0,0	0/0:0,0:0:33:0,0,0	0/0:0,0:0:33:0,0,0	0/0:0,0:0:33:0,0,0	0/0:0,0:0:33:0,0,0	0/1:0,0:0:33:0,0,0	0/0:0,0:0:33:0,0,0	0/0:0,0:0:33:0,0,0	0/0:0,0:0:33:0,0,0	1/1:0,0:0:33:0,0,0	0/0:0,0:0:33:0,0,0	0/0:0,0:0:33:0,0,0	0/0:0,0:0:33:0,0,0	0/0:0,0:0:33:0,0,0	0/0:0,0:0:33:0,0,0	0/0:0,0:0:33:0,0,0
PL01	2678838	SPL01_2678838	A	C	.	PASS	DP=0	GT:AD:DP:GQ:PL	0/0:0,0:0:33:0,0,0	0/0:0,0:0:33:0,0,0	0/0:0,0:0:33:0,0,0	0/0:0,0:0:33:0,0,0	0/0:0,0:0:33:0,0,0	0/0:0,0:0:33:0,0,0	0/0:0,0:0:33:0,0,0	0/0:0,0:0:33:0,0,0	0/0:0,0:0:33:0,0,0	0/0:0,0:0:33:0,0,0	0/0:0,0:0:33:0,0,0	0/0:0,0:0:33:0,0,0	0/0:0,0:0:33:0,0,0	0/0:0,0:0:33:0,0,0	0/0:0,0:0:33:0,0,0	0/0:0,0:0:33:0,0,0	0/0:0,0:0:33:0,0,0	0/0:0,0:0:33:0,0,0	0/0:0,0:0:33:0,0,0	0/0:0,0:0:33:0,0,0	0/0:0,0:0:33:0,0,0	0/0:0,0:0:33:0,0,0	0/0:0,0:0:33:0,0,0	0/0:0,0:0:33:0,0,0	0/0:0,0:0:33:0,0,0	0/0:0,0:0:33:0,0,0	0/0:0,0:0:33:0,0,0
PL01	2760581	SPL01_2760581	G	A	.	PASS	DP=0	GT:AD:DP:GQ:PL	0/0:0,0:0:33:0,0,0	0/0:0,0:0:33:0,0,0	0/0:0,0:0:33:0,0,0	0/0:0,0:0:33:0,0,0	0/0:0,0:0:33:0,0,0	0/0:0,0:0:33:0,0,0	0/0:0,0:0:33:0,0,0	0/0:0,0:0:33:0,0,0	0/0:0,0:0:33:0,0,0	0/0:0,0:0:33:0,0,0	0/0:0,0:0:33:0,0,0	0/0:0,0:0:33:0,0,0	0/0:0,0:0:33:0,0,0	0/0:0,0:0:33:0,0,0	0/0:0,0:0:33:0,0,0	0/0:0,0:0:33:0,0,0	0/0:0,0:0:33:0,0,0	0/0:0,0:0:33:0,0,0	0/0:0,0:0:33:0,0,0	0/0:0,0:0:33:0,0,0	0/0:0,0:0:33:0,0,0	0/0:0,0:0:33:0,0,0	0/0:0,0:0:33:0,0,0	0/0:0,0:0:33:0,0,0	0/0:0,0:0:33:0,0,0	1/1:0,0:0:33:0,0,0	1/1:0,0:0:33:0,0,0
PL01	2770930	SPL01_2770930	T	C	.	PASS	DP=0	GT:AD:DP:GQ:PL	0/0:0,0:0:33:0,0,0	0/0:0,0:0:33:0,0,0	0/0:0,0:0:33:0,0,0	0/0:0,0:0:33:0,0,0	0/0:0,0:0:33:0,0,0	0/0:0,0:0:33:0,0,0	0/0:0,0:0:33:0,0,0	0/0:0,0:0:33:0,0,0	0/0:0,0:0:33:0,0,0	0/0:0,0:0:33:0,0,0	0/0:0,0:0:33:0,0,0	0/0:0,0:0:33:0,0,0	0/0:0,0:0:33:0,0,0	0/0:0,0:0:33:0,0,0	0/0:0,0:0:33:0,0,0	0/0:0,0:0:33:0,0,0	0/0:0,0:0:33:0,0,0	0/0:0,0:0:33:0,0,0	0/0:0,0:0:33:0,0,0	0/0:0,0:0:33:0,0,0	0/0:0,0:0:33:0,0,0	0/0:0,0:0:33:0,0,0	0/0:0,0:0:33:0,0,0	0/0:0,0:0:33:0,0,0	0/0:0,0:0:33:0,0,0	0/0:0,0:0:33:0,0,0	0/0:0,0:0:33:0,0,0
PL01	2777146	SPL01_2777146	G	T	.	PASS	DP=0	GT:AD:DP:GQ:PL	1/1:0,0:0:33:0,0,0	1/1:0,0:0:33:0,0,0	0/1:0,0:0:33:0,0,0	1/1:0,0:0:33:0,0,0	1/1:0,0:0:33:0,0,0	0/1:0,0:0:33:0,0,0	0/0:0,0:0:33:0,0,0	0/0:0,0:0:33:0,0,0	0/0:0,0:0:33:0,0,0	0/0:0,0:0:33:0,0,0	0/0:0,0:0:33:0,0,0	0/0:0,0:0:33:0,0,0	0/0:0,0:0:33:0,0,0	1/1:0,0:0:33:0,0,0	0/1:0,0:0:33:0,0,0	0/0:0,0:0:33:0,0,0	0/1:0,0:0:33:0,0,0	0/0:0,0:0:33:0,0,0	0/0:0,0:0:33:0,0,0	1/1:0,0:0:33:0,0,0	0/0:0,0:0:33:0,0,0	0/0:0,0:0:33:0,0,0	0/0:0,0:0:33:0,0,0	0/0:0,0:0:33:0,0,0	0/0:0,0:0:33:0,0,0	1/1:0,0:0:33:0,0,0	1/1:0,0:0:33:0,0,0
PL01	2780923	SPL01_2780923	G	A	.	PASS	DP=0	GT:AD:DP:GQ:PL	0/0:0,0:0:33:0,0,0	0/0:0,0:0:33:0,0,0	0/0:0,0:0:33:0,0,0	0/0:0,0:0:33:0,0,0	0/0:0,0:0:33:0,0,0	0/0:0,0:0:33:0,0,0	0/0:0,0:0:33:0,0,0	0/0:0,0:0:33:0,0,0	0/0:0,0:0:33:0,0,0	0/0:0,0:0:33:0,0,0	0/0:0,0:0:33:0,0,0	0/0:0,0:0:33:0,0,0	0/0:0,0:0:33:0,0,0	0/0:0,0:0:33:0,0,0	0/0:0,0:0:33:0,0,0	0/0:0,0:0:33:0,0,0	0/0:0,0:0:33:0,0,0	0/0:0,0:0:33:0,0,0	0/0:0,0:0:33:0,0,0	0/0:0,0:0:33:0,0,0	0/0:0,0:0:33:0,0,0	0/0:0,0:0:33:0,0,0	0/0:0,0:0:33:0,0,0	0/0:0,0:0:33:0,0,0	0/0:0,0:0:33:0,0,0	0/0:0,0:0:33:0,0,0	0/0:0,0:0:33:0,0,0
PL01	2781015	SPL01_2781015	C	T	.	PASS	DP=0	GT:AD:DP:GQ:PL	1/1:0,0:0:33:0,0,0	1/1:0,0:0:33:0,0,0	0/1:0,0:0:33:0,0,0	1/1:0,0:0:33:0,0,0	1/1:0,0:0:33:0,0,0	0/1:0,0:0:33:0,0,0	0/0:0,0:0:33:0,0,0	0/0:0,0:0:33:0,0,0	0/0:0,0:0:33:0,0,0	0/0:0,0:0:33:0,0,0	0/0:0,0:0:33:0,0,0	0/0:0,0:0:33:0,0,0	0/0:0,0:0:33:0,0,0	1/1:0,0:0:33:0,0,0	0/1:0,0:0:33:0,0,0	0/0:0,0:0:33:0,0,0	0/0:0,0:0:33:0,0,0	0/0:0,0:0:33:0,0,0	0/0:0,0:0:33:0,0,0	1/1:0,0:0:33:0,0,0	0/0:0,0:0:33:0,0,0	0/0:0,0:0:33:0,0,0	0/0:0,0:0:33:0,0,0	0/0:0,0:0:33:0,0,0	0/0:0,0:0:33:0,0,0	0/0:0,0:0:33:0,0,0	0/0:0,0:0:33:0,0,0
PL01	2793887	SPL01_2793887	G	A	.	PASS	DP=0	GT:AD:DP:GQ:PL	1/1:0,0:0:33:0,0,0	1/1:0,0:0:33:0,0,0	1/0:0,0:0:33:0,0,0	1/1:0,0:0:33:0,0,0	1/1:0,0:0:33:0,0,0	1/0:0,0:0:33:0,0,0	0/0:0,0:0:33:0,0,0	0/0:0,0:0:33:0,0,0	0/0:0,0:0:33:0,0,0	0/0:0,0:0:33:0,0,0	0/0:0,0:0:33:0,0,0	0/0:0,0:0:33:0,0,0	0/0:0,0:0:33:0,0,0	1/1:0,0:0:33:0,0,0	1/0:0,0:0:33:0,0,0	0/0:0,0:0:33:0,0,0	0/0:0,0:0:33:0,0,0	0/0:0,0:0:33:0,0,0	0/0:0,0:0:33:0,0,0	1/1:0,0:0:33:0,0,0	0/0:0,0:0:33:0,0,0	0/0:0,0:0:33:0,0,0	0/0:0,0:0:33:0,0,0	0/0:0,0:0:33:0,0,0	0/0:0,0:0:33:0,0,0	1/1:0,0:0:33:0,0,0	1/1:0,0:0:33:0,0,0
PL01	2811830	SPL01_2811830	T	C	.	PASS	DP=0	GT:AD:DP:GQ:PL	0/0:0,0:0:33:0,0,0	0/0:0,0:0:33:0,0,0	0/0:0,0:0:33:0,0,0	0/0:0,0:0:33:0,0,0	0/0:0,0:0:33:0,0,0	0/0:0,0:0:33:0,0,0	0/0:0,0:0:33:0,0,0	0/0:0,0:0:33:0,0,0	0/0:0,0:0:33:0,0,0	0/0:0,0:0:33:0,0,0	0/0:0,0:0:33:0,0,0	0/0:0,0:0:33:0,0,0	0/0:0,0:0:33:0,0,0	0/0:0,0:0:33:0,0,0	0/0:0,0:0:33:0,0,0	0/0:0,0:0:33:0,0,0	0/0:0,0:0:33:0,0,0	0/0:0,0:0:33:0,0,0	0/0:0,0:0:33:0,0,0	0/0:0,0:0:33:0,0,0	0/0:0,0:0:33:0,0,0	0/0:0,0:0:33:0,0,0	0/0:0,0:0:33:0,0,0	0/0:0,0:0:33:0,0,0	0/0:0,0:0:33:0,0,0	0/0:0,0:0:33:0,0,0	0/0:0,0:0:33:0,0,0
PL01	2811851	SPL01_2811851	T	A	.	PASS	DP=0	GT:AD:DP:GQ:PL	0/0:0,0:0:33:0,0,0	0/0:0,0:0:33:0,0,0	0/0:0,0:0:33:0,0,0	0/0:0,0:0:33:0,0,0	0/0:0,0:0:33:0,0,0	0/0:0,0:0:33:0,0,0	0/0:0,0:0:33:0,0,0	0/0:0,0:0:33:0,0,0	0/0:0,0:0:33:0,0,0	0/0:0,0:0:33:0,0,0	0/0:0,0:0:33:0,0,0	0/0:0,0:0:33:0,0,0	0/0:0,0:0:33:0,0,0	0/0:0,0:0:33:0,0,0	0/0:0,0:0:33:0,0,0	0/0:0,0:0:33:0,0,0	0/0:0,0:0:33:0,0,0	0/0:0,0:0:33:0,0,0	0/0:0,0:0:33:0,0,0	0/0:0,0:0:33:0,0,0	0/0:0,0:0:33:0,0,0	0/0:0,0:0:33:0,0,0	0/0:0,0:0:33:0,0,0	0/0:0,0:0:33:0,0,0	0/0:0,0:0:33:0,0,0	0/0:0,0:0:33:0,0,0	0/0:0,0:0:33:0,0,0
PL01	2835819	SPL01_2835819	A	G	.	PASS	DP=0	GT:AD:DP:GQ:PL	0/0:0,0:0:33:0,0,0	0/0:0,0:0:33:0,0,0	0/0:0,0:0:33:0,0,0	0/0:0,0:0:33:0,0,0	0/0:0,0:0:33:0,0,0	0/0:0,0:0:33:0,0,0	0/0:0,0:0:33:0,0,0	0/0:0,0:0:33:0,0,0	0/0:0,0:0:33:0,0,0	0/0:0,0:0:33:0,0,0	0/0:0,0:0:33:0,0,0	0/0:0,0:0:33:0,0,0	0/0:0,0:0:33:0,0,0	0/0:0,0:0:33:0,0,0	0/0:0,0:0:33:0,0,0	0/0:0,0:0:33:0,0,0	0/0:0,0:0:33:0,0,0	0/0:0,0:0:33:0,0,0	0/0:0,0:0:33:0,0,0	0/0:0,0:0:33:0,0,0	0/0:0,0:0:33:0,0,0	0/0:0,0:0:33:0,0,0	0/0:0,0:0:33:0,0,0	0/0:0,0:0:33:0,0,0	0/0:0,0:0:33:0,0,0	0/0:0,0:0:33:0,0,0	0/0:0,0:0:33:0,0,0
PL01	2887512	SPL01_2887512	A	G	.	PASS	DP=0	GT:AD:DP:GQ:PL	0/1:0,0:0:33:0,0,0	1/1:0,0:0:33:0,0,0	0/1:0,0:0:33:0,0,0	1/1:0,0:0:33:0,0,0	1/1:0,0:0:33:0,0,0	0/1:0,0:0:33:0,0,0	0/0:0,0:0:33:0,0,0	0/0:0,0:0:33:0,0,0	0/0:0,0:0:33:0,0,0	0/0:0,0:0:33:0,0,0	0/0:0,0:0:33:0,0,0	0/0:0,0:0:33:0,0,0	0/0:0,0:0:33:0,0,0	1/1:0,0:0:33:0,0,0	0/1:0,0:0:33:0,0,0	0/0:0,0:0:33:0,0,0	0/0:0,0:0:33:0,0,0	0/0:0,0:0:33:0,0,0	0/0:0,0:0:33:0,0,0	1/1:0,0:0:33:0,0,0	0/0:0,0:0:33:0,0,0	0/0:0,0:0:33:0,0,0	0/0:0,0:0:33:0,0,0	0/0:0,0:0:33:0,0,0	0/0:0,0:0:33:0,0,0	0/0:0,0:0:33:0,0,0	0/0:0,0:0:33:0,0,0
PL01	2913129	SPL01_2913129	C	T	.	PASS	DP=0	GT:AD:DP:GQ:PL	0/1:0,0:0:33:0,0,0	1/1:0,0:0:33:0,0,0	0/1:0,0:0:33:0,0,0	1/1:0,0:0:33:0,0,0	1/1:0,0:0:33:0,0,0	0/1:0,0:0:33:0,0,0	0/0:0,0:0:33:0,0,0	0/0:0,0:0:33:0,0,0	0/0:0,0:0:33:0,0,0	0/0:0,0:0:33:0,0,0	0/0:0,0:0:33:0,0,0	0/0:0,0:0:33:0,0,0	0/0:0,0:0:33:0,0,0	1/1:0,0:0:33:0,0,0	0/1:0,0:0:33:0,0,0	0/0:0,0:0:33:0,0,0	0/0:0,0:0:33:0,0,0	0/0:0,0:0:33:0,0,0	0/0:0,0:0:33:0,0,0	1/1:0,0:0:33:0,0,0	0/0:0,0:0:33:0,0,0	0/0:0,0:0:33:0,0,0	0/0:0,0:0:33:0,0,0	0/0:0,0:0:33:0,0,0	0/0:0,0:0:33:0,0,0	0/0:0,0:0:33:0,0,0	0/0:0,0:0:33:0,0,0
PL01	2914351	SPL01_2914351	A	G	.	PASS	DP=0	GT:AD:DP:GQ:PL	0/0:0,0:0:33:0,0,0	0/0:0,0:0:33:0,0,0	0/0:0,0:0:33:0,0,0	0/0:0,0:0:33:0,0,0	0/0:0,0:0:33:0,0,0	0/0:0,0:0:33:0,0,0	0/0:0,0:0:33:0,0,0	0/0:0,0:0:33:0,0,0	0/0:0,0:0:33:0,0,0	0/0:0,0:0:33:0,0,0	0/0:0,0:0:33:0,0,0	0/0:0,0:0:33:0,0,0	0/0:0,0:0:33:0,0,0	0/0:0,0:0:33:0,0,0	0/0:0,0:0:33:0,0,0	0/0:0,0:0:33:0,0,0	0/0:0,0:0:33:0,0,0	0/0:0,0:0:33:0,0,0	0/0:0,0:0:33:0,0,0	0/0:0,0:0:33:0,0,0	0/0:0,0:0:33:0,0,0	0/0:0,0:0:33:0,0,0	0/0:0,0:0:33:0,0,0	0/0:0,0:0:33:0,0,0	0/0:0,0:0:33:0,0,0	0/0:0,0:0:33:0,0,0	0/0:0,0:0:33:0,0,0
PL01	2915420	SPL01_2915420	G	C	.	PASS	DP=0	GT:AD:DP:GQ:PL	0/0:0,0:0:33:0,0,0	0/0:0,0:0:33:0,0,0	0/0:0,0:0:33:0,0,0	0/0:0,0:0:33:0,0,0	0/0:0,0:0:33:0,0,0	0/0:0,0:0:33:0,0,0	0/0:0,0:0:33:0,0,0	0/0:0,0:0:33:0,0,0	0/0:0,0:0:33:0,0,0	0/0:0,0:0:33:0,0,0	0/0:0,0:0:33:0,0,0	0/0:0,0:0:33:0,0,0	0/0:0,0:0:33:0,0,0	0/0:0,0:0:33:0,0,0	0/0:0,0:0:33:0,0,0	0/0:0,0:0:33:0,0,0	0/0:0,0:0:33:0,0,0	0/0:0,0:0:33:0,0,0	0/0:0,0:0:33:0,0,0	0/0:0,0:0:33:0,0,0	0/0:0,0:0:33:0,0,0	0/0:0,0:0:33:0,0,0	0/0:0,0:0:33:0,0,0	0/0:0,0:0:33:0,0,0	0/0:0,0:0:33:0,0,0	0/0:0,0:0:33:0,0,0	0/0:0,0:0:33:0,0,0
PL01	2980247	SPL01_2980247	T	C	.	PASS	DP=0	GT:AD:DP:GQ:PL	0/0:0,0:0:33:0,0,0	0/0:0,0:0:33:0,0,0	0/0:0,0:0:33:0,0,0	0/0:0,0:0:33:0,0,0	0/0:0,0:0:33:0,0,0	0/0:0,0:0:33:0,0,0	0/0:0,0:0:33:0,0,0	0/0:0,0:0:33:0,0,0	1/0:0,0:0:33:0,0,0	1/0:0,0:0:33:0,0,0	1/0:0,0:0:33:0,0,0	0/0:0,0:0:33:0,0,0	0/0:0,0:0:33:0,0,0	0/0:0,0:0:33:0,0,0	0/0:0,0:0:33:0,0,0	0/0:0,0:0:33:0,0,0	0/0:0,0:0:33:0,0,0	0/0:0,0:0:33:0,0,0	0/0:0,0:0:33:0,0,0	0/0:0,0:0:33:0,0,0	0/0:0,0:0:33:0,0,0	0/0:0,0:0:33:0,0,0	0/0:0,0:0:33:0,0,0	0/0:0,0:0:33:0,0,0	0/0:0,0:0:33:0,0,0	1/1:0,0:0:33:0,0,0	1/1:0,0:0:33:0,0,0
PL01	2980386	SPL01_2980386	G	A	.	PASS	DP=0	GT:AD:DP:GQ:PL	0/0:0,0:0:33:0,0,0	0/0:0,0:0:33:0,0,0	0/0:0,0:0:33:0,0,0	0/0:0,0:0:33:0,0,0	0/0:0,0:0:33:0,0,0	0/0:0,0:0:33:0,0,0	0/0:0,0:0:33:0,0,0	0/0:0,0:0:33:0,0,0	1/0:0,0:0:33:0,0,0	1/0:0,0:0:33:0,0,0	1/0:0,0:0:33:0,0,0	0/0:0,0:0:33:0,0,0	0/0:0,0:0:33:0,0,0	0/0:0,0:0:33:0,0,0	0/0:0,0:0:33:0,0,0	0/0:0,0:0:33:0,0,0	0/0:0,0:0:33:0,0,0	0/0:0,0:0:33:0,0,0	0/0:0,0:0:33:0,0,0	0/0:0,0:0:33:0,0,0	0/0:0,0:0:33:0,0,0	0/0:0,0:0:33:0,0,0	0/0:0,0:0:33:0,0,0	0/0:0,0:0:33:0,0,0	0/0:0,0:0:33:0,0,0	1/1:0,0:0:33:0,0,0	1/1:0,0:0:33:0,0,0
PL01	2980395	SPL01_2980395	C	G	.	PASS	DP=0	GT:AD:DP:GQ:PL	0/0:0,0:0:33:0,0,0	0/0:0,0:0:33:0,0,0	0/0:0,0:0:33:0,0,0	0/0:0,0:0:33:0,0,0	0/0:0,0:0:33:0,0,0	0/0:0,0:0:33:0,0,0	0/0:0,0:0:33:0,0,0	0/0:0,0:0:33:0,0,0	1/0:0,0:0:33:0,0,0	1/0:0,0:0:33:0,0,0	1/0:0,0:0:33:0,0,0	0/0:0,0:0:33:0,0,0	0/0:0,0:0:33:0,0,0	0/0:0,0:0:33:0,0,0	0/0:0,0:0:33:0,0,0	0/0:0,0:0:33:0,0,0	0/0:0,0:0:33:0,0,0	0/0:0,0:0:33:0,0,0	0/0:0,0:0:33:0,0,0	0/0:0,0:0:33:0,0,0	0/0:0,0:0:33:0,0,0	0/0:0,0:0:33:0,0,0	0/0:0,0:0:33:0,0,0	0/0:0,0:0:33:0,0,0	0/0:0,0:0:33:0,0,0	1/1:0,0:0:33:0,0,0	1/1:0,0:0:33:0,0,0
PL01	2980610	SPL01_2980610	A	G	.	PASS	DP=0	GT:AD:DP:GQ:PL	0/0:0,0:0:33:0,0,0	0/0:0,0:0:33:0,0,0	0/0:0,0:0:33:0,0,0	0/0:0,0:0:33:0,0,0	0/0:0,0:0:33:0,0,0	0/0:0,0:0:33:0,0,0	0/0:0,0:0:33:0,0,0	0/0:0,0:0:33:0,0,0	0/0:0,0:0:33:0,0,0	0/0:0,0:0:33:0,0,0	0/0:0,0:0:33:0,0,0	0/0:0,0:0:33:0,0,0	0/0:0,0:0:33:0,0,0	0/0:0,0:0:33:0,0,0	0/0:0,0:0:33:0,0,0	0/0:0,0:0:33:0,0,0	0/0:0,0:0:33:0,0,0	0/0:0,0:0:33:0,0,0	0/0:0,0:0:33:0,0,0	0/0:0,0:0:33:0,0,0	0/0:0,0:0:33:0,0,0	0/0:0,0:0:33:0,0,0	0/0:0,0:0:33:0,0,0	0/0:0,0:0:33:0,0,0	0/0:0,0:0:33:0,0,0	0/0:0,0:0:33:0,0,0	0/0:0,0:0:33:0,0,0
PL01	3128543	SPL01_3128543	C	A	.	PASS	DP=0	GT:AD:DP:GQ:PL	0/0:0,0:0:33:0,0,0	0/0:0,0:0:33:0,0,0	0/0:0,0:0:33:0,0,0	0/0:0,0:0:33:0,0,0	0/0:0,0:0:33:0,0,0	0/0:0,0:0:33:0,0,0	0/0:0,0:0:33:0,0,0	0/0:0,0:0:33:0,0,0	0/0:0,0:0:33:0,0,0	0/0:0,0:0:33:0,0,0	0/0:0,0:0:33:0,0,0	0/0:0,0:0:33:0,0,0	0/0:0,0:0:33:0,0,0	0/0:0,0:0:33:0,0,0	0/0:0,0:0:33:0,0,0	0/0:0,0:0:33:0,0,0	1/1:0,0:0:33:0,0,0	0/0:0,0:0:33:0,0,0	0/0:0,0:0:33:0,0,0	0/0:0,0:0:33:0,0,0	1/1:0,0:0:33:0,0,0	0/0:0,0:0:33:0,0,0	0/0:0,0:0:33:0,0,0	1/1:0,0:0:33:0,0,0	0/0:0,0:0:33:0,0,0	0/0:0,0:0:33:0,0,0	0/0:0,0:0:33:0,0,0
PL01	3159414	SPL01_3159414	G	A	.	PASS	DP=0	GT:AD:DP:GQ:PL	1/0:0,0:0:33:0,0,0	1/0:0,0:0:33:0,0,0	1/0:0,0:0:33:0,0,0	0/0:0,0:0:33:0,0,0	1/0:0,0:0:33:0,0,0	1/1:0,0:0:33:0,0,0	1/1:0,0:0:33:0,0,0	1/1:0,0:0:33:0,0,0	0/0:0,0:0:33:0,0,0	1/0:0,0:0:33:0,0,0	0/0:0,0:0:33:0,0,0	0/0:0,0:0:33:0,0,0	0/0:0,0:0:33:0,0,0	1/1:0,0:0:33:0,0,0	1/0:0,0:0:33:0,0,0	0/0:0,0:0:33:0,0,0	1/1:0,0:0:33:0,0,0	0/0:0,0:0:33:0,0,0	0/0:0,0:0:33:0,0,0	1/1:0,0:0:33:0,0,0	0/0:0,0:0:33:0,0,0	0/0:0,0:0:33:0,0,0	0/0:0,0:0:33:0,0,0	1/1:0,0:0:33:0,0,0	1/1:0,0:0:33:0,0,0	1/1:0,0:0:33:0,0,0	1/1:0,0:0:33:0,0,0
PL01	3159471	SPL01_3159471	G	A	.	PASS	DP=0	GT:AD:DP:GQ:PL	0/0:0,0:0:33:0,0,0	0/0:0,0:0:33:0,0,0	1/0:0,0:0:33:0,0,0	0/0:0,0:0:33:0,0,0	0/0:0,0:0:33:0,0,0	1/0:0,0:0:33:0,0,0	1/1:0,0:0:33:0,0,0	1/1:0,0:0:33:0,0,0	0/0:0,0:0:33:0,0,0	1/0:0,0:0:33:0,0,0	0/0:0,0:0:33:0,0,0	0/0:0,0:0:33:0,0,0	0/0:0,0:0:33:0,0,0	0/0:0,0:0:33:0,0,0	0/0:0,0:0:33:0,0,0	0/0:0,0:0:33:0,0,0	0/0:0,0:0:33:0,0,0	0/0:0,0:0:33:0,0,0	0/0:0,0:0:33:0,0,0	0/0:0,0:0:33:0,0,0	0/0:0,0:0:33:0,0,0	0/0:0,0:0:33:0,0,0	0/0:0,0:0:33:0,0,0	0/0:0,0:0:33:0,0,0	1/1:0,0:0:33:0,0,0	0/0:0,0:0:33:0,0,0	0/0:0,0:0:33:0,0,0
PL01	3167471	SPL01_3167471	T	A	.	PASS	DP=0	GT:AD:DP:GQ:PL	0/0:0,0:0:33:0,0,0	0/0:0,0:0:33:0,0,0	0/0:0,0:0:33:0,0,0	0/0:0,0:0:33:0,0,0	0/0:0,0:0:33:0,0,0	0/0:0,0:0:33:0,0,0	0/0:0,0:0:33:0,0,0	0/0:0,0:0:33:0,0,0	0/0:0,0:0:33:0,0,0	0/0:0,0:0:33:0,0,0	0/0:0,0:0:33:0,0,0	0/0:0,0:0:33:0,0,0	0/0:0,0:0:33:0,0,0	0/0:0,0:0:33:0,0,0	0/0:0,0:0:33:0,0,0	0/0:0,0:0:33:0,0,0	0/0:0,0:0:33:0,0,0	0/0:0,0:0:33:0,0,0	0/0:0,0:0:33:0,0,0	0/0:0,0:0:33:0,0,0	0/0:0,0:0:33:0,0,0	0/0:0,0:0:33:0,0,0	0/0:0,0:0:33:0,0,0	0/0:0,0:0:33:0,0,0	0/0:0,0:0:33:0,0,0	0/0:0,0:0:33:0,0,0	0/0:0,0:0:33:0,0,0
PL01	3167507	SPL01_3167507	A	G	.	PASS	DP=0	GT:AD:DP:GQ:PL	0/0:0,0:0:33:0,0,0	0/0:0,0:0:33:0,0,0	0/0:0,0:0:33:0,0,0	0/0:0,0:0:33:0,0,0	0/0:0,0:0:33:0,0,0	0/0:0,0:0:33:0,0,0	0/0:0,0:0:33:0,0,0	0/0:0,0:0:33:0,0,0	0/0:0,0:0:33:0,0,0	0/0:0,0:0:33:0,0,0	0/0:0,0:0:33:0,0,0	0/0:0,0:0:33:0,0,0	0/0:0,0:0:33:0,0,0	0/0:0,0:0:33:0,0,0	0/0:0,0:0:33:0,0,0	0/0:0,0:0:33:0,0,0	0/0:0,0:0:33:0,0,0	0/0:0,0:0:33:0,0,0	0/0:0,0:0:33:0,0,0	0/0:0,0:0:33:0,0,0	0/0:0,0:0:33:0,0,0	0/0:0,0:0:33:0,0,0	0/0:0,0:0:33:0,0,0	0/0:0,0:0:33:0,0,0	0/0:0,0:0:33:0,0,0	1/1:0,0:0:33:0,0,0	1/1:0,0:0:33:0,0,0
PL01	3200116	SPL01_3200116	G	A	.	PASS	DP=0	GT:AD:DP:GQ:PL	1/0:0,0:0:33:0,0,0	1/0:0,0:0:33:0,0,0	1/0:0,0:0:33:0,0,0	0/0:0,0:0:33:0,0,0	1/0:0,0:0:33:0,0,0	1/1:0,0:0:33:0,0,0	1/1:0,0:0:33:0,0,0	1/1:0,0:0:33:0,0,0	0/0:0,0:0:33:0,0,0	1/0:0,0:0:33:0,0,0	0/0:0,0:0:33:0,0,0	0/0:0,0:0:33:0,0,0	0/0:0,0:0:33:0,0,0	1/1:0,0:0:33:0,0,0	1/0:0,0:0:33:0,0,0	0/0:0,0:0:33:0,0,0	0/0:0,0:0:33:0,0,0	0/0:0,0:0:33:0,0,0	0/0:0,0:0:33:0,0,0	1/1:0,0:0:33:0,0,0	0/0:0,0:0:33:0,0,0	0/0:0,0:0:33:0,0,0	0/0:0,0:0:33:0,0,0	0/0:0,0:0:33:0,0,0	1/1:0,0:0:33:0,0,0	1/1:0,0:0:33:0,0,0	1/1:0,0:0:33:0,0,0
PL01	3276801	SPL01_3276801	C	G	.	PASS	DP=0	GT:AD:DP:GQ:PL	1/0:0,0:0:33:0,0,0	1/0:0,0:0:33:0,0,0	1/0:0,0:0:33:0,0,0	0/0:0,0:0:33:0,0,0	0/0:0,0:0:33:0,0,0	1/0:0,0:0:33:0,0,0	1/1:0,0:0:33:0,0,0	1/1:0,0:0:33:0,0,0	0/0:0,0:0:33:0,0,0	1/0:0,0:0:33:0,0,0	0/0:0,0:0:33:0,0,0	0/0:0,0:0:33:0,0,0	0/0:0,0:0:33:0,0,0	0/0:0,0:0:33:0,0,0	0/0:0,0:0:33:0,0,0	0/0:0,0:0:33:0,0,0	0/0:0,0:0:33:0,0,0	0/0:0,0:0:33:0,0,0	0/0:0,0:0:33:0,0,0	0/0:0,0:0:33:0,0,0	0/0:0,0:0:33:0,0,0	0/0:0,0:0:33:0,0,0	0/0:0,0:0:33:0,0,0	0/0:0,0:0:33:0,0,0	1/1:0,0:0:33:0,0,0	0/0:0,0:0:33:0,0,0	0/0:0,0:0:33:0,0,0
PL01	3276827	SPL01_3276827	T	A	.	PASS	DP=0	GT:AD:DP:GQ:PL	0/0:0,0:0:33:0,0,0	0/0:0,0:0:33:0,0,0	0/0:0,0:0:33:0,0,0	0/0:0,0:0:33:0,0,0	0/0:0,0:0:33:0,0,0	0/0:0,0:0:33:0,0,0	0/0:0,0:0:33:0,0,0	0/0:0,0:0:33:0,0,0	0/0:0,0:0:33:0,0,0	0/0:0,0:0:33:0,0,0	0/0:0,0:0:33:0,0,0	0/0:0,0:0:33:0,0,0	0/0:0,0:0:33:0,0,0	0/0:0,0:0:33:0,0,0	0/0:0,0:0:33:0,0,0	0/0:0,0:0:33:0,0,0	0/0:0,0:0:33:0,0,0	0/0:0,0:0:33:0,0,0	0/0:0,0:0:33:0,0,0	0/0:0,0:0:33:0,0,0	0/0:0,0:0:33:0,0,0	0/0:0,0:0:33:0,0,0	0/0:0,0:0:33:0,0,0	0/0:0,0:0:33:0,0,0	0/0:0,0:0:33:0,0,0	0/0:0,0:0:33:0,0,0	0/0:0,0:0:33:0,0,0
PL01	3278737	SPL01_3278737	C	A	.	PASS	DP=0	GT:AD:DP:GQ:PL	0/0:0,0:0:33:0,0,0	0/0:0,0:0:33:0,0,0	0/0:0,0:0:33:0,0,0	0/0:0,0:0:33:0,0,0	0/0:0,0:0:33:0,0,0	0/0:0,0:0:33:0,0,0	0/0:0,0:0:33:0,0,0	0/0:0,0:0:33:0,0,0	0/0:0,0:0:33:0,0,0	0/0:0,0:0:33:0,0,0	0/0:0,0:0:33:0,0,0	0/0:0,0:0:33:0,0,0	0/0:0,0:0:33:0,0,0	0/0:0,0:0:33:0,0,0	0/0:0,0:0:33:0,0,0	0/0:0,0:0:33:0,0,0	0/0:0,0:0:33:0,0,0	0/0:0,0:0:33:0,0,0	0/0:0,0:0:33:0,0,0	0/0:0,0:0:33:0,0,0	0/0:0,0:0:33:0,0,0	0/0:0,0:0:33:0,0,0	0/0:0,0:0:33:0,0,0	0/0:0,0:0:33:0,0,0	0/0:0,0:0:33:0,0,0	0/0:0,0:0:33:0,0,0	0/0:0,0:0:33:0,0,0
PL01	3278814	SPL01_3278814	C	T	.	PASS	DP=0	GT:AD:DP:GQ:PL	0/1:0,0:0:33:0,0,0	0/1:0,0:0:33:0,0,0	0/0:0,0:0:33:0,0,0	0/0:0,0:0:33:0,0,0	0/0:0,0:0:33:0,0,0	0/0:0,0:0:33:0,0,0	0/0:0,0:0:33:0,0,0	0/0:0,0:0:33:0,0,0	0/0:0,0:0:33:0,0,0	0/0:0,0:0:33:0,0,0	0/0:0,0:0:33:0,0,0	1/1:0,0:0:33:0,0,0	0/0:0,0:0:33:0,0,0	0/0:0,0:0:33:0,0,0	0/0:0,0:0:33:0,0,0	0/0:0,0:0:33:0,0,0	0/0:0,0:0:33:0,0,0	0/0:0,0:0:33:0,0,0	0/0:0,0:0:33:0,0,0	0/0:0,0:0:33:0,0,0	0/0:0,0:0:33:0,0,0	0/0:0,0:0:33:0,0,0	0/0:0,0:0:33:0,0,0	1/1:0,0:0:33:0,0,0	0/0:0,0:0:33:0,0,0	0/0:0,0:0:33:0,0,0	0/0:0,0:0:33:0,0,0
PL01	3294227	SPL01_3294227	A	T	.	PASS	DP=0	GT:AD:DP:GQ:PL	0/1:0,0:0:33:0,0,0	0/1:0,0:0:33:0,0,0	0/0:0,0:0:33:0,0,0	0/0:0,0:0:33:0,0,0	0/0:0,0:0:33:0,0,0	0/0:0,0:0:33:0,0,0	0/0:0,0:0:33:0,0,0	0/0:0,0:0:33:0,0,0	0/0:0,0:0:33:0,0,0	0/0:0,0:0:33:0,0,0	0/0:0,0:0:33:0,0,0	1/1:0,0:0:33:0,0,0	0/0:0,0:0:33:0,0,0	0/0:0,0:0:33:0,0,0	0/0:0,0:0:33:0,0,0	0/0:0,0:0:33:0,0,0	0/0:0,0:0:33:0,0,0	0/0:0,0:0:33:0,0,0	0/0:0,0:0:33:0,0,0	0/0:0,0:0:33:0,0,0	0/0:0,0:0:33:0,0,0	0/0:0,0:0:33:0,0,0	0/0:0,0:0:33:0,0,0	1/1:0,0:0:33:0,0,0	0/0:0,0:0:33:0,0,0	0/0:0,0:0:33:0,0,0	0/0:0,0:0:33:0,0,0
PL01	3295703	SPL01_3295703	C	G	.	PASS	DP=0	GT:AD:DP:GQ:PL	0/0:0,0:0:33:0,0,0	0/0:0,0:0:33:0,0,0	0/0:0,0:0:33:0,0,0	0/0:0,0:0:33:0,0,0	0/0:0,0:0:33:0,0,0	0/0:0,0:0:33:0,0,0	0/0:0,0:0:33:0,0,0	0/0:0,0:0:33:0,0,0	0/0:0,0:0:33:0,0,0	0/0:0,0:0:33:0,0,0	0/0:0,0:0:33:0,0,0	0/0:0,0:0:33:0,0,0	0/0:0,0:0:33:0,0,0	0/0:0,0:0:33:0,0,0	0/0:0,0:0:33:0,0,0	0/0:0,0:0:33:0,0,0	0/0:0,0:0:33:0,0,0	0/0:0,0:0:33:0,0,0	0/0:0,0:0:33:0,0,0	0/0:0,0:0:33:0,0,0	0/0:0,0:0:33:0,0,0	0/0:0,0:0:33:0,0,0	0/0:0,0:0:33:0,0,0	0/0:0,0:0:33:0,0,0	0/0:0,0:0:33:0,0,0	0/0:0,0:0:33:0,0,0	0/0:0,0:0:33:0,0,0
PL01	3304843	SPL01_3304843	C	A	.	PASS	DP=0	GT:AD:DP:GQ:PL	1/0:0,0:0:33:0,0,0	1/0:0,0:0:33:0,0,0	1/0:0,0:0:33:0,0,0	0/0:0,0:0:33:0,0,0	0/0:0,0:0:33:0,0,0	1/0:0,0:0:33:0,0,0	1/1:0,0:0:33:0,0,0	1/1:0,0:0:33:0,0,0	0/0:0,0:0:33:0,0,0	0/0:0,0:0:33:0,0,0	0/0:0,0:0:33:0,0,0	0/0:0,0:0:33:0,0,0	0/0:0,0:0:33:0,0,0	0/0:0,0:0:33:0,0,0	0/0:0,0:0:33:0,0,0	0/0:0,0:0:33:0,0,0	0/0:0,0:0:33:0,0,0	0/0:0,0:0:33:0,0,0	0/0:0,0:0:33:0,0,0	0/0:0,0:0:33:0,0,0	0/0:0,0:0:33:0,0,0	0/0:0,0:0:33:0,0,0	0/0:0,0:0:33:0,0,0	0/0:0,0:0:33:0,0,0	1/1:0,0:0:33:0,0,0	0/0:0,0:0:33:0,0,0	0/0:0,0:0:33:0,0,0
PL01	3304982	SPL01_3304982	C	T	.	PASS	DP=0	GT:AD:DP:GQ:PL	0/0:0,0:0:33:0,0,0	0/0:0,0:0:33:0,0,0	0/0:0,0:0:33:0,0,0	0/0:0,0:0:33:0,0,0	0/0:0,0:0:33:0,0,0	0/0:0,0:0:33:0,0,0	0/0:0,0:0:33:0,0,0	0/0:0,0:0:33:0,0,0	0/0:0,0:0:33:0,0,0	0/0:0,0:0:33:0,0,0	0/0:0,0:0:33:0,0,0	0/0:0,0:0:33:0,0,0	0/0:0,0:0:33:0,0,0	0/0:0,0:0:33:0,0,0	0/0:0,0:0:33:0,0,0	0/0:0,0:0:33:0,0,0	0/0:0,0:0:33:0,0,0	0/0:0,0:0:33:0,0,0	0/0:0,0:0:33:0,0,0	0/0:0,0:0:33:0,0,0	0/0:0,0:0:33:0,0,0	0/0:0,0:0:33:0,0,0	0/0:0,0:0:33:0,0,0	0/0:0,0:0:33:0,0,0	0/0:0,0:0:33:0,0,0	0/0:0,0:0:33:0,0,0	0/0:0,0:0:33:0,0,0
PL01	3367691	SPL01_3367691	C	T	.	PASS	DP=0	GT:AD:DP:GQ:PL	0/1:0,0:0:33:0,0,0	0/1:0,0:0:33:0,0,0	0/0:0,0:0:33:0,0,0	0/0:0,0:0:33:0,0,0	0/0:0,0:0:33:0,0,0	0/0:0,0:0:33:0,0,0	0/0:0,0:0:33:0,0,0	0/0:0,0:0:33:0,0,0	0/0:0,0:0:33:0,0,0	0/0:0,0:0:33:0,0,0	0/0:0,0:0:33:0,0,0	1/1:0,0:0:33:0,0,0	1/1:0,0:0:33:0,0,0	0/0:0,0:0:33:0,0,0	0/1:0,0:0:33:0,0,0	1/1:0,0:0:33:0,0,0	0/1:0,0:0:33:0,0,0	1/1:0,0:0:33:0,0,0	1/1:0,0:0:33:0,0,0	0/0:0,0:0:33:0,0,0	0/0:0,0:0:33:0,0,0	1/1:0,0:0:33:0,0,0	1/1:0,0:0:33:0,0,0	0/0:0,0:0:33:0,0,0	0/0:0,0:0:33:0,0,0	0/0:0,0:0:33:0,0,0	0/0:0,0:0:33:0,0,0
PL01	3367736	SPL01_3367736	T	A	.	PASS	DP=0	GT:AD:DP:GQ:PL	0/0:0,0:0:33:0,0,0	0/0:0,0:0:33:0,0,0	0/0:0,0:0:33:0,0,0	0/0:0,0:0:33:0,0,0	0/0:0,0:0:33:0,0,0	0/0:0,0:0:33:0,0,0	0/0:0,0:0:33:0,0,0	0/0:0,0:0:33:0,0,0	0/0:0,0:0:33:0,0,0	0/0:0,0:0:33:0,0,0	0/0:0,0:0:33:0,0,0	0/0:0,0:0:33:0,0,0	0/0:0,0:0:33:0,0,0	0/0:0,0:0:33:0,0,0	0/0:0,0:0:33:0,0,0	0/0:0,0:0:33:0,0,0	0/0:0,0:0:33:0,0,0	0/0:0,0:0:33:0,0,0	0/0:0,0:0:33:0,0,0	0/0:0,0:0:33:0,0,0	0/0:0,0:0:33:0,0,0	0/0:0,0:0:33:0,0,0	0/0:0,0:0:33:0,0,0	0/0:0,0:0:33:0,0,0	0/0:0,0:0:33:0,0,0	0/0:0,0:0:33:0,0,0	0/0:0,0:0:33:0,0,0
PL01	3367781	SPL01_3367781	T	C	.	PASS	DP=0	GT:AD:DP:GQ:PL	0/0:0,0:0:33:0,0,0	0/0:0,0:0:33:0,0,0	0/0:0,0:0:33:0,0,0	0/0:0,0:0:33:0,0,0	0/0:0,0:0:33:0,0,0	0/0:0,0:0:33:0,0,0	0/0:0,0:0:33:0,0,0	0/0:0,0:0:33:0,0,0	0/0:0,0:0:33:0,0,0	0/0:0,0:0:33:0,0,0	0/0:0,0:0:33:0,0,0	0/0:0,0:0:33:0,0,0	0/0:0,0:0:33:0,0,0	0/0:0,0:0:33:0,0,0	0/0:0,0:0:33:0,0,0	0/0:0,0:0:33:0,0,0	0/0:0,0:0:33:0,0,0	0/0:0,0:0:33:0,0,0	0/0:0,0:0:33:0,0,0	0/0:0,0:0:33:0,0,0	0/0:0,0:0:33:0,0,0	0/0:0,0:0:33:0,0,0	0/0:0,0:0:33:0,0,0	0/0:0,0:0:33:0,0,0	0/0:0,0:0:33:0,0,0	0/0:0,0:0:33:0,0,0	0/0:0,0:0:33:0,0,0
PL01	3372651	SPL01_3372651	G	C	.	PASS	DP=0	GT:AD:DP:GQ:PL	0/0:0,0:0:33:0,0,0	0/0:0,0:0:33:0,0,0	0/0:0,0:0:33:0,0,0	0/0:0,0:0:33:0,0,0	0/0:0,0:0:33:0,0,0	0/0:0,0:0:33:0,0,0	0/0:0,0:0:33:0,0,0	0/0:0,0:0:33:0,0,0	0/0:0,0:0:33:0,0,0	0/0:0,0:0:33:0,0,0	0/0:0,0:0:33:0,0,0	0/0:0,0:0:33:0,0,0	0/0:0,0:0:33:0,0,0	0/0:0,0:0:33:0,0,0	0/0:0,0:0:33:0,0,0	0/0:0,0:0:33:0,0,0	0/0:0,0:0:33:0,0,0	0/0:0,0:0:33:0,0,0	0/0:0,0:0:33:0,0,0	0/0:0,0:0:33:0,0,0	0/0:0,0:0:33:0,0,0	0/0:0,0:0:33:0,0,0	0/0:0,0:0:33:0,0,0	0/0:0,0:0:33:0,0,0	0/0:0,0:0:33:0,0,0	0/0:0,0:0:33:0,0,0	0/0:0,0:0:33:0,0,0
PL01	3393986	SPL01_3393986	T	C	.	PASS	DP=0	GT:AD:DP:GQ:PL	0/0:0,0:0:33:0,0,0	0/0:0,0:0:33:0,0,0	0/0:0,0:0:33:0,0,0	0/0:0,0:0:33:0,0,0	0/0:0,0:0:33:0,0,0	0/0:0,0:0:33:0,0,0	0/0:0,0:0:33:0,0,0	0/0:0,0:0:33:0,0,0	0/0:0,0:0:33:0,0,0	1/0:0,0:0:33:0,0,0	0/0:0,0:0:33:0,0,0	0/0:0,0:0:33:0,0,0	0/0:0,0:0:33:0,0,0	0/0:0,0:0:33:0,0,0	0/0:0,0:0:33:0,0,0	0/0:0,0:0:33:0,0,0	0/0:0,0:0:33:0,0,0	0/0:0,0:0:33:0,0,0	0/0:0,0:0:33:0,0,0	0/0:0,0:0:33:0,0,0	0/0:0,0:0:33:0,0,0	0/0:0,0:0:33:0,0,0	0/0:0,0:0:33:0,0,0	0/0:0,0:0:33:0,0,0	0/0:0,0:0:33:0,0,0	0/0:0,0:0:33:0,0,0	0/0:0,0:0:33:0,0,0
PL01	3394036	SPL01_3394036	A	T	.	PASS	DP=0	GT:AD:DP:GQ:PL	0/0:0,0:0:33:0,0,0	0/0:0,0:0:33:0,0,0	0/0:0,0:0:33:0,0,0	0/0:0,0:0:33:0,0,0	0/0:0,0:0:33:0,0,0	0/0:0,0:0:33:0,0,0	0/0:0,0:0:33:0,0,0	0/0:0,0:0:33:0,0,0	0/0:0,0:0:33:0,0,0	0/1:0,0:0:33:0,0,0	0/0:0,0:0:33:0,0,0	0/0:0,0:0:33:0,0,0	0/0:0,0:0:33:0,0,0	0/0:0,0:0:33:0,0,0	0/0:0,0:0:33:0,0,0	0/0:0,0:0:33:0,0,0	0/0:0,0:0:33:0,0,0	0/0:0,0:0:33:0,0,0	0/0:0,0:0:33:0,0,0	0/0:0,0:0:33:0,0,0	0/0:0,0:0:33:0,0,0	0/0:0,0:0:33:0,0,0	0/0:0,0:0:33:0,0,0	0/0:0,0:0:33:0,0,0	0/0:0,0:0:33:0,0,0	0/0:0,0:0:33:0,0,0	0/0:0,0:0:33:0,0,0
PL01	3394076	SPL01_3394076	A	C	.	PASS	DP=0	GT:AD:DP:GQ:PL	0/0:0,0:0:33:0,0,0	0/0:0,0:0:33:0,0,0	0/0:0,0:0:33:0,0,0	0/0:0,0:0:33:0,0,0	0/0:0,0:0:33:0,0,0	0/0:0,0:0:33:0,0,0	0/0:0,0:0:33:0,0,0	0/0:0,0:0:33:0,0,0	0/0:0,0:0:33:0,0,0	0/1:0,0:0:33:0,0,0	0/0:0,0:0:33:0,0,0	0/0:0,0:0:33:0,0,0	0/0:0,0:0:33:0,0,0	0/0:0,0:0:33:0,0,0	0/0:0,0:0:33:0,0,0	0/0:0,0:0:33:0,0,0	0/0:0,0:0:33:0,0,0	0/0:0,0:0:33:0,0,0	0/0:0,0:0:33:0,0,0	0/0:0,0:0:33:0,0,0	0/0:0,0:0:33:0,0,0	0/0:0,0:0:33:0,0,0	0/0:0,0:0:33:0,0,0	0/0:0,0:0:33:0,0,0	0/0:0,0:0:33:0,0,0	0/0:0,0:0:33:0,0,0	0/0:0,0:0:33:0,0,0
PL01	3412870	SPL01_3412870	G	A	.	PASS	DP=0	GT:AD:DP:GQ:PL	1/0:0,0:0:33:0,0,0	1/0:0,0:0:33:0,0,0	1/1:0,0:0:33:0,0,0	1/1:0,0:0:33:0,0,0	1/1:0,0:0:33:0,0,0	1/1:0,0:0:33:0,0,0	1/1:0,0:0:33:0,0,0	1/1:0,0:0:33:0,0,0	1/1:0,0:0:33:0,0,0	1/1:0,0:0:33:0,0,0	1/1:0,0:0:33:0,0,0	0/0:0,0:0:33:0,0,0	0/0:0,0:0:33:0,0,0	1/1:0,0:0:33:0,0,0	1/0:0,0:0:33:0,0,0	0/0:0,0:0:33:0,0,0	0/0:0,0:0:33:0,0,0	0/0:0,0:0:33:0,0,0	0/0:0,0:0:33:0,0,0	1/1:0,0:0:33:0,0,0	0/0:0,0:0:33:0,0,0	0/0:0,0:0:33:0,0,0	0/0:0,0:0:33:0,0,0	0/0:0,0:0:33:0,0,0	1/1:0,0:0:33:0,0,0	1/1:0,0:0:33:0,0,0	1/1:0,0:0:33:0,0,0
PL01	3425283	SPL01_3425283	G	A	.	PASS	DP=0	GT:AD:DP:GQ:PL	1/0:0,0:0:33:0,0,0	1/0:0,0:0:33:0,0,0	1/1:0,0:0:33:0,0,0	1/1:0,0:0:33:0,0,0	1/1:0,0:0:33:0,0,0	1/1:0,0:0:33:0,0,0	1/1:0,0:0:33:0,0,0	1/1:0,0:0:33:0,0,0	1/1:0,0:0:33:0,0,0	1/1:0,0:0:33:0,0,0	1/1:0,0:0:33:0,0,0	0/0:0,0:0:33:0,0,0	0/0:0,0:0:33:0,0,0	1/1:0,0:0:33:0,0,0	1/0:0,0:0:33:0,0,0	0/0:0,0:0:33:0,0,0	0/0:0,0:0:33:0,0,0	0/0:0,0:0:33:0,0,0	0/0:0,0:0:33:0,0,0	1/1:0,0:0:33:0,0,0	0/0:0,0:0:33:0,0,0	0/0:0,0:0:33:0,0,0	0/0:0,0:0:33:0,0,0	0/0:0,0:0:33:0,0,0	1/1:0,0:0:33:0,0,0	1/1:0,0:0:33:0,0,0	1/1:0,0:0:33:0,0,0
PL01	3425549	SPL01_3425549	T	C	.	PASS	DP=0	GT:AD:DP:GQ:PL	1/0:0,0:0:33:0,0,0	1/0:0,0:0:33:0,0,0	1/1:0,0:0:33:0,0,0	1/1:0,0:0:33:0,0,0	1/1:0,0:0:33:0,0,0	1/1:0,0:0:33:0,0,0	1/1:0,0:0:33:0,0,0	1/1:0,0:0:33:0,0,0	1/1:0,0:0:33:0,0,0	1/1:0,0:0:33:0,0,0	1/1:0,0:0:33:0,0,0	0/0:0,0:0:33:0,0,0	0/0:0,0:0:33:0,0,0	1/1:0,0:0:33:0,0,0	1/0:0,0:0:33:0,0,0	0/0:0,0:0:33:0,0,0	0/0:0,0:0:33:0,0,0	0/0:0,0:0:33:0,0,0	0/0:0,0:0:33:0,0,0	1/1:0,0:0:33:0,0,0	./.:0,0:0	0/0:0,0:0:33:0,0,0	./.:0,0:0	./.:0,0:0	1/1:0,0:0:33:0,0,0	1/1:0,0:0:33:0,0,0	1/1:0,0:0:33:0,0,0
PL01	3425621	SPL01_3425621	G	A	.	PASS	DP=0	GT:AD:DP:GQ:PL	0/0:0,0:0:33:0,0,0	0/0:0,0:0:33:0,0,0	0/0:0,0:0:33:0,0,0	0/0:0,0:0:33:0,0,0	0/0:0,0:0:33:0,0,0	0/0:0,0:0:33:0,0,0	0/0:0,0:0:33:0,0,0	0/0:0,0:0:33:0,0,0	0/0:0,0:0:33:0,0,0	0/0:0,0:0:33:0,0,0	0/0:0,0:0:33:0,0,0	0/0:0,0:0:33:0,0,0	0/0:0,0:0:33:0,0,0	0/0:0,0:0:33:0,0,0	0/0:0,0:0:33:0,0,0	0/0:0,0:0:33:0,0,0	0/0:0,0:0:33:0,0,0	0/0:0,0:0:33:0,0,0	0/0:0,0:0:33:0,0,0	0/0:0,0:0:33:0,0,0	./.:0,0:0	0/0:0,0:0:33:0,0,0	0/0:0,0:0:33:0,0,0	./.:0,0:0	0/0:0,0:0:33:0,0,0	0/0:0,0:0:33:0,0,0	0/0:0,0:0:33:0,0,0
PL01	3428015	SPL01_3428015	A	G	.	PASS	DP=0	GT:AD:DP:GQ:PL	0/0:0,0:0:33:0,0,0	0/0:0,0:0:33:0,0,0	0/0:0,0:0:33:0,0,0	0/0:0,0:0:33:0,0,0	0/0:0,0:0:33:0,0,0	0/0:0,0:0:33:0,0,0	0/0:0,0:0:33:0,0,0	0/0:0,0:0:33:0,0,0	0/0:0,0:0:33:0,0,0	0/0:0,0:0:33:0,0,0	0/0:0,0:0:33:0,0,0	0/0:0,0:0:33:0,0,0	0/0:0,0:0:33:0,0,0	0/0:0,0:0:33:0,0,0	0/0:0,0:0:33:0,0,0	0/0:0,0:0:33:0,0,0	0/0:0,0:0:33:0,0,0	0/0:0,0:0:33:0,0,0	0/0:0,0:0:33:0,0,0	0/0:0,0:0:33:0,0,0	0/0:0,0:0:33:0,0,0	0/0:0,0:0:33:0,0,0	0/0:0,0:0:33:0,0,0	0/0:0,0:0:33:0,0,0	0/0:0,0:0:33:0,0,0	0/0:0,0:0:33:0,0,0	0/0:0,0:0:33:0,0,0
PL01	3428045	SPL01_3428045	T	A	.	PASS	DP=0	GT:AD:DP:GQ:PL	1/0:0,0:0:33:0,0,0	1/0:0,0:0:33:0,0,0	1/1:0,0:0:33:0,0,0	1/1:0,0:0:33:0,0,0	1/1:0,0:0:33:0,0,0	1/1:0,0:0:33:0,0,0	1/1:0,0:0:33:0,0,0	1/1:0,0:0:33:0,0,0	1/1:0,0:0:33:0,0,0	1/1:0,0:0:33:0,0,0	1/1:0,0:0:33:0,0,0	0/0:0,0:0:33:0,0,0	0/0:0,0:0:33:0,0,0	1/1:0,0:0:33:0,0,0	1/0:0,0:0:33:0,0,0	0/0:0,0:0:33:0,0,0	0/0:0,0:0:33:0,0,0	0/0:0,0:0:33:0,0,0	0/0:0,0:0:33:0,0,0	1/1:0,0:0:33:0,0,0	0/0:0,0:0:33:0,0,0	0/0:0,0:0:33:0,0,0	0/0:0,0:0:33:0,0,0	0/0:0,0:0:33:0,0,0	1/1:0,0:0:33:0,0,0	1/1:0,0:0:33:0,0,0	1/1:0,0:0:33:0,0,0
PL01	3430147	SPL01_3430147	C	T	.	PASS	DP=0	GT:AD:DP:GQ:PL	0/0:0,0:0:33:0,0,0	0/0:0,0:0:33:0,0,0	0/0:0,0:0:33:0,0,0	0/0:0,0:0:33:0,0,0	0/0:0,0:0:33:0,0,0	0/0:0,0:0:33:0,0,0	0/0:0,0:0:33:0,0,0	0/0:0,0:0:33:0,0,0	0/0:0,0:0:33:0,0,0	0/0:0,0:0:33:0,0,0	0/0:0,0:0:33:0,0,0	0/0:0,0:0:33:0,0,0	0/0:0,0:0:33:0,0,0	0/0:0,0:0:33:0,0,0	0/0:0,0:0:33:0,0,0	0/0:0,0:0:33:0,0,0	0/0:0,0:0:33:0,0,0	0/0:0,0:0:33:0,0,0	0/0:0,0:0:33:0,0,0	0/0:0,0:0:33:0,0,0	0/0:0,0:0:33:0,0,0	0/0:0,0:0:33:0,0,0	0/0:0,0:0:33:0,0,0	0/0:0,0:0:33:0,0,0	0/0:0,0:0:33:0,0,0	0/0:0,0:0:33:0,0,0	0/0:0,0:0:33:0,0,0
PL01	3492993	SPL01_3492993	C	T	.	PASS	DP=0	GT:AD:DP:GQ:PL	0/0:0,0:0:33:0,0,0	0/0:0,0:0:33:0,0,0	0/0:0,0:0:33:0,0,0	0/0:0,0:0:33:0,0,0	0/0:0,0:0:33:0,0,0	0/0:0,0:0:33:0,0,0	0/0:0,0:0:33:0,0,0	0/0:0,0:0:33:0,0,0	0/0:0,0:0:33:0,0,0	0/0:0,0:0:33:0,0,0	0/0:0,0:0:33:0,0,0	0/0:0,0:0:33:0,0,0	0/0:0,0:0:33:0,0,0	0/0:0,0:0:33:0,0,0	0/0:0,0:0:33:0,0,0	0/0:0,0:0:33:0,0,0	0/0:0,0:0:33:0,0,0	0/0:0,0:0:33:0,0,0	0/0:0,0:0:33:0,0,0	0/0:0,0:0:33:0,0,0	0/0:0,0:0:33:0,0,0	0/0:0,0:0:33:0,0,0	0/0:0,0:0:33:0,0,0	0/0:0,0:0:33:0,0,0	0/0:0,0:0:33:0,0,0	0/0:0,0:0:33:0,0,0	0/0:0,0:0:33:0,0,0
PL01	3493019	SPL01_3493019	A	G	.	PASS	DP=0	GT:AD:DP:GQ:PL	0/0:0,0:0:33:0,0,0	0/0:0,0:0:33:0,0,0	0/0:0,0:0:33:0,0,0	0/0:0,0:0:33:0,0,0	0/0:0,0:0:33:0,0,0	0/0:0,0:0:33:0,0,0	0/0:0,0:0:33:0,0,0	0/0:0,0:0:33:0,0,0	0/0:0,0:0:33:0,0,0	0/0:0,0:0:33:0,0,0	0/0:0,0:0:33:0,0,0	0/0:0,0:0:33:0,0,0	0/0:0,0:0:33:0,0,0	0/0:0,0:0:33:0,0,0	0/0:0,0:0:33:0,0,0	0/0:0,0:0:33:0,0,0	0/0:0,0:0:33:0,0,0	0/0:0,0:0:33:0,0,0	0/0:0,0:0:33:0,0,0	0/0:0,0:0:33:0,0,0	0/0:0,0:0:33:0,0,0	0/0:0,0:0:33:0,0,0	0/0:0,0:0:33:0,0,0	0/0:0,0:0:33:0,0,0	0/0:0,0:0:33:0,0,0	0/0:0,0:0:33:0,0,0	0/0:0,0:0:33:0,0,0
PL01	3493119	SPL01_3493119	A	G	.	PASS	DP=0	GT:AD:DP:GQ:PL	0/0:0,0:0:33:0,0,0	0/0:0,0:0:33:0,0,0	0/0:0,0:0:33:0,0,0	0/0:0,0:0:33:0,0,0	0/0:0,0:0:33:0,0,0	0/0:0,0:0:33:0,0,0	0/0:0,0:0:33:0,0,0	0/0:0,0:0:33:0,0,0	0/0:0,0:0:33:0,0,0	0/0:0,0:0:33:0,0,0	0/0:0,0:0:33:0,0,0	0/0:0,0:0:33:0,0,0	0/0:0,0:0:33:0,0,0	0/0:0,0:0:33:0,0,0	0/0:0,0:0:33:0,0,0	0/0:0,0:0:33:0,0,0	0/0:0,0:0:33:0,0,0	0/0:0,0:0:33:0,0,0	0/0:0,0:0:33:0,0,0	0/0:0,0:0:33:0,0,0	0/0:0,0:0:33:0,0,0	0/0:0,0:0:33:0,0,0	0/0:0,0:0:33:0,0,0	0/0:0,0:0:33:0,0,0	0/0:0,0:0:33:0,0,0	0/0:0,0:0:33:0,0,0	0/0:0,0:0:33:0,0,0
PL01	3493152	SPL01_3493152	A	C	.	PASS	DP=0	GT:AD:DP:GQ:PL	0/0:0,0:0:33:0,0,0	0/0:0,0:0:33:0,0,0	0/0:0,0:0:33:0,0,0	0/0:0,0:0:33:0,0,0	0/0:0,0:0:33:0,0,0	0/0:0,0:0:33:0,0,0	0/0:0,0:0:33:0,0,0	0/0:0,0:0:33:0,0,0	0/0:0,0:0:33:0,0,0	0/0:0,0:0:33:0,0,0	0/0:0,0:0:33:0,0,0	0/0:0,0:0:33:0,0,0	0/0:0,0:0:33:0,0,0	0/0:0,0:0:33:0,0,0	0/0:0,0:0:33:0,0,0	0/0:0,0:0:33:0,0,0	0/0:0,0:0:33:0,0,0	0/0:0,0:0:33:0,0,0	0/0:0,0:0:33:0,0,0	0/0:0,0:0:33:0,0,0	0/0:0,0:0:33:0,0,0	0/0:0,0:0:33:0,0,0	0/0:0,0:0:33:0,0,0	0/0:0,0:0:33:0,0,0	0/0:0,0:0:33:0,0,0	0/0:0,0:0:33:0,0,0	0/0:0,0:0:33:0,0,0
PL01	3518728	SPL01_3518728	A	T	.	PASS	DP=0	GT:AD:DP:GQ:PL	0/1:0,0:0:33:0,0,0	0/1:0,0:0:33:0,0,0	0/1:0,0:0:33:0,0,0	0/0:0,0:0:33:0,0,0	0/1:0,0:0:33:0,0,0	1/1:0,0:0:33:0,0,0	1/1:0,0:0:33:0,0,0	1/1:0,0:0:33:0,0,0	1/1:0,0:0:33:0,0,0	0/1:0,0:0:33:0,0,0	1/1:0,0:0:33:0,0,0	0/0:0,0:0:33:0,0,0	0/0:0,0:0:33:0,0,0	0/0:0,0:0:33:0,0,0	0/1:0,0:0:33:0,0,0	0/0:0,0:0:33:0,0,0	0/0:0,0:0:33:0,0,0	0/0:0,0:0:33:0,0,0	0/0:0,0:0:33:0,0,0	1/1:0,0:0:33:0,0,0	0/0:0,0:0:33:0,0,0	0/0:0,0:0:33:0,0,0	0/0:0,0:0:33:0,0,0	0/0:0,0:0:33:0,0,0	1/1:0,0:0:33:0,0,0	0/1:0,0:0:33:0,0,0	1/1:0,0:0:33:0,0,0
PL01	3518821	SPL01_3518821	C	G	.	PASS	DP=0	GT:AD:DP:GQ:PL	0/0:0,0:0:33:0,0,0	0/0:0,0:0:33:0,0,0	0/0:0,0:0:33:0,0,0	0/0:0,0:0:33:0,0,0	0/0:0,0:0:33:0,0,0	0/0:0,0:0:33:0,0,0	0/0:0,0:0:33:0,0,0	0/0:0,0:0:33:0,0,0	0/0:0,0:0:33:0,0,0	0/0:0,0:0:33:0,0,0	0/0:0,0:0:33:0,0,0	0/0:0,0:0:33:0,0,0	0/0:0,0:0:33:0,0,0	0/0:0,0:0:33:0,0,0	0/0:0,0:0:33:0,0,0	0/0:0,0:0:33:0,0,0	0/0:0,0:0:33:0,0,0	0/0:0,0:0:33:0,0,0	0/0:0,0:0:33:0,0,0	0/0:0,0:0:33:0,0,0	0/0:0,0:0:33:0,0,0	0/0:0,0:0:33:0,0,0	0/0:0,0:0:33:0,0,0	0/0:0,0:0:33:0,0,0	0/0:0,0:0:33:0,0,0	0/0:0,0:0:33:0,0,0	0/0:0,0:0:33:0,0,0
PL01	3565604	SPL01_3565604	A	T	.	PASS	DP=0	GT:AD:DP:GQ:PL	0/0:0,0:0:33:0,0,0	0/0:0,0:0:33:0,0,0	0/0:0,0:0:33:0,0,0	0/0:0,0:0:33:0,0,0	0/0:0,0:0:33:0,0,0	0/0:0,0:0:33:0,0,0	0/0:0,0:0:33:0,0,0	0/0:0,0:0:33:0,0,0	0/0:0,0:0:33:0,0,0	0/0:0,0:0:33:0,0,0	0/0:0,0:0:33:0,0,0	0/0:0,0:0:33:0,0,0	0/0:0,0:0:33:0,0,0	0/0:0,0:0:33:0,0,0	0/0:0,0:0:33:0,0,0	0/0:0,0:0:33:0,0,0	0/0:0,0:0:33:0,0,0	0/0:0,0:0:33:0,0,0	0/0:0,0:0:33:0,0,0	0/0:0,0:0:33:0,0,0	0/0:0,0:0:33:0,0,0	0/0:0,0:0:33:0,0,0	0/0:0,0:0:33:0,0,0	0/0:0,0:0:33:0,0,0	0/0:0,0:0:33:0,0,0	0/0:0,0:0:33:0,0,0	0/0:0,0:0:33:0,0,0
PL01	3574385	SPL01_3574385	C	T	.	PASS	DP=0	GT:AD:DP:GQ:PL	0/1:0,0:0:33:0,0,0	0/1:0,0:0:33:0,0,0	0/0:0,0:0:33:0,0,0	0/0:0,0:0:33:0,0,0	0/0:0,0:0:33:0,0,0	0/0:0,0:0:33:0,0,0	0/0:0,0:0:33:0,0,0	0/0:0,0:0:33:0,0,0	0/0:0,0:0:33:0,0,0	0/0:0,0:0:33:0,0,0	0/0:0,0:0:33:0,0,0	1/1:0,0:0:33:0,0,0	1/1:0,0:0:33:0,0,0	1/1:0,0:0:33:0,0,0	0/1:0,0:0:33:0,0,0	1/1:0,0:0:33:0,0,0	0/1:0,0:0:33:0,0,0	1/1:0,0:0:33:0,0,0	1/1:0,0:0:33:0,0,0	0/0:0,0:0:33:0,0,0	0/0:0,0:0:33:0,0,0	1/1:0,0:0:33:0,0,0	1/1:0,0:0:33:0,0,0	1/1:0,0:0:33:0,0,0	0/0:0,0:0:33:0,0,0	0/0:0,0:0:33:0,0,0	0/0:0,0:0:33:0,0,0
PL01	3576857	SPL01_3576857	C	T	.	PASS	DP=0	GT:AD:DP:GQ:PL	0/0:0,0:0:33:0,0,0	0/0:0,0:0:33:0,0,0	1/1:0,0:0:33:0,0,0	1/1:0,0:0:33:0,0,0	1/1:0,0:0:33:0,0,0	1/1:0,0:0:33:0,0,0	1/1:0,0:0:33:0,0,0	1/1:0,0:0:33:0,0,0	1/1:0,0:0:33:0,0,0	1/1:0,0:0:33:0,0,0	1/1:0,0:0:33:0,0,0	0/0:0,0:0:33:0,0,0	0/0:0,0:0:33:0,0,0	0/0:0,0:0:33:0,0,0	0/1:0,0:0:33:0,0,0	0/0:0,0:0:33:0,0,0	0/0:0,0:0:33:0,0,0	0/0:0,0:0:33:0,0,0	0/0:0,0:0:33:0,0,0	0/1:0,0:0:33:0,0,0	0/0:0,0:0:33:0,0,0	0/0:0,0:0:33:0,0,0	0/0:0,0:0:33:0,0,0	0/0:0,0:0:33:0,0,0	1/1:0,0:0:33:0,0,0	0/1:0,0:0:33:0,0,0	0/0:0,0:0:33:0,0,0
PL01	3637234	SPL01_3637234	C	G	.	PASS	DP=0	GT:AD:DP:GQ:PL	0/0:0,0:0:33:0,0,0	0/0:0,0:0:33:0,0,0	0/0:0,0:0:33:0,0,0	0/0:0,0:0:33:0,0,0	0/0:0,0:0:33:0,0,0	0/0:0,0:0:33:0,0,0	0/0:0,0:0:33:0,0,0	0/0:0,0:0:33:0,0,0	0/0:0,0:0:33:0,0,0	0/0:0,0:0:33:0,0,0	0/0:0,0:0:33:0,0,0	0/0:0,0:0:33:0,0,0	0/0:0,0:0:33:0,0,0	0/0:0,0:0:33:0,0,0	0/0:0,0:0:33:0,0,0	0/0:0,0:0:33:0,0,0	0/0:0,0:0:33:0,0,0	0/0:0,0:0:33:0,0,0	0/0:0,0:0:33:0,0,0	0/0:0,0:0:33:0,0,0	0/0:0,0:0:33:0,0,0	0/0:0,0:0:33:0,0,0	0/0:0,0:0:33:0,0,0	0/0:0,0:0:33:0,0,0	0/0:0,0:0:33:0,0,0	0/0:0,0:0:33:0,0,0	0/0:0,0:0:33:0,0,0
PL01	3684451	SPL01_3684451	A	G	.	PASS	DP=0	GT:AD:DP:GQ:PL	0/1:0,0:0:33:0,0,0	0/1:0,0:0:33:0,0,0	1/1:0,0:0:33:0,0,0	1/1:0,0:0:33:0,0,0	1/1:0,0:0:33:0,0,0	1/1:0,0:0:33:0,0,0	0/1:0,0:0:33:0,0,0	0/0:0,0:0:33:0,0,0	0/1:0,0:0:33:0,0,0	0/0:0,0:0:33:0,0,0	0/1:0,0:0:33:0,0,0	0/0:0,0:0:33:0,0,0	0/0:0,0:0:33:0,0,0	0/0:0,0:0:33:0,0,0	0/1:0,0:0:33:0,0,0	0/0:0,0:0:33:0,0,0	0/0:0,0:0:33:0,0,0	0/0:0,0:0:33:0,0,0	0/0:0,0:0:33:0,0,0	1/1:0,0:0:33:0,0,0	0/0:0,0:0:33:0,0,0	0/0:0,0:0:33:0,0,0	0/0:0,0:0:33:0,0,0	0/0:0,0:0:33:0,0,0	1/1:0,0:0:33:0,0,0	0/1:0,0:0:33:0,0,0	0/0:0,0:0:33:0,0,0
PL01	3709618	SPL01_3709618	C	T	.	PASS	DP=0	GT:AD:DP:GQ:PL	0/0:0,0:0:33:0,0,0	0/0:0,0:0:33:0,0,0	0/0:0,0:0:33:0,0,0	0/0:0,0:0:33:0,0,0	0/0:0,0:0:33:0,0,0	0/0:0,0:0:33:0,0,0	0/1:0,0:0:33:0,0,0	1/1:0,0:0:33:0,0,0	0/0:0,0:0:33:0,0,0	0/0:0,0:0:33:0,0,0	0/0:0,0:0:33:0,0,0	0/0:0,0:0:33:0,0,0	1/1:0,0:0:33:0,0,0	0/0:0,0:0:33:0,0,0	0/1:0,0:0:33:0,0,0	1/1:0,0:0:33:0,0,0	0/0:0,0:0:33:0,0,0	1/1:0,0:0:33:0,0,0	1/1:0,0:0:33:0,0,0	0/0:0,0:0:33:0,0,0	0/0:0,0:0:33:0,0,0	1/1:0,0:0:33:0,0,0	1/1:0,0:0:33:0,0,0	0/1:0,0:0:33:0,0,0	0/0:0,0:0:33:0,0,0	0/0:0,0:0:33:0,0,0	0/0:0,0:0:33:0,0,0
PL01	3721318	SPL01_3721318	A	C	.	PASS	DP=0	GT:AD:DP:GQ:PL	0/0:0,0:0:33:0,0,0	0/0:0,0:0:33:0,0,0	0/1:0,0:0:33:0,0,0	1/1:0,0:0:33:0,0,0	0/1:0,0:0:33:0,0,0	0/0:0,0:0:33:0,0,0	0/0:0,0:0:33:0,0,0	0/0:0,0:0:33:0,0,0	0/0:0,0:0:33:0,0,0	0/0:0,0:0:33:0,0,0	0/0:0,0:0:33:0,0,0	0/0:0,0:0:33:0,0,0	0/0:0,0:0:33:0,0,0	0/0:0,0:0:33:0,0,0	0/0:0,0:0:33:0,0,0	0/0:0,0:0:33:0,0,0	0/0:0,0:0:33:0,0,0	0/0:0,0:0:33:0,0,0	0/0:0,0:0:33:0,0,0	0/0:0,0:0:33:0,0,0	0/0:0,0:0:33:0,0,0	0/0:0,0:0:33:0,0,0	0/0:0,0:0:33:0,0,0	0/0:0,0:0:33:0,0,0	0/0:0,0:0:33:0,0,0	0/1:0,0:0:33:0,0,0	0/0:0,0:0:33:0,0,0
PL01	3721894	SPL01_3721894	C	G	.	PASS	DP=0	GT:AD:DP:GQ:PL	0/0:0,0:0:33:0,0,0	0/0:0,0:0:33:0,0,0	0/0:0,0:0:33:0,0,0	0/0:0,0:0:33:0,0,0	0/0:0,0:0:33:0,0,0	0/0:0,0:0:33:0,0,0	0/0:0,0:0:33:0,0,0	0/0:0,0:0:33:0,0,0	0/0:0,0:0:33:0,0,0	0/0:0,0:0:33:0,0,0	0/0:0,0:0:33:0,0,0	0/0:0,0:0:33:0,0,0	0/0:0,0:0:33:0,0,0	0/0:0,0:0:33:0,0,0	0/0:0,0:0:33:0,0,0	0/0:0,0:0:33:0,0,0	0/0:0,0:0:33:0,0,0	0/0:0,0:0:33:0,0,0	0/0:0,0:0:33:0,0,0	0/0:0,0:0:33:0,0,0	0/0:0,0:0:33:0,0,0	0/0:0,0:0:33:0,0,0	0/0:0,0:0:33:0,0,0	0/0:0,0:0:33:0,0,0	0/0:0,0:0:33:0,0,0	0/0:0,0:0:33:0,0,0	0/0:0,0:0:33:0,0,0
PL01	3725552	SPL01_3725552	G	T	.	PASS	DP=0	GT:AD:DP:GQ:PL	0/0:0,0:0:33:0,0,0	0/0:0,0:0:33:0,0,0	0/1:0,0:0:33:0,0,0	1/1:0,0:0:33:0,0,0	0/1:0,0:0:33:0,0,0	0/0:0,0:0:33:0,0,0	0/0:0,0:0:33:0,0,0	0/0:0,0:0:33:0,0,0	0/0:0,0:0:33:0,0,0	0/0:0,0:0:33:0,0,0	0/0:0,0:0:33:0,0,0	0/0:0,0:0:33:0,0,0	0/0:0,0:0:33:0,0,0	0/0:0,0:0:33:0,0,0	0/0:0,0:0:33:0,0,0	0/0:0,0:0:33:0,0,0	0/0:0,0:0:33:0,0,0	0/0:0,0:0:33:0,0,0	0/0:0,0:0:33:0,0,0	0/0:0,0:0:33:0,0,0	0/0:0,0:0:33:0,0,0	0/0:0,0:0:33:0,0,0	0/0:0,0:0:33:0,0,0	0/0:0,0:0:33:0,0,0	0/0:0,0:0:33:0,0,0	0/1:0,0:0:33:0,0,0	0/0:0,0:0:33:0,0,0
PL01	3725603	SPL01_3725603	C	T	.	PASS	DP=0	GT:AD:DP:GQ:PL	0/0:0,0:0:33:0,0,0	0/0:0,0:0:33:0,0,0	0/0:0,0:0:33:0,0,0	0/0:0,0:0:33:0,0,0	0/0:0,0:0:33:0,0,0	0/0:0,0:0:33:0,0,0	0/0:0,0:0:33:0,0,0	0/0:0,0:0:33:0,0,0	0/0:0,0:0:33:0,0,0	0/0:0,0:0:33:0,0,0	0/0:0,0:0:33:0,0,0	0/0:0,0:0:33:0,0,0	0/0:0,0:0:33:0,0,0	0/0:0,0:0:33:0,0,0	0/0:0,0:0:33:0,0,0	0/0:0,0:0:33:0,0,0	0/0:0,0:0:33:0,0,0	0/0:0,0:0:33:0,0,0	0/0:0,0:0:33:0,0,0	0/0:0,0:0:33:0,0,0	0/0:0,0:0:33:0,0,0	0/0:0,0:0:33:0,0,0	0/0:0,0:0:33:0,0,0	0/0:0,0:0:33:0,0,0	0/0:0,0:0:33:0,0,0	0/0:0,0:0:33:0,0,0	0/0:0,0:0:33:0,0,0
PL01	3725616	SPL01_3725616	G	A	.	PASS	DP=0	GT:AD:DP:GQ:PL	1/0:0,0:0:33:0,0,0	1/0:0,0:0:33:0,0,0	0/0:0,0:0:33:0,0,0	0/0:0,0:0:33:0,0,0	0/0:0,0:0:33:0,0,0	0/0:0,0:0:33:0,0,0	0/0:0,0:0:33:0,0,0	0/0:0,0:0:33:0,0,0	0/0:0,0:0:33:0,0,0	1/0:0,0:0:33:0,0,0	0/0:0,0:0:33:0,0,0	1/1:0,0:0:33:0,0,0	0/0:0,0:0:33:0,0,0	1/1:0,0:0:33:0,0,0	0/0:0,0:0:33:0,0,0	0/0:0,0:0:33:0,0,0	1/0:0,0:0:33:0,0,0	0/0:0,0:0:33:0,0,0	0/0:0,0:0:33:0,0,0	0/0:0,0:0:33:0,0,0	0/0:0,0:0:33:0,0,0	0/0:0,0:0:33:0,0,0	0/0:0,0:0:33:0,0,0	1/0:0,0:0:33:0,0,0	1/0:0,0:0:33:0,0,0	0/0:0,0:0:33:0,0,0	0/0:0,0:0:33:0,0,0
PL01	3725625	SPL01_3725625	G	A	.	PASS	DP=0	GT:AD:DP:GQ:PL	1/0:0,0:0:33:0,0,0	1/0:0,0:0:33:0,0,0	1/0:0,0:0:33:0,0,0	0/0:0,0:0:33:0,0,0	1/0:0,0:0:33:0,0,0	1/1:0,0:0:33:0,0,0	1/0:0,0:0:33:0,0,0	0/0:0,0:0:33:0,0,0	1/1:0,0:0:33:0,0,0	1/0:0,0:0:33:0,0,0	1/1:0,0:0:33:0,0,0	0/0:0,0:0:33:0,0,0	0/0:0,0:0:33:0,0,0	0/0:0,0:0:33:0,0,0	1/0:0,0:0:33:0,0,0	0/0:0,0:0:33:0,0,0	0/0:0,0:0:33:0,0,0	0/0:0,0:0:33:0,0,0	0/0:0,0:0:33:0,0,0	1/1:0,0:0:33:0,0,0	0/0:0,0:0:33:0,0,0	0/0:0,0:0:33:0,0,0	0/0:0,0:0:33:0,0,0	0/0:0,0:0:33:0,0,0	1/0:0,0:0:33:0,0,0	1/0:0,0:0:33:0,0,0	1/1:0,0:0:33:0,0,0
PL01	3725642	SPL01_3725642	A	G	.	PASS	DP=0	GT:AD:DP:GQ:PL	0/1:0,0:0:33:0,0,0	0/1:0,0:0:33:0,0,0	0/0:0,0:0:33:0,0,0	0/0:0,0:0:33:0,0,0	0/0:0,0:0:33:0,0,0	0/0:0,0:0:33:0,0,0	0/0:0,0:0:33:0,0,0	0/0:0,0:0:33:0,0,0	0/0:0,0:0:33:0,0,0	0/1:0,0:0:33:0,0,0	0/0:0,0:0:33:0,0,0	1/1:0,0:0:33:0,0,0	0/0:0,0:0:33:0,0,0	1/1:0,0:0:33:0,0,0	0/0:0,0:0:33:0,0,0	0/0:0,0:0:33:0,0,0	0/1:0,0:0:33:0,0,0	0/0:0,0:0:33:0,0,0	0/0:0,0:0:33:0,0,0	0/0:0,0:0:33:0,0,0	0/0:0,0:0:33:0,0,0	0/0:0,0:0:33:0,0,0	0/0:0,0:0:33:0,0,0	0/1:0,0:0:33:0,0,0	0/1:0,0:0:33:0,0,0	0/0:0,0:0:33:0,0,0	0/0:0,0:0:33:0,0,0
PL01	3725651	SPL01_3725651	C	A	.	PASS	DP=0	GT:AD:DP:GQ:PL	1/0:0,0:0:33:0,0,0	1/0:0,0:0:33:0,0,0	0/0:0,0:0:33:0,0,0	0/0:0,0:0:33:0,0,0	0/0:0,0:0:33:0,0,0	0/0:0,0:0:33:0,0,0	0/0:0,0:0:33:0,0,0	0/0:0,0:0:33:0,0,0	0/0:0,0:0:33:0,0,0	1/0:0,0:0:33:0,0,0	0/0:0,0:0:33:0,0,0	1/1:0,0:0:33:0,0,0	0/0:0,0:0:33:0,0,0	1/1:0,0:0:33:0,0,0	0/0:0,0:0:33:0,0,0	0/0:0,0:0:33:0,0,0	1/0:0,0:0:33:0,0,0	0/0:0,0:0:33:0,0,0	0/0:0,0:0:33:0,0,0	0/0:0,0:0:33:0,0,0	0/0:0,0:0:33:0,0,0	0/0:0,0:0:33:0,0,0	0/0:0,0:0:33:0,0,0	1/0:0,0:0:33:0,0,0	1/0:0,0:0:33:0,0,0	0/0:0,0:0:33:0,0,0	0/0:0,0:0:33:0,0,0
PL01	3730532	SPL01_3730532	C	A	.	PASS	DP=0	GT:AD:DP:GQ:PL	1/0:0,0:0:33:0,0,0	1/0:0,0:0:33:0,0,0	0/0:0,0:0:33:0,0,0	0/0:0,0:0:33:0,0,0	0/0:0,0:0:33:0,0,0	0/0:0,0:0:33:0,0,0	0/0:0,0:0:33:0,0,0	0/0:0,0:0:33:0,0,0	0/0:0,0:0:33:0,0,0	1/0:0,0:0:33:0,0,0	0/0:0,0:0:33:0,0,0	1/1:0,0:0:33:0,0,0	0/0:0,0:0:33:0,0,0	1/1:0,0:0:33:0,0,0	0/0:0,0:0:33:0,0,0	0/0:0,0:0:33:0,0,0	1/0:0,0:0:33:0,0,0	0/0:0,0:0:33:0,0,0	0/0:0,0:0:33:0,0,0	0/0:0,0:0:33:0,0,0	0/0:0,0:0:33:0,0,0	0/0:0,0:0:33:0,0,0	0/0:0,0:0:33:0,0,0	1/0:0,0:0:33:0,0,0	1/0:0,0:0:33:0,0,0	0/0:0,0:0:33:0,0,0	0/0:0,0:0:33:0,0,0
PL01	3731343	SPL01_3731343	A	T	.	PASS	DP=0	GT:AD:DP:GQ:PL	0/1:0,0:0:33:0,0,0	0/1:0,0:0:33:0,0,0	0/0:0,0:0:33:0,0,0	0/0:0,0:0:33:0,0,0	0/0:0,0:0:33:0,0,0	0/0:0,0:0:33:0,0,0	0/0:0,0:0:33:0,0,0	0/0:0,0:0:33:0,0,0	0/0:0,0:0:33:0,0,0	0/1:0,0:0:33:0,0,0	0/0:0,0:0:33:0,0,0	1/1:0,0:0:33:0,0,0	0/0:0,0:0:33:0,0,0	1/1:0,0:0:33:0,0,0	0/0:0,0:0:33:0,0,0	0/0:0,0:0:33:0,0,0	1/1:0,0:0:33:0,0,0	0/0:0,0:0:33:0,0,0	0/0:0,0:0:33:0,0,0	0/0:0,0:0:33:0,0,0	0/0:0,0:0:33:0,0,0	0/0:0,0:0:33:0,0,0	0/0:0,0:0:33:0,0,0	0/1:0,0:0:33:0,0,0	0/1:0,0:0:33:0,0,0	0/0:0,0:0:33:0,0,0	0/0:0,0:0:33:0,0,0
PL01	3750697	SPL01_3750697	A	T	.	PASS	DP=0	GT:AD:DP:GQ:PL	0/0:0,0:0:33:0,0,0	0/0:0,0:0:33:0,0,0	0/0:0,0:0:33:0,0,0	0/0:0,0:0:33:0,0,0	0/0:0,0:0:33:0,0,0	0/0:0,0:0:33:0,0,0	0/0:0,0:0:33:0,0,0	0/0:0,0:0:33:0,0,0	0/0:0,0:0:33:0,0,0	0/0:0,0:0:33:0,0,0	0/0:0,0:0:33:0,0,0	0/0:0,0:0:33:0,0,0	0/0:0,0:0:33:0,0,0	0/0:0,0:0:33:0,0,0	0/0:0,0:0:33:0,0,0	0/0:0,0:0:33:0,0,0	0/0:0,0:0:33:0,0,0	0/0:0,0:0:33:0,0,0	0/0:0,0:0:33:0,0,0	0/0:0,0:0:33:0,0,0	0/0:0,0:0:33:0,0,0	0/0:0,0:0:33:0,0,0	0/0:0,0:0:33:0,0,0	0/0:0,0:0:33:0,0,0	0/0:0,0:0:33:0,0,0	0/0:0,0:0:33:0,0,0	0/0:0,0:0:33:0,0,0
PL01	3750782	SPL01_3750782	G	T	.	PASS	DP=0	GT:AD:DP:GQ:PL	1/1:0,0:0:33:0,0,0	1/1:0,0:0:33:0,0,0	1/1:0,0:0:33:0,0,0	1/1:0,0:0:33:0,0,0	1/1:0,0:0:33:0,0,0	1/1:0,0:0:33:0,0,0	0/1:0,0:0:33:0,0,0	0/0:0,0:0:33:0,0,0	1/1:0,0:0:33:0,0,0	0/1:0,0:0:33:0,0,0	1/1:0,0:0:33:0,0,0	1/1:0,0:0:33:0,0,0	0/0:0,0:0:33:0,0,0	0/0:0,0:0:33:0,0,0	0/1:0,0:0:33:0,0,0	0/0:0,0:0:33:0,0,0	0/0:0,0:0:33:0,0,0	0/0:0,0:0:33:0,0,0	0/0:0,0:0:33:0,0,0	1/1:0,0:0:33:0,0,0	0/0:0,0:0:33:0,0,0	0/0:0,0:0:33:0,0,0	0/0:0,0:0:33:0,0,0	0/0:0,0:0:33:0,0,0	1/1:0,0:0:33:0,0,0	1/1:0,0:0:33:0,0,0	1/1:0,0:0:33:0,0,0
PL01	3752907	SPL01_3752907	G	A	.	PASS	DP=0	GT:AD:DP:GQ:PL	0/0:0,0:0:33:0,0,0	0/0:0,0:0:33:0,0,0	0/0:0,0:0:33:0,0,0	0/0:0,0:0:33:0,0,0	0/0:0,0:0:33:0,0,0	0/0:0,0:0:33:0,0,0	0/0:0,0:0:33:0,0,0	0/0:0,0:0:33:0,0,0	0/0:0,0:0:33:0,0,0	0/0:0,0:0:33:0,0,0	0/0:0,0:0:33:0,0,0	0/0:0,0:0:33:0,0,0	0/0:0,0:0:33:0,0,0	0/0:0,0:0:33:0,0,0	0/0:0,0:0:33:0,0,0	0/0:0,0:0:33:0,0,0	0/0:0,0:0:33:0,0,0	0/0:0,0:0:33:0,0,0	0/0:0,0:0:33:0,0,0	0/0:0,0:0:33:0,0,0	0/0:0,0:0:33:0,0,0	0/0:0,0:0:33:0,0,0	0/0:0,0:0:33:0,0,0	0/0:0,0:0:33:0,0,0	0/0:0,0:0:33:0,0,0	0/0:0,0:0:33:0,0,0	0/0:0,0:0:33:0,0,0
PL01	3769725	SPL01_3769725	T	C	.	PASS	DP=0	GT:AD:DP:GQ:PL	0/0:0,0:0:33:0,0,0	0/0:0,0:0:33:0,0,0	0/0:0,0:0:33:0,0,0	0/0:0,0:0:33:0,0,0	0/0:0,0:0:33:0,0,0	0/0:0,0:0:33:0,0,0	0/0:0,0:0:33:0,0,0	0/0:0,0:0:33:0,0,0	0/0:0,0:0:33:0,0,0	0/0:0,0:0:33:0,0,0	0/0:0,0:0:33:0,0,0	0/0:0,0:0:33:0,0,0	0/0:0,0:0:33:0,0,0	0/0:0,0:0:33:0,0,0	0/0:0,0:0:33:0,0,0	0/0:0,0:0:33:0,0,0	0/0:0,0:0:33:0,0,0	0/0:0,0:0:33:0,0,0	0/0:0,0:0:33:0,0,0	0/0:0,0:0:33:0,0,0	0/0:0,0:0:33:0,0,0	0/0:0,0:0:33:0,0,0	0/0:0,0:0:33:0,0,0	0/0:0,0:0:33:0,0,0	0/0:0,0:0:33:0,0,0	0/0:0,0:0:33:0,0,0	0/0:0,0:0:33:0,0,0
PL01	3775295	SPL01_3775295	C	A	.	PASS	DP=0	GT:AD:DP:GQ:PL	0/0:0,0:0:33:0,0,0	0/0:0,0:0:33:0,0,0	./.:0,0:0	./.:0,0:0	./.:0,0:0	./.:0,0:0	0/0:0,0:0:33:0,0,0	0/0:0,0:0:33:0,0,0	0/0:0,0:0:33:0,0,0	0/0:0,0:0:33:0,0,0	0/0:0,0:0:33:0,0,0	0/0:0,0:0:33:0,0,0	0/0:0,0:0:33:0,0,0	0/0:0,0:0:33:0,0,0	0/0:0,0:0:33:0,0,0	0/0:0,0:0:33:0,0,0	0/0:0,0:0:33:0,0,0	0/0:0,0:0:33:0,0,0	0/0:0,0:0:33:0,0,0	./.:0,0:0	0/0:0,0:0:33:0,0,0	0/0:0,0:0:33:0,0,0	0/0:0,0:0:33:0,0,0	0/0:0,0:0:33:0,0,0	0/0:0,0:0:33:0,0,0	./.:0,0:0	./.:0,0:0
PL01	3784512	SPL01_3784512	G	T	.	PASS	DP=0	GT:AD:DP:GQ:PL	0/1:0,0:0:33:0,0,0	0/1:0,0:0:33:0,0,0	0/0:0,0:0:33:0,0,0	0/0:0,0:0:33:0,0,0	0/0:0,0:0:33:0,0,0	0/0:0,0:0:33:0,0,0	0/0:0,0:0:33:0,0,0	0/0:0,0:0:33:0,0,0	0/0:0,0:0:33:0,0,0	0/1:0,0:0:33:0,0,0	0/0:0,0:0:33:0,0,0	1/1:0,0:0:33:0,0,0	0/0:0,0:0:33:0,0,0	0/0:0,0:0:33:0,0,0	0/0:0,0:0:33:0,0,0	0/0:0,0:0:33:0,0,0	1/1:0,0:0:33:0,0,0	0/0:0,0:0:33:0,0,0	0/0:0,0:0:33:0,0,0	0/0:0,0:0:33:0,0,0	1/1:0,0:0:33:0,0,0	0/0:0,0:0:33:0,0,0	0/0:0,0:0:33:0,0,0	0/1:0,0:0:33:0,0,0	0/1:0,0:0:33:0,0,0	0/0:0,0:0:33:0,0,0	0/0:0,0:0:33:0,0,0
PL01	3829990	SPL01_3829990	T	C	.	PASS	DP=0	GT:AD:DP:GQ:PL	1/0:0,0:0:33:0,0,0	1/0:0,0:0:33:0,0,0	1/1:0,0:0:33:0,0,0	1/1:0,0:0:33:0,0,0	1/1:0,0:0:33:0,0,0	1/1:0,0:0:33:0,0,0	1/0:0,0:0:33:0,0,0	0/0:0,0:0:33:0,0,0	1/1:0,0:0:33:0,0,0	1/0:0,0:0:33:0,0,0	1/1:0,0:0:33:0,0,0	0/0:0,0:0:33:0,0,0	0/0:0,0:0:33:0,0,0	0/0:0,0:0:33:0,0,0	1/0:0,0:0:33:0,0,0	0/0:0,0:0:33:0,0,0	0/0:0,0:0:33:0,0,0	0/0:0,0:0:33:0,0,0	0/0:0,0:0:33:0,0,0	1/1:0,0:0:33:0,0,0	0/0:0,0:0:33:0,0,0	0/0:0,0:0:33:0,0,0	0/0:0,0:0:33:0,0,0	0/0:0,0:0:33:0,0,0	1/0:0,0:0:33:0,0,0	1/1:0,0:0:33:0,0,0	1/1:0,0:0:33:0,0,0
PL01	3879415	SPL01_3879415	T	A	.	PASS	DP=0	GT:AD:DP:GQ:PL	0/0:0,0:0:33:0,0,0	0/0:0,0:0:33:0,0,0	0/0:0,0:0:33:0,0,0	0/0:0,0:0:33:0,0,0	0/0:0,0:0:33:0,0,0	0/0:0,0:0:33:0,0,0	0/0:0,0:0:33:0,0,0	0/0:0,0:0:33:0,0,0	0/0:0,0:0:33:0,0,0	0/0:0,0:0:33:0,0,0	0/0:0,0:0:33:0,0,0	0/0:0,0:0:33:0,0,0	0/0:0,0:0:33:0,0,0	0/0:0,0:0:33:0,0,0	0/0:0,0:0:33:0,0,0	0/0:0,0:0:33:0,0,0	0/0:0,0:0:33:0,0,0	0/0:0,0:0:33:0,0,0	0/0:0,0:0:33:0,0,0	0/0:0,0:0:33:0,0,0	0/0:0,0:0:33:0,0,0	0/0:0,0:0:33:0,0,0	0/0:0,0:0:33:0,0,0	0/0:0,0:0:33:0,0,0	0/0:0,0:0:33:0,0,0	0/0:0,0:0:33:0,0,0	0/0:0,0:0:33:0,0,0
PL01	3879465	SPL01_3879465	C	T	.	PASS	DP=0	GT:AD:DP:GQ:PL	0/0:0,0:0:33:0,0,0	0/0:0,0:0:33:0,0,0	0/0:0,0:0:33:0,0,0	0/0:0,0:0:33:0,0,0	0/0:0,0:0:33:0,0,0	0/0:0,0:0:33:0,0,0	0/0:0,0:0:33:0,0,0	0/0:0,0:0:33:0,0,0	0/0:0,0:0:33:0,0,0	0/0:0,0:0:33:0,0,0	0/0:0,0:0:33:0,0,0	0/0:0,0:0:33:0,0,0	0/0:0,0:0:33:0,0,0	0/0:0,0:0:33:0,0,0	0/0:0,0:0:33:0,0,0	0/0:0,0:0:33:0,0,0	0/0:0,0:0:33:0,0,0	0/0:0,0:0:33:0,0,0	0/0:0,0:0:33:0,0,0	0/0:0,0:0:33:0,0,0	0/0:0,0:0:33:0,0,0	0/0:0,0:0:33:0,0,0	0/0:0,0:0:33:0,0,0	0/0:0,0:0:33:0,0,0	0/0:0,0:0:33:0,0,0	0/0:0,0:0:33:0,0,0	0/0:0,0:0:33:0,0,0
PL01	3894944	SPL01_3894944	A	G	.	PASS	DP=0	GT:AD:DP:GQ:PL	0/1:0,0:0:33:0,0,0	0/1:0,0:0:33:0,0,0	0/0:0,0:0:33:0,0,0	0/0:0,0:0:33:0,0,0	0/0:0,0:0:33:0,0,0	0/0:0,0:0:33:0,0,0	0/0:0,0:0:33:0,0,0	0/0:0,0:0:33:0,0,0	0/0:0,0:0:33:0,0,0	0/0:0,0:0:33:0,0,0	0/0:0,0:0:33:0,0,0	1/1:0,0:0:33:0,0,0	0/0:0,0:0:33:0,0,0	1/1:0,0:0:33:0,0,0	0/0:0,0:0:33:0,0,0	0/0:0,0:0:33:0,0,0	0/0:0,0:0:33:0,0,0	0/0:0,0:0:33:0,0,0	0/0:0,0:0:33:0,0,0	0/0:0,0:0:33:0,0,0	1/1:0,0:0:33:0,0,0	0/0:0,0:0:33:0,0,0	0/0:0,0:0:33:0,0,0	1/1:0,0:0:33:0,0,0	0/1:0,0:0:33:0,0,0	0/0:0,0:0:33:0,0,0	0/0:0,0:0:33:0,0,0
PL01	3971078	SPL01_3971078	G	C	.	PASS	DP=0	GT:AD:DP:GQ:PL	0/0:0,0:0:33:0,0,0	0/0:0,0:0:33:0,0,0	0/0:0,0:0:33:0,0,0	0/0:0,0:0:33:0,0,0	0/0:0,0:0:33:0,0,0	0/0:0,0:0:33:0,0,0	0/0:0,0:0:33:0,0,0	0/0:0,0:0:33:0,0,0	0/0:0,0:0:33:0,0,0	0/0:0,0:0:33:0,0,0	0/0:0,0:0:33:0,0,0	0/0:0,0:0:33:0,0,0	0/0:0,0:0:33:0,0,0	0/0:0,0:0:33:0,0,0	0/0:0,0:0:33:0,0,0	0/0:0,0:0:33:0,0,0	0/0:0,0:0:33:0,0,0	0/0:0,0:0:33:0,0,0	0/0:0,0:0:33:0,0,0	0/0:0,0:0:33:0,0,0	0/0:0,0:0:33:0,0,0	0/0:0,0:0:33:0,0,0	0/0:0,0:0:33:0,0,0	0/1:0,0:0:33:0,0,0	0/0:0,0:0:33:0,0,0	0/0:0,0:0:33:0,0,0	0/0:0,0:0:33:0,0,0
PL01	3971423	SPL01_3971423	A	T	.	PASS	DP=0	GT:AD:DP:GQ:PL	0/0:0,0:0:33:0,0,0	0/0:0,0:0:33:0,0,0	0/0:0,0:0:33:0,0,0	0/0:0,0:0:33:0,0,0	0/0:0,0:0:33:0,0,0	0/0:0,0:0:33:0,0,0	0/0:0,0:0:33:0,0,0	0/0:0,0:0:33:0,0,0	0/0:0,0:0:33:0,0,0	0/0:0,0:0:33:0,0,0	0/0:0,0:0:33:0,0,0	0/0:0,0:0:33:0,0,0	0/0:0,0:0:33:0,0,0	0/0:0,0:0:33:0,0,0	0/0:0,0:0:33:0,0,0	0/0:0,0:0:33:0,0,0	0/0:0,0:0:33:0,0,0	0/0:0,0:0:33:0,0,0	0/0:0,0:0:33:0,0,0	0/0:0,0:0:33:0,0,0	0/0:0,0:0:33:0,0,0	0/0:0,0:0:33:0,0,0	0/0:0,0:0:33:0,0,0	0/0:0,0:0:33:0,0,0	0/0:0,0:0:33:0,0,0	0/0:0,0:0:33:0,0,0	0/0:0,0:0:33:0,0,0
PL01	4002167	SPL01_4002167	A	G	.	PASS	DP=0	GT:AD:DP:GQ:PL	0/0:0,0:0:33:0,0,0	0/0:0,0:0:33:0,0,0	0/0:0,0:0:33:0,0,0	0/0:0,0:0:33:0,0,0	0/0:0,0:0:33:0,0,0	0/1:0,0:0:33:0,0,0	0/0:0,0:0:33:0,0,0	0/0:0,0:0:33:0,0,0	0/1:0,0:0:33:0,0,0	1/1:0,0:0:33:0,0,0	0/1:0,0:0:33:0,0,0	0/0:0,0:0:33:0,0,0	0/0:0,0:0:33:0,0,0	0/0:0,0:0:33:0,0,0	0/0:0,0:0:33:0,0,0	0/0:0,0:0:33:0,0,0	0/0:0,0:0:33:0,0,0	0/0:0,0:0:33:0,0,0	0/0:0,0:0:33:0,0,0	0/0:0,0:0:33:0,0,0	0/0:0,0:0:33:0,0,0	0/0:0,0:0:33:0,0,0	0/0:0,0:0:33:0,0,0	0/1:0,0:0:33:0,0,0	0/1:0,0:0:33:0,0,0	0/0:0,0:0:33:0,0,0	0/0:0,0:0:33:0,0,0
PL01	4104538	SPL01_4104538	G	A	.	PASS	DP=0	GT:AD:DP:GQ:PL	0/0:0,0:0:33:0,0,0	0/0:0,0:0:33:0,0,0	0/0:0,0:0:33:0,0,0	0/0:0,0:0:33:0,0,0	0/0:0,0:0:33:0,0,0	0/0:0,0:0:33:0,0,0	0/0:0,0:0:33:0,0,0	0/0:0,0:0:33:0,0,0	0/0:0,0:0:33:0,0,0	0/0:0,0:0:33:0,0,0	0/0:0,0:0:33:0,0,0	0/0:0,0:0:33:0,0,0	0/0:0,0:0:33:0,0,0	0/0:0,0:0:33:0,0,0	0/0:0,0:0:33:0,0,0	0/0:0,0:0:33:0,0,0	0/0:0,0:0:33:0,0,0	0/0:0,0:0:33:0,0,0	0/0:0,0:0:33:0,0,0	0/0:0,0:0:33:0,0,0	0/0:0,0:0:33:0,0,0	0/0:0,0:0:33:0,0,0	0/0:0,0:0:33:0,0,0	0/0:0,0:0:33:0,0,0	0/0:0,0:0:33:0,0,0	0/0:0,0:0:33:0,0,0	0/0:0,0:0:33:0,0,0
PL01	4104557	SPL01_4104557	C	A	.	PASS	DP=0	GT:AD:DP:GQ:PL	0/0:0,0:0:33:0,0,0	0/0:0,0:0:33:0,0,0	0/0:0,0:0:33:0,0,0	0/0:0,0:0:33:0,0,0	0/0:0,0:0:33:0,0,0	1/0:0,0:0:33:0,0,0	0/0:0,0:0:33:0,0,0	0/0:0,0:0:33:0,0,0	1/0:0,0:0:33:0,0,0	1/1:0,0:0:33:0,0,0	1/0:0,0:0:33:0,0,0	0/0:0,0:0:33:0,0,0	0/0:0,0:0:33:0,0,0	0/0:0,0:0:33:0,0,0	0/0:0,0:0:33:0,0,0	0/0:0,0:0:33:0,0,0	0/0:0,0:0:33:0,0,0	0/0:0,0:0:33:0,0,0	0/0:0,0:0:33:0,0,0	0/0:0,0:0:33:0,0,0	0/0:0,0:0:33:0,0,0	0/0:0,0:0:33:0,0,0	0/0:0,0:0:33:0,0,0	0/0:0,0:0:33:0,0,0	1/0:0,0:0:33:0,0,0	0/0:0,0:0:33:0,0,0	0/0:0,0:0:33:0,0,0
PL01	4139511	SPL01_4139511	T	A	.	PASS	DP=0	GT:AD:DP:GQ:PL	0/0:0,0:0:33:0,0,0	0/0:0,0:0:33:0,0,0	0/0:0,0:0:33:0,0,0	0/0:0,0:0:33:0,0,0	0/0:0,0:0:33:0,0,0	0/0:0,0:0:33:0,0,0	0/0:0,0:0:33:0,0,0	0/0:0,0:0:33:0,0,0	0/0:0,0:0:33:0,0,0	0/0:0,0:0:33:0,0,0	0/0:0,0:0:33:0,0,0	0/0:0,0:0:33:0,0,0	0/0:0,0:0:33:0,0,0	0/0:0,0:0:33:0,0,0	0/0:0,0:0:33:0,0,0	0/0:0,0:0:33:0,0,0	0/0:0,0:0:33:0,0,0	0/0:0,0:0:33:0,0,0	0/0:0,0:0:33:0,0,0	0/0:0,0:0:33:0,0,0	0/0:0,0:0:33:0,0,0	0/0:0,0:0:33:0,0,0	0/0:0,0:0:33:0,0,0	0/0:0,0:0:33:0,0,0	0/0:0,0:0:33:0,0,0	0/0:0,0:0:33:0,0,0	0/0:0,0:0:33:0,0,0
PL01	4156215	SPL01_4156215	C	T	.	PASS	DP=0	GT:AD:DP:GQ:PL	0/0:0,0:0:33:0,0,0	0/0:0,0:0:33:0,0,0	0/0:0,0:0:33:0,0,0	0/0:0,0:0:33:0,0,0	0/0:0,0:0:33:0,0,0	0/0:0,0:0:33:0,0,0	0/0:0,0:0:33:0,0,0	0/0:0,0:0:33:0,0,0	0/0:0,0:0:33:0,0,0	0/0:0,0:0:33:0,0,0	0/0:0,0:0:33:0,0,0	0/0:0,0:0:33:0,0,0	0/0:0,0:0:33:0,0,0	0/0:0,0:0:33:0,0,0	0/0:0,0:0:33:0,0,0	0/0:0,0:0:33:0,0,0	0/0:0,0:0:33:0,0,0	0/0:0,0:0:33:0,0,0	0/0:0,0:0:33:0,0,0	0/0:0,0:0:33:0,0,0	0/0:0,0:0:33:0,0,0	0/0:0,0:0:33:0,0,0	0/0:0,0:0:33:0,0,0	0/0:0,0:0:33:0,0,0	0/0:0,0:0:33:0,0,0	0/0:0,0:0:33:0,0,0	0/0:0,0:0:33:0,0,0
PL01	4156246	SPL01_4156246	A	G	.	PASS	DP=0	GT:AD:DP:GQ:PL	0/1:0,0:0:33:0,0,0	0/1:0,0:0:33:0,0,0	0/1:0,0:0:33:0,0,0	0/0:0,0:0:33:0,0,0	0/1:0,0:0:33:0,0,0	1/1:0,0:0:33:0,0,0	0/1:0,0:0:33:0,0,0	0/0:0,0:0:33:0,0,0	0/1:0,0:0:33:0,0,0	0/0:0,0:0:33:0,0,0	0/1:0,0:0:33:0,0,0	0/0:0,0:0:33:0,0,0	0/0:0,0:0:33:0,0,0	0/0:0,0:0:33:0,0,0	0/1:0,0:0:33:0,0,0	0/0:0,0:0:33:0,0,0	0/0:0,0:0:33:0,0,0	0/0:0,0:0:33:0,0,0	0/0:0,0:0:33:0,0,0	1/1:0,0:0:33:0,0,0	0/0:0,0:0:33:0,0,0	0/0:0,0:0:33:0,0,0	0/0:0,0:0:33:0,0,0	0/0:0,0:0:33:0,0,0	0/1:0,0:0:33:0,0,0	0/1:0,0:0:33:0,0,0	1/1:0,0:0:33:0,0,0
PL01	4157108	SPL01_4157108	T	G	.	PASS	DP=0	GT:AD:DP:GQ:PL	0/0:0,0:0:33:0,0,0	0/0:0,0:0:33:0,0,0	0/0:0,0:0:33:0,0,0	0/0:0,0:0:33:0,0,0	0/0:0,0:0:33:0,0,0	0/0:0,0:0:33:0,0,0	0/0:0,0:0:33:0,0,0	0/0:0,0:0:33:0,0,0	0/0:0,0:0:33:0,0,0	0/0:0,0:0:33:0,0,0	0/0:0,0:0:33:0,0,0	0/0:0,0:0:33:0,0,0	0/0:0,0:0:33:0,0,0	0/0:0,0:0:33:0,0,0	0/0:0,0:0:33:0,0,0	0/0:0,0:0:33:0,0,0	0/0:0,0:0:33:0,0,0	0/0:0,0:0:33:0,0,0	0/0:0,0:0:33:0,0,0	0/0:0,0:0:33:0,0,0	0/0:0,0:0:33:0,0,0	0/0:0,0:0:33:0,0,0	0/0:0,0:0:33:0,0,0	0/0:0,0:0:33:0,0,0	0/0:0,0:0:33:0,0,0	0/0:0,0:0:33:0,0,0	0/0:0,0:0:33:0,0,0
PL01	4157241	SPL01_4157241	G	A	.	PASS	DP=0	GT:AD:DP:GQ:PL	0/0:0,0:0:33:0,0,0	0/0:0,0:0:33:0,0,0	0/0:0,0:0:33:0,0,0	0/0:0,0:0:33:0,0,0	0/0:0,0:0:33:0,0,0	0/0:0,0:0:33:0,0,0	0/0:0,0:0:33:0,0,0	0/0:0,0:0:33:0,0,0	0/0:0,0:0:33:0,0,0	0/0:0,0:0:33:0,0,0	0/0:0,0:0:33:0,0,0	0/0:0,0:0:33:0,0,0	0/0:0,0:0:33:0,0,0	0/0:0,0:0:33:0,0,0	0/0:0,0:0:33:0,0,0	0/0:0,0:0:33:0,0,0	0/0:0,0:0:33:0,0,0	0/0:0,0:0:33:0,0,0	0/0:0,0:0:33:0,0,0	0/0:0,0:0:33:0,0,0	0/0:0,0:0:33:0,0,0	0/0:0,0:0:33:0,0,0	0/0:0,0:0:33:0,0,0	0/0:0,0:0:33:0,0,0	0/0:0,0:0:33:0,0,0	0/0:0,0:0:33:0,0,0	0/0:0,0:0:33:0,0,0
PL01	4224808	SPL01_4224808	C	T	.	PASS	DP=0	GT:AD:DP:GQ:PL	0/0:0,0:0:33:0,0,0	0/0:0,0:0:33:0,0,0	0/0:0,0:0:33:0,0,0	0/0:0,0:0:33:0,0,0	0/0:0,0:0:33:0,0,0	0/0:0,0:0:33:0,0,0	0/0:0,0:0:33:0,0,0	0/0:0,0:0:33:0,0,0	0/0:0,0:0:33:0,0,0	0/0:0,0:0:33:0,0,0	0/0:0,0:0:33:0,0,0	0/0:0,0:0:33:0,0,0	0/0:0,0:0:33:0,0,0	0/0:0,0:0:33:0,0,0	0/0:0,0:0:33:0,0,0	0/0:0,0:0:33:0,0,0	0/0:0,0:0:33:0,0,0	0/0:0,0:0:33:0,0,0	0/0:0,0:0:33:0,0,0	0/0:0,0:0:33:0,0,0	0/0:0,0:0:33:0,0,0	0/0:0,0:0:33:0,0,0	0/0:0,0:0:33:0,0,0	0/0:0,0:0:33:0,0,0	0/0:0,0:0:33:0,0,0	0/0:0,0:0:33:0,0,0	0/0:0,0:0:33:0,0,0
PL01	4242713	SPL01_4242713	G	T	.	PASS	DP=0	GT:AD:DP:GQ:PL	0/0:0,0:0:33:0,0,0	0/0:0,0:0:33:0,0,0	0/0:0,0:0:33:0,0,0	0/0:0,0:0:33:0,0,0	0/0:0,0:0:33:0,0,0	0/0:0,0:0:33:0,0,0	0/0:0,0:0:33:0,0,0	0/0:0,0:0:33:0,0,0	0/0:0,0:0:33:0,0,0	0/0:0,0:0:33:0,0,0	0/0:0,0:0:33:0,0,0	0/0:0,0:0:33:0,0,0	0/0:0,0:0:33:0,0,0	0/0:0,0:0:33:0,0,0	0/0:0,0:0:33:0,0,0	0/0:0,0:0:33:0,0,0	0/0:0,0:0:33:0,0,0	0/0:0,0:0:33:0,0,0	0/0:0,0:0:33:0,0,0	0/0:0,0:0:33:0,0,0	0/0:0,0:0:33:0,0,0	0/0:0,0:0:33:0,0,0	0/0:0,0:0:33:0,0,0	0/0:0,0:0:33:0,0,0	0/0:0,0:0:33:0,0,0	0/0:0,0:0:33:0,0,0	0/0:0,0:0:33:0,0,0
PL01	4422670	SPL01_4422670	G	A	.	PASS	DP=0	GT:AD:DP:GQ:PL	0/0:0,0:0:33:0,0,0	0/0:0,0:0:33:0,0,0	0/0:0,0:0:33:0,0,0	0/0:0,0:0:33:0,0,0	0/0:0,0:0:33:0,0,0	0/0:0,0:0:33:0,0,0	0/0:0,0:0:33:0,0,0	0/0:0,0:0:33:0,0,0	0/0:0,0:0:33:0,0,0	0/0:0,0:0:33:0,0,0	0/0:0,0:0:33:0,0,0	0/0:0,0:0:33:0,0,0	0/0:0,0:0:33:0,0,0	0/0:0,0:0:33:0,0,0	0/0:0,0:0:33:0,0,0	0/0:0,0:0:33:0,0,0	0/0:0,0:0:33:0,0,0	0/0:0,0:0:33:0,0,0	0/0:0,0:0:33:0,0,0	0/0:0,0:0:33:0,0,0	0/0:0,0:0:33:0,0,0	0/0:0,0:0:33:0,0,0	0/0:0,0:0:33:0,0,0	0/0:0,0:0:33:0,0,0	0/0:0,0:0:33:0,0,0	0/0:0,0:0:33:0,0,0	0/0:0,0:0:33:0,0,0
PL01	4422720	SPL01_4422720	G	A	.	PASS	DP=0	GT:AD:DP:GQ:PL	0/0:0,0:0:33:0,0,0	0/0:0,0:0:33:0,0,0	0/0:0,0:0:33:0,0,0	0/0:0,0:0:33:0,0,0	0/0:0,0:0:33:0,0,0	0/0:0,0:0:33:0,0,0	0/0:0,0:0:33:0,0,0	0/0:0,0:0:33:0,0,0	0/0:0,0:0:33:0,0,0	0/0:0,0:0:33:0,0,0	0/0:0,0:0:33:0,0,0	0/0:0,0:0:33:0,0,0	0/0:0,0:0:33:0,0,0	0/0:0,0:0:33:0,0,0	0/0:0,0:0:33:0,0,0	0/0:0,0:0:33:0,0,0	0/0:0,0:0:33:0,0,0	0/0:0,0:0:33:0,0,0	0/0:0,0:0:33:0,0,0	0/0:0,0:0:33:0,0,0	1/1:0,0:0:33:0,0,0	0/0:0,0:0:33:0,0,0	0/0:0,0:0:33:0,0,0	1/1:0,0:0:33:0,0,0	0/0:0,0:0:33:0,0,0	0/0:0,0:0:33:0,0,0	0/0:0,0:0:33:0,0,0
PL01	4524354	SPL01_4524354	G	A	.	PASS	DP=0	GT:AD:DP:GQ:PL	1/0:0,0:0:33:0,0,0	1/0:0,0:0:33:0,0,0	1/1:0,0:0:33:0,0,0	1/1:0,0:0:33:0,0,0	1/1:0,0:0:33:0,0,0	1/1:0,0:0:33:0,0,0	1/0:0,0:0:33:0,0,0	0/0:0,0:0:33:0,0,0	1/1:0,0:0:33:0,0,0	1/1:0,0:0:33:0,0,0	1/1:0,0:0:33:0,0,0	0/0:0,0:0:33:0,0,0	0/0:0,0:0:33:0,0,0	1/1:0,0:0:33:0,0,0	1/0:0,0:0:33:0,0,0	0/0:0,0:0:33:0,0,0	0/0:0,0:0:33:0,0,0	0/0:0,0:0:33:0,0,0	0/0:0,0:0:33:0,0,0	1/1:0,0:0:33:0,0,0	0/0:0,0:0:33:0,0,0	0/0:0,0:0:33:0,0,0	0/0:0,0:0:33:0,0,0	1/0:0,0:0:33:0,0,0	1/1:0,0:0:33:0,0,0	1/1:0,0:0:33:0,0,0	1/1:0,0:0:33:0,0,0
PL01	4531375	SPL01_4531375	T	C	.	PASS	DP=0	GT:AD:DP:GQ:PL	1/0:0,0:0:33:0,0,0	1/0:0,0:0:33:0,0,0	1/1:0,0:0:33:0,0,0	1/1:0,0:0:33:0,0,0	1/1:0,0:0:33:0,0,0	1/1:0,0:0:33:0,0,0	1/0:0,0:0:33:0,0,0	0/0:0,0:0:33:0,0,0	1/1:0,0:0:33:0,0,0	1/1:0,0:0:33:0,0,0	1/1:0,0:0:33:0,0,0	0/0:0,0:0:33:0,0,0	0/0:0,0:0:33:0,0,0	1/1:0,0:0:33:0,0,0	1/0:0,0:0:33:0,0,0	0/0:0,0:0:33:0,0,0	0/0:0,0:0:33:0,0,0	0/0:0,0:0:33:0,0,0	0/0:0,0:0:33:0,0,0	1/1:0,0:0:33:0,0,0	0/0:0,0:0:33:0,0,0	0/0:0,0:0:33:0,0,0	0/0:0,0:0:33:0,0,0	1/0:0,0:0:33:0,0,0	1/1:0,0:0:33:0,0,0	1/1:0,0:0:33:0,0,0	1/1:0,0:0:33:0,0,0
PL01	4531408	SPL01_4531408	G	A	.	PASS	DP=0	GT:AD:DP:GQ:PL	1/0:0,0:0:33:0,0,0	1/0:0,0:0:33:0,0,0	1/1:0,0:0:33:0,0,0	1/1:0,0:0:33:0,0,0	1/1:0,0:0:33:0,0,0	1/1:0,0:0:33:0,0,0	1/0:0,0:0:33:0,0,0	0/0:0,0:0:33:0,0,0	1/1:0,0:0:33:0,0,0	1/1:0,0:0:33:0,0,0	1/1:0,0:0:33:0,0,0	0/0:0,0:0:33:0,0,0	0/0:0,0:0:33:0,0,0	1/1:0,0:0:33:0,0,0	1/0:0,0:0:33:0,0,0	0/0:0,0:0:33:0,0,0	0/0:0,0:0:33:0,0,0	0/0:0,0:0:33:0,0,0	0/0:0,0:0:33:0,0,0	1/1:0,0:0:33:0,0,0	0/0:0,0:0:33:0,0,0	0/0:0,0:0:33:0,0,0	0/0:0,0:0:33:0,0,0	1/0:0,0:0:33:0,0,0	1/1:0,0:0:33:0,0,0	1/1:0,0:0:33:0,0,0	1/1:0,0:0:33:0,0,0
PL01	4555298	SPL01_4555298	A	G	.	PASS	DP=0	GT:AD:DP:GQ:PL	0/0:0,0:0:33:0,0,0	0/0:0,0:0:33:0,0,0	0/1:0,0:0:33:0,0,0	1/1:0,0:0:33:0,0,0	0/1:0,0:0:33:0,0,0	0/0:0,0:0:33:0,0,0	0/0:0,0:0:33:0,0,0	0/0:0,0:0:33:0,0,0	0/0:0,0:0:33:0,0,0	0/0:0,0:0:33:0,0,0	0/0:0,0:0:33:0,0,0	0/0:0,0:0:33:0,0,0	0/0:0,0:0:33:0,0,0	1/1:0,0:0:33:0,0,0	0/0:0,0:0:33:0,0,0	0/0:0,0:0:33:0,0,0	0/0:0,0:0:33:0,0,0	0/0:0,0:0:33:0,0,0	0/0:0,0:0:33:0,0,0	0/0:0,0:0:33:0,0,0	0/0:0,0:0:33:0,0,0	0/0:0,0:0:33:0,0,0	0/0:0,0:0:33:0,0,0	0/0:0,0:0:33:0,0,0	0/0:0,0:0:33:0,0,0	0/1:0,0:0:33:0,0,0	0/1:0,0:0:33:0,0,0
PL01	4608458	SPL01_4608458	C	A	.	PASS	DP=0	GT:AD:DP:GQ:PL	0/0:0,0:0:33:0,0,0	0/0:0,0:0:33:0,0,0	0/0:0,0:0:33:0,0,0	0/0:0,0:0:33:0,0,0	0/0:0,0:0:33:0,0,0	0/0:0,0:0:33:0,0,0	0/0:0,0:0:33:0,0,0	0/0:0,0:0:33:0,0,0	0/0:0,0:0:33:0,0,0	0/0:0,0:0:33:0,0,0	./.:0,0:0	0/0:0,0:0:33:0,0,0	0/0:0,0:0:33:0,0,0	0/0:0,0:0:33:0,0,0	0/0:0,0:0:33:0,0,0	0/0:0,0:0:33:0,0,0	0/0:0,0:0:33:0,0,0	0/0:0,0:0:33:0,0,0	0/0:0,0:0:33:0,0,0	0/0:0,0:0:33:0,0,0	0/0:0,0:0:33:0,0,0	0/0:0,0:0:33:0,0,0	0/0:0,0:0:33:0,0,0	0/0:0,0:0:33:0,0,0	0/0:0,0:0:33:0,0,0	0/0:0,0:0:33:0,0,0	0/0:0,0:0:33:0,0,0
PL01	4614051	SPL01_4614051	G	A	.	PASS	DP=0	GT:AD:DP:GQ:PL	0/0:0,0:0:33:0,0,0	0/0:0,0:0:33:0,0,0	0/0:0,0:0:33:0,0,0	0/0:0,0:0:33:0,0,0	0/0:0,0:0:33:0,0,0	0/0:0,0:0:33:0,0,0	0/0:0,0:0:33:0,0,0	0/0:0,0:0:33:0,0,0	0/0:0,0:0:33:0,0,0	0/0:0,0:0:33:0,0,0	0/0:0,0:0:33:0,0,0	0/0:0,0:0:33:0,0,0	0/0:0,0:0:33:0,0,0	0/0:0,0:0:33:0,0,0	0/0:0,0:0:33:0,0,0	0/0:0,0:0:33:0,0,0	0/0:0,0:0:33:0,0,0	0/0:0,0:0:33:0,0,0	0/0:0,0:0:33:0,0,0	0/0:0,0:0:33:0,0,0	0/0:0,0:0:33:0,0,0	0/0:0,0:0:33:0,0,0	0/0:0,0:0:33:0,0,0	0/0:0,0:0:33:0,0,0	0/0:0,0:0:33:0,0,0	0/0:0,0:0:33:0,0,0	0/0:0,0:0:33:0,0,0
PL01	4614072	SPL01_4614072	G	A	.	PASS	DP=0	GT:AD:DP:GQ:PL	0/0:0,0:0:33:0,0,0	0/0:0,0:0:33:0,0,0	0/0:0,0:0:33:0,0,0	0/0:0,0:0:33:0,0,0	1/0:0,0:0:33:0,0,0	1/0:0,0:0:33:0,0,0	0/0:0,0:0:33:0,0,0	0/0:0,0:0:33:0,0,0	1/1:0,0:0:33:0,0,0	1/0:0,0:0:33:0,0,0	1/1:0,0:0:33:0,0,0	0/0:0,0:0:33:0,0,0	0/0:0,0:0:33:0,0,0	0/0:0,0:0:33:0,0,0	0/0:0,0:0:33:0,0,0	0/0:0,0:0:33:0,0,0	1/0:0,0:0:33:0,0,0	0/0:0,0:0:33:0,0,0	0/0:0,0:0:33:0,0,0	0/0:0,0:0:33:0,0,0	0/0:0,0:0:33:0,0,0	0/0:0,0:0:33:0,0,0	0/0:0,0:0:33:0,0,0	1/0:0,0:0:33:0,0,0	1/1:0,0:0:33:0,0,0	0/0:0,0:0:33:0,0,0	0/0:0,0:0:33:0,0,0
PL01	4614090	SPL01_4614090	A	C	.	PASS	DP=0	GT:AD:DP:GQ:PL	0/1:0,0:0:33:0,0,0	0/1:0,0:0:33:0,0,0	0/0:0,0:0:33:0,0,0	0/0:0,0:0:33:0,0,0	0/0:0,0:0:33:0,0,0	0/0:0,0:0:33:0,0,0	0/1:0,0:0:33:0,0,0	1/1:0,0:0:33:0,0,0	0/0:0,0:0:33:0,0,0	0/1:0,0:0:33:0,0,0	0/0:0,0:0:33:0,0,0	1/1:0,0:0:33:0,0,0	1/1:0,0:0:33:0,0,0	0/0:0,0:0:33:0,0,0	0/1:0,0:0:33:0,0,0	1/1:0,0:0:33:0,0,0	0/0:0,0:0:33:0,0,0	1/1:0,0:0:33:0,0,0	1/1:0,0:0:33:0,0,0	0/0:0,0:0:33:0,0,0	0/0:0,0:0:33:0,0,0	1/1:0,0:0:33:0,0,0	1/1:0,0:0:33:0,0,0	0/0:0,0:0:33:0,0,0	0/0:0,0:0:33:0,0,0	0/0:0,0:0:33:0,0,0	0/0:0,0:0:33:0,0,0
PL01	4615441	SPL01_4615441	T	A	.	PASS	DP=0	GT:AD:DP:GQ:PL	0/0:0,0:0:33:0,0,0	0/0:0,0:0:33:0,0,0	0/0:0,0:0:33:0,0,0	0/0:0,0:0:33:0,0,0	0/0:0,0:0:33:0,0,0	0/0:0,0:0:33:0,0,0	0/0:0,0:0:33:0,0,0	0/0:0,0:0:33:0,0,0	0/0:0,0:0:33:0,0,0	0/0:0,0:0:33:0,0,0	0/0:0,0:0:33:0,0,0	0/0:0,0:0:33:0,0,0	0/0:0,0:0:33:0,0,0	0/0:0,0:0:33:0,0,0	0/0:0,0:0:33:0,0,0	0/0:0,0:0:33:0,0,0	1/0:0,0:0:33:0,0,0	0/0:0,0:0:33:0,0,0	0/0:0,0:0:33:0,0,0	0/0:0,0:0:33:0,0,0	1/1:0,0:0:33:0,0,0	0/0:0,0:0:33:0,0,0	0/0:0,0:0:33:0,0,0	0/0:0,0:0:33:0,0,0	0/0:0,0:0:33:0,0,0	0/0:0,0:0:33:0,0,0	0/0:0,0:0:33:0,0,0
PL01	4651521	SPL01_4651521	G	C	.	PASS	DP=0	GT:AD:DP:GQ:PL	0/0:0,0:0:33:0,0,0	0/0:0,0:0:33:0,0,0	0/0:0,0:0:33:0,0,0	0/0:0,0:0:33:0,0,0	0/0:0,0:0:33:0,0,0	0/1:0,0:0:33:0,0,0	0/1:0,0:0:33:0,0,0	0/0:0,0:0:33:0,0,0	0/0:0,0:0:33:0,0,0	0/0:0,0:0:33:0,0,0	0/0:0,0:0:33:0,0,0	0/0:0,0:0:33:0,0,0	0/0:0,0:0:33:0,0,0	0/0:0,0:0:33:0,0,0	0/0:0,0:0:33:0,0,0	0/0:0,0:0:33:0,0,0	0/0:0,0:0:33:0,0,0	0/0:0,0:0:33:0,0,0	0/0:0,0:0:33:0,0,0	0/0:0,0:0:33:0,0,0	1/1:0,0:0:33:0,0,0	0/0:0,0:0:33:0,0,0	0/0:0,0:0:33:0,0,0	0/0:0,0:0:33:0,0,0	0/0:0,0:0:33:0,0,0	0/0:0,0:0:33:0,0,0	0/0:0,0:0:33:0,0,0
PL01	4651653	SPL01_4651653	G	A	.	PASS	DP=0	GT:AD:DP:GQ:PL	0/0:0,0:0:33:0,0,0	0/0:0,0:0:33:0,0,0	0/0:0,0:0:33:0,0,0	0/0:0,0:0:33:0,0,0	0/0:0,0:0:33:0,0,0	1/0:0,0:0:33:0,0,0	1/0:0,0:0:33:0,0,0	0/0:0,0:0:33:0,0,0	0/0:0,0:0:33:0,0,0	0/0:0,0:0:33:0,0,0	0/0:0,0:0:33:0,0,0	0/0:0,0:0:33:0,0,0	0/0:0,0:0:33:0,0,0	0/0:0,0:0:33:0,0,0	0/0:0,0:0:33:0,0,0	0/0:0,0:0:33:0,0,0	0/0:0,0:0:33:0,0,0	0/0:0,0:0:33:0,0,0	0/0:0,0:0:33:0,0,0	0/0:0,0:0:33:0,0,0	0/0:0,0:0:33:0,0,0	0/0:0,0:0:33:0,0,0	0/0:0,0:0:33:0,0,0	0/0:0,0:0:33:0,0,0	0/0:0,0:0:33:0,0,0	0/0:0,0:0:33:0,0,0	0/0:0,0:0:33:0,0,0
PL01	4685692	SPL01_4685692	T	A	.	PASS	DP=0	GT:AD:DP:GQ:PL	1/0:0,0:0:33:0,0,0	1/0:0,0:0:33:0,0,0	0/0:0,0:0:33:0,0,0	0/0:0,0:0:33:0,0,0	0/0:0,0:0:33:0,0,0	0/0:0,0:0:33:0,0,0	1/0:0,0:0:33:0,0,0	1/1:0,0:0:33:0,0,0	0/0:0,0:0:33:0,0,0	0/0:0,0:0:33:0,0,0	0/0:0,0:0:33:0,0,0	1/1:0,0:0:33:0,0,0	1/1:0,0:0:33:0,0,0	0/0:0,0:0:33:0,0,0	1/0:0,0:0:33:0,0,0	1/1:0,0:0:33:0,0,0	1/0:0,0:0:33:0,0,0	1/1:0,0:0:33:0,0,0	1/1:0,0:0:33:0,0,0	0/0:0,0:0:33:0,0,0	0/0:0,0:0:33:0,0,0	1/1:0,0:0:33:0,0,0	1/1:0,0:0:33:0,0,0	1/0:0,0:0:33:0,0,0	0/0:0,0:0:33:0,0,0	0/0:0,0:0:33:0,0,0	0/0:0,0:0:33:0,0,0
PL01	4706632	SPL01_4706632	C	T	.	PASS	DP=0	GT:AD:DP:GQ:PL	0/0:0,0:0:33:0,0,0	0/0:0,0:0:33:0,0,0	0/0:0,0:0:33:0,0,0	0/0:0,0:0:33:0,0,0	0/0:0,0:0:33:0,0,0	0/0:0,0:0:33:0,0,0	0/0:0,0:0:33:0,0,0	0/0:0,0:0:33:0,0,0	0/0:0,0:0:33:0,0,0	0/0:0,0:0:33:0,0,0	0/0:0,0:0:33:0,0,0	0/0:0,0:0:33:0,0,0	0/0:0,0:0:33:0,0,0	0/0:0,0:0:33:0,0,0	0/0:0,0:0:33:0,0,0	0/0:0,0:0:33:0,0,0	0/1:0,0:0:33:0,0,0	0/0:0,0:0:33:0,0,0	0/0:0,0:0:33:0,0,0	0/0:0,0:0:33:0,0,0	0/0:0,0:0:33:0,0,0	0/0:0,0:0:33:0,0,0	0/0:0,0:0:33:0,0,0	0/0:0,0:0:33:0,0,0	0/0:0,0:0:33:0,0,0	0/0:0,0:0:33:0,0,0	0/0:0,0:0:33:0,0,0
PL01	4729637	SPL01_4729637	C	T	.	PASS	DP=0	GT:AD:DP:GQ:PL	0/0:0,0:0:33:0,0,0	0/0:0,0:0:33:0,0,0	0/0:0,0:0:33:0,0,0	0/0:0,0:0:33:0,0,0	0/0:0,0:0:33:0,0,0	0/0:0,0:0:33:0,0,0	0/0:0,0:0:33:0,0,0	0/0:0,0:0:33:0,0,0	0/0:0,0:0:33:0,0,0	0/0:0,0:0:33:0,0,0	0/0:0,0:0:33:0,0,0	0/0:0,0:0:33:0,0,0	0/0:0,0:0:33:0,0,0	0/0:0,0:0:33:0,0,0	0/0:0,0:0:33:0,0,0	0/0:0,0:0:33:0,0,0	0/0:0,0:0:33:0,0,0	0/0:0,0:0:33:0,0,0	0/0:0,0:0:33:0,0,0	0/0:0,0:0:33:0,0,0	0/0:0,0:0:33:0,0,0	0/0:0,0:0:33:0,0,0	0/0:0,0:0:33:0,0,0	0/0:0,0:0:33:0,0,0	0/0:0,0:0:33:0,0,0	0/0:0,0:0:33:0,0,0	0/0:0,0:0:33:0,0,0
PL01	4729644	SPL01_4729644	C	T	.	PASS	DP=0	GT:AD:DP:GQ:PL	0/1:0,0:0:33:0,0,0	0/1:0,0:0:33:0,0,0	1/1:0,0:0:33:0,0,0	1/1:0,0:0:33:0,0,0	1/1:0,0:0:33:0,0,0	1/1:0,0:0:33:0,0,0	0/1:0,0:0:33:0,0,0	0/0:0,0:0:33:0,0,0	1/1:0,0:0:33:0,0,0	1/1:0,0:0:33:0,0,0	1/1:0,0:0:33:0,0,0	0/0:0,0:0:33:0,0,0	0/0:0,0:0:33:0,0,0	1/1:0,0:0:33:0,0,0	0/1:0,0:0:33:0,0,0	0/0:0,0:0:33:0,0,0	0/1:0,0:0:33:0,0,0	0/0:0,0:0:33:0,0,0	0/0:0,0:0:33:0,0,0	1/1:0,0:0:33:0,0,0	0/0:0,0:0:33:0,0,0	0/0:0,0:0:33:0,0,0	0/0:0,0:0:33:0,0,0	0/0:0,0:0:33:0,0,0	1/1:0,0:0:33:0,0,0	1/1:0,0:0:33:0,0,0	1/1:0,0:0:33:0,0,0
PL01	4740318	SPL01_4740318	A	G	.	PASS	DP=0	GT:AD:DP:GQ:PL	0/0:0,0:0:33:0,0,0	0/0:0,0:0:33:0,0,0	0/0:0,0:0:33:0,0,0	0/0:0,0:0:33:0,0,0	0/0:0,0:0:33:0,0,0	0/0:0,0:0:33:0,0,0	0/0:0,0:0:33:0,0,0	0/0:0,0:0:33:0,0,0	0/0:0,0:0:33:0,0,0	0/0:0,0:0:33:0,0,0	0/0:0,0:0:33:0,0,0	0/0:0,0:0:33:0,0,0	0/0:0,0:0:33:0,0,0	0/0:0,0:0:33:0,0,0	0/0:0,0:0:33:0,0,0	0/0:0,0:0:33:0,0,0	0/0:0,0:0:33:0,0,0	0/0:0,0:0:33:0,0,0	0/0:0,0:0:33:0,0,0	0/0:0,0:0:33:0,0,0	0/0:0,0:0:33:0,0,0	0/0:0,0:0:33:0,0,0	0/0:0,0:0:33:0,0,0	0/0:0,0:0:33:0,0,0	0/0:0,0:0:33:0,0,0	0/0:0,0:0:33:0,0,0	0/0:0,0:0:33:0,0,0
PL01	4764926	SPL01_4764926	G	A	.	PASS	DP=0	GT:AD:DP:GQ:PL	0/0:0,0:0:33:0,0,0	0/0:0,0:0:33:0,0,0	0/0:0,0:0:33:0,0,0	0/0:0,0:0:33:0,0,0	0/0:0,0:0:33:0,0,0	0/0:0,0:0:33:0,0,0	0/0:0,0:0:33:0,0,0	0/0:0,0:0:33:0,0,0	0/0:0,0:0:33:0,0,0	0/0:0,0:0:33:0,0,0	0/0:0,0:0:33:0,0,0	0/0:0,0:0:33:0,0,0	0/0:0,0:0:33:0,0,0	0/0:0,0:0:33:0,0,0	0/0:0,0:0:33:0,0,0	0/0:0,0:0:33:0,0,0	0/0:0,0:0:33:0,0,0	0/0:0,0:0:33:0,0,0	0/0:0,0:0:33:0,0,0	0/0:0,0:0:33:0,0,0	0/0:0,0:0:33:0,0,0	0/0:0,0:0:33:0,0,0	0/0:0,0:0:33:0,0,0	0/0:0,0:0:33:0,0,0	0/0:0,0:0:33:0,0,0	0/0:0,0:0:33:0,0,0	0/0:0,0:0:33:0,0,0
PL01	4764973	SPL01_4764973	A	C	.	PASS	DP=0	GT:AD:DP:GQ:PL	0/0:0,0:0:33:0,0,0	0/0:0,0:0:33:0,0,0	0/0:0,0:0:33:0,0,0	0/0:0,0:0:33:0,0,0	0/0:0,0:0:33:0,0,0	0/0:0,0:0:33:0,0,0	0/0:0,0:0:33:0,0,0	0/0:0,0:0:33:0,0,0	0/0:0,0:0:33:0,0,0	0/0:0,0:0:33:0,0,0	0/0:0,0:0:33:0,0,0	0/0:0,0:0:33:0,0,0	0/0:0,0:0:33:0,0,0	0/0:0,0:0:33:0,0,0	0/0:0,0:0:33:0,0,0	0/0:0,0:0:33:0,0,0	0/0:0,0:0:33:0,0,0	0/0:0,0:0:33:0,0,0	0/0:0,0:0:33:0,0,0	0/0:0,0:0:33:0,0,0	0/0:0,0:0:33:0,0,0	0/0:0,0:0:33:0,0,0	0/0:0,0:0:33:0,0,0	0/0:0,0:0:33:0,0,0	0/0:0,0:0:33:0,0,0	0/0:0,0:0:33:0,0,0	0/0:0,0:0:33:0,0,0
PL01	4764979	SPL01_4764979	T	A	.	PASS	DP=0	GT:AD:DP:GQ:PL	1/0:0,0:0:33:0,0,0	1/0:0,0:0:33:0,0,0	0/0:0,0:0:33:0,0,0	0/0:0,0:0:33:0,0,0	0/0:0,0:0:33:0,0,0	0/0:0,0:0:33:0,0,0	1/0:0,0:0:33:0,0,0	1/1:0,0:0:33:0,0,0	0/0:0,0:0:33:0,0,0	0/0:0,0:0:33:0,0,0	0/0:0,0:0:33:0,0,0	1/1:0,0:0:33:0,0,0	1/1:0,0:0:33:0,0,0	0/0:0,0:0:33:0,0,0	1/0:0,0:0:33:0,0,0	1/1:0,0:0:33:0,0,0	1/0:0,0:0:33:0,0,0	1/1:0,0:0:33:0,0,0	1/1:0,0:0:33:0,0,0	0/0:0,0:0:33:0,0,0	1/1:0,0:0:33:0,0,0	1/1:0,0:0:33:0,0,0	1/1:0,0:0:33:0,0,0	1/0:0,0:0:33:0,0,0	0/0:0,0:0:33:0,0,0	0/0:0,0:0:33:0,0,0	0/0:0,0:0:33:0,0,0
PL01	4835191	SPL01_4835191	G	A	.	PASS	DP=0	GT:AD:DP:GQ:PL	0/0:0,0:0:33:0,0,0	0/0:0,0:0:33:0,0,0	0/0:0,0:0:33:0,0,0	0/0:0,0:0:33:0,0,0	0/0:0,0:0:33:0,0,0	0/0:0,0:0:33:0,0,0	0/0:0,0:0:33:0,0,0	0/0:0,0:0:33:0,0,0	0/0:0,0:0:33:0,0,0	0/0:0,0:0:33:0,0,0	0/0:0,0:0:33:0,0,0	0/0:0,0:0:33:0,0,0	./.:0,0:0	0/0:0,0:0:33:0,0,0	0/0:0,0:0:33:0,0,0	0/0:0,0:0:33:0,0,0	0/0:0,0:0:33:0,0,0	0/0:0,0:0:33:0,0,0	0/0:0,0:0:33:0,0,0	0/0:0,0:0:33:0,0,0	0/0:0,0:0:33:0,0,0	0/0:0,0:0:33:0,0,0	0/0:0,0:0:33:0,0,0	0/0:0,0:0:33:0,0,0	0/0:0,0:0:33:0,0,0	0/0:0,0:0:33:0,0,0	0/0:0,0:0:33:0,0,0
PL01	4863006	SPL01_4863006	A	T	.	PASS	DP=0	GT:AD:DP:GQ:PL	0/1:0,0:0:33:0,0,0	0/1:0,0:0:33:0,0,0	1/1:0,0:0:33:0,0,0	1/1:0,0:0:33:0,0,0	1/1:0,0:0:33:0,0,0	1/1:0,0:0:33:0,0,0	0/1:0,0:0:33:0,0,0	0/0:0,0:0:33:0,0,0	1/1:0,0:0:33:0,0,0	1/1:0,0:0:33:0,0,0	1/1:0,0:0:33:0,0,0	0/0:0,0:0:33:0,0,0	0/0:0,0:0:33:0,0,0	1/1:0,0:0:33:0,0,0	0/1:0,0:0:33:0,0,0	0/0:0,0:0:33:0,0,0	0/0:0,0:0:33:0,0,0	0/0:0,0:0:33:0,0,0	0/0:0,0:0:33:0,0,0	1/1:0,0:0:33:0,0,0	0/0:0,0:0:33:0,0,0	0/0:0,0:0:33:0,0,0	0/0:0,0:0:33:0,0,0	0/0:0,0:0:33:0,0,0	1/1:0,0:0:33:0,0,0	1/1:0,0:0:33:0,0,0	1/1:0,0:0:33:0,0,0
PL01	4863041	SPL01_4863041	G	T	.	PASS	DP=0	GT:AD:DP:GQ:PL	0/1:0,0:0:33:0,0,0	0/1:0,0:0:33:0,0,0	0/0:0,0:0:33:0,0,0	0/0:0,0:0:33:0,0,0	0/0:0,0:0:33:0,0,0	0/0:0,0:0:33:0,0,0	0/1:0,0:0:33:0,0,0	1/1:0,0:0:33:0,0,0	0/0:0,0:0:33:0,0,0	0/0:0,0:0:33:0,0,0	0/0:0,0:0:33:0,0,0	1/1:0,0:0:33:0,0,0	1/1:0,0:0:33:0,0,0	0/0:0,0:0:33:0,0,0	0/1:0,0:0:33:0,0,0	1/1:0,0:0:33:0,0,0	0/0:0,0:0:33:0,0,0	1/1:0,0:0:33:0,0,0	1/1:0,0:0:33:0,0,0	0/0:0,0:0:33:0,0,0	1/1:0,0:0:33:0,0,0	1/1:0,0:0:33:0,0,0	1/1:0,0:0:33:0,0,0	0/0:0,0:0:33:0,0,0	0/0:0,0:0:33:0,0,0	0/0:0,0:0:33:0,0,0	0/0:0,0:0:33:0,0,0
PL01	4892992	SPL01_4892992	G	T	.	PASS	DP=0	GT:AD:DP:GQ:PL	0/0:0,0:0:33:0,0,0	0/0:0,0:0:33:0,0,0	0/0:0,0:0:33:0,0,0	0/0:0,0:0:33:0,0,0	0/0:0,0:0:33:0,0,0	0/0:0,0:0:33:0,0,0	0/0:0,0:0:33:0,0,0	0/0:0,0:0:33:0,0,0	0/0:0,0:0:33:0,0,0	0/0:0,0:0:33:0,0,0	0/0:0,0:0:33:0,0,0	0/0:0,0:0:33:0,0,0	0/0:0,0:0:33:0,0,0	0/0:0,0:0:33:0,0,0	0/0:0,0:0:33:0,0,0	0/0:0,0:0:33:0,0,0	0/0:0,0:0:33:0,0,0	0/0:0,0:0:33:0,0,0	0/0:0,0:0:33:0,0,0	0/0:0,0:0:33:0,0,0	1/1:0,0:0:33:0,0,0	0/0:0,0:0:33:0,0,0	0/0:0,0:0:33:0,0,0	0/0:0,0:0:33:0,0,0	0/0:0,0:0:33:0,0,0	0/0:0,0:0:33:0,0,0	0/0:0,0:0:33:0,0,0
PL01	4926443	SPL01_4926443	C	A	.	PASS	DP=0	GT:AD:DP:GQ:PL	0/0:0,0:0:33:0,0,0	0/0:0,0:0:33:0,0,0	0/0:0,0:0:33:0,0,0	0/0:0,0:0:33:0,0,0	0/0:0,0:0:33:0,0,0	0/0:0,0:0:33:0,0,0	0/0:0,0:0:33:0,0,0	0/0:0,0:0:33:0,0,0	0/0:0,0:0:33:0,0,0	0/0:0,0:0:33:0,0,0	0/0:0,0:0:33:0,0,0	0/0:0,0:0:33:0,0,0	0/0:0,0:0:33:0,0,0	0/0:0,0:0:33:0,0,0	0/0:0,0:0:33:0,0,0	0/0:0,0:0:33:0,0,0	0/0:0,0:0:33:0,0,0	0/0:0,0:0:33:0,0,0	0/0:0,0:0:33:0,0,0	0/0:0,0:0:33:0,0,0	0/0:0,0:0:33:0,0,0	0/0:0,0:0:33:0,0,0	0/0:0,0:0:33:0,0,0	0/0:0,0:0:33:0,0,0	0/0:0,0:0:33:0,0,0	0/0:0,0:0:33:0,0,0	0/0:0,0:0:33:0,0,0
PL01	4926576	SPL01_4926576	C	A	.	PASS	DP=0	GT:AD:DP:GQ:PL	1/0:0,0:0:33:0,0,0	1/0:0,0:0:33:0,0,0	0/0:0,0:0:33:0,0,0	0/0:0,0:0:33:0,0,0	0/0:0,0:0:33:0,0,0	0/0:0,0:0:33:0,0,0	1/0:0,0:0:33:0,0,0	1/1:0,0:0:33:0,0,0	0/0:0,0:0:33:0,0,0	0/0:0,0:0:33:0,0,0	0/0:0,0:0:33:0,0,0	1/1:0,0:0:33:0,0,0	1/1:0,0:0:33:0,0,0	0/0:0,0:0:33:0,0,0	1/0:0,0:0:33:0,0,0	1/1:0,0:0:33:0,0,0	0/0:0,0:0:33:0,0,0	1/1:0,0:0:33:0,0,0	1/1:0,0:0:33:0,0,0	0/0:0,0:0:33:0,0,0	0/0:0,0:0:33:0,0,0	1/1:0,0:0:33:0,0,0	1/1:0,0:0:33:0,0,0	0/0:0,0:0:33:0,0,0	0/0:0,0:0:33:0,0,0	0/0:0,0:0:33:0,0,0	0/0:0,0:0:33:0,0,0
PL01	4945526	SPL01_4945526	C	T	.	PASS	DP=0	GT:AD:DP:GQ:PL	0/1:0,0:0:33:0,0,0	0/1:0,0:0:33:0,0,0	0/0:0,0:0:33:0,0,0	0/0:0,0:0:33:0,0,0	0/0:0,0:0:33:0,0,0	0/0:0,0:0:33:0,0,0	0/1:0,0:0:33:0,0,0	1/1:0,0:0:33:0,0,0	0/0:0,0:0:33:0,0,0	0/0:0,0:0:33:0,0,0	0/0:0,0:0:33:0,0,0	1/1:0,0:0:33:0,0,0	1/1:0,0:0:33:0,0,0	0/0:0,0:0:33:0,0,0	0/1:0,0:0:33:0,0,0	1/1:0,0:0:33:0,0,0	0/0:0,0:0:33:0,0,0	1/1:0,0:0:33:0,0,0	1/1:0,0:0:33:0,0,0	0/0:0,0:0:33:0,0,0	0/0:0,0:0:33:0,0,0	1/1:0,0:0:33:0,0,0	1/1:0,0:0:33:0,0,0	0/0:0,0:0:33:0,0,0	0/0:0,0:0:33:0,0,0	0/0:0,0:0:33:0,0,0	0/0:0,0:0:33:0,0,0
PL01	4976197	SPL01_4976197	C	T	.	PASS	DP=0	GT:AD:DP:GQ:PL	0/0:0,0:0:33:0,0,0	0/0:0,0:0:33:0,0,0	0/0:0,0:0:33:0,0,0	0/0:0,0:0:33:0,0,0	0/0:0,0:0:33:0,0,0	0/0:0,0:0:33:0,0,0	0/0:0,0:0:33:0,0,0	0/0:0,0:0:33:0,0,0	0/0:0,0:0:33:0,0,0	0/0:0,0:0:33:0,0,0	0/0:0,0:0:33:0,0,0	0/0:0,0:0:33:0,0,0	0/0:0,0:0:33:0,0,0	0/0:0,0:0:33:0,0,0	0/0:0,0:0:33:0,0,0	0/0:0,0:0:33:0,0,0	0/0:0,0:0:33:0,0,0	0/0:0,0:0:33:0,0,0	0/0:0,0:0:33:0,0,0	0/0:0,0:0:33:0,0,0	0/0:0,0:0:33:0,0,0	0/0:0,0:0:33:0,0,0	0/0:0,0:0:33:0,0,0	0/0:0,0:0:33:0,0,0	0/0:0,0:0:33:0,0,0	0/0:0,0:0:33:0,0,0	0/0:0,0:0:33:0,0,0
PL01	5061272	SPL01_5061272	A	G	.	PASS	DP=0	GT:AD:DP:GQ:PL	0/0:0,0:0:33:0,0,0	0/0:0,0:0:33:0,0,0	0/0:0,0:0:33:0,0,0	0/0:0,0:0:33:0,0,0	0/0:0,0:0:33:0,0,0	0/0:0,0:0:33:0,0,0	0/0:0,0:0:33:0,0,0	0/0:0,0:0:33:0,0,0	0/0:0,0:0:33:0,0,0	0/0:0,0:0:33:0,0,0	0/0:0,0:0:33:0,0,0	0/0:0,0:0:33:0,0,0	0/0:0,0:0:33:0,0,0	0/0:0,0:0:33:0,0,0	0/0:0,0:0:33:0,0,0	0/0:0,0:0:33:0,0,0	0/0:0,0:0:33:0,0,0	0/0:0,0:0:33:0,0,0	0/0:0,0:0:33:0,0,0	0/0:0,0:0:33:0,0,0	0/0:0,0:0:33:0,0,0	0/0:0,0:0:33:0,0,0	0/0:0,0:0:33:0,0,0	0/0:0,0:0:33:0,0,0	0/0:0,0:0:33:0,0,0	0/0:0,0:0:33:0,0,0	0/0:0,0:0:33:0,0,0
PL01	5061369	SPL01_5061369	G	C	.	PASS	DP=0	GT:AD:DP:GQ:PL	0/1:0,0:0:33:0,0,0	0/1:0,0:0:33:0,0,0	1/1:0,0:0:33:0,0,0	1/1:0,0:0:33:0,0,0	1/1:0,0:0:33:0,0,0	1/1:0,0:0:33:0,0,0	0/1:0,0:0:33:0,0,0	0/0:0,0:0:33:0,0,0	1/1:0,0:0:33:0,0,0	1/1:0,0:0:33:0,0,0	1/1:0,0:0:33:0,0,0	0/0:0,0:0:33:0,0,0	0/0:0,0:0:33:0,0,0	1/1:0,0:0:33:0,0,0	0/1:0,0:0:33:0,0,0	0/1:0,0:0:33:0,0,0	0/0:0,0:0:33:0,0,0	0/0:0,0:0:33:0,0,0	0/0:0,0:0:33:0,0,0	1/1:0,0:0:33:0,0,0	1/1:0,0:0:33:0,0,0	0/0:0,0:0:33:0,0,0	0/0:0,0:0:33:0,0,0	0/0:0,0:0:33:0,0,0	1/1:0,0:0:33:0,0,0	1/1:0,0:0:33:0,0,0	1/1:0,0:0:33:0,0,0
PL01	5083559	SPL01_5083559	C	T	.	PASS	DP=0	GT:AD:DP:GQ:PL	0/1:0,0:0:33:0,0,0	0/1:0,0:0:33:0,0,0	0/0:0,0:0:33:0,0,0	0/0:0,0:0:33:0,0,0	0/0:0,0:0:33:0,0,0	0/0:0,0:0:33:0,0,0	0/1:0,0:0:33:0,0,0	1/1:0,0:0:33:0,0,0	0/0:0,0:0:33:0,0,0	0/0:0,0:0:33:0,0,0	0/0:0,0:0:33:0,0,0	1/1:0,0:0:33:0,0,0	1/1:0,0:0:33:0,0,0	0/0:0,0:0:33:0,0,0	0/1:0,0:0:33:0,0,0	0/1:0,0:0:33:0,0,0	0/0:0,0:0:33:0,0,0	1/1:0,0:0:33:0,0,0	1/1:0,0:0:33:0,0,0	0/0:0,0:0:33:0,0,0	0/0:0,0:0:33:0,0,0	1/1:0,0:0:33:0,0,0	1/1:0,0:0:33:0,0,0	1/1:0,0:0:33:0,0,0	0/0:0,0:0:33:0,0,0	0/0:0,0:0:33:0,0,0	0/0:0,0:0:33:0,0,0
PL01	5112721	SPL01_5112721	C	T	.	PASS	DP=0	GT:AD:DP:GQ:PL	0/1:0,0:0:33:0,0,0	0/1:0,0:0:33:0,0,0	0/0:0,0:0:33:0,0,0	0/0:0,0:0:33:0,0,0	0/0:0,0:0:33:0,0,0	0/0:0,0:0:33:0,0,0	0/1:0,0:0:33:0,0,0	1/1:0,0:0:33:0,0,0	0/0:0,0:0:33:0,0,0	0/0:0,0:0:33:0,0,0	0/0:0,0:0:33:0,0,0	1/1:0,0:0:33:0,0,0	1/1:0,0:0:33:0,0,0	0/0:0,0:0:33:0,0,0	0/1:0,0:0:33:0,0,0	0/1:0,0:0:33:0,0,0	0/0:0,0:0:33:0,0,0	1/1:0,0:0:33:0,0,0	1/1:0,0:0:33:0,0,0	0/0:0,0:0:33:0,0,0	0/0:0,0:0:33:0,0,0	1/1:0,0:0:33:0,0,0	1/1:0,0:0:33:0,0,0	1/1:0,0:0:33:0,0,0	0/0:0,0:0:33:0,0,0	0/0:0,0:0:33:0,0,0	0/0:0,0:0:33:0,0,0
PL01	5112741	SPL01_5112741	C	G	.	PASS	DP=0	GT:AD:DP:GQ:PL	0/0:0,0:0:33:0,0,0	0/0:0,0:0:33:0,0,0	0/0:0,0:0:33:0,0,0	0/0:0,0:0:33:0,0,0	0/0:0,0:0:33:0,0,0	0/0:0,0:0:33:0,0,0	0/0:0,0:0:33:0,0,0	0/0:0,0:0:33:0,0,0	0/0:0,0:0:33:0,0,0	0/0:0,0:0:33:0,0,0	0/0:0,0:0:33:0,0,0	0/0:0,0:0:33:0,0,0	0/0:0,0:0:33:0,0,0	0/0:0,0:0:33:0,0,0	0/0:0,0:0:33:0,0,0	0/0:0,0:0:33:0,0,0	0/0:0,0:0:33:0,0,0	0/0:0,0:0:33:0,0,0	0/0:0,0:0:33:0,0,0	0/0:0,0:0:33:0,0,0	0/0:0,0:0:33:0,0,0	0/0:0,0:0:33:0,0,0	0/0:0,0:0:33:0,0,0	0/0:0,0:0:33:0,0,0	0/0:0,0:0:33:0,0,0	0/0:0,0:0:33:0,0,0	0/0:0,0:0:33:0,0,0
PL01	5129263	SPL01_5129263	A	C	.	PASS	DP=0	GT:AD:DP:GQ:PL	0/0:0,0:0:33:0,0,0	0/0:0,0:0:33:0,0,0	0/0:0,0:0:33:0,0,0	0/0:0,0:0:33:0,0,0	0/0:0,0:0:33:0,0,0	0/0:0,0:0:33:0,0,0	0/0:0,0:0:33:0,0,0	0/0:0,0:0:33:0,0,0	0/0:0,0:0:33:0,0,0	0/0:0,0:0:33:0,0,0	0/0:0,0:0:33:0,0,0	0/0:0,0:0:33:0,0,0	0/0:0,0:0:33:0,0,0	0/0:0,0:0:33:0,0,0	0/0:0,0:0:33:0,0,0	0/0:0,0:0:33:0,0,0	0/0:0,0:0:33:0,0,0	0/0:0,0:0:33:0,0,0	0/0:0,0:0:33:0,0,0	0/0:0,0:0:33:0,0,0	0/0:0,0:0:33:0,0,0	0/0:0,0:0:33:0,0,0	0/0:0,0:0:33:0,0,0	0/0:0,0:0:33:0,0,0	0/0:0,0:0:33:0,0,0	0/0:0,0:0:33:0,0,0	0/0:0,0:0:33:0,0,0
PL01	5129342	SPL01_5129342	A	G	.	PASS	DP=0	GT:AD:DP:GQ:PL	0/0:0,0:0:33:0,0,0	0/0:0,0:0:33:0,0,0	0/1:0,0:0:33:0,0,0	0/0:0,0:0:33:0,0,0	0/0:0,0:0:33:0,0,0	0/1:0,0:0:33:0,0,0	0/0:0,0:0:33:0,0,0	0/0:0,0:0:33:0,0,0	1/1:0,0:0:33:0,0,0	1/1:0,0:0:33:0,0,0	1/1:0,0:0:33:0,0,0	0/0:0,0:0:33:0,0,0	0/0:0,0:0:33:0,0,0	0/0:0,0:0:33:0,0,0	0/1:0,0:0:33:0,0,0	0/1:0,0:0:33:0,0,0	0/0:0,0:0:33:0,0,0	0/0:0,0:0:33:0,0,0	0/0:0,0:0:33:0,0,0	0/1:0,0:0:33:0,0,0	1/1:0,0:0:33:0,0,0	0/0:0,0:0:33:0,0,0	0/0:0,0:0:33:0,0,0	0/0:0,0:0:33:0,0,0	1/1:0,0:0:33:0,0,0	0/1:0,0:0:33:0,0,0	0/1:0,0:0:33:0,0,0
PL01	5163072	SPL01_5163072	G	A	.	PASS	DP=0	GT:AD:DP:GQ:PL	1/0:0,0:0:33:0,0,0	1/0:0,0:0:33:0,0,0	1/0:0,0:0:33:0,0,0	1/1:0,0:0:33:0,0,0	1/1:0,0:0:33:0,0,0	1/0:0,0:0:33:0,0,0	1/0:0,0:0:33:0,0,0	0/0:0,0:0:33:0,0,0	0/0:0,0:0:33:0,0,0	0/0:0,0:0:33:0,0,0	0/0:0,0:0:33:0,0,0	0/0:0,0:0:33:0,0,0	0/0:0,0:0:33:0,0,0	1/1:0,0:0:33:0,0,0	0/0:0,0:0:33:0,0,0	0/0:0,0:0:33:0,0,0	0/0:0,0:0:33:0,0,0	0/0:0,0:0:33:0,0,0	0/0:0,0:0:33:0,0,0	1/0:0,0:0:33:0,0,0	0/0:0,0:0:33:0,0,0	0/0:0,0:0:33:0,0,0	0/0:0,0:0:33:0,0,0	0/0:0,0:0:33:0,0,0	0/0:0,0:0:33:0,0,0	1/0:0,0:0:33:0,0,0	1/0:0,0:0:33:0,0,0
PL01	5190893	SPL01_5190893	G	C	.	PASS	DP=0	GT:AD:DP:GQ:PL	0/0:0,0:0:33:0,0,0	0/0:0,0:0:33:0,0,0	0/0:0,0:0:33:0,0,0	0/0:0,0:0:33:0,0,0	0/0:0,0:0:33:0,0,0	0/0:0,0:0:33:0,0,0	0/0:0,0:0:33:0,0,0	0/0:0,0:0:33:0,0,0	0/0:0,0:0:33:0,0,0	0/0:0,0:0:33:0,0,0	0/0:0,0:0:33:0,0,0	0/0:0,0:0:33:0,0,0	0/0:0,0:0:33:0,0,0	0/0:0,0:0:33:0,0,0	0/0:0,0:0:33:0,0,0	0/0:0,0:0:33:0,0,0	0/0:0,0:0:33:0,0,0	0/0:0,0:0:33:0,0,0	0/0:0,0:0:33:0,0,0	0/0:0,0:0:33:0,0,0	0/0:0,0:0:33:0,0,0	0/0:0,0:0:33:0,0,0	0/0:0,0:0:33:0,0,0	0/0:0,0:0:33:0,0,0	0/0:0,0:0:33:0,0,0	0/0:0,0:0:33:0,0,0	0/0:0,0:0:33:0,0,0
PL01	5190904	SPL01_5190904	C	T	.	PASS	DP=0	GT:AD:DP:GQ:PL	0/0:0,0:0:33:0,0,0	0/0:0,0:0:33:0,0,0	0/0:0,0:0:33:0,0,0	0/0:0,0:0:33:0,0,0	0/0:0,0:0:33:0,0,0	0/0:0,0:0:33:0,0,0	0/0:0,0:0:33:0,0,0	0/0:0,0:0:33:0,0,0	0/0:0,0:0:33:0,0,0	0/0:0,0:0:33:0,0,0	0/0:0,0:0:33:0,0,0	0/0:0,0:0:33:0,0,0	0/0:0,0:0:33:0,0,0	0/0:0,0:0:33:0,0,0	0/0:0,0:0:33:0,0,0	0/0:0,0:0:33:0,0,0	0/0:0,0:0:33:0,0,0	0/0:0,0:0:33:0,0,0	0/0:0,0:0:33:0,0,0	0/0:0,0:0:33:0,0,0	0/0:0,0:0:33:0,0,0	0/0:0,0:0:33:0,0,0	0/0:0,0:0:33:0,0,0	0/0:0,0:0:33:0,0,0	0/0:0,0:0:33:0,0,0	0/0:0,0:0:33:0,0,0	0/0:0,0:0:33:0,0,0
PL01	5191101	SPL01_5191101	A	T	.	PASS	DP=0	GT:AD:DP:GQ:PL	0/0:0,0:0:33:0,0,0	0/0:0,0:0:33:0,0,0	0/0:0,0:0:33:0,0,0	0/0:0,0:0:33:0,0,0	0/0:0,0:0:33:0,0,0	0/0:0,0:0:33:0,0,0	0/0:0,0:0:33:0,0,0	0/0:0,0:0:33:0,0,0	0/0:0,0:0:33:0,0,0	0/0:0,0:0:33:0,0,0	0/0:0,0:0:33:0,0,0	0/0:0,0:0:33:0,0,0	0/0:0,0:0:33:0,0,0	0/0:0,0:0:33:0,0,0	0/0:0,0:0:33:0,0,0	0/0:0,0:0:33:0,0,0	0/0:0,0:0:33:0,0,0	0/0:0,0:0:33:0,0,0	0/0:0,0:0:33:0,0,0	0/0:0,0:0:33:0,0,0	0/0:0,0:0:33:0,0,0	0/0:0,0:0:33:0,0,0	0/0:0,0:0:33:0,0,0	0/0:0,0:0:33:0,0,0	0/0:0,0:0:33:0,0,0	0/0:0,0:0:33:0,0,0	0/0:0,0:0:33:0,0,0
PL01	5191242	SPL01_5191242	T	G	.	PASS	DP=0	GT:AD:DP:GQ:PL	0/0:0,0:0:33:0,0,0	0/0:0,0:0:33:0,0,0	0/0:0,0:0:33:0,0,0	0/0:0,0:0:33:0,0,0	0/0:0,0:0:33:0,0,0	0/0:0,0:0:33:0,0,0	0/0:0,0:0:33:0,0,0	0/0:0,0:0:33:0,0,0	0/0:0,0:0:33:0,0,0	0/0:0,0:0:33:0,0,0	0/0:0,0:0:33:0,0,0	0/0:0,0:0:33:0,0,0	0/0:0,0:0:33:0,0,0	0/0:0,0:0:33:0,0,0	0/0:0,0:0:33:0,0,0	0/0:0,0:0:33:0,0,0	1/0:0,0:0:33:0,0,0	0/0:0,0:0:33:0,0,0	0/0:0,0:0:33:0,0,0	0/0:0,0:0:33:0,0,0	0/0:0,0:0:33:0,0,0	0/0:0,0:0:33:0,0,0	0/0:0,0:0:33:0,0,0	1/1:0,0:0:33:0,0,0	0/0:0,0:0:33:0,0,0	0/0:0,0:0:33:0,0,0	0/0:0,0:0:33:0,0,0
PL01	5191250	SPL01_5191250	T	A	.	PASS	DP=0	GT:AD:DP:GQ:PL	0/0:0,0:0:33:0,0,0	0/0:0,0:0:33:0,0,0	0/0:0,0:0:33:0,0,0	0/0:0,0:0:33:0,0,0	0/0:0,0:0:33:0,0,0	0/0:0,0:0:33:0,0,0	0/0:0,0:0:33:0,0,0	0/0:0,0:0:33:0,0,0	0/0:0,0:0:33:0,0,0	0/0:0,0:0:33:0,0,0	0/0:0,0:0:33:0,0,0	0/0:0,0:0:33:0,0,0	0/0:0,0:0:33:0,0,0	0/0:0,0:0:33:0,0,0	0/0:0,0:0:33:0,0,0	0/0:0,0:0:33:0,0,0	0/0:0,0:0:33:0,0,0	0/0:0,0:0:33:0,0,0	0/0:0,0:0:33:0,0,0	0/0:0,0:0:33:0,0,0	0/0:0,0:0:33:0,0,0	0/0:0,0:0:33:0,0,0	0/0:0,0:0:33:0,0,0	0/0:0,0:0:33:0,0,0	0/0:0,0:0:33:0,0,0	0/0:0,0:0:33:0,0,0	0/0:0,0:0:33:0,0,0
PL01	5191300	SPL01_5191300	G	A	.	PASS	DP=0	GT:AD:DP:GQ:PL	0/0:0,0:0:33:0,0,0	0/0:0,0:0:33:0,0,0	0/0:0,0:0:33:0,0,0	0/0:0,0:0:33:0,0,0	0/0:0,0:0:33:0,0,0	0/0:0,0:0:33:0,0,0	0/0:0,0:0:33:0,0,0	0/0:0,0:0:33:0,0,0	0/0:0,0:0:33:0,0,0	0/0:0,0:0:33:0,0,0	0/0:0,0:0:33:0,0,0	0/0:0,0:0:33:0,0,0	0/0:0,0:0:33:0,0,0	0/0:0,0:0:33:0,0,0	0/0:0,0:0:33:0,0,0	0/0:0,0:0:33:0,0,0	0/0:0,0:0:33:0,0,0	0/0:0,0:0:33:0,0,0	0/0:0,0:0:33:0,0,0	0/0:0,0:0:33:0,0,0	0/0:0,0:0:33:0,0,0	0/0:0,0:0:33:0,0,0	0/0:0,0:0:33:0,0,0	0/0:0,0:0:33:0,0,0	0/0:0,0:0:33:0,0,0	0/0:0,0:0:33:0,0,0	0/0:0,0:0:33:0,0,0
PL01	5280469	SPL01_5280469	T	C	.	PASS	DP=0	GT:AD:DP:GQ:PL	1/0:0,0:0:33:0,0,0	1/0:0,0:0:33:0,0,0	1/0:0,0:0:33:0,0,0	1/1:0,0:0:33:0,0,0	1/1:0,0:0:33:0,0,0	1/0:0,0:0:33:0,0,0	1/0:0,0:0:33:0,0,0	0/0:0,0:0:33:0,0,0	0/0:0,0:0:33:0,0,0	0/0:0,0:0:33:0,0,0	0/0:0,0:0:33:0,0,0	0/0:0,0:0:33:0,0,0	0/0:0,0:0:33:0,0,0	1/1:0,0:0:33:0,0,0	0/0:0,0:0:33:0,0,0	0/0:0,0:0:33:0,0,0	1/0:0,0:0:33:0,0,0	0/0:0,0:0:33:0,0,0	0/0:0,0:0:33:0,0,0	1/0:0,0:0:33:0,0,0	0/0:0,0:0:33:0,0,0	0/0:0,0:0:33:0,0,0	0/0:0,0:0:33:0,0,0	0/0:0,0:0:33:0,0,0	0/0:0,0:0:33:0,0,0	1/0:0,0:0:33:0,0,0	1/0:0,0:0:33:0,0,0
PL01	5291552	SPL01_5291552	C	T	.	PASS	DP=0	GT:AD:DP:GQ:PL	0/0:0,0:0:33:0,0,0	0/0:0,0:0:33:0,0,0	0/0:0,0:0:33:0,0,0	0/0:0,0:0:33:0,0,0	0/0:0,0:0:33:0,0,0	0/0:0,0:0:33:0,0,0	0/0:0,0:0:33:0,0,0	0/0:0,0:0:33:0,0,0	0/0:0,0:0:33:0,0,0	0/0:0,0:0:33:0,0,0	0/0:0,0:0:33:0,0,0	0/0:0,0:0:33:0,0,0	0/0:0,0:0:33:0,0,0	0/0:0,0:0:33:0,0,0	0/0:0,0:0:33:0,0,0	0/0:0,0:0:33:0,0,0	0/1:0,0:0:33:0,0,0	0/0:0,0:0:33:0,0,0	0/0:0,0:0:33:0,0,0	0/0:0,0:0:33:0,0,0	0/0:0,0:0:33:0,0,0	0/0:0,0:0:33:0,0,0	0/0:0,0:0:33:0,0,0	0/1:0,0:0:33:0,0,0	0/0:0,0:0:33:0,0,0	0/0:0,0:0:33:0,0,0	0/0:0,0:0:33:0,0,0
PL01	5292814	SPL01_5292814	C	T	.	PASS	DP=0	GT:AD:DP:GQ:PL	0/0:0,0:0:33:0,0,0	0/0:0,0:0:33:0,0,0	0/0:0,0:0:33:0,0,0	0/0:0,0:0:33:0,0,0	0/0:0,0:0:33:0,0,0	0/0:0,0:0:33:0,0,0	0/0:0,0:0:33:0,0,0	0/0:0,0:0:33:0,0,0	0/0:0,0:0:33:0,0,0	0/0:0,0:0:33:0,0,0	0/0:0,0:0:33:0,0,0	0/0:0,0:0:33:0,0,0	0/0:0,0:0:33:0,0,0	0/0:0,0:0:33:0,0,0	0/0:0,0:0:33:0,0,0	0/0:0,0:0:33:0,0,0	0/0:0,0:0:33:0,0,0	0/0:0,0:0:33:0,0,0	0/0:0,0:0:33:0,0,0	0/0:0,0:0:33:0,0,0	0/0:0,0:0:33:0,0,0	0/0:0,0:0:33:0,0,0	0/0:0,0:0:33:0,0,0	0/0:0,0:0:33:0,0,0	0/0:0,0:0:33:0,0,0	0/0:0,0:0:33:0,0,0	0/0:0,0:0:33:0,0,0
PL01	5298735	SPL01_5298735	T	G	.	PASS	DP=0	GT:AD:DP:GQ:PL	0/0:0,0:0:33:0,0,0	0/0:0,0:0:33:0,0,0	0/0:0,0:0:33:0,0,0	0/0:0,0:0:33:0,0,0	0/0:0,0:0:33:0,0,0	0/0:0,0:0:33:0,0,0	0/0:0,0:0:33:0,0,0	0/0:0,0:0:33:0,0,0	0/0:0,0:0:33:0,0,0	0/0:0,0:0:33:0,0,0	0/0:0,0:0:33:0,0,0	0/0:0,0:0:33:0,0,0	0/0:0,0:0:33:0,0,0	0/0:0,0:0:33:0,0,0	0/0:0,0:0:33:0,0,0	0/0:0,0:0:33:0,0,0	0/0:0,0:0:33:0,0,0	0/0:0,0:0:33:0,0,0	0/0:0,0:0:33:0,0,0	0/0:0,0:0:33:0,0,0	0/0:0,0:0:33:0,0,0	0/0:0,0:0:33:0,0,0	0/0:0,0:0:33:0,0,0	0/0:0,0:0:33:0,0,0	0/0:0,0:0:33:0,0,0	0/0:0,0:0:33:0,0,0	0/0:0,0:0:33:0,0,0
PL01	5298916	SPL01_5298916	T	C	.	PASS	DP=0	GT:AD:DP:GQ:PL	0/0:0,0:0:33:0,0,0	0/0:0,0:0:33:0,0,0	0/0:0,0:0:33:0,0,0	0/0:0,0:0:33:0,0,0	0/0:0,0:0:33:0,0,0	0/0:0,0:0:33:0,0,0	0/0:0,0:0:33:0,0,0	0/0:0,0:0:33:0,0,0	1/1:0,0:0:33:0,0,0	1/0:0,0:0:33:0,0,0	1/1:0,0:0:33:0,0,0	0/0:0,0:0:33:0,0,0	0/0:0,0:0:33:0,0,0	0/0:0,0:0:33:0,0,0	0/0:0,0:0:33:0,0,0	0/0:0,0:0:33:0,0,0	0/0:0,0:0:33:0,0,0	0/0:0,0:0:33:0,0,0	0/0:0,0:0:33:0,0,0	0/0:0,0:0:33:0,0,0	0/0:0,0:0:33:0,0,0	0/0:0,0:0:33:0,0,0	0/0:0,0:0:33:0,0,0	1/0:0,0:0:33:0,0,0	0/0:0,0:0:33:0,0,0	0/0:0,0:0:33:0,0,0	0/0:0,0:0:33:0,0,0
PL01	5299014	SPL01_5299014	G	T	.	PASS	DP=0	GT:AD:DP:GQ:PL	0/0:0,0:0:33:0,0,0	0/0:0,0:0:33:0,0,0	0/0:0,0:0:33:0,0,0	0/0:0,0:0:33:0,0,0	0/0:0,0:0:33:0,0,0	0/0:0,0:0:33:0,0,0	0/0:0,0:0:33:0,0,0	0/0:0,0:0:33:0,0,0	0/0:0,0:0:33:0,0,0	0/0:0,0:0:33:0,0,0	0/0:0,0:0:33:0,0,0	0/0:0,0:0:33:0,0,0	0/0:0,0:0:33:0,0,0	0/0:0,0:0:33:0,0,0	0/0:0,0:0:33:0,0,0	0/0:0,0:0:33:0,0,0	0/0:0,0:0:33:0,0,0	0/0:0,0:0:33:0,0,0	0/0:0,0:0:33:0,0,0	0/0:0,0:0:33:0,0,0	0/0:0,0:0:33:0,0,0	0/0:0,0:0:33:0,0,0	0/0:0,0:0:33:0,0,0	0/0:0,0:0:33:0,0,0	0/0:0,0:0:33:0,0,0	0/0:0,0:0:33:0,0,0	0/0:0,0:0:33:0,0,0
PL01	5357846	SPL01_5357846	G	C	.	PASS	DP=0	GT:AD:DP:GQ:PL	0/1:0,0:0:33:0,0,0	0/1:0,0:0:33:0,0,0	0/1:0,0:0:33:0,0,0	1/1:0,0:0:33:0,0,0	1/1:0,0:0:33:0,0,0	0/1:0,0:0:33:0,0,0	0/1:0,0:0:33:0,0,0	0/0:0,0:0:33:0,0,0	0/0:0,0:0:33:0,0,0	0/0:0,0:0:33:0,0,0	0/0:0,0:0:33:0,0,0	0/0:0,0:0:33:0,0,0	0/0:0,0:0:33:0,0,0	1/1:0,0:0:33:0,0,0	0/0:0,0:0:33:0,0,0	0/0:0,0:0:33:0,0,0	0/0:0,0:0:33:0,0,0	0/0:0,0:0:33:0,0,0	0/0:0,0:0:33:0,0,0	0/1:0,0:0:33:0,0,0	1/1:0,0:0:33:0,0,0	0/0:0,0:0:33:0,0,0	0/0:0,0:0:33:0,0,0	0/0:0,0:0:33:0,0,0	0/0:0,0:0:33:0,0,0	0/1:0,0:0:33:0,0,0	0/1:0,0:0:33:0,0,0
PL01	5438963	SPL01_5438963	C	T	.	PASS	DP=0	GT:AD:DP:GQ:PL	0/1:0,0:0:33:0,0,0	0/1:0,0:0:33:0,0,0	0/0:0,0:0:33:0,0,0	0/0:0,0:0:33:0,0,0	0/0:0,0:0:33:0,0,0	0/0:0,0:0:33:0,0,0	0/1:0,0:0:33:0,0,0	1/1:0,0:0:33:0,0,0	0/0:0,0:0:33:0,0,0	0/0:0,0:0:33:0,0,0	0/0:0,0:0:33:0,0,0	1/1:0,0:0:33:0,0,0	1/1:0,0:0:33:0,0,0	0/0:0,0:0:33:0,0,0	0/1:0,0:0:33:0,0,0	0/1:0,0:0:33:0,0,0	0/0:0,0:0:33:0,0,0	1/1:0,0:0:33:0,0,0	1/1:0,0:0:33:0,0,0	0/1:0,0:0:33:0,0,0	0/0:0,0:0:33:0,0,0	1/1:0,0:0:33:0,0,0	1/1:0,0:0:33:0,0,0	0/0:0,0:0:33:0,0,0	0/0:0,0:0:33:0,0,0	0/0:0,0:0:33:0,0,0	0/0:0,0:0:33:0,0,0
PL01	5439012	SPL01_5439012	G	A	.	PASS	DP=0	GT:AD:DP:GQ:PL	0/0:0,0:0:33:0,0,0	0/0:0,0:0:33:0,0,0	0/0:0,0:0:33:0,0,0	0/0:0,0:0:33:0,0,0	0/0:0,0:0:33:0,0,0	0/0:0,0:0:33:0,0,0	0/0:0,0:0:33:0,0,0	0/0:0,0:0:33:0,0,0	0/0:0,0:0:33:0,0,0	0/0:0,0:0:33:0,0,0	0/0:0,0:0:33:0,0,0	0/0:0,0:0:33:0,0,0	0/0:0,0:0:33:0,0,0	0/0:0,0:0:33:0,0,0	0/0:0,0:0:33:0,0,0	0/0:0,0:0:33:0,0,0	1/0:0,0:0:33:0,0,0	0/0:0,0:0:33:0,0,0	0/0:0,0:0:33:0,0,0	0/0:0,0:0:33:0,0,0	0/0:0,0:0:33:0,0,0	0/0:0,0:0:33:0,0,0	0/0:0,0:0:33:0,0,0	0/0:0,0:0:33:0,0,0	0/0:0,0:0:33:0,0,0	0/0:0,0:0:33:0,0,0	0/0:0,0:0:33:0,0,0
PL01	5448000	SPL01_5448000	C	T	.	PASS	DP=0	GT:AD:DP:GQ:PL	0/1:0,0:0:33:0,0,0	0/1:0,0:0:33:0,0,0	1/1:0,0:0:33:0,0,0	1/1:0,0:0:33:0,0,0	1/1:0,0:0:33:0,0,0	1/1:0,0:0:33:0,0,0	0/1:0,0:0:33:0,0,0	0/0:0,0:0:33:0,0,0	1/1:0,0:0:33:0,0,0	1/1:0,0:0:33:0,0,0	1/1:0,0:0:33:0,0,0	0/0:0,0:0:33:0,0,0	0/0:0,0:0:33:0,0,0	1/1:0,0:0:33:0,0,0	0/1:0,0:0:33:0,0,0	0/1:0,0:0:33:0,0,0	0/0:0,0:0:33:0,0,0	0/0:0,0:0:33:0,0,0	0/0:0,0:0:33:0,0,0	0/1:0,0:0:33:0,0,0	0/0:0,0:0:33:0,0,0	0/0:0,0:0:33:0,0,0	0/0:0,0:0:33:0,0,0	0/0:0,0:0:33:0,0,0	1/1:0,0:0:33:0,0,0	1/1:0,0:0:33:0,0,0	1/1:0,0:0:33:0,0,0
PL01	5448076	SPL01_5448076	T	C	.	PASS	DP=0	GT:AD:DP:GQ:PL	0/0:0,0:0:33:0,0,0	0/0:0,0:0:33:0,0,0	0/0:0,0:0:33:0,0,0	0/0:0,0:0:33:0,0,0	0/0:0,0:0:33:0,0,0	0/0:0,0:0:33:0,0,0	0/0:0,0:0:33:0,0,0	0/0:0,0:0:33:0,0,0	0/0:0,0:0:33:0,0,0	0/0:0,0:0:33:0,0,0	0/0:0,0:0:33:0,0,0	0/0:0,0:0:33:0,0,0	0/0:0,0:0:33:0,0,0	0/0:0,0:0:33:0,0,0	0/0:0,0:0:33:0,0,0	0/0:0,0:0:33:0,0,0	1/0:0,0:0:33:0,0,0	0/0:0,0:0:33:0,0,0	0/0:0,0:0:33:0,0,0	0/0:0,0:0:33:0,0,0	1/1:0,0:0:33:0,0,0	0/0:0,0:0:33:0,0,0	0/0:0,0:0:33:0,0,0	0/0:0,0:0:33:0,0,0	0/0:0,0:0:33:0,0,0	0/0:0,0:0:33:0,0,0	0/0:0,0:0:33:0,0,0
PL01	5453625	SPL01_5453625	T	G	.	PASS	DP=0	GT:AD:DP:GQ:PL	0/0:0,0:0:33:0,0,0	0/0:0,0:0:33:0,0,0	0/0:0,0:0:33:0,0,0	0/0:0,0:0:33:0,0,0	0/0:0,0:0:33:0,0,0	0/0:0,0:0:33:0,0,0	0/0:0,0:0:33:0,0,0	0/0:0,0:0:33:0,0,0	0/0:0,0:0:33:0,0,0	0/0:0,0:0:33:0,0,0	0/0:0,0:0:33:0,0,0	0/0:0,0:0:33:0,0,0	0/0:0,0:0:33:0,0,0	0/0:0,0:0:33:0,0,0	0/0:0,0:0:33:0,0,0	0/0:0,0:0:33:0,0,0	0/0:0,0:0:33:0,0,0	0/0:0,0:0:33:0,0,0	0/0:0,0:0:33:0,0,0	0/0:0,0:0:33:0,0,0	0/0:0,0:0:33:0,0,0	0/0:0,0:0:33:0,0,0	0/0:0,0:0:33:0,0,0	0/0:0,0:0:33:0,0,0	0/0:0,0:0:33:0,0,0	0/0:0,0:0:33:0,0,0	0/0:0,0:0:33:0,0,0
PL01	5453717	SPL01_5453717	A	G	.	PASS	DP=0	GT:AD:DP:GQ:PL	0/0:0,0:0:33:0,0,0	0/0:0,0:0:33:0,0,0	0/0:0,0:0:33:0,0,0	0/0:0,0:0:33:0,0,0	0/0:0,0:0:33:0,0,0	0/0:0,0:0:33:0,0,0	0/0:0,0:0:33:0,0,0	0/0:0,0:0:33:0,0,0	0/0:0,0:0:33:0,0,0	0/0:0,0:0:33:0,0,0	0/0:0,0:0:33:0,0,0	0/0:0,0:0:33:0,0,0	0/0:0,0:0:33:0,0,0	0/0:0,0:0:33:0,0,0	0/0:0,0:0:33:0,0,0	0/0:0,0:0:33:0,0,0	0/0:0,0:0:33:0,0,0	0/0:0,0:0:33:0,0,0	0/0:0,0:0:33:0,0,0	0/0:0,0:0:33:0,0,0	0/0:0,0:0:33:0,0,0	0/0:0,0:0:33:0,0,0	0/0:0,0:0:33:0,0,0	0/0:0,0:0:33:0,0,0	0/0:0,0:0:33:0,0,0	0/0:0,0:0:33:0,0,0	0/0:0,0:0:33:0,0,0
PL01	5453837	SPL01_5453837	T	C	.	PASS	DP=0	GT:AD:DP:GQ:PL	0/0:0,0:0:33:0,0,0	0/0:0,0:0:33:0,0,0	0/0:0,0:0:33:0,0,0	0/0:0,0:0:33:0,0,0	0/0:0,0:0:33:0,0,0	0/0:0,0:0:33:0,0,0	0/0:0,0:0:33:0,0,0	0/0:0,0:0:33:0,0,0	0/0:0,0:0:33:0,0,0	0/0:0,0:0:33:0,0,0	0/0:0,0:0:33:0,0,0	0/0:0,0:0:33:0,0,0	0/0:0,0:0:33:0,0,0	0/0:0,0:0:33:0,0,0	0/0:0,0:0:33:0,0,0	0/0:0,0:0:33:0,0,0	0/0:0,0:0:33:0,0,0	0/0:0,0:0:33:0,0,0	0/0:0,0:0:33:0,0,0	0/0:0,0:0:33:0,0,0	0/0:0,0:0:33:0,0,0	0/0:0,0:0:33:0,0,0	0/0:0,0:0:33:0,0,0	0/0:0,0:0:33:0,0,0	0/0:0,0:0:33:0,0,0	0/0:0,0:0:33:0,0,0	0/0:0,0:0:33:0,0,0
PL01	5453871	SPL01_5453871	C	G	.	PASS	DP=0	GT:AD:DP:GQ:PL	0/0:0,0:0:33:0,0,0	0/0:0,0:0:33:0,0,0	0/0:0,0:0:33:0,0,0	0/0:0,0:0:33:0,0,0	0/0:0,0:0:33:0,0,0	0/0:0,0:0:33:0,0,0	0/0:0,0:0:33:0,0,0	0/0:0,0:0:33:0,0,0	0/0:0,0:0:33:0,0,0	0/0:0,0:0:33:0,0,0	0/0:0,0:0:33:0,0,0	0/0:0,0:0:33:0,0,0	0/0:0,0:0:33:0,0,0	0/0:0,0:0:33:0,0,0	0/0:0,0:0:33:0,0,0	0/0:0,0:0:33:0,0,0	0/0:0,0:0:33:0,0,0	0/0:0,0:0:33:0,0,0	0/0:0,0:0:33:0,0,0	0/0:0,0:0:33:0,0,0	0/0:0,0:0:33:0,0,0	0/0:0,0:0:33:0,0,0	0/0:0,0:0:33:0,0,0	0/0:0,0:0:33:0,0,0	0/0:0,0:0:33:0,0,0	0/0:0,0:0:33:0,0,0	0/0:0,0:0:33:0,0,0
PL01	5555987	SPL01_5555987	A	T	.	PASS	DP=0	GT:AD:DP:GQ:PL	0/1:0,0:0:33:0,0,0	0/1:0,0:0:33:0,0,0	1/1:0,0:0:33:0,0,0	1/1:0,0:0:33:0,0,0	1/1:0,0:0:33:0,0,0	0/1:0,0:0:33:0,0,0	0/1:0,0:0:33:0,0,0	0/0:0,0:0:33:0,0,0	1/1:0,0:0:33:0,0,0	1/1:0,0:0:33:0,0,0	1/1:0,0:0:33:0,0,0	0/0:0,0:0:33:0,0,0	0/0:0,0:0:33:0,0,0	1/1:0,0:0:33:0,0,0	0/1:0,0:0:33:0,0,0	0/1:0,0:0:33:0,0,0	0/0:0,0:0:33:0,0,0	0/0:0,0:0:33:0,0,0	0/0:0,0:0:33:0,0,0	0/1:0,0:0:33:0,0,0	0/0:0,0:0:33:0,0,0	0/0:0,0:0:33:0,0,0	0/0:0,0:0:33:0,0,0	0/0:0,0:0:33:0,0,0	1/1:0,0:0:33:0,0,0	1/1:0,0:0:33:0,0,0	1/1:0,0:0:33:0,0,0
PL01	5556011	SPL01_5556011	A	G	.	PASS	DP=0	GT:AD:DP:GQ:PL	0/1:0,0:0:33:0,0,0	0/1:0,0:0:33:0,0,0	0/0:0,0:0:33:0,0,0	0/0:0,0:0:33:0,0,0	0/0:0,0:0:33:0,0,0	0/0:0,0:0:33:0,0,0	0/1:0,0:0:33:0,0,0	1/1:0,0:0:33:0,0,0	0/0:0,0:0:33:0,0,0	0/0:0,0:0:33:0,0,0	0/0:0,0:0:33:0,0,0	1/1:0,0:0:33:0,0,0	1/1:0,0:0:33:0,0,0	0/0:0,0:0:33:0,0,0	0/1:0,0:0:33:0,0,0	0/1:0,0:0:33:0,0,0	0/1:0,0:0:33:0,0,0	1/1:0,0:0:33:0,0,0	1/1:0,0:0:33:0,0,0	0/0:0,0:0:33:0,0,0	1/1:0,0:0:33:0,0,0	1/1:0,0:0:33:0,0,0	1/1:0,0:0:33:0,0,0	1/1:0,0:0:33:0,0,0	0/0:0,0:0:33:0,0,0	0/0:0,0:0:33:0,0,0	0/0:0,0:0:33:0,0,0
PL01	5568293	SPL01_5568293	G	A	.	PASS	DP=0	GT:AD:DP:GQ:PL	0/0:0,0:0:33:0,0,0	0/0:0,0:0:33:0,0,0	0/0:0,0:0:33:0,0,0	0/0:0,0:0:33:0,0,0	0/0:0,0:0:33:0,0,0	0/0:0,0:0:33:0,0,0	0/0:0,0:0:33:0,0,0	0/0:0,0:0:33:0,0,0	0/0:0,0:0:33:0,0,0	0/0:0,0:0:33:0,0,0	0/0:0,0:0:33:0,0,0	0/0:0,0:0:33:0,0,0	0/0:0,0:0:33:0,0,0	0/0:0,0:0:33:0,0,0	0/0:0,0:0:33:0,0,0	0/0:0,0:0:33:0,0,0	0/0:0,0:0:33:0,0,0	0/0:0,0:0:33:0,0,0	0/0:0,0:0:33:0,0,0	0/0:0,0:0:33:0,0,0	0/0:0,0:0:33:0,0,0	0/0:0,0:0:33:0,0,0	0/0:0,0:0:33:0,0,0	0/0:0,0:0:33:0,0,0	0/0:0,0:0:33:0,0,0	0/0:0,0:0:33:0,0,0	0/0:0,0:0:33:0,0,0
PL01	5591584	SPL01_5591584	A	G	.	PASS	DP=0	GT:AD:DP:GQ:PL	0/0:0,0:0:33:0,0,0	0/0:0,0:0:33:0,0,0	./.:0,0:0	./.:0,0:0	./.:0,0:0	./.:0,0:0	0/0:0,0:0:33:0,0,0	0/0:0,0:0:33:0,0,0	./.:0,0:0	./.:0,0:0	./.:0,0:0	0/0:0,0:0:33:0,0,0	0/0:0,0:0:33:0,0,0	./.:0,0:0	0/0:0,0:0:33:0,0,0	0/0:0,0:0:33:0,0,0	0/0:0,0:0:33:0,0,0	0/0:0,0:0:33:0,0,0	0/0:0,0:0:33:0,0,0	./.:0,0:0	0/0:0,0:0:33:0,0,0	0/0:0,0:0:33:0,0,0	0/0:0,0:0:33:0,0,0	0/0:0,0:0:33:0,0,0	./.:0,0:0	./.:0,0:0	./.:0,0:0
PL01	5592849	SPL01_5592849	C	A	.	PASS	DP=0	GT:AD:DP:GQ:PL	0/0:0,0:0:33:0,0,0	0/0:0,0:0:33:0,0,0	0/0:0,0:0:33:0,0,0	0/0:0,0:0:33:0,0,0	0/0:0,0:0:33:0,0,0	0/0:0,0:0:33:0,0,0	0/0:0,0:0:33:0,0,0	0/0:0,0:0:33:0,0,0	0/0:0,0:0:33:0,0,0	0/0:0,0:0:33:0,0,0	0/0:0,0:0:33:0,0,0	0/0:0,0:0:33:0,0,0	0/0:0,0:0:33:0,0,0	0/0:0,0:0:33:0,0,0	0/0:0,0:0:33:0,0,0	0/0:0,0:0:33:0,0,0	0/0:0,0:0:33:0,0,0	0/0:0,0:0:33:0,0,0	0/0:0,0:0:33:0,0,0	0/0:0,0:0:33:0,0,0	0/0:0,0:0:33:0,0,0	0/0:0,0:0:33:0,0,0	0/0:0,0:0:33:0,0,0	0/0:0,0:0:33:0,0,0	0/0:0,0:0:33:0,0,0	0/0:0,0:0:33:0,0,0	0/0:0,0:0:33:0,0,0
PL01	5611322	SPL01_5611322	T	A	.	PASS	DP=0	GT:AD:DP:GQ:PL	0/0:0,0:0:33:0,0,0	0/0:0,0:0:33:0,0,0	0/0:0,0:0:33:0,0,0	0/0:0,0:0:33:0,0,0	0/0:0,0:0:33:0,0,0	0/0:0,0:0:33:0,0,0	0/0:0,0:0:33:0,0,0	0/0:0,0:0:33:0,0,0	0/0:0,0:0:33:0,0,0	0/0:0,0:0:33:0,0,0	0/0:0,0:0:33:0,0,0	0/0:0,0:0:33:0,0,0	0/0:0,0:0:33:0,0,0	0/0:0,0:0:33:0,0,0	0/0:0,0:0:33:0,0,0	0/0:0,0:0:33:0,0,0	0/0:0,0:0:33:0,0,0	0/0:0,0:0:33:0,0,0	0/0:0,0:0:33:0,0,0	0/0:0,0:0:33:0,0,0	0/0:0,0:0:33:0,0,0	0/0:0,0:0:33:0,0,0	0/0:0,0:0:33:0,0,0	0/0:0,0:0:33:0,0,0	0/0:0,0:0:33:0,0,0	0/0:0,0:0:33:0,0,0	0/0:0,0:0:33:0,0,0
PL01	5626891	SPL01_5626891	A	T	.	PASS	DP=0	GT:AD:DP:GQ:PL	0/0:0,0:0:33:0,0,0	0/0:0,0:0:33:0,0,0	0/0:0,0:0:33:0,0,0	0/0:0,0:0:33:0,0,0	0/0:0,0:0:33:0,0,0	0/0:0,0:0:33:0,0,0	0/0:0,0:0:33:0,0,0	0/0:0,0:0:33:0,0,0	0/0:0,0:0:33:0,0,0	0/0:0,0:0:33:0,0,0	0/0:0,0:0:33:0,0,0	0/0:0,0:0:33:0,0,0	0/0:0,0:0:33:0,0,0	0/0:0,0:0:33:0,0,0	0/0:0,0:0:33:0,0,0	0/0:0,0:0:33:0,0,0	0/0:0,0:0:33:0,0,0	0/0:0,0:0:33:0,0,0	0/0:0,0:0:33:0,0,0	0/0:0,0:0:33:0,0,0	./.:0,0:0	0/0:0,0:0:33:0,0,0	0/0:0,0:0:33:0,0,0	0/0:0,0:0:33:0,0,0	0/0:0,0:0:33:0,0,0	0/0:0,0:0:33:0,0,0	0/0:0,0:0:33:0,0,0
PL01	5627745	SPL01_5627745	T	A	.	PASS	DP=0	GT:AD:DP:GQ:PL	1/0:0,0:0:33:0,0,0	1/0:0,0:0:33:0,0,0	1/1:0,0:0:33:0,0,0	1/1:0,0:0:33:0,0,0	1/1:0,0:0:33:0,0,0	1/1:0,0:0:33:0,0,0	1/0:0,0:0:33:0,0,0	0/0:0,0:0:33:0,0,0	1/1:0,0:0:33:0,0,0	1/1:0,0:0:33:0,0,0	1/1:0,0:0:33:0,0,0	0/0:0,0:0:33:0,0,0	0/0:0,0:0:33:0,0,0	1/1:0,0:0:33:0,0,0	1/0:0,0:0:33:0,0,0	1/0:0,0:0:33:0,0,0	0/0:0,0:0:33:0,0,0	0/0:0,0:0:33:0,0,0	0/0:0,0:0:33:0,0,0	1/1:0,0:0:33:0,0,0	0/0:0,0:0:33:0,0,0	0/0:0,0:0:33:0,0,0	0/0:0,0:0:33:0,0,0	0/0:0,0:0:33:0,0,0	1/1:0,0:0:33:0,0,0	1/1:0,0:0:33:0,0,0	1/1:0,0:0:33:0,0,0
PL01	5627833	SPL01_5627833	G	A	.	PASS	DP=0	GT:AD:DP:GQ:PL	0/0:0,0:0:33:0,0,0	0/0:0,0:0:33:0,0,0	0/0:0,0:0:33:0,0,0	0/0:0,0:0:33:0,0,0	0/0:0,0:0:33:0,0,0	0/0:0,0:0:33:0,0,0	0/0:0,0:0:33:0,0,0	0/0:0,0:0:33:0,0,0	0/0:0,0:0:33:0,0,0	0/0:0,0:0:33:0,0,0	0/0:0,0:0:33:0,0,0	0/0:0,0:0:33:0,0,0	0/0:0,0:0:33:0,0,0	0/0:0,0:0:33:0,0,0	0/0:0,0:0:33:0,0,0	0/0:0,0:0:33:0,0,0	0/0:0,0:0:33:0,0,0	0/0:0,0:0:33:0,0,0	0/0:0,0:0:33:0,0,0	0/0:0,0:0:33:0,0,0	0/0:0,0:0:33:0,0,0	0/0:0,0:0:33:0,0,0	0/0:0,0:0:33:0,0,0	0/0:0,0:0:33:0,0,0	0/0:0,0:0:33:0,0,0	0/0:0,0:0:33:0,0,0	0/0:0,0:0:33:0,0,0
PL01	5647415	SPL01_5647415	T	C	.	PASS	DP=0	GT:AD:DP:GQ:PL	1/0:0,0:0:33:0,0,0	1/0:0,0:0:33:0,0,0	1/1:0,0:0:33:0,0,0	1/1:0,0:0:33:0,0,0	1/1:0,0:0:33:0,0,0	1/1:0,0:0:33:0,0,0	1/0:0,0:0:33:0,0,0	0/0:0,0:0:33:0,0,0	1/1:0,0:0:33:0,0,0	1/1:0,0:0:33:0,0,0	1/1:0,0:0:33:0,0,0	0/0:0,0:0:33:0,0,0	0/0:0,0:0:33:0,0,0	1/1:0,0:0:33:0,0,0	1/0:0,0:0:33:0,0,0	1/0:0,0:0:33:0,0,0	0/0:0,0:0:33:0,0,0	0/0:0,0:0:33:0,0,0	0/0:0,0:0:33:0,0,0	1/1:0,0:0:33:0,0,0	0/0:0,0:0:33:0,0,0	0/0:0,0:0:33:0,0,0	0/0:0,0:0:33:0,0,0	0/0:0,0:0:33:0,0,0	1/1:0,0:0:33:0,0,0	1/1:0,0:0:33:0,0,0	1/1:0,0:0:33:0,0,0
PL01	5647421	SPL01_5647421	C	G	.	PASS	DP=0	GT:AD:DP:GQ:PL	0/0:0,0:0:33:0,0,0	0/0:0,0:0:33:0,0,0	0/0:0,0:0:33:0,0,0	0/0:0,0:0:33:0,0,0	0/0:0,0:0:33:0,0,0	0/0:0,0:0:33:0,0,0	0/0:0,0:0:33:0,0,0	0/0:0,0:0:33:0,0,0	0/0:0,0:0:33:0,0,0	0/0:0,0:0:33:0,0,0	0/0:0,0:0:33:0,0,0	0/0:0,0:0:33:0,0,0	0/0:0,0:0:33:0,0,0	0/0:0,0:0:33:0,0,0	0/0:0,0:0:33:0,0,0	0/0:0,0:0:33:0,0,0	0/0:0,0:0:33:0,0,0	0/0:0,0:0:33:0,0,0	0/0:0,0:0:33:0,0,0	0/0:0,0:0:33:0,0,0	0/0:0,0:0:33:0,0,0	0/0:0,0:0:33:0,0,0	0/0:0,0:0:33:0,0,0	0/0:0,0:0:33:0,0,0	0/0:0,0:0:33:0,0,0	0/0:0,0:0:33:0,0,0	0/0:0,0:0:33:0,0,0
PL01	5680430	SPL01_5680430	A	C	.	PASS	DP=0	GT:AD:DP:GQ:PL	0/0:0,0:0:33:0,0,0	0/0:0,0:0:33:0,0,0	0/0:0,0:0:33:0,0,0	0/0:0,0:0:33:0,0,0	0/0:0,0:0:33:0,0,0	0/0:0,0:0:33:0,0,0	0/0:0,0:0:33:0,0,0	0/0:0,0:0:33:0,0,0	0/0:0,0:0:33:0,0,0	0/0:0,0:0:33:0,0,0	0/0:0,0:0:33:0,0,0	0/0:0,0:0:33:0,0,0	0/0:0,0:0:33:0,0,0	0/0:0,0:0:33:0,0,0	0/0:0,0:0:33:0,0,0	0/0:0,0:0:33:0,0,0	0/0:0,0:0:33:0,0,0	0/0:0,0:0:33:0,0,0	0/0:0,0:0:33:0,0,0	0/0:0,0:0:33:0,0,0	0/0:0,0:0:33:0,0,0	0/0:0,0:0:33:0,0,0	0/0:0,0:0:33:0,0,0	0/0:0,0:0:33:0,0,0	0/0:0,0:0:33:0,0,0	0/0:0,0:0:33:0,0,0	0/0:0,0:0:33:0,0,0
PL01	5705070	SPL01_5705070	C	T	.	PASS	DP=0	GT:AD:DP:GQ:PL	0/0:0,0:0:33:0,0,0	0/0:0,0:0:33:0,0,0	0/0:0,0:0:33:0,0,0	0/0:0,0:0:33:0,0,0	0/0:0,0:0:33:0,0,0	0/1:0,0:0:33:0,0,0	0/0:0,0:0:33:0,0,0	0/0:0,0:0:33:0,0,0	0/0:0,0:0:33:0,0,0	0/0:0,0:0:33:0,0,0	./.:0,0:0	0/0:0,0:0:33:0,0,0	0/0:0,0:0:33:0,0,0	0/0:0,0:0:33:0,0,0	./.:0,0:0	0/0:0,0:0:33:0,0,0	0/0:0,0:0:33:0,0,0	0/0:0,0:0:33:0,0,0	0/0:0,0:0:33:0,0,0	0/0:0,0:0:33:0,0,0	0/0:0,0:0:33:0,0,0	0/0:0,0:0:33:0,0,0	0/0:0,0:0:33:0,0,0	0/0:0,0:0:33:0,0,0	0/0:0,0:0:33:0,0,0	0/0:0,0:0:33:0,0,0	0/0:0,0:0:33:0,0,0
PL01	5705088	SPL01_5705088	C	T	.	PASS	DP=0	GT:AD:DP:GQ:PL	0/1:0,0:0:33:0,0,0	0/1:0,0:0:33:0,0,0	0/0:0,0:0:33:0,0,0	0/0:0,0:0:33:0,0,0	0/0:0,0:0:33:0,0,0	0/0:0,0:0:33:0,0,0	0/1:0,0:0:33:0,0,0	1/1:0,0:0:33:0,0,0	0/0:0,0:0:33:0,0,0	0/0:0,0:0:33:0,0,0	./.:0,0:0	./.:0,0:0	1/1:0,0:0:33:0,0,0	0/0:0,0:0:33:0,0,0	./.:0,0:0	0/1:0,0:0:33:0,0,0	0/0:0,0:0:33:0,0,0	1/1:0,0:0:33:0,0,0	1/1:0,0:0:33:0,0,0	0/0:0,0:0:33:0,0,0	0/0:0,0:0:33:0,0,0	1/1:0,0:0:33:0,0,0	1/1:0,0:0:33:0,0,0	1/1:0,0:0:33:0,0,0	0/0:0,0:0:33:0,0,0	0/0:0,0:0:33:0,0,0	0/0:0,0:0:33:0,0,0
PL01	5705188	SPL01_5705188	G	A	.	PASS	DP=0	GT:AD:DP:GQ:PL	0/0:0,0:0:33:0,0,0	0/0:0,0:0:33:0,0,0	0/0:0,0:0:33:0,0,0	0/0:0,0:0:33:0,0,0	0/0:0,0:0:33:0,0,0	0/0:0,0:0:33:0,0,0	0/0:0,0:0:33:0,0,0	0/0:0,0:0:33:0,0,0	0/0:0,0:0:33:0,0,0	0/0:0,0:0:33:0,0,0	0/0:0,0:0:33:0,0,0	0/0:0,0:0:33:0,0,0	0/0:0,0:0:33:0,0,0	0/0:0,0:0:33:0,0,0	0/0:0,0:0:33:0,0,0	0/0:0,0:0:33:0,0,0	1/0:0,0:0:33:0,0,0	0/0:0,0:0:33:0,0,0	0/0:0,0:0:33:0,0,0	0/0:0,0:0:33:0,0,0	1/1:0,0:0:33:0,0,0	0/0:0,0:0:33:0,0,0	0/0:0,0:0:33:0,0,0	0/0:0,0:0:33:0,0,0	0/0:0,0:0:33:0,0,0	0/0:0,0:0:33:0,0,0	0/0:0,0:0:33:0,0,0
PL01	5705272	SPL01_5705272	T	G	.	PASS	DP=0	GT:AD:DP:GQ:PL	0/0:0,0:0:33:0,0,0	0/0:0,0:0:33:0,0,0	0/0:0,0:0:33:0,0,0	0/0:0,0:0:33:0,0,0	0/0:0,0:0:33:0,0,0	0/0:0,0:0:33:0,0,0	0/0:0,0:0:33:0,0,0	0/0:0,0:0:33:0,0,0	0/0:0,0:0:33:0,0,0	0/0:0,0:0:33:0,0,0	0/0:0,0:0:33:0,0,0	0/0:0,0:0:33:0,0,0	0/0:0,0:0:33:0,0,0	0/0:0,0:0:33:0,0,0	0/0:0,0:0:33:0,0,0	0/0:0,0:0:33:0,0,0	1/1:0,0:0:33:0,0,0	0/0:0,0:0:33:0,0,0	0/0:0,0:0:33:0,0,0	0/0:0,0:0:33:0,0,0	1/1:0,0:0:33:0,0,0	0/0:0,0:0:33:0,0,0	0/0:0,0:0:33:0,0,0	0/0:0,0:0:33:0,0,0	0/0:0,0:0:33:0,0,0	0/0:0,0:0:33:0,0,0	0/0:0,0:0:33:0,0,0
PL01	5729632	SPL01_5729632	A	T	.	PASS	DP=0	GT:AD:DP:GQ:PL	0/0:0,0:0:33:0,0,0	0/0:0,0:0:33:0,0,0	0/0:0,0:0:33:0,0,0	0/0:0,0:0:33:0,0,0	0/0:0,0:0:33:0,0,0	0/0:0,0:0:33:0,0,0	0/0:0,0:0:33:0,0,0	0/0:0,0:0:33:0,0,0	0/0:0,0:0:33:0,0,0	0/0:0,0:0:33:0,0,0	0/0:0,0:0:33:0,0,0	0/0:0,0:0:33:0,0,0	0/0:0,0:0:33:0,0,0	0/0:0,0:0:33:0,0,0	0/0:0,0:0:33:0,0,0	0/0:0,0:0:33:0,0,0	0/1:0,0:0:33:0,0,0	0/0:0,0:0:33:0,0,0	0/0:0,0:0:33:0,0,0	0/0:0,0:0:33:0,0,0	0/0:0,0:0:33:0,0,0	0/0:0,0:0:33:0,0,0	0/0:0,0:0:33:0,0,0	0/1:0,0:0:33:0,0,0	0/0:0,0:0:33:0,0,0	0/0:0,0:0:33:0,0,0	0/0:0,0:0:33:0,0,0
PL01	5744628	SPL01_5744628	C	T	.	PASS	DP=0	GT:AD:DP:GQ:PL	0/0:0,0:0:33:0,0,0	0/0:0,0:0:33:0,0,0	0/0:0,0:0:33:0,0,0	0/0:0,0:0:33:0,0,0	0/0:0,0:0:33:0,0,0	0/0:0,0:0:33:0,0,0	0/0:0,0:0:33:0,0,0	0/0:0,0:0:33:0,0,0	0/0:0,0:0:33:0,0,0	0/0:0,0:0:33:0,0,0	0/0:0,0:0:33:0,0,0	0/0:0,0:0:33:0,0,0	0/0:0,0:0:33:0,0,0	0/0:0,0:0:33:0,0,0	0/0:0,0:0:33:0,0,0	0/0:0,0:0:33:0,0,0	0/0:0,0:0:33:0,0,0	0/0:0,0:0:33:0,0,0	0/0:0,0:0:33:0,0,0	0/0:0,0:0:33:0,0,0	0/0:0,0:0:33:0,0,0	0/0:0,0:0:33:0,0,0	0/0:0,0:0:33:0,0,0	0/0:0,0:0:33:0,0,0	0/0:0,0:0:33:0,0,0	0/0:0,0:0:33:0,0,0	0/0:0,0:0:33:0,0,0
PL01	5744645	SPL01_5744645	C	T	.	PASS	DP=0	GT:AD:DP:GQ:PL	0/0:0,0:0:33:0,0,0	0/0:0,0:0:33:0,0,0	0/0:0,0:0:33:0,0,0	0/0:0,0:0:33:0,0,0	0/0:0,0:0:33:0,0,0	0/0:0,0:0:33:0,0,0	0/0:0,0:0:33:0,0,0	0/0:0,0:0:33:0,0,0	0/0:0,0:0:33:0,0,0	0/0:0,0:0:33:0,0,0	0/0:0,0:0:33:0,0,0	0/0:0,0:0:33:0,0,0	0/0:0,0:0:33:0,0,0	0/0:0,0:0:33:0,0,0	0/0:0,0:0:33:0,0,0	0/0:0,0:0:33:0,0,0	0/0:0,0:0:33:0,0,0	0/0:0,0:0:33:0,0,0	0/0:0,0:0:33:0,0,0	0/0:0,0:0:33:0,0,0	0/0:0,0:0:33:0,0,0	0/0:0,0:0:33:0,0,0	0/0:0,0:0:33:0,0,0	0/0:0,0:0:33:0,0,0	0/0:0,0:0:33:0,0,0	0/0:0,0:0:33:0,0,0	0/0:0,0:0:33:0,0,0
PL01	5744672	SPL01_5744672	C	T	.	PASS	DP=0	GT:AD:DP:GQ:PL	0/1:0,0:0:33:0,0,0	0/1:0,0:0:33:0,0,0	1/1:0,0:0:33:0,0,0	1/1:0,0:0:33:0,0,0	1/1:0,0:0:33:0,0,0	1/1:0,0:0:33:0,0,0	0/1:0,0:0:33:0,0,0	0/0:0,0:0:33:0,0,0	1/1:0,0:0:33:0,0,0	1/1:0,0:0:33:0,0,0	1/1:0,0:0:33:0,0,0	0/0:0,0:0:33:0,0,0	0/0:0,0:0:33:0,0,0	1/1:0,0:0:33:0,0,0	0/1:0,0:0:33:0,0,0	0/1:0,0:0:33:0,0,0	0/0:0,0:0:33:0,0,0	./.:0,0:0	0/0:0,0:0:33:0,0,0	1/1:0,0:0:33:0,0,0	0/0:0,0:0:33:0,0,0	0/0:0,0:0:33:0,0,0	0/0:0,0:0:33:0,0,0	0/0:0,0:0:33:0,0,0	1/1:0,0:0:33:0,0,0	1/1:0,0:0:33:0,0,0	1/1:0,0:0:33:0,0,0
PL01	5804782	SPL01_5804782	G	C	.	PASS	DP=0	GT:AD:DP:GQ:PL	0/0:0,0:0:33:0,0,0	0/0:0,0:0:33:0,0,0	0/0:0,0:0:33:0,0,0	0/0:0,0:0:33:0,0,0	0/0:0,0:0:33:0,0,0	0/0:0,0:0:33:0,0,0	0/0:0,0:0:33:0,0,0	0/0:0,0:0:33:0,0,0	0/0:0,0:0:33:0,0,0	0/0:0,0:0:33:0,0,0	0/0:0,0:0:33:0,0,0	0/0:0,0:0:33:0,0,0	0/0:0,0:0:33:0,0,0	0/0:0,0:0:33:0,0,0	0/0:0,0:0:33:0,0,0	0/0:0,0:0:33:0,0,0	0/0:0,0:0:33:0,0,0	0/0:0,0:0:33:0,0,0	0/0:0,0:0:33:0,0,0	0/0:0,0:0:33:0,0,0	0/0:0,0:0:33:0,0,0	0/0:0,0:0:33:0,0,0	0/0:0,0:0:33:0,0,0	0/0:0,0:0:33:0,0,0	0/0:0,0:0:33:0,0,0	0/0:0,0:0:33:0,0,0	0/0:0,0:0:33:0,0,0
PL01	5807935	SPL01_5807935	T	G	.	PASS	DP=0	GT:AD:DP:GQ:PL	1/0:0,0:0:33:0,0,0	1/0:0,0:0:33:0,0,0	1/1:0,0:0:33:0,0,0	1/1:0,0:0:33:0,0,0	1/1:0,0:0:33:0,0,0	1/1:0,0:0:33:0,0,0	1/0:0,0:0:33:0,0,0	0/0:0,0:0:33:0,0,0	1/1:0,0:0:33:0,0,0	1/1:0,0:0:33:0,0,0	1/1:0,0:0:33:0,0,0	0/0:0,0:0:33:0,0,0	0/0:0,0:0:33:0,0,0	1/1:0,0:0:33:0,0,0	./.:0,0:0	1/0:0,0:0:33:0,0,0	0/0:0,0:0:33:0,0,0	0/0:0,0:0:33:0,0,0	0/0:0,0:0:33:0,0,0	1/1:0,0:0:33:0,0,0	./.:0,0:0	0/0:0,0:0:33:0,0,0	0/0:0,0:0:33:0,0,0	0/0:0,0:0:33:0,0,0	1/1:0,0:0:33:0,0,0	1/1:0,0:0:33:0,0,0	1/1:0,0:0:33:0,0,0
PL01	5818694	SPL01_5818694	A	G	.	PASS	DP=0	GT:AD:DP:GQ:PL	0/1:0,0:0:33:0,0,0	0/1:0,0:0:33:0,0,0	1/1:0,0:0:33:0,0,0	1/1:0,0:0:33:0,0,0	1/1:0,0:0:33:0,0,0	1/1:0,0:0:33:0,0,0	0/1:0,0:0:33:0,0,0	0/0:0,0:0:33:0,0,0	1/1:0,0:0:33:0,0,0	1/1:0,0:0:33:0,0,0	1/1:0,0:0:33:0,0,0	0/0:0,0:0:33:0,0,0	0/0:0,0:0:33:0,0,0	1/1:0,0:0:33:0,0,0	0/1:0,0:0:33:0,0,0	0/1:0,0:0:33:0,0,0	0/1:0,0:0:33:0,0,0	0/0:0,0:0:33:0,0,0	0/0:0,0:0:33:0,0,0	1/1:0,0:0:33:0,0,0	0/0:0,0:0:33:0,0,0	0/0:0,0:0:33:0,0,0	0/0:0,0:0:33:0,0,0	0/1:0,0:0:33:0,0,0	1/1:0,0:0:33:0,0,0	1/1:0,0:0:33:0,0,0	1/1:0,0:0:33:0,0,0
PL01	5818760	SPL01_5818760	G	A	.	PASS	DP=0	GT:AD:DP:GQ:PL	0/0:0,0:0:33:0,0,0	0/0:0,0:0:33:0,0,0	0/0:0,0:0:33:0,0,0	0/0:0,0:0:33:0,0,0	0/0:0,0:0:33:0,0,0	1/0:0,0:0:33:0,0,0	0/0:0,0:0:33:0,0,0	0/0:0,0:0:33:0,0,0	0/0:0,0:0:33:0,0,0	0/0:0,0:0:33:0,0,0	0/0:0,0:0:33:0,0,0	0/0:0,0:0:33:0,0,0	0/0:0,0:0:33:0,0,0	0/0:0,0:0:33:0,0,0	0/0:0,0:0:33:0,0,0	0/0:0,0:0:33:0,0,0	0/0:0,0:0:33:0,0,0	0/0:0,0:0:33:0,0,0	0/0:0,0:0:33:0,0,0	0/0:0,0:0:33:0,0,0	0/0:0,0:0:33:0,0,0	0/0:0,0:0:33:0,0,0	0/0:0,0:0:33:0,0,0	0/0:0,0:0:33:0,0,0	0/0:0,0:0:33:0,0,0	0/0:0,0:0:33:0,0,0	0/0:0,0:0:33:0,0,0
PL01	5835268	SPL01_5835268	G	A	.	PASS	DP=0	GT:AD:DP:GQ:PL	0/0:0,0:0:33:0,0,0	0/0:0,0:0:33:0,0,0	0/0:0,0:0:33:0,0,0	0/0:0,0:0:33:0,0,0	0/0:0,0:0:33:0,0,0	0/0:0,0:0:33:0,0,0	0/0:0,0:0:33:0,0,0	0/0:0,0:0:33:0,0,0	0/0:0,0:0:33:0,0,0	0/0:0,0:0:33:0,0,0	0/0:0,0:0:33:0,0,0	0/0:0,0:0:33:0,0,0	0/0:0,0:0:33:0,0,0	0/0:0,0:0:33:0,0,0	0/0:0,0:0:33:0,0,0	0/0:0,0:0:33:0,0,0	0/0:0,0:0:33:0,0,0	0/0:0,0:0:33:0,0,0	0/0:0,0:0:33:0,0,0	0/0:0,0:0:33:0,0,0	0/0:0,0:0:33:0,0,0	0/0:0,0:0:33:0,0,0	0/0:0,0:0:33:0,0,0	0/0:0,0:0:33:0,0,0	0/0:0,0:0:33:0,0,0	0/0:0,0:0:33:0,0,0	0/0:0,0:0:33:0,0,0
PL01	5880023	SPL01_5880023	T	C	.	PASS	DP=0	GT:AD:DP:GQ:PL	1/0:0,0:0:33:0,0,0	1/0:0,0:0:33:0,0,0	1/1:0,0:0:33:0,0,0	1/1:0,0:0:33:0,0,0	1/1:0,0:0:33:0,0,0	1/1:0,0:0:33:0,0,0	1/0:0,0:0:33:0,0,0	0/0:0,0:0:33:0,0,0	1/1:0,0:0:33:0,0,0	1/1:0,0:0:33:0,0,0	1/1:0,0:0:33:0,0,0	0/0:0,0:0:33:0,0,0	0/0:0,0:0:33:0,0,0	1/1:0,0:0:33:0,0,0	1/0:0,0:0:33:0,0,0	1/0:0,0:0:33:0,0,0	0/0:0,0:0:33:0,0,0	0/0:0,0:0:33:0,0,0	0/0:0,0:0:33:0,0,0	1/1:0,0:0:33:0,0,0	0/0:0,0:0:33:0,0,0	0/0:0,0:0:33:0,0,0	0/0:0,0:0:33:0,0,0	0/0:0,0:0:33:0,0,0	1/1:0,0:0:33:0,0,0	1/1:0,0:0:33:0,0,0	1/1:0,0:0:33:0,0,0
PL01	5898976	SPL01_5898976	T	C	.	PASS	DP=0	GT:AD:DP:GQ:PL	1/0:0,0:0:33:0,0,0	1/0:0,0:0:33:0,0,0	1/1:0,0:0:33:0,0,0	1/1:0,0:0:33:0,0,0	1/1:0,0:0:33:0,0,0	1/1:0,0:0:33:0,0,0	1/0:0,0:0:33:0,0,0	0/0:0,0:0:33:0,0,0	1/1:0,0:0:33:0,0,0	1/1:0,0:0:33:0,0,0	1/1:0,0:0:33:0,0,0	0/0:0,0:0:33:0,0,0	0/0:0,0:0:33:0,0,0	1/1:0,0:0:33:0,0,0	1/0:0,0:0:33:0,0,0	1/0:0,0:0:33:0,0,0	0/0:0,0:0:33:0,0,0	0/0:0,0:0:33:0,0,0	0/0:0,0:0:33:0,0,0	1/1:0,0:0:33:0,0,0	0/0:0,0:0:33:0,0,0	0/0:0,0:0:33:0,0,0	0/0:0,0:0:33:0,0,0	./.:0,0:0	1/1:0,0:0:33:0,0,0	1/1:0,0:0:33:0,0,0	1/1:0,0:0:33:0,0,0
PL01	5899024	SPL01_5899024	T	A	.	PASS	DP=0	GT:AD:DP:GQ:PL	1/0:0,0:0:33:0,0,0	1/0:0,0:0:33:0,0,0	1/1:0,0:0:33:0,0,0	1/1:0,0:0:33:0,0,0	1/1:0,0:0:33:0,0,0	1/1:0,0:0:33:0,0,0	1/0:0,0:0:33:0,0,0	0/0:0,0:0:33:0,0,0	1/1:0,0:0:33:0,0,0	1/1:0,0:0:33:0,0,0	1/1:0,0:0:33:0,0,0	0/0:0,0:0:33:0,0,0	0/0:0,0:0:33:0,0,0	1/1:0,0:0:33:0,0,0	1/0:0,0:0:33:0,0,0	1/0:0,0:0:33:0,0,0	0/0:0,0:0:33:0,0,0	0/0:0,0:0:33:0,0,0	0/0:0,0:0:33:0,0,0	1/1:0,0:0:33:0,0,0	0/0:0,0:0:33:0,0,0	0/0:0,0:0:33:0,0,0	0/0:0,0:0:33:0,0,0	./.:0,0:0	1/1:0,0:0:33:0,0,0	1/1:0,0:0:33:0,0,0	1/1:0,0:0:33:0,0,0
PL01	5900501	SPL01_5900501	T	A	.	PASS	DP=0	GT:AD:DP:GQ:PL	1/0:0,0:0:33:0,0,0	1/0:0,0:0:33:0,0,0	1/1:0,0:0:33:0,0,0	1/1:0,0:0:33:0,0,0	1/1:0,0:0:33:0,0,0	1/1:0,0:0:33:0,0,0	1/0:0,0:0:33:0,0,0	0/0:0,0:0:33:0,0,0	1/1:0,0:0:33:0,0,0	1/1:0,0:0:33:0,0,0	1/1:0,0:0:33:0,0,0	0/0:0,0:0:33:0,0,0	0/0:0,0:0:33:0,0,0	1/1:0,0:0:33:0,0,0	1/0:0,0:0:33:0,0,0	1/0:0,0:0:33:0,0,0	0/0:0,0:0:33:0,0,0	0/0:0,0:0:33:0,0,0	0/0:0,0:0:33:0,0,0	1/1:0,0:0:33:0,0,0	0/0:0,0:0:33:0,0,0	0/0:0,0:0:33:0,0,0	./.:0,0:0	0/0:0,0:0:33:0,0,0	1/1:0,0:0:33:0,0,0	1/1:0,0:0:33:0,0,0	1/1:0,0:0:33:0,0,0
PL01	5901006	SPL01_5901006	T	A	.	PASS	DP=0	GT:AD:DP:GQ:PL	1/0:0,0:0:33:0,0,0	1/0:0,0:0:33:0,0,0	1/1:0,0:0:33:0,0,0	1/1:0,0:0:33:0,0,0	1/1:0,0:0:33:0,0,0	1/1:0,0:0:33:0,0,0	1/0:0,0:0:33:0,0,0	0/0:0,0:0:33:0,0,0	1/1:0,0:0:33:0,0,0	1/1:0,0:0:33:0,0,0	1/1:0,0:0:33:0,0,0	0/0:0,0:0:33:0,0,0	0/0:0,0:0:33:0,0,0	1/1:0,0:0:33:0,0,0	1/0:0,0:0:33:0,0,0	1/0:0,0:0:33:0,0,0	0/0:0,0:0:33:0,0,0	0/0:0,0:0:33:0,0,0	0/0:0,0:0:33:0,0,0	1/1:0,0:0:33:0,0,0	0/0:0,0:0:33:0,0,0	0/0:0,0:0:33:0,0,0	0/0:0,0:0:33:0,0,0	0/0:0,0:0:33:0,0,0	1/1:0,0:0:33:0,0,0	1/1:0,0:0:33:0,0,0	1/1:0,0:0:33:0,0,0
PL01	5901046	SPL01_5901046	T	A	.	PASS	DP=0	GT:AD:DP:GQ:PL	1/0:0,0:0:33:0,0,0	1/0:0,0:0:33:0,0,0	0/0:0,0:0:33:0,0,0	0/0:0,0:0:33:0,0,0	1/0:0,0:0:33:0,0,0	1/1:0,0:0:33:0,0,0	1/0:0,0:0:33:0,0,0	0/0:0,0:0:33:0,0,0	0/0:0,0:0:33:0,0,0	0/0:0,0:0:33:0,0,0	0/0:0,0:0:33:0,0,0	0/0:0,0:0:33:0,0,0	0/0:0,0:0:33:0,0,0	0/0:0,0:0:33:0,0,0	0/0:0,0:0:33:0,0,0	0/0:0,0:0:33:0,0,0	0/0:0,0:0:33:0,0,0	0/0:0,0:0:33:0,0,0	0/0:0,0:0:33:0,0,0	1/1:0,0:0:33:0,0,0	0/0:0,0:0:33:0,0,0	0/0:0,0:0:33:0,0,0	0/0:0,0:0:33:0,0,0	0/0:0,0:0:33:0,0,0	1/1:0,0:0:33:0,0,0	0/0:0,0:0:33:0,0,0	0/0:0,0:0:33:0,0,0
PL01	5901144	SPL01_5901144	A	C	.	PASS	DP=0	GT:AD:DP:GQ:PL	0/0:0,0:0:33:0,0,0	0/0:0,0:0:33:0,0,0	0/0:0,0:0:33:0,0,0	0/0:0,0:0:33:0,0,0	0/0:0,0:0:33:0,0,0	0/0:0,0:0:33:0,0,0	0/0:0,0:0:33:0,0,0	0/0:0,0:0:33:0,0,0	0/0:0,0:0:33:0,0,0	0/0:0,0:0:33:0,0,0	0/0:0,0:0:33:0,0,0	0/0:0,0:0:33:0,0,0	0/0:0,0:0:33:0,0,0	0/0:0,0:0:33:0,0,0	0/0:0,0:0:33:0,0,0	0/0:0,0:0:33:0,0,0	0/1:0,0:0:33:0,0,0	0/0:0,0:0:33:0,0,0	0/0:0,0:0:33:0,0,0	0/0:0,0:0:33:0,0,0	0/0:0,0:0:33:0,0,0	0/0:0,0:0:33:0,0,0	0/0:0,0:0:33:0,0,0	1/1:0,0:0:33:0,0,0	0/0:0,0:0:33:0,0,0	0/0:0,0:0:33:0,0,0	0/0:0,0:0:33:0,0,0
PL01	5901243	SPL01_5901243	T	C	.	PASS	DP=0	GT:AD:DP:GQ:PL	1/0:0,0:0:33:0,0,0	1/0:0,0:0:33:0,0,0	0/0:0,0:0:33:0,0,0	0/0:0,0:0:33:0,0,0	0/0:0,0:0:33:0,0,0	0/0:0,0:0:33:0,0,0	1/0:0,0:0:33:0,0,0	1/1:0,0:0:33:0,0,0	0/0:0,0:0:33:0,0,0	0/0:0,0:0:33:0,0,0	0/0:0,0:0:33:0,0,0	1/1:0,0:0:33:0,0,0	1/1:0,0:0:33:0,0,0	0/0:0,0:0:33:0,0,0	1/0:0,0:0:33:0,0,0	1/0:0,0:0:33:0,0,0	0/0:0,0:0:33:0,0,0	1/1:0,0:0:33:0,0,0	1/1:0,0:0:33:0,0,0	0/0:0,0:0:33:0,0,0	0/0:0,0:0:33:0,0,0	1/1:0,0:0:33:0,0,0	1/1:0,0:0:33:0,0,0	0/0:0,0:0:33:0,0,0	0/0:0,0:0:33:0,0,0	0/0:0,0:0:33:0,0,0	0/0:0,0:0:33:0,0,0
PL01	5901280	SPL01_5901280	G	A	.	PASS	DP=0	GT:AD:DP:GQ:PL	1/0:0,0:0:33:0,0,0	1/0:0,0:0:33:0,0,0	0/0:0,0:0:33:0,0,0	0/0:0,0:0:33:0,0,0	0/0:0,0:0:33:0,0,0	0/0:0,0:0:33:0,0,0	1/0:0,0:0:33:0,0,0	1/1:0,0:0:33:0,0,0	0/0:0,0:0:33:0,0,0	0/0:0,0:0:33:0,0,0	0/0:0,0:0:33:0,0,0	1/1:0,0:0:33:0,0,0	1/1:0,0:0:33:0,0,0	0/0:0,0:0:33:0,0,0	1/0:0,0:0:33:0,0,0	1/0:0,0:0:33:0,0,0	0/0:0,0:0:33:0,0,0	1/1:0,0:0:33:0,0,0	1/1:0,0:0:33:0,0,0	0/0:0,0:0:33:0,0,0	0/0:0,0:0:33:0,0,0	1/1:0,0:0:33:0,0,0	1/1:0,0:0:33:0,0,0	0/0:0,0:0:33:0,0,0	0/0:0,0:0:33:0,0,0	0/0:0,0:0:33:0,0,0	0/0:0,0:0:33:0,0,0
PL01	5905763	SPL01_5905763	G	A	.	PASS	DP=0	GT:AD:DP:GQ:PL	0/0:0,0:0:33:0,0,0	0/0:0,0:0:33:0,0,0	0/0:0,0:0:33:0,0,0	0/0:0,0:0:33:0,0,0	0/0:0,0:0:33:0,0,0	0/0:0,0:0:33:0,0,0	0/0:0,0:0:33:0,0,0	0/0:0,0:0:33:0,0,0	0/0:0,0:0:33:0,0,0	0/0:0,0:0:33:0,0,0	0/0:0,0:0:33:0,0,0	0/0:0,0:0:33:0,0,0	0/0:0,0:0:33:0,0,0	0/0:0,0:0:33:0,0,0	0/0:0,0:0:33:0,0,0	0/0:0,0:0:33:0,0,0	0/0:0,0:0:33:0,0,0	0/0:0,0:0:33:0,0,0	0/0:0,0:0:33:0,0,0	0/0:0,0:0:33:0,0,0	0/0:0,0:0:33:0,0,0	0/0:0,0:0:33:0,0,0	0/0:0,0:0:33:0,0,0	0/0:0,0:0:33:0,0,0	0/0:0,0:0:33:0,0,0	0/0:0,0:0:33:0,0,0	0/0:0,0:0:33:0,0,0
PL01	5906247	SPL01_5906247	T	G	.	PASS	DP=0	GT:AD:DP:GQ:PL	0/0:0,0:0:33:0,0,0	0/0:0,0:0:33:0,0,0	0/0:0,0:0:33:0,0,0	0/0:0,0:0:33:0,0,0	0/0:0,0:0:33:0,0,0	0/0:0,0:0:33:0,0,0	0/0:0,0:0:33:0,0,0	0/0:0,0:0:33:0,0,0	0/0:0,0:0:33:0,0,0	0/0:0,0:0:33:0,0,0	0/0:0,0:0:33:0,0,0	0/0:0,0:0:33:0,0,0	0/0:0,0:0:33:0,0,0	0/0:0,0:0:33:0,0,0	0/0:0,0:0:33:0,0,0	0/0:0,0:0:33:0,0,0	0/0:0,0:0:33:0,0,0	0/0:0,0:0:33:0,0,0	0/0:0,0:0:33:0,0,0	0/0:0,0:0:33:0,0,0	0/0:0,0:0:33:0,0,0	0/0:0,0:0:33:0,0,0	0/0:0,0:0:33:0,0,0	0/0:0,0:0:33:0,0,0	0/0:0,0:0:33:0,0,0	0/0:0,0:0:33:0,0,0	0/0:0,0:0:33:0,0,0
PL01	5967129	SPL01_5967129	T	C	.	PASS	DP=0	GT:AD:DP:GQ:PL	1/0:0,0:0:33:0,0,0	1/0:0,0:0:33:0,0,0	1/1:0,0:0:33:0,0,0	1/1:0,0:0:33:0,0,0	1/1:0,0:0:33:0,0,0	1/1:0,0:0:33:0,0,0	1/0:0,0:0:33:0,0,0	0/0:0,0:0:33:0,0,0	1/1:0,0:0:33:0,0,0	1/1:0,0:0:33:0,0,0	1/1:0,0:0:33:0,0,0	0/0:0,0:0:33:0,0,0	0/0:0,0:0:33:0,0,0	1/1:0,0:0:33:0,0,0	1/0:0,0:0:33:0,0,0	1/0:0,0:0:33:0,0,0	1/0:0,0:0:33:0,0,0	0/0:0,0:0:33:0,0,0	0/0:0,0:0:33:0,0,0	1/1:0,0:0:33:0,0,0	0/0:0,0:0:33:0,0,0	0/0:0,0:0:33:0,0,0	0/0:0,0:0:33:0,0,0	0/0:0,0:0:33:0,0,0	1/1:0,0:0:33:0,0,0	1/1:0,0:0:33:0,0,0	1/1:0,0:0:33:0,0,0
PL01	6061257	SPL01_6061257	C	T	.	PASS	DP=0	GT:AD:DP:GQ:PL	0/1:0,0:0:33:0,0,0	0/1:0,0:0:33:0,0,0	./.:0,0:0	./.:0,0:0	1/1:0,0:0:33:0,0,0	1/1:0,0:0:33:0,0,0	0/1:0,0:0:33:0,0,0	0/0:0,0:0:33:0,0,0	./.:0,0:0	./.:0,0:0	./.:0,0:0	0/0:0,0:0:33:0,0,0	0/0:0,0:0:33:0,0,0	./.:0,0:0	0/0:0,0:0:33:0,0,0	0/0:0,0:0:33:0,0,0	0/0:0,0:0:33:0,0,0	0/0:0,0:0:33:0,0,0	0/0:0,0:0:33:0,0,0	1/1:0,0:0:33:0,0,0	0/0:0,0:0:33:0,0,0	0/0:0,0:0:33:0,0,0	0/0:0,0:0:33:0,0,0	0/0:0,0:0:33:0,0,0	1/1:0,0:0:33:0,0,0	./.:0,0:0	./.:0,0:0
PL01	6061769	SPL01_6061769	T	A	.	PASS	DP=0	GT:AD:DP:GQ:PL	0/0:0,0:0:33:0,0,0	0/0:0,0:0:33:0,0,0	0/0:0,0:0:33:0,0,0	0/0:0,0:0:33:0,0,0	0/0:0,0:0:33:0,0,0	0/0:0,0:0:33:0,0,0	0/0:0,0:0:33:0,0,0	0/0:0,0:0:33:0,0,0	0/0:0,0:0:33:0,0,0	0/0:0,0:0:33:0,0,0	0/0:0,0:0:33:0,0,0	0/0:0,0:0:33:0,0,0	0/0:0,0:0:33:0,0,0	0/0:0,0:0:33:0,0,0	0/0:0,0:0:33:0,0,0	0/0:0,0:0:33:0,0,0	0/0:0,0:0:33:0,0,0	0/0:0,0:0:33:0,0,0	0/0:0,0:0:33:0,0,0	0/0:0,0:0:33:0,0,0	0/0:0,0:0:33:0,0,0	0/0:0,0:0:33:0,0,0	0/0:0,0:0:33:0,0,0	0/0:0,0:0:33:0,0,0	0/0:0,0:0:33:0,0,0	0/0:0,0:0:33:0,0,0	0/0:0,0:0:33:0,0,0
PL01	6061820	SPL01_6061820	T	C	.	PASS	DP=0	GT:AD:DP:GQ:PL	0/0:0,0:0:33:0,0,0	0/0:0,0:0:33:0,0,0	0/0:0,0:0:33:0,0,0	0/0:0,0:0:33:0,0,0	0/0:0,0:0:33:0,0,0	0/0:0,0:0:33:0,0,0	0/0:0,0:0:33:0,0,0	0/0:0,0:0:33:0,0,0	0/0:0,0:0:33:0,0,0	0/0:0,0:0:33:0,0,0	0/0:0,0:0:33:0,0,0	0/0:0,0:0:33:0,0,0	0/0:0,0:0:33:0,0,0	0/0:0,0:0:33:0,0,0	0/0:0,0:0:33:0,0,0	0/0:0,0:0:33:0,0,0	0/0:0,0:0:33:0,0,0	0/0:0,0:0:33:0,0,0	0/0:0,0:0:33:0,0,0	0/0:0,0:0:33:0,0,0	0/0:0,0:0:33:0,0,0	0/0:0,0:0:33:0,0,0	0/0:0,0:0:33:0,0,0	0/0:0,0:0:33:0,0,0	0/0:0,0:0:33:0,0,0	0/0:0,0:0:33:0,0,0	0/0:0,0:0:33:0,0,0
PL01	6065142	SPL01_6065142	A	T	.	PASS	DP=0	GT:AD:DP:GQ:PL	0/0:0,0:0:33:0,0,0	0/0:0,0:0:33:0,0,0	1/1:0,0:0:33:0,0,0	1/1:0,0:0:33:0,0,0	./.:0,0:0	0/1:0,0:0:33:0,0,0	0/0:0,0:0:33:0,0,0	0/0:0,0:0:33:0,0,0	1/1:0,0:0:33:0,0,0	1/1:0,0:0:33:0,0,0	1/1:0,0:0:33:0,0,0	0/0:0,0:0:33:0,0,0	0/0:0,0:0:33:0,0,0	1/1:0,0:0:33:0,0,0	./.:0,0:0	0/1:0,0:0:33:0,0,0	./.:0,0:0	0/0:0,0:0:33:0,0,0	0/0:0,0:0:33:0,0,0	0/0:0,0:0:33:0,0,0	./.:0,0:0	0/0:0,0:0:33:0,0,0	./.:0,0:0	0/0:0,0:0:33:0,0,0	0/0:0,0:0:33:0,0,0	1/1:0,0:0:33:0,0,0	1/1:0,0:0:33:0,0,0
PL01	6069070	SPL01_6069070	G	A	.	PASS	DP=0	GT:AD:DP:GQ:PL	1/0:0,0:0:33:0,0,0	1/0:0,0:0:33:0,0,0	1/1:0,0:0:33:0,0,0	1/1:0,0:0:33:0,0,0	1/1:0,0:0:33:0,0,0	1/1:0,0:0:33:0,0,0	1/0:0,0:0:33:0,0,0	0/0:0,0:0:33:0,0,0	1/1:0,0:0:33:0,0,0	1/1:0,0:0:33:0,0,0	1/1:0,0:0:33:0,0,0	0/0:0,0:0:33:0,0,0	0/0:0,0:0:33:0,0,0	1/1:0,0:0:33:0,0,0	1/0:0,0:0:33:0,0,0	1/0:0,0:0:33:0,0,0	0/0:0,0:0:33:0,0,0	0/0:0,0:0:33:0,0,0	0/0:0,0:0:33:0,0,0	1/1:0,0:0:33:0,0,0	0/0:0,0:0:33:0,0,0	0/0:0,0:0:33:0,0,0	0/0:0,0:0:33:0,0,0	0/0:0,0:0:33:0,0,0	1/1:0,0:0:33:0,0,0	1/1:0,0:0:33:0,0,0	1/1:0,0:0:33:0,0,0
PL01	6069107	SPL01_6069107	A	T	.	PASS	DP=0	GT:AD:DP:GQ:PL	0/0:0,0:0:33:0,0,0	0/0:0,0:0:33:0,0,0	./.:0,0:0	./.:0,0:0	0/0:0,0:0:33:0,0,0	0/0:0,0:0:33:0,0,0	0/0:0,0:0:33:0,0,0	0/0:0,0:0:33:0,0,0	0/0:0,0:0:33:0,0,0	0/0:0,0:0:33:0,0,0	./.:0,0:0	0/0:0,0:0:33:0,0,0	0/0:0,0:0:33:0,0,0	./.:0,0:0	0/0:0,0:0:33:0,0,0	0/0:0,0:0:33:0,0,0	0/0:0,0:0:33:0,0,0	0/0:0,0:0:33:0,0,0	0/0:0,0:0:33:0,0,0	0/0:0,0:0:33:0,0,0	0/0:0,0:0:33:0,0,0	0/0:0,0:0:33:0,0,0	0/0:0,0:0:33:0,0,0	0/0:0,0:0:33:0,0,0	0/0:0,0:0:33:0,0,0	./.:0,0:0	0/0:0,0:0:33:0,0,0
PL01	6142014	SPL01_6142014	T	C	.	PASS	DP=0	GT:AD:DP:GQ:PL	0/0:0,0:0:33:0,0,0	0/0:0,0:0:33:0,0,0	1/1:0,0:0:33:0,0,0	1/1:0,0:0:33:0,0,0	1/0:0,0:0:33:0,0,0	0/0:0,0:0:33:0,0,0	0/0:0,0:0:33:0,0,0	0/0:0,0:0:33:0,0,0	1/1:0,0:0:33:0,0,0	1/1:0,0:0:33:0,0,0	1/1:0,0:0:33:0,0,0	0/0:0,0:0:33:0,0,0	0/0:0,0:0:33:0,0,0	1/1:0,0:0:33:0,0,0	1/0:0,0:0:33:0,0,0	1/0:0,0:0:33:0,0,0	0/0:0,0:0:33:0,0,0	0/0:0,0:0:33:0,0,0	0/0:0,0:0:33:0,0,0	0/0:0,0:0:33:0,0,0	0/0:0,0:0:33:0,0,0	0/0:0,0:0:33:0,0,0	0/0:0,0:0:33:0,0,0	0/0:0,0:0:33:0,0,0	0/0:0,0:0:33:0,0,0	1/1:0,0:0:33:0,0,0	1/1:0,0:0:33:0,0,0
PL01	6142223	SPL01_6142223	C	G	.	PASS	DP=0	GT:AD:DP:GQ:PL	1/0:0,0:0:33:0,0,0	1/0:0,0:0:33:0,0,0	1/1:0,0:0:33:0,0,0	1/1:0,0:0:33:0,0,0	1/1:0,0:0:33:0,0,0	1/1:0,0:0:33:0,0,0	1/0:0,0:0:33:0,0,0	0/0:0,0:0:33:0,0,0	1/1:0,0:0:33:0,0,0	1/1:0,0:0:33:0,0,0	1/1:0,0:0:33:0,0,0	0/0:0,0:0:33:0,0,0	0/0:0,0:0:33:0,0,0	1/1:0,0:0:33:0,0,0	1/0:0,0:0:33:0,0,0	1/0:0,0:0:33:0,0,0	0/0:0,0:0:33:0,0,0	0/0:0,0:0:33:0,0,0	0/0:0,0:0:33:0,0,0	1/1:0,0:0:33:0,0,0	0/0:0,0:0:33:0,0,0	0/0:0,0:0:33:0,0,0	0/0:0,0:0:33:0,0,0	0/0:0,0:0:33:0,0,0	1/1:0,0:0:33:0,0,0	1/1:0,0:0:33:0,0,0	1/1:0,0:0:33:0,0,0
PL01	6143443	SPL01_6143443	G	A	.	PASS	DP=0	GT:AD:DP:GQ:PL	0/0:0,0:0:33:0,0,0	0/0:0,0:0:33:0,0,0	0/0:0,0:0:33:0,0,0	0/0:0,0:0:33:0,0,0	0/0:0,0:0:33:0,0,0	0/0:0,0:0:33:0,0,0	0/0:0,0:0:33:0,0,0	0/0:0,0:0:33:0,0,0	0/0:0,0:0:33:0,0,0	0/0:0,0:0:33:0,0,0	0/0:0,0:0:33:0,0,0	0/0:0,0:0:33:0,0,0	0/0:0,0:0:33:0,0,0	0/0:0,0:0:33:0,0,0	0/0:0,0:0:33:0,0,0	0/0:0,0:0:33:0,0,0	0/0:0,0:0:33:0,0,0	0/0:0,0:0:33:0,0,0	0/0:0,0:0:33:0,0,0	./.:0,0:0	0/0:0,0:0:33:0,0,0	0/0:0,0:0:33:0,0,0	0/0:0,0:0:33:0,0,0	0/0:0,0:0:33:0,0,0	./.:0,0:0	0/0:0,0:0:33:0,0,0	0/0:0,0:0:33:0,0,0
PL01	6143473	SPL01_6143473	T	G	.	PASS	DP=0	GT:AD:DP:GQ:PL	0/0:0,0:0:33:0,0,0	0/0:0,0:0:33:0,0,0	1/1:0,0:0:33:0,0,0	1/1:0,0:0:33:0,0,0	1/1:0,0:0:33:0,0,0	1/1:0,0:0:33:0,0,0	0/0:0,0:0:33:0,0,0	0/0:0,0:0:33:0,0,0	1/1:0,0:0:33:0,0,0	1/1:0,0:0:33:0,0,0	1/1:0,0:0:33:0,0,0	0/0:0,0:0:33:0,0,0	0/0:0,0:0:33:0,0,0	1/1:0,0:0:33:0,0,0	1/0:0,0:0:33:0,0,0	1/0:0,0:0:33:0,0,0	0/0:0,0:0:33:0,0,0	0/0:0,0:0:33:0,0,0	0/0:0,0:0:33:0,0,0	./.:0,0:0	0/0:0,0:0:33:0,0,0	0/0:0,0:0:33:0,0,0	0/0:0,0:0:33:0,0,0	0/0:0,0:0:33:0,0,0	./.:0,0:0	1/1:0,0:0:33:0,0,0	1/1:0,0:0:33:0,0,0
PL01	6143505	SPL01_6143505	A	C	.	PASS	DP=0	GT:AD:DP:GQ:PL	0/0:0,0:0:33:0,0,0	0/0:0,0:0:33:0,0,0	0/0:0,0:0:33:0,0,0	0/0:0,0:0:33:0,0,0	0/0:0,0:0:33:0,0,0	0/0:0,0:0:33:0,0,0	0/0:0,0:0:33:0,0,0	0/0:0,0:0:33:0,0,0	0/0:0,0:0:33:0,0,0	0/0:0,0:0:33:0,0,0	0/0:0,0:0:33:0,0,0	0/0:0,0:0:33:0,0,0	0/0:0,0:0:33:0,0,0	0/0:0,0:0:33:0,0,0	0/0:0,0:0:33:0,0,0	0/0:0,0:0:33:0,0,0	0/0:0,0:0:33:0,0,0	0/0:0,0:0:33:0,0,0	0/0:0,0:0:33:0,0,0	./.:0,0:0	0/0:0,0:0:33:0,0,0	0/0:0,0:0:33:0,0,0	0/0:0,0:0:33:0,0,0	0/0:0,0:0:33:0,0,0	./.:0,0:0	0/0:0,0:0:33:0,0,0	0/0:0,0:0:33:0,0,0
PL01	6171739	SPL01_6171739	A	G	.	PASS	DP=0	GT:AD:DP:GQ:PL	0/0:0,0:0:33:0,0,0	0/0:0,0:0:33:0,0,0	0/0:0,0:0:33:0,0,0	0/0:0,0:0:33:0,0,0	0/0:0,0:0:33:0,0,0	0/0:0,0:0:33:0,0,0	0/0:0,0:0:33:0,0,0	0/0:0,0:0:33:0,0,0	0/0:0,0:0:33:0,0,0	0/0:0,0:0:33:0,0,0	0/0:0,0:0:33:0,0,0	0/0:0,0:0:33:0,0,0	0/0:0,0:0:33:0,0,0	0/0:0,0:0:33:0,0,0	0/0:0,0:0:33:0,0,0	0/0:0,0:0:33:0,0,0	0/0:0,0:0:33:0,0,0	0/0:0,0:0:33:0,0,0	0/0:0,0:0:33:0,0,0	0/0:0,0:0:33:0,0,0	0/0:0,0:0:33:0,0,0	0/0:0,0:0:33:0,0,0	0/0:0,0:0:33:0,0,0	0/0:0,0:0:33:0,0,0	0/0:0,0:0:33:0,0,0	0/0:0,0:0:33:0,0,0	0/0:0,0:0:33:0,0,0
PL01	6174997	SPL01_6174997	T	G	.	PASS	DP=0	GT:AD:DP:GQ:PL	1/0:0,0:0:33:0,0,0	1/0:0,0:0:33:0,0,0	1/1:0,0:0:33:0,0,0	1/1:0,0:0:33:0,0,0	1/1:0,0:0:33:0,0,0	1/1:0,0:0:33:0,0,0	1/0:0,0:0:33:0,0,0	0/0:0,0:0:33:0,0,0	1/1:0,0:0:33:0,0,0	1/1:0,0:0:33:0,0,0	1/1:0,0:0:33:0,0,0	0/0:0,0:0:33:0,0,0	0/0:0,0:0:33:0,0,0	1/1:0,0:0:33:0,0,0	1/0:0,0:0:33:0,0,0	1/0:0,0:0:33:0,0,0	0/0:0,0:0:33:0,0,0	0/0:0,0:0:33:0,0,0	0/0:0,0:0:33:0,0,0	1/1:0,0:0:33:0,0,0	0/0:0,0:0:33:0,0,0	0/0:0,0:0:33:0,0,0	0/0:0,0:0:33:0,0,0	0/0:0,0:0:33:0,0,0	1/1:0,0:0:33:0,0,0	1/1:0,0:0:33:0,0,0	1/1:0,0:0:33:0,0,0
PL01	6205156	SPL01_6205156	C	A	.	PASS	DP=0	GT:AD:DP:GQ:PL	1/0:0,0:0:33:0,0,0	1/0:0,0:0:33:0,0,0	0/0:0,0:0:33:0,0,0	0/0:0,0:0:33:0,0,0	0/0:0,0:0:33:0,0,0	0/0:0,0:0:33:0,0,0	1/0:0,0:0:33:0,0,0	1/1:0,0:0:33:0,0,0	0/0:0,0:0:33:0,0,0	0/0:0,0:0:33:0,0,0	0/0:0,0:0:33:0,0,0	1/1:0,0:0:33:0,0,0	1/1:0,0:0:33:0,0,0	0/0:0,0:0:33:0,0,0	1/0:0,0:0:33:0,0,0	1/0:0,0:0:33:0,0,0	1/1:0,0:0:33:0,0,0	1/1:0,0:0:33:0,0,0	1/1:0,0:0:33:0,0,0	0/0:0,0:0:33:0,0,0	1/1:0,0:0:33:0,0,0	1/1:0,0:0:33:0,0,0	1/1:0,0:0:33:0,0,0	1/1:0,0:0:33:0,0,0	0/0:0,0:0:33:0,0,0	0/0:0,0:0:33:0,0,0	0/0:0,0:0:33:0,0,0
PL01	6270795	SPL01_6270795	G	A	.	PASS	DP=0	GT:AD:DP:GQ:PL	0/0:0,0:0:33:0,0,0	0/0:0,0:0:33:0,0,0	1/1:0,0:0:33:0,0,0	1/1:0,0:0:33:0,0,0	1/0:0,0:0:33:0,0,0	1/0:0,0:0:33:0,0,0	0/0:0,0:0:33:0,0,0	0/0:0,0:0:33:0,0,0	1/1:0,0:0:33:0,0,0	1/1:0,0:0:33:0,0,0	1/1:0,0:0:33:0,0,0	0/0:0,0:0:33:0,0,0	0/0:0,0:0:33:0,0,0	1/1:0,0:0:33:0,0,0	1/0:0,0:0:33:0,0,0	1/0:0,0:0:33:0,0,0	0/0:0,0:0:33:0,0,0	0/0:0,0:0:33:0,0,0	0/0:0,0:0:33:0,0,0	1/0:0,0:0:33:0,0,0	0/0:0,0:0:33:0,0,0	0/0:0,0:0:33:0,0,0	0/0:0,0:0:33:0,0,0	0/0:0,0:0:33:0,0,0	0/0:0,0:0:33:0,0,0	1/1:0,0:0:33:0,0,0	1/1:0,0:0:33:0,0,0
PL01	6271094	SPL01_6271094	C	T	.	PASS	DP=0	GT:AD:DP:GQ:PL	0/0:0,0:0:33:0,0,0	0/0:0,0:0:33:0,0,0	0/0:0,0:0:33:0,0,0	0/0:0,0:0:33:0,0,0	0/0:0,0:0:33:0,0,0	0/0:0,0:0:33:0,0,0	0/0:0,0:0:33:0,0,0	0/0:0,0:0:33:0,0,0	0/0:0,0:0:33:0,0,0	0/0:0,0:0:33:0,0,0	0/0:0,0:0:33:0,0,0	0/0:0,0:0:33:0,0,0	0/0:0,0:0:33:0,0,0	0/0:0,0:0:33:0,0,0	0/0:0,0:0:33:0,0,0	0/0:0,0:0:33:0,0,0	0/0:0,0:0:33:0,0,0	./.:0,0:0	0/0:0,0:0:33:0,0,0	0/0:0,0:0:33:0,0,0	0/0:0,0:0:33:0,0,0	0/0:0,0:0:33:0,0,0	./.:0,0:0	0/0:0,0:0:33:0,0,0	0/0:0,0:0:33:0,0,0	0/0:0,0:0:33:0,0,0	0/0:0,0:0:33:0,0,0
PL01	6284137	SPL01_6284137	T	A	.	PASS	DP=0	GT:AD:DP:GQ:PL	1/0:0,0:0:33:0,0,0	1/0:0,0:0:33:0,0,0	0/0:0,0:0:33:0,0,0	0/0:0,0:0:33:0,0,0	1/0:0,0:0:33:0,0,0	1/0:0,0:0:33:0,0,0	1/0:0,0:0:33:0,0,0	0/0:0,0:0:33:0,0,0	0/0:0,0:0:33:0,0,0	0/0:0,0:0:33:0,0,0	0/0:0,0:0:33:0,0,0	0/0:0,0:0:33:0,0,0	0/0:0,0:0:33:0,0,0	0/0:0,0:0:33:0,0,0	0/0:0,0:0:33:0,0,0	0/0:0,0:0:33:0,0,0	0/0:0,0:0:33:0,0,0	0/0:0,0:0:33:0,0,0	0/0:0,0:0:33:0,0,0	1/0:0,0:0:33:0,0,0	0/0:0,0:0:33:0,0,0	0/0:0,0:0:33:0,0,0	0/0:0,0:0:33:0,0,0	0/0:0,0:0:33:0,0,0	1/1:0,0:0:33:0,0,0	0/0:0,0:0:33:0,0,0	0/0:0,0:0:33:0,0,0
PL01	6286058	SPL01_6286058	C	T	.	PASS	DP=0	GT:AD:DP:GQ:PL	0/0:0,0:0:33:0,0,0	0/0:0,0:0:33:0,0,0	0/0:0,0:0:33:0,0,0	0/0:0,0:0:33:0,0,0	0/0:0,0:0:33:0,0,0	0/0:0,0:0:33:0,0,0	0/0:0,0:0:33:0,0,0	0/0:0,0:0:33:0,0,0	0/0:0,0:0:33:0,0,0	0/0:0,0:0:33:0,0,0	0/0:0,0:0:33:0,0,0	0/0:0,0:0:33:0,0,0	0/0:0,0:0:33:0,0,0	0/0:0,0:0:33:0,0,0	0/0:0,0:0:33:0,0,0	0/0:0,0:0:33:0,0,0	0/0:0,0:0:33:0,0,0	0/0:0,0:0:33:0,0,0	0/0:0,0:0:33:0,0,0	0/0:0,0:0:33:0,0,0	0/0:0,0:0:33:0,0,0	0/0:0,0:0:33:0,0,0	0/0:0,0:0:33:0,0,0	0/0:0,0:0:33:0,0,0	0/0:0,0:0:33:0,0,0	0/0:0,0:0:33:0,0,0	0/0:0,0:0:33:0,0,0
PL01	6438655	SPL01_6438655	A	G	.	PASS	DP=0	GT:AD:DP:GQ:PL	0/0:0,0:0:33:0,0,0	0/0:0,0:0:33:0,0,0	0/0:0,0:0:33:0,0,0	0/0:0,0:0:33:0,0,0	0/0:0,0:0:33:0,0,0	0/0:0,0:0:33:0,0,0	0/0:0,0:0:33:0,0,0	0/0:0,0:0:33:0,0,0	0/0:0,0:0:33:0,0,0	0/0:0,0:0:33:0,0,0	0/0:0,0:0:33:0,0,0	0/0:0,0:0:33:0,0,0	0/0:0,0:0:33:0,0,0	0/0:0,0:0:33:0,0,0	0/0:0,0:0:33:0,0,0	0/0:0,0:0:33:0,0,0	0/0:0,0:0:33:0,0,0	0/0:0,0:0:33:0,0,0	0/0:0,0:0:33:0,0,0	0/0:0,0:0:33:0,0,0	0/0:0,0:0:33:0,0,0	0/0:0,0:0:33:0,0,0	0/0:0,0:0:33:0,0,0	0/0:0,0:0:33:0,0,0	0/0:0,0:0:33:0,0,0	0/0:0,0:0:33:0,0,0	0/0:0,0:0:33:0,0,0
PL01	6451088	SPL01_6451088	A	G	.	PASS	DP=0	GT:AD:DP:GQ:PL	0/0:0,0:0:33:0,0,0	0/0:0,0:0:33:0,0,0	0/0:0,0:0:33:0,0,0	0/0:0,0:0:33:0,0,0	0/0:0,0:0:33:0,0,0	0/0:0,0:0:33:0,0,0	0/0:0,0:0:33:0,0,0	0/0:0,0:0:33:0,0,0	0/0:0,0:0:33:0,0,0	0/0:0,0:0:33:0,0,0	0/0:0,0:0:33:0,0,0	0/0:0,0:0:33:0,0,0	0/0:0,0:0:33:0,0,0	0/0:0,0:0:33:0,0,0	0/0:0,0:0:33:0,0,0	0/0:0,0:0:33:0,0,0	0/1:0,0:0:33:0,0,0	0/0:0,0:0:33:0,0,0	0/0:0,0:0:33:0,0,0	0/0:0,0:0:33:0,0,0	1/1:0,0:0:33:0,0,0	0/0:0,0:0:33:0,0,0	0/0:0,0:0:33:0,0,0	0/0:0,0:0:33:0,0,0	0/0:0,0:0:33:0,0,0	0/0:0,0:0:33:0,0,0	0/0:0,0:0:33:0,0,0
PL01	6451291	SPL01_6451291	G	C	.	PASS	DP=0	GT:AD:DP:GQ:PL	0/0:0,0:0:33:0,0,0	0/0:0,0:0:33:0,0,0	0/0:0,0:0:33:0,0,0	0/0:0,0:0:33:0,0,0	0/0:0,0:0:33:0,0,0	0/0:0,0:0:33:0,0,0	0/0:0,0:0:33:0,0,0	0/0:0,0:0:33:0,0,0	0/0:0,0:0:33:0,0,0	0/0:0,0:0:33:0,0,0	0/0:0,0:0:33:0,0,0	0/0:0,0:0:33:0,0,0	0/0:0,0:0:33:0,0,0	0/0:0,0:0:33:0,0,0	0/0:0,0:0:33:0,0,0	0/0:0,0:0:33:0,0,0	0/0:0,0:0:33:0,0,0	0/0:0,0:0:33:0,0,0	0/0:0,0:0:33:0,0,0	0/0:0,0:0:33:0,0,0	0/0:0,0:0:33:0,0,0	0/0:0,0:0:33:0,0,0	0/0:0,0:0:33:0,0,0	0/0:0,0:0:33:0,0,0	0/0:0,0:0:33:0,0,0	0/0:0,0:0:33:0,0,0	0/0:0,0:0:33:0,0,0
PL01	6451358	SPL01_6451358	A	T	.	PASS	DP=0	GT:AD:DP:GQ:PL	0/1:0,0:0:33:0,0,0	0/1:0,0:0:33:0,0,0	0/0:0,0:0:33:0,0,0	0/0:0,0:0:33:0,0,0	0/0:0,0:0:33:0,0,0	0/0:0,0:0:33:0,0,0	0/1:0,0:0:33:0,0,0	1/1:0,0:0:33:0,0,0	0/0:0,0:0:33:0,0,0	0/0:0,0:0:33:0,0,0	0/0:0,0:0:33:0,0,0	1/1:0,0:0:33:0,0,0	1/1:0,0:0:33:0,0,0	0/0:0,0:0:33:0,0,0	0/1:0,0:0:33:0,0,0	0/1:0,0:0:33:0,0,0	0/1:0,0:0:33:0,0,0	1/1:0,0:0:33:0,0,0	1/1:0,0:0:33:0,0,0	0/0:0,0:0:33:0,0,0	0/0:0,0:0:33:0,0,0	1/1:0,0:0:33:0,0,0	1/1:0,0:0:33:0,0,0	1/1:0,0:0:33:0,0,0	0/0:0,0:0:33:0,0,0	0/0:0,0:0:33:0,0,0	0/0:0,0:0:33:0,0,0
PL01	6530191	SPL01_6530191	A	G	.	PASS	DP=0	GT:AD:DP:GQ:PL	0/1:0,0:0:33:0,0,0	0/1:0,0:0:33:0,0,0	1/1:0,0:0:33:0,0,0	1/1:0,0:0:33:0,0,0	1/1:0,0:0:33:0,0,0	1/1:0,0:0:33:0,0,0	0/1:0,0:0:33:0,0,0	0/0:0,0:0:33:0,0,0	1/1:0,0:0:33:0,0,0	1/1:0,0:0:33:0,0,0	1/1:0,0:0:33:0,0,0	0/0:0,0:0:33:0,0,0	0/0:0,0:0:33:0,0,0	1/1:0,0:0:33:0,0,0	0/1:0,0:0:33:0,0,0	0/1:0,0:0:33:0,0,0	0/0:0,0:0:33:0,0,0	0/0:0,0:0:33:0,0,0	0/0:0,0:0:33:0,0,0	1/1:0,0:0:33:0,0,0	0/0:0,0:0:33:0,0,0	0/0:0,0:0:33:0,0,0	0/0:0,0:0:33:0,0,0	0/0:0,0:0:33:0,0,0	1/1:0,0:0:33:0,0,0	1/1:0,0:0:33:0,0,0	1/1:0,0:0:33:0,0,0
PL01	6530278	SPL01_6530278	A	C	.	PASS	DP=0	GT:AD:DP:GQ:PL	0/1:0,0:0:33:0,0,0	0/1:0,0:0:33:0,0,0	0/0:0,0:0:33:0,0,0	0/0:0,0:0:33:0,0,0	0/0:0,0:0:33:0,0,0	0/0:0,0:0:33:0,0,0	0/1:0,0:0:33:0,0,0	1/1:0,0:0:33:0,0,0	0/0:0,0:0:33:0,0,0	0/0:0,0:0:33:0,0,0	0/0:0,0:0:33:0,0,0	1/1:0,0:0:33:0,0,0	1/1:0,0:0:33:0,0,0	0/0:0,0:0:33:0,0,0	0/1:0,0:0:33:0,0,0	0/1:0,0:0:33:0,0,0	0/0:0,0:0:33:0,0,0	1/1:0,0:0:33:0,0,0	1/1:0,0:0:33:0,0,0	0/0:0,0:0:33:0,0,0	0/0:0,0:0:33:0,0,0	1/1:0,0:0:33:0,0,0	1/1:0,0:0:33:0,0,0	0/0:0,0:0:33:0,0,0	0/0:0,0:0:33:0,0,0	0/0:0,0:0:33:0,0,0	0/0:0,0:0:33:0,0,0
PL01	6531229	SPL01_6531229	G	C	.	PASS	DP=0	GT:AD:DP:GQ:PL	0/0:0,0:0:33:0,0,0	0/0:0,0:0:33:0,0,0	0/0:0,0:0:33:0,0,0	0/0:0,0:0:33:0,0,0	0/0:0,0:0:33:0,0,0	./.:0,0:0	0/0:0,0:0:33:0,0,0	0/0:0,0:0:33:0,0,0	0/0:0,0:0:33:0,0,0	0/0:0,0:0:33:0,0,0	./.:0,0:0	0/0:0,0:0:33:0,0,0	0/0:0,0:0:33:0,0,0	0/0:0,0:0:33:0,0,0	0/0:0,0:0:33:0,0,0	0/0:0,0:0:33:0,0,0	./.:0,0:0	0/0:0,0:0:33:0,0,0	0/0:0,0:0:33:0,0,0	0/0:0,0:0:33:0,0,0	0/0:0,0:0:33:0,0,0	0/0:0,0:0:33:0,0,0	0/0:0,0:0:33:0,0,0	0/0:0,0:0:33:0,0,0	0/0:0,0:0:33:0,0,0	./.:0,0:0	0/0:0,0:0:33:0,0,0
PL01	6608070	SPL01_6608070	T	C	.	PASS	DP=0	GT:AD:DP:GQ:PL	0/0:0,0:0:33:0,0,0	0/0:0,0:0:33:0,0,0	0/0:0,0:0:33:0,0,0	0/0:0,0:0:33:0,0,0	0/0:0,0:0:33:0,0,0	0/0:0,0:0:33:0,0,0	0/0:0,0:0:33:0,0,0	0/0:0,0:0:33:0,0,0	0/0:0,0:0:33:0,0,0	0/0:0,0:0:33:0,0,0	0/0:0,0:0:33:0,0,0	0/0:0,0:0:33:0,0,0	0/0:0,0:0:33:0,0,0	0/0:0,0:0:33:0,0,0	0/0:0,0:0:33:0,0,0	0/0:0,0:0:33:0,0,0	0/0:0,0:0:33:0,0,0	0/0:0,0:0:33:0,0,0	0/0:0,0:0:33:0,0,0	0/0:0,0:0:33:0,0,0	0/0:0,0:0:33:0,0,0	0/0:0,0:0:33:0,0,0	0/0:0,0:0:33:0,0,0	0/0:0,0:0:33:0,0,0	0/0:0,0:0:33:0,0,0	0/0:0,0:0:33:0,0,0	0/0:0,0:0:33:0,0,0
PL01	6669967	SPL01_6669967	T	C	.	PASS	DP=0	GT:AD:DP:GQ:PL	1/0:0,0:0:33:0,0,0	1/0:0,0:0:33:0,0,0	1/1:0,0:0:33:0,0,0	1/1:0,0:0:33:0,0,0	1/1:0,0:0:33:0,0,0	1/1:0,0:0:33:0,0,0	1/0:0,0:0:33:0,0,0	0/0:0,0:0:33:0,0,0	1/1:0,0:0:33:0,0,0	1/1:0,0:0:33:0,0,0	1/1:0,0:0:33:0,0,0	0/0:0,0:0:33:0,0,0	0/0:0,0:0:33:0,0,0	1/1:0,0:0:33:0,0,0	1/0:0,0:0:33:0,0,0	1/0:0,0:0:33:0,0,0	0/0:0,0:0:33:0,0,0	0/0:0,0:0:33:0,0,0	0/0:0,0:0:33:0,0,0	1/1:0,0:0:33:0,0,0	0/0:0,0:0:33:0,0,0	0/0:0,0:0:33:0,0,0	0/0:0,0:0:33:0,0,0	0/0:0,0:0:33:0,0,0	1/1:0,0:0:33:0,0,0	1/1:0,0:0:33:0,0,0	1/1:0,0:0:33:0,0,0
PL01	6766432	SPL01_6766432	A	G	.	PASS	DP=0	GT:AD:DP:GQ:PL	1/1:0,0:0:33:0,0,0	1/1:0,0:0:33:0,0,0	1/1:0,0:0:33:0,0,0	1/1:0,0:0:33:0,0,0	1/1:0,0:0:33:0,0,0	1/1:0,0:0:33:0,0,0	0/1:0,0:0:33:0,0,0	0/0:0,0:0:33:0,0,0	1/1:0,0:0:33:0,0,0	1/1:0,0:0:33:0,0,0	1/1:0,0:0:33:0,0,0	0/0:0,0:0:33:0,0,0	0/0:0,0:0:33:0,0,0	1/1:0,0:0:33:0,0,0	0/1:0,0:0:33:0,0,0	0/1:0,0:0:33:0,0,0	0/0:0,0:0:33:0,0,0	0/0:0,0:0:33:0,0,0	0/0:0,0:0:33:0,0,0	1/1:0,0:0:33:0,0,0	0/0:0,0:0:33:0,0,0	0/0:0,0:0:33:0,0,0	0/0:0,0:0:33:0,0,0	0/0:0,0:0:33:0,0,0	1/1:0,0:0:33:0,0,0	1/1:0,0:0:33:0,0,0	1/1:0,0:0:33:0,0,0
PL01	6767236	SPL01_6767236	T	C	.	PASS	DP=0	GT:AD:DP:GQ:PL	1/1:0,0:0:33:0,0,0	1/1:0,0:0:33:0,0,0	1/1:0,0:0:33:0,0,0	1/1:0,0:0:33:0,0,0	1/1:0,0:0:33:0,0,0	1/1:0,0:0:33:0,0,0	1/0:0,0:0:33:0,0,0	./.:0,0:0	1/1:0,0:0:33:0,0,0	1/1:0,0:0:33:0,0,0	./.:0,0:0	0/0:0,0:0:33:0,0,0	0/0:0,0:0:33:0,0,0	1/1:0,0:0:33:0,0,0	1/0:0,0:0:33:0,0,0	1/0:0,0:0:33:0,0,0	0/0:0,0:0:33:0,0,0	0/0:0,0:0:33:0,0,0	0/0:0,0:0:33:0,0,0	1/1:0,0:0:33:0,0,0	0/0:0,0:0:33:0,0,0	0/0:0,0:0:33:0,0,0	0/0:0,0:0:33:0,0,0	0/0:0,0:0:33:0,0,0	1/1:0,0:0:33:0,0,0	1/1:0,0:0:33:0,0,0	1/1:0,0:0:33:0,0,0
PL01	6779857	SPL01_6779857	G	T	.	PASS	DP=0	GT:AD:DP:GQ:PL	0/0:0,0:0:33:0,0,0	0/0:0,0:0:33:0,0,0	0/1:0,0:0:33:0,0,0	1/1:0,0:0:33:0,0,0	0/1:0,0:0:33:0,0,0	0/0:0,0:0:33:0,0,0	0/0:0,0:0:33:0,0,0	0/0:0,0:0:33:0,0,0	0/0:0,0:0:33:0,0,0	0/0:0,0:0:33:0,0,0	0/0:0,0:0:33:0,0,0	0/0:0,0:0:33:0,0,0	0/0:0,0:0:33:0,0,0	0/0:0,0:0:33:0,0,0	0/0:0,0:0:33:0,0,0	0/0:0,0:0:33:0,0,0	0/0:0,0:0:33:0,0,0	0/0:0,0:0:33:0,0,0	0/0:0,0:0:33:0,0,0	0/0:0,0:0:33:0,0,0	0/0:0,0:0:33:0,0,0	0/0:0,0:0:33:0,0,0	0/0:0,0:0:33:0,0,0	0/0:0,0:0:33:0,0,0	0/0:0,0:0:33:0,0,0	0/1:0,0:0:33:0,0,0	0/1:0,0:0:33:0,0,0
PL01	6797441	SPL01_6797441	G	C	.	PASS	DP=0	GT:AD:DP:GQ:PL	0/0:0,0:0:33:0,0,0	0/0:0,0:0:33:0,0,0	0/1:0,0:0:33:0,0,0	1/1:0,0:0:33:0,0,0	0/1:0,0:0:33:0,0,0	0/0:0,0:0:33:0,0,0	0/0:0,0:0:33:0,0,0	0/0:0,0:0:33:0,0,0	0/0:0,0:0:33:0,0,0	0/0:0,0:0:33:0,0,0	0/0:0,0:0:33:0,0,0	0/0:0,0:0:33:0,0,0	0/0:0,0:0:33:0,0,0	0/0:0,0:0:33:0,0,0	0/0:0,0:0:33:0,0,0	0/0:0,0:0:33:0,0,0	0/0:0,0:0:33:0,0,0	0/0:0,0:0:33:0,0,0	0/0:0,0:0:33:0,0,0	0/0:0,0:0:33:0,0,0	0/0:0,0:0:33:0,0,0	0/0:0,0:0:33:0,0,0	0/0:0,0:0:33:0,0,0	0/0:0,0:0:33:0,0,0	0/0:0,0:0:33:0,0,0	0/1:0,0:0:33:0,0,0	0/1:0,0:0:33:0,0,0
PL01	6933883	SPL01_6933883	C	G	.	PASS	DP=0	GT:AD:DP:GQ:PL	0/0:0,0:0:33:0,0,0	0/0:0,0:0:33:0,0,0	0/0:0,0:0:33:0,0,0	0/0:0,0:0:33:0,0,0	0/0:0,0:0:33:0,0,0	0/0:0,0:0:33:0,0,0	0/0:0,0:0:33:0,0,0	0/0:0,0:0:33:0,0,0	0/0:0,0:0:33:0,0,0	0/0:0,0:0:33:0,0,0	0/0:0,0:0:33:0,0,0	0/0:0,0:0:33:0,0,0	0/0:0,0:0:33:0,0,0	0/0:0,0:0:33:0,0,0	0/0:0,0:0:33:0,0,0	0/0:0,0:0:33:0,0,0	1/0:0,0:0:33:0,0,0	0/0:0,0:0:33:0,0,0	0/0:0,0:0:33:0,0,0	0/0:0,0:0:33:0,0,0	0/0:0,0:0:33:0,0,0	0/0:0,0:0:33:0,0,0	0/0:0,0:0:33:0,0,0	1/1:0,0:0:33:0,0,0	0/0:0,0:0:33:0,0,0	0/0:0,0:0:33:0,0,0	0/0:0,0:0:33:0,0,0
PL01	6984250	SPL01_6984250	G	T	.	PASS	DP=0	GT:AD:DP:GQ:PL	0/0:0,0:0:33:0,0,0	0/0:0,0:0:33:0,0,0	0/0:0,0:0:33:0,0,0	0/0:0,0:0:33:0,0,0	0/0:0,0:0:33:0,0,0	0/0:0,0:0:33:0,0,0	0/0:0,0:0:33:0,0,0	0/0:0,0:0:33:0,0,0	0/0:0,0:0:33:0,0,0	0/0:0,0:0:33:0,0,0	0/0:0,0:0:33:0,0,0	0/0:0,0:0:33:0,0,0	0/0:0,0:0:33:0,0,0	0/0:0,0:0:33:0,0,0	0/0:0,0:0:33:0,0,0	0/0:0,0:0:33:0,0,0	0/1:0,0:0:33:0,0,0	0/0:0,0:0:33:0,0,0	0/0:0,0:0:33:0,0,0	0/0:0,0:0:33:0,0,0	0/0:0,0:0:33:0,0,0	0/0:0,0:0:33:0,0,0	0/0:0,0:0:33:0,0,0	0/0:0,0:0:33:0,0,0	0/0:0,0:0:33:0,0,0	0/0:0,0:0:33:0,0,0	0/0:0,0:0:33:0,0,0
PL01	7031200	SPL01_7031200	C	T	.	PASS	DP=0	GT:AD:DP:GQ:PL	1/1:0,0:0:33:0,0,0	1/1:0,0:0:33:0,0,0	0/1:0,0:0:33:0,0,0	0/0:0,0:0:33:0,0,0	0/1:0,0:0:33:0,0,0	0/1:0,0:0:33:0,0,0	0/0:0,0:0:33:0,0,0	0/0:0,0:0:33:0,0,0	1/1:0,0:0:33:0,0,0	1/1:0,0:0:33:0,0,0	1/1:0,0:0:33:0,0,0	0/0:0,0:0:33:0,0,0	0/0:0,0:0:33:0,0,0	1/1:0,0:0:33:0,0,0	0/1:0,0:0:33:0,0,0	0/1:0,0:0:33:0,0,0	0/0:0,0:0:33:0,0,0	0/0:0,0:0:33:0,0,0	0/0:0,0:0:33:0,0,0	1/1:0,0:0:33:0,0,0	0/0:0,0:0:33:0,0,0	0/0:0,0:0:33:0,0,0	0/0:0,0:0:33:0,0,0	0/0:0,0:0:33:0,0,0	1/1:0,0:0:33:0,0,0	0/1:0,0:0:33:0,0,0	0/1:0,0:0:33:0,0,0
PL01	7041377	SPL01_7041377	G	A	.	PASS	DP=0	GT:AD:DP:GQ:PL	0/0:0,0:0:33:0,0,0	0/0:0,0:0:33:0,0,0	1/0:0,0:0:33:0,0,0	1/1:0,0:0:33:0,0,0	1/0:0,0:0:33:0,0,0	1/0:0,0:0:33:0,0,0	1/0:0,0:0:33:0,0,0	0/0:0,0:0:33:0,0,0	0/0:0,0:0:33:0,0,0	0/0:0,0:0:33:0,0,0	0/0:0,0:0:33:0,0,0	0/0:0,0:0:33:0,0,0	0/0:0,0:0:33:0,0,0	0/0:0,0:0:33:0,0,0	0/0:0,0:0:33:0,0,0	0/0:0,0:0:33:0,0,0	0/0:0,0:0:33:0,0,0	0/0:0,0:0:33:0,0,0	0/0:0,0:0:33:0,0,0	0/0:0,0:0:33:0,0,0	0/0:0,0:0:33:0,0,0	0/0:0,0:0:33:0,0,0	0/0:0,0:0:33:0,0,0	0/0:0,0:0:33:0,0,0	0/0:0,0:0:33:0,0,0	1/0:0,0:0:33:0,0,0	1/0:0,0:0:33:0,0,0
PL01	7200722	SPL01_7200722	G	A	.	PASS	DP=0	GT:AD:DP:GQ:PL	0/0:0,0:0:33:0,0,0	0/0:0,0:0:33:0,0,0	0/0:0,0:0:33:0,0,0	0/0:0,0:0:33:0,0,0	0/0:0,0:0:33:0,0,0	0/0:0,0:0:33:0,0,0	1/0:0,0:0:33:0,0,0	1/1:0,0:0:33:0,0,0	0/0:0,0:0:33:0,0,0	0/0:0,0:0:33:0,0,0	0/0:0,0:0:33:0,0,0	1/1:0,0:0:33:0,0,0	1/1:0,0:0:33:0,0,0	0/0:0,0:0:33:0,0,0	1/0:0,0:0:33:0,0,0	1/0:0,0:0:33:0,0,0	1/1:0,0:0:33:0,0,0	1/1:0,0:0:33:0,0,0	1/1:0,0:0:33:0,0,0	0/0:0,0:0:33:0,0,0	1/1:0,0:0:33:0,0,0	1/1:0,0:0:33:0,0,0	1/1:0,0:0:33:0,0,0	1/1:0,0:0:33:0,0,0	0/0:0,0:0:33:0,0,0	0/0:0,0:0:33:0,0,0	0/0:0,0:0:33:0,0,0
PL01	7200729	SPL01_7200729	C	A	.	PASS	DP=0	GT:AD:DP:GQ:PL	0/0:0,0:0:33:0,0,0	0/0:0,0:0:33:0,0,0	0/0:0,0:0:33:0,0,0	0/0:0,0:0:33:0,0,0	0/0:0,0:0:33:0,0,0	1/0:0,0:0:33:0,0,0	1/0:0,0:0:33:0,0,0	0/0:0,0:0:33:0,0,0	0/0:0,0:0:33:0,0,0	0/0:0,0:0:33:0,0,0	0/0:0,0:0:33:0,0,0	0/0:0,0:0:33:0,0,0	0/0:0,0:0:33:0,0,0	0/0:0,0:0:33:0,0,0	0/0:0,0:0:33:0,0,0	0/0:0,0:0:33:0,0,0	0/0:0,0:0:33:0,0,0	0/0:0,0:0:33:0,0,0	0/0:0,0:0:33:0,0,0	0/0:0,0:0:33:0,0,0	0/0:0,0:0:33:0,0,0	0/0:0,0:0:33:0,0,0	0/0:0,0:0:33:0,0,0	0/0:0,0:0:33:0,0,0	0/0:0,0:0:33:0,0,0	0/0:0,0:0:33:0,0,0	0/0:0,0:0:33:0,0,0
PL01	7216190	SPL01_7216190	T	C	.	PASS	DP=0	GT:AD:DP:GQ:PL	0/0:0,0:0:33:0,0,0	0/0:0,0:0:33:0,0,0	0/0:0,0:0:33:0,0,0	0/0:0,0:0:33:0,0,0	0/0:0,0:0:33:0,0,0	0/0:0,0:0:33:0,0,0	1/0:0,0:0:33:0,0,0	1/1:0,0:0:33:0,0,0	0/0:0,0:0:33:0,0,0	0/0:0,0:0:33:0,0,0	0/0:0,0:0:33:0,0,0	1/1:0,0:0:33:0,0,0	1/1:0,0:0:33:0,0,0	0/0:0,0:0:33:0,0,0	1/0:0,0:0:33:0,0,0	1/0:0,0:0:33:0,0,0	1/0:0,0:0:33:0,0,0	1/1:0,0:0:33:0,0,0	1/1:0,0:0:33:0,0,0	0/0:0,0:0:33:0,0,0	1/1:0,0:0:33:0,0,0	1/1:0,0:0:33:0,0,0	1/1:0,0:0:33:0,0,0	1/1:0,0:0:33:0,0,0	0/0:0,0:0:33:0,0,0	0/0:0,0:0:33:0,0,0	0/0:0,0:0:33:0,0,0
PL01	7216349	SPL01_7216349	T	C	.	PASS	DP=0	GT:AD:DP:GQ:PL	0/0:0,0:0:33:0,0,0	0/0:0,0:0:33:0,0,0	0/0:0,0:0:33:0,0,0	0/0:0,0:0:33:0,0,0	0/0:0,0:0:33:0,0,0	0/0:0,0:0:33:0,0,0	0/0:0,0:0:33:0,0,0	0/0:0,0:0:33:0,0,0	0/0:0,0:0:33:0,0,0	0/0:0,0:0:33:0,0,0	0/0:0,0:0:33:0,0,0	0/0:0,0:0:33:0,0,0	0/0:0,0:0:33:0,0,0	0/0:0,0:0:33:0,0,0	0/0:0,0:0:33:0,0,0	0/0:0,0:0:33:0,0,0	0/0:0,0:0:33:0,0,0	0/0:0,0:0:33:0,0,0	0/0:0,0:0:33:0,0,0	0/0:0,0:0:33:0,0,0	0/0:0,0:0:33:0,0,0	0/0:0,0:0:33:0,0,0	0/0:0,0:0:33:0,0,0	0/0:0,0:0:33:0,0,0	0/0:0,0:0:33:0,0,0	0/0:0,0:0:33:0,0,0	0/0:0,0:0:33:0,0,0
PL01	7216412	SPL01_7216412	T	G	.	PASS	DP=0	GT:AD:DP:GQ:PL	0/0:0,0:0:33:0,0,0	0/0:0,0:0:33:0,0,0	0/0:0,0:0:33:0,0,0	0/0:0,0:0:33:0,0,0	0/0:0,0:0:33:0,0,0	0/0:0,0:0:33:0,0,0	0/0:0,0:0:33:0,0,0	0/0:0,0:0:33:0,0,0	0/0:0,0:0:33:0,0,0	0/0:0,0:0:33:0,0,0	0/0:0,0:0:33:0,0,0	0/0:0,0:0:33:0,0,0	0/0:0,0:0:33:0,0,0	0/0:0,0:0:33:0,0,0	0/0:0,0:0:33:0,0,0	0/0:0,0:0:33:0,0,0	0/0:0,0:0:33:0,0,0	0/0:0,0:0:33:0,0,0	0/0:0,0:0:33:0,0,0	0/0:0,0:0:33:0,0,0	0/0:0,0:0:33:0,0,0	0/0:0,0:0:33:0,0,0	0/0:0,0:0:33:0,0,0	0/0:0,0:0:33:0,0,0	0/0:0,0:0:33:0,0,0	0/0:0,0:0:33:0,0,0	0/0:0,0:0:33:0,0,0
PL01	7216421	SPL01_7216421	G	A	.	PASS	DP=0	GT:AD:DP:GQ:PL	0/0:0,0:0:33:0,0,0	0/0:0,0:0:33:0,0,0	0/0:0,0:0:33:0,0,0	0/0:0,0:0:33:0,0,0	0/0:0,0:0:33:0,0,0	0/0:0,0:0:33:0,0,0	0/0:0,0:0:33:0,0,0	0/0:0,0:0:33:0,0,0	0/0:0,0:0:33:0,0,0	0/0:0,0:0:33:0,0,0	0/0:0,0:0:33:0,0,0	0/0:0,0:0:33:0,0,0	0/0:0,0:0:33:0,0,0	0/0:0,0:0:33:0,0,0	0/0:0,0:0:33:0,0,0	0/0:0,0:0:33:0,0,0	0/0:0,0:0:33:0,0,0	0/0:0,0:0:33:0,0,0	0/0:0,0:0:33:0,0,0	0/0:0,0:0:33:0,0,0	0/0:0,0:0:33:0,0,0	0/0:0,0:0:33:0,0,0	0/0:0,0:0:33:0,0,0	0/0:0,0:0:33:0,0,0	0/0:0,0:0:33:0,0,0	0/0:0,0:0:33:0,0,0	0/0:0,0:0:33:0,0,0
PL01	7216427	SPL01_7216427	A	G	.	PASS	DP=0	GT:AD:DP:GQ:PL	0/0:0,0:0:33:0,0,0	0/0:0,0:0:33:0,0,0	0/0:0,0:0:33:0,0,0	0/0:0,0:0:33:0,0,0	0/0:0,0:0:33:0,0,0	0/1:0,0:0:33:0,0,0	0/1:0,0:0:33:0,0,0	0/0:0,0:0:33:0,0,0	0/0:0,0:0:33:0,0,0	0/0:0,0:0:33:0,0,0	0/0:0,0:0:33:0,0,0	0/0:0,0:0:33:0,0,0	0/0:0,0:0:33:0,0,0	0/0:0,0:0:33:0,0,0	0/0:0,0:0:33:0,0,0	0/0:0,0:0:33:0,0,0	0/0:0,0:0:33:0,0,0	0/0:0,0:0:33:0,0,0	0/0:0,0:0:33:0,0,0	0/0:0,0:0:33:0,0,0	0/0:0,0:0:33:0,0,0	0/0:0,0:0:33:0,0,0	0/0:0,0:0:33:0,0,0	0/0:0,0:0:33:0,0,0	0/0:0,0:0:33:0,0,0	0/0:0,0:0:33:0,0,0	0/0:0,0:0:33:0,0,0
PL01	7316971	SPL01_7316971	G	A	.	PASS	DP=0	GT:AD:DP:GQ:PL	0/0:0,0:0:33:0,0,0	0/0:0,0:0:33:0,0,0	0/0:0,0:0:33:0,0,0	0/0:0,0:0:33:0,0,0	0/0:0,0:0:33:0,0,0	0/0:0,0:0:33:0,0,0	0/0:0,0:0:33:0,0,0	0/0:0,0:0:33:0,0,0	0/0:0,0:0:33:0,0,0	0/0:0,0:0:33:0,0,0	0/0:0,0:0:33:0,0,0	0/0:0,0:0:33:0,0,0	0/0:0,0:0:33:0,0,0	0/0:0,0:0:33:0,0,0	0/0:0,0:0:33:0,0,0	0/0:0,0:0:33:0,0,0	0/0:0,0:0:33:0,0,0	0/0:0,0:0:33:0,0,0	0/0:0,0:0:33:0,0,0	0/0:0,0:0:33:0,0,0	0/0:0,0:0:33:0,0,0	0/0:0,0:0:33:0,0,0	0/0:0,0:0:33:0,0,0	0/0:0,0:0:33:0,0,0	0/0:0,0:0:33:0,0,0	0/0:0,0:0:33:0,0,0	0/0:0,0:0:33:0,0,0
PL01	7316993	SPL01_7316993	G	C	.	PASS	DP=0	GT:AD:DP:GQ:PL	0/0:0,0:0:33:0,0,0	0/0:0,0:0:33:0,0,0	0/0:0,0:0:33:0,0,0	0/0:0,0:0:33:0,0,0	0/0:0,0:0:33:0,0,0	0/0:0,0:0:33:0,0,0	0/1:0,0:0:33:0,0,0	1/1:0,0:0:33:0,0,0	0/0:0,0:0:33:0,0,0	0/0:0,0:0:33:0,0,0	0/0:0,0:0:33:0,0,0	1/1:0,0:0:33:0,0,0	1/1:0,0:0:33:0,0,0	0/0:0,0:0:33:0,0,0	0/1:0,0:0:33:0,0,0	0/1:0,0:0:33:0,0,0	1/1:0,0:0:33:0,0,0	1/1:0,0:0:33:0,0,0	1/1:0,0:0:33:0,0,0	0/0:0,0:0:33:0,0,0	1/1:0,0:0:33:0,0,0	1/1:0,0:0:33:0,0,0	1/1:0,0:0:33:0,0,0	1/1:0,0:0:33:0,0,0	0/0:0,0:0:33:0,0,0	0/0:0,0:0:33:0,0,0	0/0:0,0:0:33:0,0,0
PL01	7317198	SPL01_7317198	C	A	.	PASS	DP=0	GT:AD:DP:GQ:PL	0/0:0,0:0:33:0,0,0	0/0:0,0:0:33:0,0,0	0/0:0,0:0:33:0,0,0	0/0:0,0:0:33:0,0,0	0/0:0,0:0:33:0,0,0	0/0:0,0:0:33:0,0,0	0/0:0,0:0:33:0,0,0	0/0:0,0:0:33:0,0,0	0/0:0,0:0:33:0,0,0	0/0:0,0:0:33:0,0,0	0/0:0,0:0:33:0,0,0	0/0:0,0:0:33:0,0,0	0/0:0,0:0:33:0,0,0	0/0:0,0:0:33:0,0,0	0/0:0,0:0:33:0,0,0	0/0:0,0:0:33:0,0,0	0/0:0,0:0:33:0,0,0	0/0:0,0:0:33:0,0,0	0/0:0,0:0:33:0,0,0	0/0:0,0:0:33:0,0,0	0/0:0,0:0:33:0,0,0	0/0:0,0:0:33:0,0,0	0/0:0,0:0:33:0,0,0	0/0:0,0:0:33:0,0,0	0/0:0,0:0:33:0,0,0	0/0:0,0:0:33:0,0,0	0/0:0,0:0:33:0,0,0
PL01	7350663	SPL01_7350663	A	G	.	PASS	DP=0	GT:AD:DP:GQ:PL	1/1:0,0:0:33:0,0,0	1/1:0,0:0:33:0,0,0	0/1:0,0:0:33:0,0,0	0/0:0,0:0:33:0,0,0	0/1:0,0:0:33:0,0,0	0/1:0,0:0:33:0,0,0	0/1:0,0:0:33:0,0,0	0/0:0,0:0:33:0,0,0	1/1:0,0:0:33:0,0,0	1/1:0,0:0:33:0,0,0	1/1:0,0:0:33:0,0,0	0/0:0,0:0:33:0,0,0	0/0:0,0:0:33:0,0,0	1/1:0,0:0:33:0,0,0	0/1:0,0:0:33:0,0,0	0/1:0,0:0:33:0,0,0	0/0:0,0:0:33:0,0,0	0/0:0,0:0:33:0,0,0	0/0:0,0:0:33:0,0,0	1/1:0,0:0:33:0,0,0	0/0:0,0:0:33:0,0,0	0/0:0,0:0:33:0,0,0	0/0:0,0:0:33:0,0,0	0/0:0,0:0:33:0,0,0	1/1:0,0:0:33:0,0,0	0/1:0,0:0:33:0,0,0	0/1:0,0:0:33:0,0,0
PL01	7397500	SPL01_7397500	G	A	.	PASS	DP=0	GT:AD:DP:GQ:PL	0/0:0,0:0:33:0,0,0	0/0:0,0:0:33:0,0,0	0/0:0,0:0:33:0,0,0	0/0:0,0:0:33:0,0,0	0/0:0,0:0:33:0,0,0	0/0:0,0:0:33:0,0,0	0/0:0,0:0:33:0,0,0	0/0:0,0:0:33:0,0,0	0/0:0,0:0:33:0,0,0	0/0:0,0:0:33:0,0,0	0/0:0,0:0:33:0,0,0	0/0:0,0:0:33:0,0,0	0/0:0,0:0:33:0,0,0	0/0:0,0:0:33:0,0,0	0/0:0,0:0:33:0,0,0	0/0:0,0:0:33:0,0,0	0/0:0,0:0:33:0,0,0	0/0:0,0:0:33:0,0,0	0/0:0,0:0:33:0,0,0	0/0:0,0:0:33:0,0,0	0/0:0,0:0:33:0,0,0	0/0:0,0:0:33:0,0,0	0/0:0,0:0:33:0,0,0	0/0:0,0:0:33:0,0,0	0/0:0,0:0:33:0,0,0	0/0:0,0:0:33:0,0,0	0/0:0,0:0:33:0,0,0
PL01	7397509	SPL01_7397509	T	A	.	PASS	DP=0	GT:AD:DP:GQ:PL	0/0:0,0:0:33:0,0,0	0/0:0,0:0:33:0,0,0	0/0:0,0:0:33:0,0,0	0/0:0,0:0:33:0,0,0	0/0:0,0:0:33:0,0,0	0/0:0,0:0:33:0,0,0	0/0:0,0:0:33:0,0,0	0/0:0,0:0:33:0,0,0	0/0:0,0:0:33:0,0,0	0/0:0,0:0:33:0,0,0	0/0:0,0:0:33:0,0,0	0/0:0,0:0:33:0,0,0	0/0:0,0:0:33:0,0,0	0/0:0,0:0:33:0,0,0	0/0:0,0:0:33:0,0,0	0/0:0,0:0:33:0,0,0	0/0:0,0:0:33:0,0,0	0/0:0,0:0:33:0,0,0	0/0:0,0:0:33:0,0,0	0/0:0,0:0:33:0,0,0	0/0:0,0:0:33:0,0,0	0/0:0,0:0:33:0,0,0	0/0:0,0:0:33:0,0,0	0/0:0,0:0:33:0,0,0	0/0:0,0:0:33:0,0,0	0/0:0,0:0:33:0,0,0	0/0:0,0:0:33:0,0,0
PL01	7405981	SPL01_7405981	T	A	.	PASS	DP=0	GT:AD:DP:GQ:PL	1/1:0,0:0:33:0,0,0	1/1:0,0:0:33:0,0,0	1/1:0,0:0:33:0,0,0	1/1:0,0:0:33:0,0,0	1/1:0,0:0:33:0,0,0	1/1:0,0:0:33:0,0,0	1/0:0,0:0:33:0,0,0	0/0:0,0:0:33:0,0,0	1/1:0,0:0:33:0,0,0	1/1:0,0:0:33:0,0,0	1/1:0,0:0:33:0,0,0	0/0:0,0:0:33:0,0,0	0/0:0,0:0:33:0,0,0	1/1:0,0:0:33:0,0,0	1/0:0,0:0:33:0,0,0	1/0:0,0:0:33:0,0,0	0/0:0,0:0:33:0,0,0	0/0:0,0:0:33:0,0,0	0/0:0,0:0:33:0,0,0	1/1:0,0:0:33:0,0,0	0/0:0,0:0:33:0,0,0	0/0:0,0:0:33:0,0,0	0/0:0,0:0:33:0,0,0	0/0:0,0:0:33:0,0,0	1/1:0,0:0:33:0,0,0	1/1:0,0:0:33:0,0,0	1/1:0,0:0:33:0,0,0
PL01	7421005	SPL01_7421005	A	C	.	PASS	DP=0	GT:AD:DP:GQ:PL	1/1:0,0:0:33:0,0,0	1/1:0,0:0:33:0,0,0	1/1:0,0:0:33:0,0,0	1/1:0,0:0:33:0,0,0	1/1:0,0:0:33:0,0,0	1/1:0,0:0:33:0,0,0	0/1:0,0:0:33:0,0,0	0/0:0,0:0:33:0,0,0	1/1:0,0:0:33:0,0,0	1/1:0,0:0:33:0,0,0	1/1:0,0:0:33:0,0,0	0/0:0,0:0:33:0,0,0	0/0:0,0:0:33:0,0,0	1/1:0,0:0:33:0,0,0	0/1:0,0:0:33:0,0,0	0/1:0,0:0:33:0,0,0	0/0:0,0:0:33:0,0,0	0/0:0,0:0:33:0,0,0	0/0:0,0:0:33:0,0,0	1/1:0,0:0:33:0,0,0	0/0:0,0:0:33:0,0,0	0/0:0,0:0:33:0,0,0	0/0:0,0:0:33:0,0,0	0/0:0,0:0:33:0,0,0	1/1:0,0:0:33:0,0,0	1/1:0,0:0:33:0,0,0	1/1:0,0:0:33:0,0,0
PL01	7431227	SPL01_7431227	G	A	.	PASS	DP=0	GT:AD:DP:GQ:PL	1/1:0,0:0:33:0,0,0	1/1:0,0:0:33:0,0,0	1/0:0,0:0:33:0,0,0	0/0:0,0:0:33:0,0,0	1/0:0,0:0:33:0,0,0	1/0:0,0:0:33:0,0,0	1/0:0,0:0:33:0,0,0	0/0:0,0:0:33:0,0,0	1/1:0,0:0:33:0,0,0	1/1:0,0:0:33:0,0,0	1/1:0,0:0:33:0,0,0	0/0:0,0:0:33:0,0,0	0/0:0,0:0:33:0,0,0	1/1:0,0:0:33:0,0,0	1/0:0,0:0:33:0,0,0	1/0:0,0:0:33:0,0,0	0/0:0,0:0:33:0,0,0	0/0:0,0:0:33:0,0,0	0/0:0,0:0:33:0,0,0	1/1:0,0:0:33:0,0,0	0/0:0,0:0:33:0,0,0	0/0:0,0:0:33:0,0,0	0/0:0,0:0:33:0,0,0	0/0:0,0:0:33:0,0,0	1/1:0,0:0:33:0,0,0	1/0:0,0:0:33:0,0,0	1/0:0,0:0:33:0,0,0
PL01	7431242	SPL01_7431242	T	G	.	PASS	DP=0	GT:AD:DP:GQ:PL	0/0:0,0:0:33:0,0,0	0/0:0,0:0:33:0,0,0	0/0:0,0:0:33:0,0,0	0/0:0,0:0:33:0,0,0	0/0:0,0:0:33:0,0,0	0/0:0,0:0:33:0,0,0	0/0:0,0:0:33:0,0,0	0/0:0,0:0:33:0,0,0	0/0:0,0:0:33:0,0,0	0/0:0,0:0:33:0,0,0	0/0:0,0:0:33:0,0,0	0/0:0,0:0:33:0,0,0	0/0:0,0:0:33:0,0,0	0/0:0,0:0:33:0,0,0	0/0:0,0:0:33:0,0,0	0/0:0,0:0:33:0,0,0	0/0:0,0:0:33:0,0,0	0/0:0,0:0:33:0,0,0	0/0:0,0:0:33:0,0,0	0/0:0,0:0:33:0,0,0	0/0:0,0:0:33:0,0,0	0/0:0,0:0:33:0,0,0	0/0:0,0:0:33:0,0,0	0/0:0,0:0:33:0,0,0	0/0:0,0:0:33:0,0,0	0/0:0,0:0:33:0,0,0	0/0:0,0:0:33:0,0,0
PL01	7475069	SPL01_7475069	C	T	.	PASS	DP=0	GT:AD:DP:GQ:PL	1/1:0,0:0:33:0,0,0	1/1:0,0:0:33:0,0,0	1/1:0,0:0:33:0,0,0	1/1:0,0:0:33:0,0,0	1/1:0,0:0:33:0,0,0	1/1:0,0:0:33:0,0,0	0/1:0,0:0:33:0,0,0	0/0:0,0:0:33:0,0,0	1/1:0,0:0:33:0,0,0	1/1:0,0:0:33:0,0,0	1/1:0,0:0:33:0,0,0	0/0:0,0:0:33:0,0,0	0/0:0,0:0:33:0,0,0	1/1:0,0:0:33:0,0,0	0/1:0,0:0:33:0,0,0	0/1:0,0:0:33:0,0,0	0/0:0,0:0:33:0,0,0	0/0:0,0:0:33:0,0,0	0/0:0,0:0:33:0,0,0	1/1:0,0:0:33:0,0,0	0/0:0,0:0:33:0,0,0	0/0:0,0:0:33:0,0,0	0/0:0,0:0:33:0,0,0	0/0:0,0:0:33:0,0,0	1/1:0,0:0:33:0,0,0	1/1:0,0:0:33:0,0,0	1/1:0,0:0:33:0,0,0
PL01	7475088	SPL01_7475088	T	G	.	PASS	DP=0	GT:AD:DP:GQ:PL	0/0:0,0:0:33:0,0,0	0/0:0,0:0:33:0,0,0	0/0:0,0:0:33:0,0,0	0/0:0,0:0:33:0,0,0	0/0:0,0:0:33:0,0,0	0/0:0,0:0:33:0,0,0	0/0:0,0:0:33:0,0,0	0/0:0,0:0:33:0,0,0	0/0:0,0:0:33:0,0,0	0/0:0,0:0:33:0,0,0	0/0:0,0:0:33:0,0,0	0/0:0,0:0:33:0,0,0	0/0:0,0:0:33:0,0,0	0/0:0,0:0:33:0,0,0	0/0:0,0:0:33:0,0,0	0/0:0,0:0:33:0,0,0	0/0:0,0:0:33:0,0,0	0/0:0,0:0:33:0,0,0	0/0:0,0:0:33:0,0,0	0/0:0,0:0:33:0,0,0	0/0:0,0:0:33:0,0,0	0/0:0,0:0:33:0,0,0	0/0:0,0:0:33:0,0,0	0/0:0,0:0:33:0,0,0	0/0:0,0:0:33:0,0,0	0/0:0,0:0:33:0,0,0	0/0:0,0:0:33:0,0,0
PL01	7475109	SPL01_7475109	G	C	.	PASS	DP=0	GT:AD:DP:GQ:PL	0/0:0,0:0:33:0,0,0	0/0:0,0:0:33:0,0,0	0/0:0,0:0:33:0,0,0	0/0:0,0:0:33:0,0,0	0/0:0,0:0:33:0,0,0	0/0:0,0:0:33:0,0,0	0/0:0,0:0:33:0,0,0	0/0:0,0:0:33:0,0,0	0/0:0,0:0:33:0,0,0	0/0:0,0:0:33:0,0,0	0/0:0,0:0:33:0,0,0	0/0:0,0:0:33:0,0,0	0/0:0,0:0:33:0,0,0	0/0:0,0:0:33:0,0,0	0/0:0,0:0:33:0,0,0	0/0:0,0:0:33:0,0,0	0/0:0,0:0:33:0,0,0	0/0:0,0:0:33:0,0,0	0/0:0,0:0:33:0,0,0	0/0:0,0:0:33:0,0,0	0/0:0,0:0:33:0,0,0	0/0:0,0:0:33:0,0,0	0/0:0,0:0:33:0,0,0	0/0:0,0:0:33:0,0,0	0/0:0,0:0:33:0,0,0	0/0:0,0:0:33:0,0,0	0/0:0,0:0:33:0,0,0
PL01	7528760	SPL01_7528760	G	A	.	PASS	DP=0	GT:AD:DP:GQ:PL	1/1:0,0:0:33:0,0,0	1/1:0,0:0:33:0,0,0	1/1:0,0:0:33:0,0,0	1/1:0,0:0:33:0,0,0	1/1:0,0:0:33:0,0,0	1/1:0,0:0:33:0,0,0	1/0:0,0:0:33:0,0,0	0/0:0,0:0:33:0,0,0	1/1:0,0:0:33:0,0,0	1/1:0,0:0:33:0,0,0	1/1:0,0:0:33:0,0,0	0/0:0,0:0:33:0,0,0	0/0:0,0:0:33:0,0,0	1/1:0,0:0:33:0,0,0	1/0:0,0:0:33:0,0,0	1/0:0,0:0:33:0,0,0	0/0:0,0:0:33:0,0,0	0/0:0,0:0:33:0,0,0	0/0:0,0:0:33:0,0,0	1/1:0,0:0:33:0,0,0	0/0:0,0:0:33:0,0,0	0/0:0,0:0:33:0,0,0	0/0:0,0:0:33:0,0,0	0/0:0,0:0:33:0,0,0	1/1:0,0:0:33:0,0,0	1/1:0,0:0:33:0,0,0	1/1:0,0:0:33:0,0,0
PL01	7588334	SPL01_7588334	G	A	.	PASS	DP=0	GT:AD:DP:GQ:PL	0/0:0,0:0:33:0,0,0	0/0:0,0:0:33:0,0,0	0/0:0,0:0:33:0,0,0	0/0:0,0:0:33:0,0,0	0/0:0,0:0:33:0,0,0	0/0:0,0:0:33:0,0,0	1/0:0,0:0:33:0,0,0	1/1:0,0:0:33:0,0,0	0/0:0,0:0:33:0,0,0	0/0:0,0:0:33:0,0,0	0/0:0,0:0:33:0,0,0	1/1:0,0:0:33:0,0,0	1/1:0,0:0:33:0,0,0	0/0:0,0:0:33:0,0,0	1/0:0,0:0:33:0,0,0	1/0:0,0:0:33:0,0,0	0/0:0,0:0:33:0,0,0	1/1:0,0:0:33:0,0,0	1/1:0,0:0:33:0,0,0	0/0:0,0:0:33:0,0,0	0/0:0,0:0:33:0,0,0	1/1:0,0:0:33:0,0,0	1/1:0,0:0:33:0,0,0	0/0:0,0:0:33:0,0,0	0/0:0,0:0:33:0,0,0	0/0:0,0:0:33:0,0,0	0/0:0,0:0:33:0,0,0
PL01	7618147	SPL01_7618147	T	A	.	PASS	DP=0	GT:AD:DP:GQ:PL	1/1:0,0:0:33:0,0,0	1/1:0,0:0:33:0,0,0	1/1:0,0:0:33:0,0,0	1/1:0,0:0:33:0,0,0	1/1:0,0:0:33:0,0,0	1/0:0,0:0:33:0,0,0	1/0:0,0:0:33:0,0,0	0/0:0,0:0:33:0,0,0	1/1:0,0:0:33:0,0,0	1/1:0,0:0:33:0,0,0	1/1:0,0:0:33:0,0,0	0/0:0,0:0:33:0,0,0	0/0:0,0:0:33:0,0,0	1/1:0,0:0:33:0,0,0	1/0:0,0:0:33:0,0,0	1/0:0,0:0:33:0,0,0	0/0:0,0:0:33:0,0,0	0/0:0,0:0:33:0,0,0	0/0:0,0:0:33:0,0,0	1/1:0,0:0:33:0,0,0	0/0:0,0:0:33:0,0,0	0/0:0,0:0:33:0,0,0	0/0:0,0:0:33:0,0,0	0/0:0,0:0:33:0,0,0	1/1:0,0:0:33:0,0,0	1/1:0,0:0:33:0,0,0	1/1:0,0:0:33:0,0,0
PL01	7710372	SPL01_7710372	G	A	.	PASS	DP=0	GT:AD:DP:GQ:PL	1/1:0,0:0:33:0,0,0	1/1:0,0:0:33:0,0,0	1/1:0,0:0:33:0,0,0	1/1:0,0:0:33:0,0,0	1/1:0,0:0:33:0,0,0	1/1:0,0:0:33:0,0,0	1/0:0,0:0:33:0,0,0	0/0:0,0:0:33:0,0,0	1/1:0,0:0:33:0,0,0	1/1:0,0:0:33:0,0,0	1/1:0,0:0:33:0,0,0	0/0:0,0:0:33:0,0,0	0/0:0,0:0:33:0,0,0	1/1:0,0:0:33:0,0,0	1/0:0,0:0:33:0,0,0	1/0:0,0:0:33:0,0,0	0/0:0,0:0:33:0,0,0	0/0:0,0:0:33:0,0,0	0/0:0,0:0:33:0,0,0	1/1:0,0:0:33:0,0,0	1/1:0,0:0:33:0,0,0	0/0:0,0:0:33:0,0,0	0/0:0,0:0:33:0,0,0	0/0:0,0:0:33:0,0,0	1/1:0,0:0:33:0,0,0	1/1:0,0:0:33:0,0,0	1/1:0,0:0:33:0,0,0
PL01	7710425	SPL01_7710425	T	A	.	PASS	DP=0	GT:AD:DP:GQ:PL	0/0:0,0:0:33:0,0,0	0/0:0,0:0:33:0,0,0	0/0:0,0:0:33:0,0,0	0/0:0,0:0:33:0,0,0	0/0:0,0:0:33:0,0,0	0/0:0,0:0:33:0,0,0	0/0:0,0:0:33:0,0,0	0/0:0,0:0:33:0,0,0	0/0:0,0:0:33:0,0,0	0/0:0,0:0:33:0,0,0	0/0:0,0:0:33:0,0,0	0/0:0,0:0:33:0,0,0	0/0:0,0:0:33:0,0,0	0/0:0,0:0:33:0,0,0	0/0:0,0:0:33:0,0,0	0/0:0,0:0:33:0,0,0	0/0:0,0:0:33:0,0,0	0/0:0,0:0:33:0,0,0	0/0:0,0:0:33:0,0,0	0/0:0,0:0:33:0,0,0	1/0:0,0:0:33:0,0,0	0/0:0,0:0:33:0,0,0	0/0:0,0:0:33:0,0,0	0/0:0,0:0:33:0,0,0	0/0:0,0:0:33:0,0,0	0/0:0,0:0:33:0,0,0	0/0:0,0:0:33:0,0,0
PL01	7710522	SPL01_7710522	C	T	.	PASS	DP=0	GT:AD:DP:GQ:PL	1/1:0,0:0:33:0,0,0	1/1:0,0:0:33:0,0,0	1/1:0,0:0:33:0,0,0	1/1:0,0:0:33:0,0,0	1/1:0,0:0:33:0,0,0	1/1:0,0:0:33:0,0,0	0/1:0,0:0:33:0,0,0	0/0:0,0:0:33:0,0,0	1/1:0,0:0:33:0,0,0	1/1:0,0:0:33:0,0,0	1/1:0,0:0:33:0,0,0	0/0:0,0:0:33:0,0,0	0/0:0,0:0:33:0,0,0	1/1:0,0:0:33:0,0,0	0/1:0,0:0:33:0,0,0	0/1:0,0:0:33:0,0,0	0/0:0,0:0:33:0,0,0	0/0:0,0:0:33:0,0,0	0/0:0,0:0:33:0,0,0	1/1:0,0:0:33:0,0,0	1/1:0,0:0:33:0,0,0	0/0:0,0:0:33:0,0,0	0/0:0,0:0:33:0,0,0	0/0:0,0:0:33:0,0,0	1/1:0,0:0:33:0,0,0	1/1:0,0:0:33:0,0,0	1/1:0,0:0:33:0,0,0
PL01	7738630	SPL01_7738630	T	A	.	PASS	DP=0	GT:AD:DP:GQ:PL	0/0:0,0:0:33:0,0,0	0/0:0,0:0:33:0,0,0	0/0:0,0:0:33:0,0,0	0/0:0,0:0:33:0,0,0	0/0:0,0:0:33:0,0,0	0/0:0,0:0:33:0,0,0	0/0:0,0:0:33:0,0,0	0/0:0,0:0:33:0,0,0	0/0:0,0:0:33:0,0,0	0/0:0,0:0:33:0,0,0	0/0:0,0:0:33:0,0,0	0/0:0,0:0:33:0,0,0	0/0:0,0:0:33:0,0,0	0/0:0,0:0:33:0,0,0	0/0:0,0:0:33:0,0,0	0/0:0,0:0:33:0,0,0	0/0:0,0:0:33:0,0,0	0/0:0,0:0:33:0,0,0	0/0:0,0:0:33:0,0,0	0/0:0,0:0:33:0,0,0	0/0:0,0:0:33:0,0,0	0/0:0,0:0:33:0,0,0	0/0:0,0:0:33:0,0,0	0/0:0,0:0:33:0,0,0	0/0:0,0:0:33:0,0,0	0/0:0,0:0:33:0,0,0	0/0:0,0:0:33:0,0,0
PL01	7768361	SPL01_7768361	A	G	.	PASS	DP=0	GT:AD:DP:GQ:PL	0/0:0,0:0:33:0,0,0	0/0:0,0:0:33:0,0,0	0/0:0,0:0:33:0,0,0	0/0:0,0:0:33:0,0,0	0/0:0,0:0:33:0,0,0	0/1:0,0:0:33:0,0,0	0/0:0,0:0:33:0,0,0	0/0:0,0:0:33:0,0,0	0/0:0,0:0:33:0,0,0	0/0:0,0:0:33:0,0,0	0/0:0,0:0:33:0,0,0	0/0:0,0:0:33:0,0,0	0/0:0,0:0:33:0,0,0	0/0:0,0:0:33:0,0,0	0/0:0,0:0:33:0,0,0	0/0:0,0:0:33:0,0,0	0/0:0,0:0:33:0,0,0	0/0:0,0:0:33:0,0,0	0/0:0,0:0:33:0,0,0	0/0:0,0:0:33:0,0,0	0/0:0,0:0:33:0,0,0	0/0:0,0:0:33:0,0,0	0/0:0,0:0:33:0,0,0	0/0:0,0:0:33:0,0,0	0/0:0,0:0:33:0,0,0	0/0:0,0:0:33:0,0,0	0/0:0,0:0:33:0,0,0
PL01	7768374	SPL01_7768374	C	A	.	PASS	DP=0	GT:AD:DP:GQ:PL	0/0:0,0:0:33:0,0,0	0/0:0,0:0:33:0,0,0	0/0:0,0:0:33:0,0,0	0/0:0,0:0:33:0,0,0	0/0:0,0:0:33:0,0,0	0/0:0,0:0:33:0,0,0	0/0:0,0:0:33:0,0,0	0/0:0,0:0:33:0,0,0	0/0:0,0:0:33:0,0,0	0/0:0,0:0:33:0,0,0	0/0:0,0:0:33:0,0,0	0/0:0,0:0:33:0,0,0	0/0:0,0:0:33:0,0,0	0/0:0,0:0:33:0,0,0	0/0:0,0:0:33:0,0,0	0/0:0,0:0:33:0,0,0	0/0:0,0:0:33:0,0,0	0/0:0,0:0:33:0,0,0	0/0:0,0:0:33:0,0,0	0/0:0,0:0:33:0,0,0	0/0:0,0:0:33:0,0,0	0/0:0,0:0:33:0,0,0	0/0:0,0:0:33:0,0,0	0/0:0,0:0:33:0,0,0	0/0:0,0:0:33:0,0,0	0/0:0,0:0:33:0,0,0	0/0:0,0:0:33:0,0,0
PL01	7768445	SPL01_7768445	T	G	.	PASS	DP=0	GT:AD:DP:GQ:PL	0/0:0,0:0:33:0,0,0	0/0:0,0:0:33:0,0,0	0/0:0,0:0:33:0,0,0	0/0:0,0:0:33:0,0,0	0/0:0,0:0:33:0,0,0	0/0:0,0:0:33:0,0,0	0/0:0,0:0:33:0,0,0	0/0:0,0:0:33:0,0,0	0/0:0,0:0:33:0,0,0	0/0:0,0:0:33:0,0,0	0/0:0,0:0:33:0,0,0	0/0:0,0:0:33:0,0,0	0/0:0,0:0:33:0,0,0	0/0:0,0:0:33:0,0,0	0/0:0,0:0:33:0,0,0	0/0:0,0:0:33:0,0,0	0/0:0,0:0:33:0,0,0	0/0:0,0:0:33:0,0,0	0/0:0,0:0:33:0,0,0	0/0:0,0:0:33:0,0,0	0/0:0,0:0:33:0,0,0	0/0:0,0:0:33:0,0,0	0/0:0,0:0:33:0,0,0	0/0:0,0:0:33:0,0,0	0/0:0,0:0:33:0,0,0	0/0:0,0:0:33:0,0,0	0/0:0,0:0:33:0,0,0
PL01	7857095	SPL01_7857095	T	C	.	PASS	DP=0	GT:AD:DP:GQ:PL	1/0:0,0:0:33:0,0,0	1/0:0,0:0:33:0,0,0	0/0:0,0:0:33:0,0,0	0/0:0,0:0:33:0,0,0	1/0:0,0:0:33:0,0,0	0/0:0,0:0:33:0,0,0	0/0:0,0:0:33:0,0,0	0/0:0,0:0:33:0,0,0	0/0:0,0:0:33:0,0,0	0/0:0,0:0:33:0,0,0	0/0:0,0:0:33:0,0,0	0/0:0,0:0:33:0,0,0	0/0:0,0:0:33:0,0,0	0/0:0,0:0:33:0,0,0	0/0:0,0:0:33:0,0,0	0/0:0,0:0:33:0,0,0	0/0:0,0:0:33:0,0,0	0/0:0,0:0:33:0,0,0	0/0:0,0:0:33:0,0,0	0/0:0,0:0:33:0,0,0	./.:0,0:0	0/0:0,0:0:33:0,0,0	0/0:0,0:0:33:0,0,0	0/0:0,0:0:33:0,0,0	0/0:0,0:0:33:0,0,0	0/0:0,0:0:33:0,0,0	0/0:0,0:0:33:0,0,0
PL01	8174741	SPL01_8174741	G	C	.	PASS	DP=0	GT:AD:DP:GQ:PL	0/0:0,0:0:33:0,0,0	0/0:0,0:0:33:0,0,0	0/0:0,0:0:33:0,0,0	0/0:0,0:0:33:0,0,0	0/0:0,0:0:33:0,0,0	0/0:0,0:0:33:0,0,0	0/0:0,0:0:33:0,0,0	0/0:0,0:0:33:0,0,0	0/0:0,0:0:33:0,0,0	0/0:0,0:0:33:0,0,0	0/0:0,0:0:33:0,0,0	0/0:0,0:0:33:0,0,0	0/0:0,0:0:33:0,0,0	0/0:0,0:0:33:0,0,0	0/0:0,0:0:33:0,0,0	0/0:0,0:0:33:0,0,0	0/0:0,0:0:33:0,0,0	0/0:0,0:0:33:0,0,0	0/0:0,0:0:33:0,0,0	0/0:0,0:0:33:0,0,0	0/0:0,0:0:33:0,0,0	0/0:0,0:0:33:0,0,0	0/0:0,0:0:33:0,0,0	0/0:0,0:0:33:0,0,0	0/0:0,0:0:33:0,0,0	0/0:0,0:0:33:0,0,0	0/0:0,0:0:33:0,0,0
PL01	8174859	SPL01_8174859	T	G	.	PASS	DP=0	GT:AD:DP:GQ:PL	0/0:0,0:0:33:0,0,0	0/0:0,0:0:33:0,0,0	0/0:0,0:0:33:0,0,0	0/0:0,0:0:33:0,0,0	0/0:0,0:0:33:0,0,0	0/0:0,0:0:33:0,0,0	0/0:0,0:0:33:0,0,0	0/0:0,0:0:33:0,0,0	0/0:0,0:0:33:0,0,0	0/0:0,0:0:33:0,0,0	0/0:0,0:0:33:0,0,0	0/0:0,0:0:33:0,0,0	0/0:0,0:0:33:0,0,0	0/0:0,0:0:33:0,0,0	0/0:0,0:0:33:0,0,0	0/0:0,0:0:33:0,0,0	0/0:0,0:0:33:0,0,0	0/0:0,0:0:33:0,0,0	0/0:0,0:0:33:0,0,0	0/0:0,0:0:33:0,0,0	0/0:0,0:0:33:0,0,0	0/0:0,0:0:33:0,0,0	0/0:0,0:0:33:0,0,0	0/0:0,0:0:33:0,0,0	0/0:0,0:0:33:0,0,0	0/0:0,0:0:33:0,0,0	0/0:0,0:0:33:0,0,0
PL01	8440478	SPL01_8440478	A	C	.	PASS	DP=0	GT:AD:DP:GQ:PL	0/0:0,0:0:33:0,0,0	0/0:0,0:0:33:0,0,0	0/0:0,0:0:33:0,0,0	0/0:0,0:0:33:0,0,0	0/0:0,0:0:33:0,0,0	0/0:0,0:0:33:0,0,0	0/0:0,0:0:33:0,0,0	0/0:0,0:0:33:0,0,0	0/0:0,0:0:33:0,0,0	0/0:0,0:0:33:0,0,0	0/0:0,0:0:33:0,0,0	0/0:0,0:0:33:0,0,0	0/0:0,0:0:33:0,0,0	0/0:0,0:0:33:0,0,0	0/0:0,0:0:33:0,0,0	0/0:0,0:0:33:0,0,0	0/0:0,0:0:33:0,0,0	0/0:0,0:0:33:0,0,0	0/0:0,0:0:33:0,0,0	0/0:0,0:0:33:0,0,0	0/0:0,0:0:33:0,0,0	0/0:0,0:0:33:0,0,0	0/0:0,0:0:33:0,0,0	0/0:0,0:0:33:0,0,0	0/0:0,0:0:33:0,0,0	0/0:0,0:0:33:0,0,0	0/0:0,0:0:33:0,0,0
PL01	8440492	SPL01_8440492	T	C	.	PASS	DP=0	GT:AD:DP:GQ:PL	0/0:0,0:0:33:0,0,0	0/0:0,0:0:33:0,0,0	0/0:0,0:0:33:0,0,0	0/0:0,0:0:33:0,0,0	0/0:0,0:0:33:0,0,0	0/0:0,0:0:33:0,0,0	0/0:0,0:0:33:0,0,0	0/0:0,0:0:33:0,0,0	0/0:0,0:0:33:0,0,0	0/0:0,0:0:33:0,0,0	0/0:0,0:0:33:0,0,0	0/0:0,0:0:33:0,0,0	0/0:0,0:0:33:0,0,0	0/0:0,0:0:33:0,0,0	0/0:0,0:0:33:0,0,0	0/0:0,0:0:33:0,0,0	0/0:0,0:0:33:0,0,0	0/0:0,0:0:33:0,0,0	0/0:0,0:0:33:0,0,0	0/0:0,0:0:33:0,0,0	0/0:0,0:0:33:0,0,0	0/0:0,0:0:33:0,0,0	0/0:0,0:0:33:0,0,0	0/0:0,0:0:33:0,0,0	0/0:0,0:0:33:0,0,0	0/0:0,0:0:33:0,0,0	0/0:0,0:0:33:0,0,0
PL01	8452234	SPL01_8452234	G	A	.	PASS	DP=0	GT:AD:DP:GQ:PL	0/0:0,0:0:33:0,0,0	0/0:0,0:0:33:0,0,0	0/0:0,0:0:33:0,0,0	0/0:0,0:0:33:0,0,0	0/0:0,0:0:33:0,0,0	0/0:0,0:0:33:0,0,0	0/0:0,0:0:33:0,0,0	0/0:0,0:0:33:0,0,0	0/0:0,0:0:33:0,0,0	0/0:0,0:0:33:0,0,0	0/0:0,0:0:33:0,0,0	0/0:0,0:0:33:0,0,0	0/0:0,0:0:33:0,0,0	0/0:0,0:0:33:0,0,0	0/0:0,0:0:33:0,0,0	0/0:0,0:0:33:0,0,0	0/0:0,0:0:33:0,0,0	0/0:0,0:0:33:0,0,0	0/0:0,0:0:33:0,0,0	0/0:0,0:0:33:0,0,0	0/0:0,0:0:33:0,0,0	0/0:0,0:0:33:0,0,0	0/0:0,0:0:33:0,0,0	1/0:0,0:0:33:0,0,0	0/0:0,0:0:33:0,0,0	0/0:0,0:0:33:0,0,0	0/0:0,0:0:33:0,0,0
PL01	8452297	SPL01_8452297	G	T	.	PASS	DP=0	GT:AD:DP:GQ:PL	0/0:0,0:0:33:0,0,0	0/0:0,0:0:33:0,0,0	0/0:0,0:0:33:0,0,0	0/0:0,0:0:33:0,0,0	0/0:0,0:0:33:0,0,0	0/0:0,0:0:33:0,0,0	0/0:0,0:0:33:0,0,0	0/0:0,0:0:33:0,0,0	0/0:0,0:0:33:0,0,0	0/0:0,0:0:33:0,0,0	0/0:0,0:0:33:0,0,0	0/0:0,0:0:33:0,0,0	0/0:0,0:0:33:0,0,0	0/0:0,0:0:33:0,0,0	0/0:0,0:0:33:0,0,0	0/0:0,0:0:33:0,0,0	0/0:0,0:0:33:0,0,0	0/0:0,0:0:33:0,0,0	0/0:0,0:0:33:0,0,0	0/0:0,0:0:33:0,0,0	0/0:0,0:0:33:0,0,0	0/0:0,0:0:33:0,0,0	0/0:0,0:0:33:0,0,0	0/1:0,0:0:33:0,0,0	0/0:0,0:0:33:0,0,0	0/0:0,0:0:33:0,0,0	0/0:0,0:0:33:0,0,0
PL01	8483248	SPL01_8483248	G	T	.	PASS	DP=0	GT:AD:DP:GQ:PL	0/0:0,0:0:33:0,0,0	0/0:0,0:0:33:0,0,0	0/0:0,0:0:33:0,0,0	0/0:0,0:0:33:0,0,0	0/0:0,0:0:33:0,0,0	0/0:0,0:0:33:0,0,0	0/1:0,0:0:33:0,0,0	1/1:0,0:0:33:0,0,0	0/0:0,0:0:33:0,0,0	0/0:0,0:0:33:0,0,0	0/0:0,0:0:33:0,0,0	1/1:0,0:0:33:0,0,0	1/1:0,0:0:33:0,0,0	0/0:0,0:0:33:0,0,0	0/1:0,0:0:33:0,0,0	0/1:0,0:0:33:0,0,0	0/0:0,0:0:33:0,0,0	1/1:0,0:0:33:0,0,0	1/1:0,0:0:33:0,0,0	0/0:0,0:0:33:0,0,0	0/0:0,0:0:33:0,0,0	1/1:0,0:0:33:0,0,0	1/1:0,0:0:33:0,0,0	0/0:0,0:0:33:0,0,0	0/0:0,0:0:33:0,0,0	0/0:0,0:0:33:0,0,0	0/0:0,0:0:33:0,0,0
PL01	8730864	SPL01_8730864	C	T	.	PASS	DP=0	GT:AD:DP:GQ:PL	1/1:0,0:0:33:0,0,0	1/1:0,0:0:33:0,0,0	0/1:0,0:0:33:0,0,0	0/0:0,0:0:33:0,0,0	0/0:0,0:0:33:0,0,0	0/1:0,0:0:33:0,0,0	0/0:0,0:0:33:0,0,0	0/0:0,0:0:33:0,0,0	0/0:0,0:0:33:0,0,0	0/0:0,0:0:33:0,0,0	0/0:0,0:0:33:0,0,0	0/0:0,0:0:33:0,0,0	0/0:0,0:0:33:0,0,0	0/0:0,0:0:33:0,0,0	0/0:0,0:0:33:0,0,0	0/0:0,0:0:33:0,0,0	0/0:0,0:0:33:0,0,0	0/0:0,0:0:33:0,0,0	0/0:0,0:0:33:0,0,0	1/1:0,0:0:33:0,0,0	0/0:0,0:0:33:0,0,0	0/0:0,0:0:33:0,0,0	0/0:0,0:0:33:0,0,0	0/0:0,0:0:33:0,0,0	1/1:0,0:0:33:0,0,0	0/1:0,0:0:33:0,0,0	0/1:0,0:0:33:0,0,0
PL01	8761900	SPL01_8761900	G	A	.	PASS	DP=0	GT:AD:DP:GQ:PL	0/0:0,0:0:33:0,0,0	0/0:0,0:0:33:0,0,0	0/0:0,0:0:33:0,0,0	0/0:0,0:0:33:0,0,0	0/0:0,0:0:33:0,0,0	0/0:0,0:0:33:0,0,0	1/0:0,0:0:33:0,0,0	1/1:0,0:0:33:0,0,0	0/0:0,0:0:33:0,0,0	0/0:0,0:0:33:0,0,0	0/0:0,0:0:33:0,0,0	1/1:0,0:0:33:0,0,0	1/1:0,0:0:33:0,0,0	0/0:0,0:0:33:0,0,0	1/0:0,0:0:33:0,0,0	1/0:0,0:0:33:0,0,0	1/1:0,0:0:33:0,0,0	1/1:0,0:0:33:0,0,0	1/1:0,0:0:33:0,0,0	0/0:0,0:0:33:0,0,0	0/0:0,0:0:33:0,0,0	1/1:0,0:0:33:0,0,0	1/1:0,0:0:33:0,0,0	1/0:0,0:0:33:0,0,0	0/0:0,0:0:33:0,0,0	0/0:0,0:0:33:0,0,0	0/0:0,0:0:33:0,0,0
PL01	8771041	SPL01_8771041	G	A	.	PASS	DP=0	GT:AD:DP:GQ:PL	0/0:0,0:0:33:0,0,0	0/0:0,0:0:33:0,0,0	0/0:0,0:0:33:0,0,0	0/0:0,0:0:33:0,0,0	0/0:0,0:0:33:0,0,0	0/0:0,0:0:33:0,0,0	1/0:0,0:0:33:0,0,0	1/1:0,0:0:33:0,0,0	0/0:0,0:0:33:0,0,0	0/0:0,0:0:33:0,0,0	0/0:0,0:0:33:0,0,0	1/1:0,0:0:33:0,0,0	1/1:0,0:0:33:0,0,0	0/0:0,0:0:33:0,0,0	1/0:0,0:0:33:0,0,0	1/0:0,0:0:33:0,0,0	1/1:0,0:0:33:0,0,0	1/1:0,0:0:33:0,0,0	1/1:0,0:0:33:0,0,0	0/0:0,0:0:33:0,0,0	0/0:0,0:0:33:0,0,0	1/1:0,0:0:33:0,0,0	1/1:0,0:0:33:0,0,0	1/0:0,0:0:33:0,0,0	0/0:0,0:0:33:0,0,0	0/0:0,0:0:33:0,0,0	0/0:0,0:0:33:0,0,0
PL01	8797860	SPL01_8797860	G	A	.	PASS	DP=0	GT:AD:DP:GQ:PL	0/0:0,0:0:33:0,0,0	0/0:0,0:0:33:0,0,0	0/0:0,0:0:33:0,0,0	0/0:0,0:0:33:0,0,0	0/0:0,0:0:33:0,0,0	0/0:0,0:0:33:0,0,0	0/0:0,0:0:33:0,0,0	0/0:0,0:0:33:0,0,0	0/0:0,0:0:33:0,0,0	0/0:0,0:0:33:0,0,0	0/0:0,0:0:33:0,0,0	0/0:0,0:0:33:0,0,0	0/0:0,0:0:33:0,0,0	0/0:0,0:0:33:0,0,0	0/0:0,0:0:33:0,0,0	0/0:0,0:0:33:0,0,0	0/0:0,0:0:33:0,0,0	0/0:0,0:0:33:0,0,0	0/0:0,0:0:33:0,0,0	0/0:0,0:0:33:0,0,0	0/0:0,0:0:33:0,0,0	0/0:0,0:0:33:0,0,0	0/0:0,0:0:33:0,0,0	0/0:0,0:0:33:0,0,0	0/0:0,0:0:33:0,0,0	0/0:0,0:0:33:0,0,0	0/0:0,0:0:33:0,0,0
PL01	8821410	SPL01_8821410	A	G	.	PASS	DP=0	GT:AD:DP:GQ:PL	1/1:0,0:0:33:0,0,0	1/1:0,0:0:33:0,0,0	1/1:0,0:0:33:0,0,0	1/1:0,0:0:33:0,0,0	1/1:0,0:0:33:0,0,0	1/1:0,0:0:33:0,0,0	0/1:0,0:0:33:0,0,0	0/0:0,0:0:33:0,0,0	1/1:0,0:0:33:0,0,0	1/1:0,0:0:33:0,0,0	1/1:0,0:0:33:0,0,0	0/0:0,0:0:33:0,0,0	0/0:0,0:0:33:0,0,0	1/1:0,0:0:33:0,0,0	0/1:0,0:0:33:0,0,0	0/1:0,0:0:33:0,0,0	0/0:0,0:0:33:0,0,0	0/0:0,0:0:33:0,0,0	0/0:0,0:0:33:0,0,0	1/1:0,0:0:33:0,0,0	1/1:0,0:0:33:0,0,0	0/0:0,0:0:33:0,0,0	0/0:0,0:0:33:0,0,0	0/1:0,0:0:33:0,0,0	1/1:0,0:0:33:0,0,0	1/1:0,0:0:33:0,0,0	1/1:0,0:0:33:0,0,0
PL01	8830080	SPL01_8830080	T	G	.	PASS	DP=0	GT:AD:DP:GQ:PL	0/0:0,0:0:33:0,0,0	0/0:0,0:0:33:0,0,0	1/0:0,0:0:33:0,0,0	1/1:0,0:0:33:0,0,0	1/1:0,0:0:33:0,0,0	1/0:0,0:0:33:0,0,0	1/0:0,0:0:33:0,0,0	0/0:0,0:0:33:0,0,0	1/1:0,0:0:33:0,0,0	1/1:0,0:0:33:0,0,0	1/1:0,0:0:33:0,0,0	0/0:0,0:0:33:0,0,0	0/0:0,0:0:33:0,0,0	1/1:0,0:0:33:0,0,0	1/0:0,0:0:33:0,0,0	1/0:0,0:0:33:0,0,0	0/0:0,0:0:33:0,0,0	0/0:0,0:0:33:0,0,0	0/0:0,0:0:33:0,0,0	0/0:0,0:0:33:0,0,0	1/1:0,0:0:33:0,0,0	0/0:0,0:0:33:0,0,0	0/0:0,0:0:33:0,0,0	1/0:0,0:0:33:0,0,0	0/0:0,0:0:33:0,0,0	1/0:0,0:0:33:0,0,0	1/0:0,0:0:33:0,0,0
PL01	8830120	SPL01_8830120	T	C	.	PASS	DP=0	GT:AD:DP:GQ:PL	0/0:0,0:0:33:0,0,0	0/0:0,0:0:33:0,0,0	1/0:0,0:0:33:0,0,0	1/1:0,0:0:33:0,0,0	1/1:0,0:0:33:0,0,0	1/0:0,0:0:33:0,0,0	1/0:0,0:0:33:0,0,0	0/0:0,0:0:33:0,0,0	1/1:0,0:0:33:0,0,0	1/1:0,0:0:33:0,0,0	1/1:0,0:0:33:0,0,0	0/0:0,0:0:33:0,0,0	0/0:0,0:0:33:0,0,0	1/1:0,0:0:33:0,0,0	1/0:0,0:0:33:0,0,0	1/0:0,0:0:33:0,0,0	0/0:0,0:0:33:0,0,0	0/0:0,0:0:33:0,0,0	0/0:0,0:0:33:0,0,0	0/0:0,0:0:33:0,0,0	1/1:0,0:0:33:0,0,0	0/0:0,0:0:33:0,0,0	0/0:0,0:0:33:0,0,0	1/0:0,0:0:33:0,0,0	0/0:0,0:0:33:0,0,0	1/0:0,0:0:33:0,0,0	1/0:0,0:0:33:0,0,0
PL01	8830410	SPL01_8830410	C	A	.	PASS	DP=0	GT:AD:DP:GQ:PL	0/0:0,0:0:33:0,0,0	0/0:0,0:0:33:0,0,0	0/0:0,0:0:33:0,0,0	0/0:0,0:0:33:0,0,0	0/0:0,0:0:33:0,0,0	0/0:0,0:0:33:0,0,0	1/0:0,0:0:33:0,0,0	1/1:0,0:0:33:0,0,0	0/0:0,0:0:33:0,0,0	0/0:0,0:0:33:0,0,0	0/0:0,0:0:33:0,0,0	1/1:0,0:0:33:0,0,0	1/1:0,0:0:33:0,0,0	0/0:0,0:0:33:0,0,0	1/0:0,0:0:33:0,0,0	1/0:0,0:0:33:0,0,0	1/1:0,0:0:33:0,0,0	1/1:0,0:0:33:0,0,0	1/1:0,0:0:33:0,0,0	0/0:0,0:0:33:0,0,0	0/0:0,0:0:33:0,0,0	1/1:0,0:0:33:0,0,0	1/1:0,0:0:33:0,0,0	1/0:0,0:0:33:0,0,0	0/0:0,0:0:33:0,0,0	0/0:0,0:0:33:0,0,0	0/0:0,0:0:33:0,0,0
PL01	8830439	SPL01_8830439	G	C	.	PASS	DP=0	GT:AD:DP:GQ:PL	0/0:0,0:0:33:0,0,0	0/0:0,0:0:33:0,0,0	0/0:0,0:0:33:0,0,0	0/0:0,0:0:33:0,0,0	0/0:0,0:0:33:0,0,0	0/0:0,0:0:33:0,0,0	0/0:0,0:0:33:0,0,0	0/0:0,0:0:33:0,0,0	0/0:0,0:0:33:0,0,0	0/0:0,0:0:33:0,0,0	0/0:0,0:0:33:0,0,0	0/0:0,0:0:33:0,0,0	0/0:0,0:0:33:0,0,0	0/0:0,0:0:33:0,0,0	0/0:0,0:0:33:0,0,0	0/0:0,0:0:33:0,0,0	0/0:0,0:0:33:0,0,0	0/0:0,0:0:33:0,0,0	0/0:0,0:0:33:0,0,0	0/0:0,0:0:33:0,0,0	0/0:0,0:0:33:0,0,0	0/0:0,0:0:33:0,0,0	0/0:0,0:0:33:0,0,0	0/0:0,0:0:33:0,0,0	0/0:0,0:0:33:0,0,0	0/0:0,0:0:33:0,0,0	0/0:0,0:0:33:0,0,0
PL01	8838434	SPL01_8838434	T	C	.	PASS	DP=0	GT:AD:DP:GQ:PL	0/0:0,0:0:33:0,0,0	0/0:0,0:0:33:0,0,0	0/0:0,0:0:33:0,0,0	0/0:0,0:0:33:0,0,0	0/0:0,0:0:33:0,0,0	0/0:0,0:0:33:0,0,0	1/0:0,0:0:33:0,0,0	1/1:0,0:0:33:0,0,0	0/0:0,0:0:33:0,0,0	0/0:0,0:0:33:0,0,0	0/0:0,0:0:33:0,0,0	1/1:0,0:0:33:0,0,0	1/1:0,0:0:33:0,0,0	0/0:0,0:0:33:0,0,0	1/0:0,0:0:33:0,0,0	1/0:0,0:0:33:0,0,0	1/1:0,0:0:33:0,0,0	1/1:0,0:0:33:0,0,0	1/1:0,0:0:33:0,0,0	0/0:0,0:0:33:0,0,0	0/0:0,0:0:33:0,0,0	1/1:0,0:0:33:0,0,0	1/1:0,0:0:33:0,0,0	1/0:0,0:0:33:0,0,0	0/0:0,0:0:33:0,0,0	0/0:0,0:0:33:0,0,0	0/0:0,0:0:33:0,0,0
PL01	8848784	SPL01_8848784	C	T	.	PASS	DP=0	GT:AD:DP:GQ:PL	0/0:0,0:0:33:0,0,0	0/0:0,0:0:33:0,0,0	0/0:0,0:0:33:0,0,0	0/0:0,0:0:33:0,0,0	0/0:0,0:0:33:0,0,0	0/0:0,0:0:33:0,0,0	0/0:0,0:0:33:0,0,0	0/0:0,0:0:33:0,0,0	0/0:0,0:0:33:0,0,0	0/0:0,0:0:33:0,0,0	0/0:0,0:0:33:0,0,0	0/0:0,0:0:33:0,0,0	0/0:0,0:0:33:0,0,0	0/0:0,0:0:33:0,0,0	0/0:0,0:0:33:0,0,0	0/0:0,0:0:33:0,0,0	0/0:0,0:0:33:0,0,0	0/0:0,0:0:33:0,0,0	0/0:0,0:0:33:0,0,0	0/0:0,0:0:33:0,0,0	0/0:0,0:0:33:0,0,0	0/0:0,0:0:33:0,0,0	0/0:0,0:0:33:0,0,0	0/0:0,0:0:33:0,0,0	0/0:0,0:0:33:0,0,0	0/0:0,0:0:33:0,0,0	0/0:0,0:0:33:0,0,0
PL01	8880708	SPL01_8880708	A	T	.	PASS	DP=0	GT:AD:DP:GQ:PL	1/1:0,0:0:33:0,0,0	1/1:0,0:0:33:0,0,0	1/1:0,0:0:33:0,0,0	1/1:0,0:0:33:0,0,0	1/1:0,0:0:33:0,0,0	1/1:0,0:0:33:0,0,0	0/1:0,0:0:33:0,0,0	0/0:0,0:0:33:0,0,0	1/1:0,0:0:33:0,0,0	1/1:0,0:0:33:0,0,0	1/1:0,0:0:33:0,0,0	0/0:0,0:0:33:0,0,0	0/0:0,0:0:33:0,0,0	1/1:0,0:0:33:0,0,0	0/1:0,0:0:33:0,0,0	0/1:0,0:0:33:0,0,0	0/0:0,0:0:33:0,0,0	0/0:0,0:0:33:0,0,0	0/0:0,0:0:33:0,0,0	1/1:0,0:0:33:0,0,0	1/1:0,0:0:33:0,0,0	0/0:0,0:0:33:0,0,0	0/0:0,0:0:33:0,0,0	0/0:0,0:0:33:0,0,0	1/1:0,0:0:33:0,0,0	1/1:0,0:0:33:0,0,0	1/1:0,0:0:33:0,0,0
PL01	8880747	SPL01_8880747	C	T	.	PASS	DP=0	GT:AD:DP:GQ:PL	0/0:0,0:0:33:0,0,0	0/0:0,0:0:33:0,0,0	0/0:0,0:0:33:0,0,0	0/0:0,0:0:33:0,0,0	0/0:0,0:0:33:0,0,0	0/0:0,0:0:33:0,0,0	0/1:0,0:0:33:0,0,0	1/1:0,0:0:33:0,0,0	0/0:0,0:0:33:0,0,0	0/0:0,0:0:33:0,0,0	0/0:0,0:0:33:0,0,0	1/1:0,0:0:33:0,0,0	1/1:0,0:0:33:0,0,0	0/0:0,0:0:33:0,0,0	0/1:0,0:0:33:0,0,0	0/1:0,0:0:33:0,0,0	0/0:0,0:0:33:0,0,0	1/1:0,0:0:33:0,0,0	1/1:0,0:0:33:0,0,0	0/0:0,0:0:33:0,0,0	0/0:0,0:0:33:0,0,0	1/1:0,0:0:33:0,0,0	1/1:0,0:0:33:0,0,0	0/0:0,0:0:33:0,0,0	0/0:0,0:0:33:0,0,0	0/0:0,0:0:33:0,0,0	0/0:0,0:0:33:0,0,0
PL01	8880827	SPL01_8880827	A	T	.	PASS	DP=0	GT:AD:DP:GQ:PL	0/0:0,0:0:33:0,0,0	0/0:0,0:0:33:0,0,0	0/0:0,0:0:33:0,0,0	0/0:0,0:0:33:0,0,0	0/0:0,0:0:33:0,0,0	0/0:0,0:0:33:0,0,0	0/0:0,0:0:33:0,0,0	0/0:0,0:0:33:0,0,0	0/0:0,0:0:33:0,0,0	0/0:0,0:0:33:0,0,0	0/0:0,0:0:33:0,0,0	0/0:0,0:0:33:0,0,0	0/0:0,0:0:33:0,0,0	0/0:0,0:0:33:0,0,0	0/0:0,0:0:33:0,0,0	0/0:0,0:0:33:0,0,0	0/0:0,0:0:33:0,0,0	0/0:0,0:0:33:0,0,0	0/0:0,0:0:33:0,0,0	0/0:0,0:0:33:0,0,0	1/1:0,0:0:33:0,0,0	0/0:0,0:0:33:0,0,0	0/0:0,0:0:33:0,0,0	0/0:0,0:0:33:0,0,0	0/0:0,0:0:33:0,0,0	0/0:0,0:0:33:0,0,0	0/0:0,0:0:33:0,0,0
PL01	8881154	SPL01_8881154	G	C	.	PASS	DP=0	GT:AD:DP:GQ:PL	1/1:0,0:0:33:0,0,0	1/1:0,0:0:33:0,0,0	0/1:0,0:0:33:0,0,0	0/0:0,0:0:33:0,0,0	0/0:0,0:0:33:0,0,0	0/1:0,0:0:33:0,0,0	0/1:0,0:0:33:0,0,0	0/0:0,0:0:33:0,0,0	1/1:0,0:0:33:0,0,0	1/1:0,0:0:33:0,0,0	1/1:0,0:0:33:0,0,0	0/0:0,0:0:33:0,0,0	0/0:0,0:0:33:0,0,0	1/1:0,0:0:33:0,0,0	0/1:0,0:0:33:0,0,0	0/1:0,0:0:33:0,0,0	0/0:0,0:0:33:0,0,0	0/0:0,0:0:33:0,0,0	0/0:0,0:0:33:0,0,0	1/1:0,0:0:33:0,0,0	0/0:0,0:0:33:0,0,0	0/0:0,0:0:33:0,0,0	0/0:0,0:0:33:0,0,0	0/0:0,0:0:33:0,0,0	1/1:0,0:0:33:0,0,0	0/1:0,0:0:33:0,0,0	0/1:0,0:0:33:0,0,0
PL01	8881356	SPL01_8881356	T	C	.	PASS	DP=0	GT:AD:DP:GQ:PL	0/0:0,0:0:33:0,0,0	0/0:0,0:0:33:0,0,0	0/0:0,0:0:33:0,0,0	0/0:0,0:0:33:0,0,0	0/0:0,0:0:33:0,0,0	0/0:0,0:0:33:0,0,0	0/0:0,0:0:33:0,0,0	0/0:0,0:0:33:0,0,0	0/0:0,0:0:33:0,0,0	0/0:0,0:0:33:0,0,0	0/0:0,0:0:33:0,0,0	0/0:0,0:0:33:0,0,0	0/0:0,0:0:33:0,0,0	0/0:0,0:0:33:0,0,0	0/0:0,0:0:33:0,0,0	0/0:0,0:0:33:0,0,0	0/0:0,0:0:33:0,0,0	0/0:0,0:0:33:0,0,0	0/0:0,0:0:33:0,0,0	0/0:0,0:0:33:0,0,0	1/1:0,0:0:33:0,0,0	0/0:0,0:0:33:0,0,0	./.:0,0:0	0/0:0,0:0:33:0,0,0	0/0:0,0:0:33:0,0,0	0/0:0,0:0:33:0,0,0	0/0:0,0:0:33:0,0,0
PL01	8904050	SPL01_8904050	G	T	.	PASS	DP=0	GT:AD:DP:GQ:PL	1/1:0,0:0:33:0,0,0	1/1:0,0:0:33:0,0,0	1/1:0,0:0:33:0,0,0	1/1:0,0:0:33:0,0,0	1/1:0,0:0:33:0,0,0	1/1:0,0:0:33:0,0,0	0/1:0,0:0:33:0,0,0	0/0:0,0:0:33:0,0,0	1/1:0,0:0:33:0,0,0	1/1:0,0:0:33:0,0,0	1/1:0,0:0:33:0,0,0	0/0:0,0:0:33:0,0,0	0/0:0,0:0:33:0,0,0	1/1:0,0:0:33:0,0,0	0/1:0,0:0:33:0,0,0	0/1:0,0:0:33:0,0,0	0/0:0,0:0:33:0,0,0	0/0:0,0:0:33:0,0,0	0/0:0,0:0:33:0,0,0	1/1:0,0:0:33:0,0,0	1/1:0,0:0:33:0,0,0	0/0:0,0:0:33:0,0,0	0/0:0,0:0:33:0,0,0	0/0:0,0:0:33:0,0,0	1/1:0,0:0:33:0,0,0	1/1:0,0:0:33:0,0,0	1/1:0,0:0:33:0,0,0
PL01	8908540	SPL01_8908540	G	A	.	PASS	DP=0	GT:AD:DP:GQ:PL	0/0:0,0:0:33:0,0,0	0/0:0,0:0:33:0,0,0	0/0:0,0:0:33:0,0,0	0/0:0,0:0:33:0,0,0	0/0:0,0:0:33:0,0,0	0/0:0,0:0:33:0,0,0	1/0:0,0:0:33:0,0,0	0/0:0,0:0:33:0,0,0	1/1:0,0:0:33:0,0,0	1/1:0,0:0:33:0,0,0	1/1:0,0:0:33:0,0,0	0/0:0,0:0:33:0,0,0	0/0:0,0:0:33:0,0,0	1/1:0,0:0:33:0,0,0	1/0:0,0:0:33:0,0,0	1/0:0,0:0:33:0,0,0	0/0:0,0:0:33:0,0,0	0/0:0,0:0:33:0,0,0	0/0:0,0:0:33:0,0,0	0/0:0,0:0:33:0,0,0	0/0:0,0:0:33:0,0,0	0/0:0,0:0:33:0,0,0	0/0:0,0:0:33:0,0,0	0/0:0,0:0:33:0,0,0	0/0:0,0:0:33:0,0,0	0/0:0,0:0:33:0,0,0	0/0:0,0:0:33:0,0,0
PL01	8933218	SPL01_8933218	C	T	.	PASS	DP=0	GT:AD:DP:GQ:PL	0/0:0,0:0:33:0,0,0	0/0:0,0:0:33:0,0,0	0/0:0,0:0:33:0,0,0	0/0:0,0:0:33:0,0,0	0/0:0,0:0:33:0,0,0	0/0:0,0:0:33:0,0,0	0/1:0,0:0:33:0,0,0	0/0:0,0:0:33:0,0,0	1/1:0,0:0:33:0,0,0	./.:0,0:0	./.:0,0:0	0/0:0,0:0:33:0,0,0	0/0:0,0:0:33:0,0,0	./.:0,0:0	0/0:0,0:0:33:0,0,0	0/1:0,0:0:33:0,0,0	0/0:0,0:0:33:0,0,0	0/0:0,0:0:33:0,0,0	0/0:0,0:0:33:0,0,0	0/0:0,0:0:33:0,0,0	0/0:0,0:0:33:0,0,0	0/0:0,0:0:33:0,0,0	0/0:0,0:0:33:0,0,0	0/0:0,0:0:33:0,0,0	0/0:0,0:0:33:0,0,0	0/0:0,0:0:33:0,0,0	0/0:0,0:0:33:0,0,0
PL01	8982028	SPL01_8982028	T	C	.	PASS	DP=0	GT:AD:DP:GQ:PL	0/0:0,0:0:33:0,0,0	0/0:0,0:0:33:0,0,0	0/0:0,0:0:33:0,0,0	0/0:0,0:0:33:0,0,0	0/0:0,0:0:33:0,0,0	0/0:0,0:0:33:0,0,0	0/0:0,0:0:33:0,0,0	0/0:0,0:0:33:0,0,0	0/0:0,0:0:33:0,0,0	0/0:0,0:0:33:0,0,0	0/0:0,0:0:33:0,0,0	0/0:0,0:0:33:0,0,0	0/0:0,0:0:33:0,0,0	0/0:0,0:0:33:0,0,0	0/0:0,0:0:33:0,0,0	0/0:0,0:0:33:0,0,0	0/0:0,0:0:33:0,0,0	0/0:0,0:0:33:0,0,0	0/0:0,0:0:33:0,0,0	0/0:0,0:0:33:0,0,0	0/0:0,0:0:33:0,0,0	0/0:0,0:0:33:0,0,0	0/0:0,0:0:33:0,0,0	0/0:0,0:0:33:0,0,0	0/0:0,0:0:33:0,0,0	0/0:0,0:0:33:0,0,0	0/0:0,0:0:33:0,0,0
PL01	8982142	SPL01_8982142	C	G	.	PASS	DP=0	GT:AD:DP:GQ:PL	0/0:0,0:0:33:0,0,0	0/0:0,0:0:33:0,0,0	0/0:0,0:0:33:0,0,0	0/0:0,0:0:33:0,0,0	0/0:0,0:0:33:0,0,0	0/0:0,0:0:33:0,0,0	0/0:0,0:0:33:0,0,0	0/0:0,0:0:33:0,0,0	0/0:0,0:0:33:0,0,0	0/0:0,0:0:33:0,0,0	0/0:0,0:0:33:0,0,0	0/0:0,0:0:33:0,0,0	0/0:0,0:0:33:0,0,0	0/0:0,0:0:33:0,0,0	0/0:0,0:0:33:0,0,0	0/0:0,0:0:33:0,0,0	0/0:0,0:0:33:0,0,0	0/0:0,0:0:33:0,0,0	0/0:0,0:0:33:0,0,0	0/0:0,0:0:33:0,0,0	0/0:0,0:0:33:0,0,0	0/0:0,0:0:33:0,0,0	0/0:0,0:0:33:0,0,0	0/0:0,0:0:33:0,0,0	0/0:0,0:0:33:0,0,0	0/0:0,0:0:33:0,0,0	0/0:0,0:0:33:0,0,0
PL01	8982427	SPL01_8982427	C	T	.	PASS	DP=0	GT:AD:DP:GQ:PL	1/1:0,0:0:33:0,0,0	1/1:0,0:0:33:0,0,0	1/1:0,0:0:33:0,0,0	1/1:0,0:0:33:0,0,0	1/1:0,0:0:33:0,0,0	1/1:0,0:0:33:0,0,0	0/1:0,0:0:33:0,0,0	0/0:0,0:0:33:0,0,0	1/1:0,0:0:33:0,0,0	1/1:0,0:0:33:0,0,0	1/1:0,0:0:33:0,0,0	0/0:0,0:0:33:0,0,0	0/0:0,0:0:33:0,0,0	1/1:0,0:0:33:0,0,0	0/1:0,0:0:33:0,0,0	0/1:0,0:0:33:0,0,0	0/0:0,0:0:33:0,0,0	0/0:0,0:0:33:0,0,0	0/0:0,0:0:33:0,0,0	1/1:0,0:0:33:0,0,0	0/0:0,0:0:33:0,0,0	0/0:0,0:0:33:0,0,0	0/0:0,0:0:33:0,0,0	0/0:0,0:0:33:0,0,0	1/1:0,0:0:33:0,0,0	1/1:0,0:0:33:0,0,0	1/1:0,0:0:33:0,0,0
PL01	9022286	SPL01_9022286	T	C	.	PASS	DP=0	GT:AD:DP:GQ:PL	1/1:0,0:0:33:0,0,0	1/1:0,0:0:33:0,0,0	1/1:0,0:0:33:0,0,0	1/1:0,0:0:33:0,0,0	1/1:0,0:0:33:0,0,0	1/1:0,0:0:33:0,0,0	1/0:0,0:0:33:0,0,0	0/0:0,0:0:33:0,0,0	1/1:0,0:0:33:0,0,0	1/1:0,0:0:33:0,0,0	1/1:0,0:0:33:0,0,0	0/0:0,0:0:33:0,0,0	0/0:0,0:0:33:0,0,0	1/1:0,0:0:33:0,0,0	1/0:0,0:0:33:0,0,0	1/0:0,0:0:33:0,0,0	0/0:0,0:0:33:0,0,0	0/0:0,0:0:33:0,0,0	0/0:0,0:0:33:0,0,0	1/1:0,0:0:33:0,0,0	0/0:0,0:0:33:0,0,0	0/0:0,0:0:33:0,0,0	0/0:0,0:0:33:0,0,0	0/0:0,0:0:33:0,0,0	1/1:0,0:0:33:0,0,0	1/1:0,0:0:33:0,0,0	1/1:0,0:0:33:0,0,0
PL01	9022518	SPL01_9022518	G	A	.	PASS	DP=0	GT:AD:DP:GQ:PL	1/1:0,0:0:33:0,0,0	1/1:0,0:0:33:0,0,0	1/1:0,0:0:33:0,0,0	1/1:0,0:0:33:0,0,0	1/1:0,0:0:33:0,0,0	1/1:0,0:0:33:0,0,0	0/0:0,0:0:33:0,0,0	0/0:0,0:0:33:0,0,0	0/0:0,0:0:33:0,0,0	0/0:0,0:0:33:0,0,0	0/0:0,0:0:33:0,0,0	0/0:0,0:0:33:0,0,0	0/0:0,0:0:33:0,0,0	0/0:0,0:0:33:0,0,0	0/0:0,0:0:33:0,0,0	0/0:0,0:0:33:0,0,0	0/0:0,0:0:33:0,0,0	0/0:0,0:0:33:0,0,0	0/0:0,0:0:33:0,0,0	1/1:0,0:0:33:0,0,0	0/0:0,0:0:33:0,0,0	0/0:0,0:0:33:0,0,0	0/0:0,0:0:33:0,0,0	0/0:0,0:0:33:0,0,0	1/1:0,0:0:33:0,0,0	1/1:0,0:0:33:0,0,0	1/1:0,0:0:33:0,0,0
PL01	9023667	SPL01_9023667	C	T	.	PASS	DP=0	GT:AD:DP:GQ:PL	1/1:0,0:0:33:0,0,0	1/1:0,0:0:33:0,0,0	1/1:0,0:0:33:0,0,0	1/1:0,0:0:33:0,0,0	1/1:0,0:0:33:0,0,0	1/1:0,0:0:33:0,0,0	0/1:0,0:0:33:0,0,0	0/0:0,0:0:33:0,0,0	1/1:0,0:0:33:0,0,0	1/1:0,0:0:33:0,0,0	1/1:0,0:0:33:0,0,0	0/0:0,0:0:33:0,0,0	0/0:0,0:0:33:0,0,0	1/1:0,0:0:33:0,0,0	./.:0,0:0	0/1:0,0:0:33:0,0,0	0/0:0,0:0:33:0,0,0	0/0:0,0:0:33:0,0,0	0/0:0,0:0:33:0,0,0	1/1:0,0:0:33:0,0,0	0/0:0,0:0:33:0,0,0	0/0:0,0:0:33:0,0,0	0/0:0,0:0:33:0,0,0	0/0:0,0:0:33:0,0,0	1/1:0,0:0:33:0,0,0	1/1:0,0:0:33:0,0,0	1/1:0,0:0:33:0,0,0
PL01	9025784	SPL01_9025784	T	G	.	PASS	DP=0	GT:AD:DP:GQ:PL	0/0:0,0:0:33:0,0,0	0/0:0,0:0:33:0,0,0	0/0:0,0:0:33:0,0,0	0/0:0,0:0:33:0,0,0	0/0:0,0:0:33:0,0,0	0/0:0,0:0:33:0,0,0	0/0:0,0:0:33:0,0,0	0/0:0,0:0:33:0,0,0	0/0:0,0:0:33:0,0,0	0/0:0,0:0:33:0,0,0	0/0:0,0:0:33:0,0,0	0/0:0,0:0:33:0,0,0	0/0:0,0:0:33:0,0,0	0/0:0,0:0:33:0,0,0	0/0:0,0:0:33:0,0,0	0/0:0,0:0:33:0,0,0	0/0:0,0:0:33:0,0,0	0/0:0,0:0:33:0,0,0	0/0:0,0:0:33:0,0,0	0/0:0,0:0:33:0,0,0	0/0:0,0:0:33:0,0,0	0/0:0,0:0:33:0,0,0	0/0:0,0:0:33:0,0,0	0/0:0,0:0:33:0,0,0	0/0:0,0:0:33:0,0,0	0/0:0,0:0:33:0,0,0	0/0:0,0:0:33:0,0,0
PL01	9025903	SPL01_9025903	T	C	.	PASS	DP=0	GT:AD:DP:GQ:PL	0/0:0,0:0:33:0,0,0	0/0:0,0:0:33:0,0,0	0/0:0,0:0:33:0,0,0	0/0:0,0:0:33:0,0,0	0/0:0,0:0:33:0,0,0	0/0:0,0:0:33:0,0,0	1/0:0,0:0:33:0,0,0	1/1:0,0:0:33:0,0,0	0/0:0,0:0:33:0,0,0	0/0:0,0:0:33:0,0,0	0/0:0,0:0:33:0,0,0	1/1:0,0:0:33:0,0,0	1/1:0,0:0:33:0,0,0	0/0:0,0:0:33:0,0,0	1/0:0,0:0:33:0,0,0	1/0:0,0:0:33:0,0,0	0/0:0,0:0:33:0,0,0	1/1:0,0:0:33:0,0,0	1/1:0,0:0:33:0,0,0	0/0:0,0:0:33:0,0,0	0/0:0,0:0:33:0,0,0	1/1:0,0:0:33:0,0,0	1/1:0,0:0:33:0,0,0	0/0:0,0:0:33:0,0,0	0/0:0,0:0:33:0,0,0	0/0:0,0:0:33:0,0,0	0/0:0,0:0:33:0,0,0
PL01	9026356	SPL01_9026356	C	T	.	PASS	DP=0	GT:AD:DP:GQ:PL	0/0:0,0:0:33:0,0,0	0/0:0,0:0:33:0,0,0	0/0:0,0:0:33:0,0,0	0/0:0,0:0:33:0,0,0	0/0:0,0:0:33:0,0,0	0/0:0,0:0:33:0,0,0	0/0:0,0:0:33:0,0,0	0/0:0,0:0:33:0,0,0	0/0:0,0:0:33:0,0,0	0/0:0,0:0:33:0,0,0	0/0:0,0:0:33:0,0,0	0/0:0,0:0:33:0,0,0	0/0:0,0:0:33:0,0,0	0/0:0,0:0:33:0,0,0	0/0:0,0:0:33:0,0,0	0/0:0,0:0:33:0,0,0	1/1:0,0:0:33:0,0,0	0/0:0,0:0:33:0,0,0	0/0:0,0:0:33:0,0,0	0/0:0,0:0:33:0,0,0	1/1:0,0:0:33:0,0,0	0/0:0,0:0:33:0,0,0	0/0:0,0:0:33:0,0,0	0/0:0,0:0:33:0,0,0	0/0:0,0:0:33:0,0,0	0/0:0,0:0:33:0,0,0	0/0:0,0:0:33:0,0,0
PL01	9027248	SPL01_9027248	T	C	.	PASS	DP=0	GT:AD:DP:GQ:PL	1/1:0,0:0:33:0,0,0	1/1:0,0:0:33:0,0,0	1/1:0,0:0:33:0,0,0	1/1:0,0:0:33:0,0,0	1/1:0,0:0:33:0,0,0	1/1:0,0:0:33:0,0,0	1/0:0,0:0:33:0,0,0	0/0:0,0:0:33:0,0,0	1/1:0,0:0:33:0,0,0	1/1:0,0:0:33:0,0,0	./.:0,0:0	0/0:0,0:0:33:0,0,0	0/0:0,0:0:33:0,0,0	1/1:0,0:0:33:0,0,0	1/0:0,0:0:33:0,0,0	1/0:0,0:0:33:0,0,0	0/0:0,0:0:33:0,0,0	0/0:0,0:0:33:0,0,0	0/0:0,0:0:33:0,0,0	1/1:0,0:0:33:0,0,0	0/0:0,0:0:33:0,0,0	0/0:0,0:0:33:0,0,0	0/0:0,0:0:33:0,0,0	0/0:0,0:0:33:0,0,0	1/1:0,0:0:33:0,0,0	1/1:0,0:0:33:0,0,0	1/1:0,0:0:33:0,0,0
PL01	9084896	SPL01_9084896	T	C	.	PASS	DP=0	GT:AD:DP:GQ:PL	1/1:0,0:0:33:0,0,0	1/1:0,0:0:33:0,0,0	1/1:0,0:0:33:0,0,0	1/1:0,0:0:33:0,0,0	1/1:0,0:0:33:0,0,0	1/1:0,0:0:33:0,0,0	0/0:0,0:0:33:0,0,0	0/0:0,0:0:33:0,0,0	0/0:0,0:0:33:0,0,0	0/0:0,0:0:33:0,0,0	0/0:0,0:0:33:0,0,0	0/0:0,0:0:33:0,0,0	0/0:0,0:0:33:0,0,0	0/0:0,0:0:33:0,0,0	0/0:0,0:0:33:0,0,0	0/0:0,0:0:33:0,0,0	0/0:0,0:0:33:0,0,0	0/0:0,0:0:33:0,0,0	0/0:0,0:0:33:0,0,0	1/1:0,0:0:33:0,0,0	0/0:0,0:0:33:0,0,0	0/0:0,0:0:33:0,0,0	./.:0,0:0	0/0:0,0:0:33:0,0,0	1/1:0,0:0:33:0,0,0	1/1:0,0:0:33:0,0,0	1/1:0,0:0:33:0,0,0
PL01	9087947	SPL01_9087947	G	A	.	PASS	DP=0	GT:AD:DP:GQ:PL	1/1:0,0:0:33:0,0,0	1/1:0,0:0:33:0,0,0	1/1:0,0:0:33:0,0,0	1/1:0,0:0:33:0,0,0	1/1:0,0:0:33:0,0,0	1/1:0,0:0:33:0,0,0	1/0:0,0:0:33:0,0,0	0/0:0,0:0:33:0,0,0	1/1:0,0:0:33:0,0,0	1/1:0,0:0:33:0,0,0	1/1:0,0:0:33:0,0,0	0/0:0,0:0:33:0,0,0	0/0:0,0:0:33:0,0,0	1/1:0,0:0:33:0,0,0	1/0:0,0:0:33:0,0,0	1/0:0,0:0:33:0,0,0	0/0:0,0:0:33:0,0,0	0/0:0,0:0:33:0,0,0	0/0:0,0:0:33:0,0,0	1/1:0,0:0:33:0,0,0	0/0:0,0:0:33:0,0,0	0/0:0,0:0:33:0,0,0	0/0:0,0:0:33:0,0,0	0/0:0,0:0:33:0,0,0	1/1:0,0:0:33:0,0,0	1/1:0,0:0:33:0,0,0	1/1:0,0:0:33:0,0,0
PL01	9087955	SPL01_9087955	G	C	.	PASS	DP=0	GT:AD:DP:GQ:PL	0/0:0,0:0:33:0,0,0	0/0:0,0:0:33:0,0,0	0/0:0,0:0:33:0,0,0	0/0:0,0:0:33:0,0,0	0/0:0,0:0:33:0,0,0	0/0:0,0:0:33:0,0,0	0/1:0,0:0:33:0,0,0	0/0:0,0:0:33:0,0,0	1/1:0,0:0:33:0,0,0	1/1:0,0:0:33:0,0,0	1/1:0,0:0:33:0,0,0	0/0:0,0:0:33:0,0,0	0/0:0,0:0:33:0,0,0	1/1:0,0:0:33:0,0,0	0/1:0,0:0:33:0,0,0	0/1:0,0:0:33:0,0,0	0/0:0,0:0:33:0,0,0	0/0:0,0:0:33:0,0,0	0/0:0,0:0:33:0,0,0	0/0:0,0:0:33:0,0,0	0/0:0,0:0:33:0,0,0	0/0:0,0:0:33:0,0,0	0/0:0,0:0:33:0,0,0	0/0:0,0:0:33:0,0,0	0/0:0,0:0:33:0,0,0	0/0:0,0:0:33:0,0,0	0/0:0,0:0:33:0,0,0
PL01	9087999	SPL01_9087999	T	A	.	PASS	DP=0	GT:AD:DP:GQ:PL	0/0:0,0:0:33:0,0,0	0/0:0,0:0:33:0,0,0	0/0:0,0:0:33:0,0,0	0/0:0,0:0:33:0,0,0	0/0:0,0:0:33:0,0,0	0/0:0,0:0:33:0,0,0	1/0:0,0:0:33:0,0,0	0/0:0,0:0:33:0,0,0	1/1:0,0:0:33:0,0,0	1/1:0,0:0:33:0,0,0	1/1:0,0:0:33:0,0,0	0/0:0,0:0:33:0,0,0	0/0:0,0:0:33:0,0,0	1/1:0,0:0:33:0,0,0	1/0:0,0:0:33:0,0,0	1/0:0,0:0:33:0,0,0	0/0:0,0:0:33:0,0,0	0/0:0,0:0:33:0,0,0	0/0:0,0:0:33:0,0,0	0/0:0,0:0:33:0,0,0	0/0:0,0:0:33:0,0,0	0/0:0,0:0:33:0,0,0	0/0:0,0:0:33:0,0,0	0/0:0,0:0:33:0,0,0	0/0:0,0:0:33:0,0,0	0/0:0,0:0:33:0,0,0	0/0:0,0:0:33:0,0,0
PL01	9140075	SPL01_9140075	G	C	.	PASS	DP=0	GT:AD:DP:GQ:PL	1/1:0,0:0:33:0,0,0	1/1:0,0:0:33:0,0,0	1/1:0,0:0:33:0,0,0	1/1:0,0:0:33:0,0,0	1/1:0,0:0:33:0,0,0	1/1:0,0:0:33:0,0,0	0/0:0,0:0:33:0,0,0	0/0:0,0:0:33:0,0,0	0/0:0,0:0:33:0,0,0	0/0:0,0:0:33:0,0,0	0/0:0,0:0:33:0,0,0	0/0:0,0:0:33:0,0,0	0/0:0,0:0:33:0,0,0	0/0:0,0:0:33:0,0,0	0/0:0,0:0:33:0,0,0	0/0:0,0:0:33:0,0,0	0/0:0,0:0:33:0,0,0	0/0:0,0:0:33:0,0,0	0/0:0,0:0:33:0,0,0	1/1:0,0:0:33:0,0,0	0/0:0,0:0:33:0,0,0	0/0:0,0:0:33:0,0,0	0/0:0,0:0:33:0,0,0	0/0:0,0:0:33:0,0,0	1/1:0,0:0:33:0,0,0	1/1:0,0:0:33:0,0,0	1/1:0,0:0:33:0,0,0
PL01	9140249	SPL01_9140249	G	T	.	PASS	DP=0	GT:AD:DP:GQ:PL	1/1:0,0:0:33:0,0,0	1/1:0,0:0:33:0,0,0	1/1:0,0:0:33:0,0,0	1/1:0,0:0:33:0,0,0	1/1:0,0:0:33:0,0,0	1/1:0,0:0:33:0,0,0	0/1:0,0:0:33:0,0,0	0/0:0,0:0:33:0,0,0	1/1:0,0:0:33:0,0,0	1/1:0,0:0:33:0,0,0	1/1:0,0:0:33:0,0,0	0/0:0,0:0:33:0,0,0	0/0:0,0:0:33:0,0,0	1/1:0,0:0:33:0,0,0	0/1:0,0:0:33:0,0,0	0/1:0,0:0:33:0,0,0	0/0:0,0:0:33:0,0,0	0/0:0,0:0:33:0,0,0	0/0:0,0:0:33:0,0,0	1/1:0,0:0:33:0,0,0	0/0:0,0:0:33:0,0,0	0/0:0,0:0:33:0,0,0	0/0:0,0:0:33:0,0,0	0/0:0,0:0:33:0,0,0	1/1:0,0:0:33:0,0,0	1/1:0,0:0:33:0,0,0	1/1:0,0:0:33:0,0,0
PL01	9220785	SPL01_9220785	G	A	.	PASS	DP=0	GT:AD:DP:GQ:PL	0/0:0,0:0:33:0,0,0	0/0:0,0:0:33:0,0,0	0/0:0,0:0:33:0,0,0	0/0:0,0:0:33:0,0,0	0/0:0,0:0:33:0,0,0	0/0:0,0:0:33:0,0,0	0/0:0,0:0:33:0,0,0	0/0:0,0:0:33:0,0,0	0/0:0,0:0:33:0,0,0	0/0:0,0:0:33:0,0,0	0/0:0,0:0:33:0,0,0	0/0:0,0:0:33:0,0,0	0/0:0,0:0:33:0,0,0	0/0:0,0:0:33:0,0,0	0/0:0,0:0:33:0,0,0	0/0:0,0:0:33:0,0,0	0/0:0,0:0:33:0,0,0	0/0:0,0:0:33:0,0,0	0/0:0,0:0:33:0,0,0	0/0:0,0:0:33:0,0,0	0/0:0,0:0:33:0,0,0	0/0:0,0:0:33:0,0,0	0/0:0,0:0:33:0,0,0	0/0:0,0:0:33:0,0,0	0/0:0,0:0:33:0,0,0	0/0:0,0:0:33:0,0,0	0/0:0,0:0:33:0,0,0
PL01	9220952	SPL01_9220952	A	C	.	PASS	DP=0	GT:AD:DP:GQ:PL	0/0:0,0:0:33:0,0,0	0/0:0,0:0:33:0,0,0	0/0:0,0:0:33:0,0,0	0/0:0,0:0:33:0,0,0	0/0:0,0:0:33:0,0,0	0/0:0,0:0:33:0,0,0	0/0:0,0:0:33:0,0,0	0/0:0,0:0:33:0,0,0	0/0:0,0:0:33:0,0,0	0/0:0,0:0:33:0,0,0	0/0:0,0:0:33:0,0,0	0/0:0,0:0:33:0,0,0	0/0:0,0:0:33:0,0,0	0/0:0,0:0:33:0,0,0	0/0:0,0:0:33:0,0,0	0/0:0,0:0:33:0,0,0	0/0:0,0:0:33:0,0,0	0/0:0,0:0:33:0,0,0	0/0:0,0:0:33:0,0,0	0/0:0,0:0:33:0,0,0	0/0:0,0:0:33:0,0,0	0/0:0,0:0:33:0,0,0	0/0:0,0:0:33:0,0,0	0/0:0,0:0:33:0,0,0	0/0:0,0:0:33:0,0,0	0/0:0,0:0:33:0,0,0	0/0:0,0:0:33:0,0,0
PL01	9220998	SPL01_9220998	G	A	.	PASS	DP=0	GT:AD:DP:GQ:PL	0/0:0,0:0:33:0,0,0	0/0:0,0:0:33:0,0,0	0/0:0,0:0:33:0,0,0	0/0:0,0:0:33:0,0,0	0/0:0,0:0:33:0,0,0	0/0:0,0:0:33:0,0,0	0/0:0,0:0:33:0,0,0	0/0:0,0:0:33:0,0,0	0/0:0,0:0:33:0,0,0	0/0:0,0:0:33:0,0,0	0/0:0,0:0:33:0,0,0	0/0:0,0:0:33:0,0,0	1/1:0,0:0:33:0,0,0	0/0:0,0:0:33:0,0,0	0/0:0,0:0:33:0,0,0	0/0:0,0:0:33:0,0,0	1/0:0,0:0:33:0,0,0	0/0:0,0:0:33:0,0,0	0/0:0,0:0:33:0,0,0	0/0:0,0:0:33:0,0,0	1/1:0,0:0:33:0,0,0	0/0:0,0:0:33:0,0,0	0/0:0,0:0:33:0,0,0	0/0:0,0:0:33:0,0,0	0/0:0,0:0:33:0,0,0	0/0:0,0:0:33:0,0,0	0/0:0,0:0:33:0,0,0
PL01	9250287	SPL01_9250287	A	G	.	PASS	DP=0	GT:AD:DP:GQ:PL	1/1:0,0:0:33:0,0,0	1/1:0,0:0:33:0,0,0	1/1:0,0:0:33:0,0,0	1/1:0,0:0:33:0,0,0	1/1:0,0:0:33:0,0,0	1/1:0,0:0:33:0,0,0	0/1:0,0:0:33:0,0,0	0/0:0,0:0:33:0,0,0	1/1:0,0:0:33:0,0,0	1/1:0,0:0:33:0,0,0	1/1:0,0:0:33:0,0,0	0/0:0,0:0:33:0,0,0	0/0:0,0:0:33:0,0,0	1/1:0,0:0:33:0,0,0	0/1:0,0:0:33:0,0,0	0/1:0,0:0:33:0,0,0	0/1:0,0:0:33:0,0,0	0/0:0,0:0:33:0,0,0	0/0:0,0:0:33:0,0,0	1/1:0,0:0:33:0,0,0	0/0:0,0:0:33:0,0,0	0/0:0,0:0:33:0,0,0	0/0:0,0:0:33:0,0,0	0/1:0,0:0:33:0,0,0	1/1:0,0:0:33:0,0,0	1/1:0,0:0:33:0,0,0	1/1:0,0:0:33:0,0,0
PL01	9250373	SPL01_9250373	A	T	.	PASS	DP=0	GT:AD:DP:GQ:PL	0/0:0,0:0:33:0,0,0	0/0:0,0:0:33:0,0,0	0/0:0,0:0:33:0,0,0	0/0:0,0:0:33:0,0,0	0/0:0,0:0:33:0,0,0	0/0:0,0:0:33:0,0,0	0/0:0,0:0:33:0,0,0	0/0:0,0:0:33:0,0,0	0/0:0,0:0:33:0,0,0	0/0:0,0:0:33:0,0,0	0/0:0,0:0:33:0,0,0	0/0:0,0:0:33:0,0,0	0/0:0,0:0:33:0,0,0	0/0:0,0:0:33:0,0,0	0/0:0,0:0:33:0,0,0	0/0:0,0:0:33:0,0,0	0/0:0,0:0:33:0,0,0	0/0:0,0:0:33:0,0,0	0/0:0,0:0:33:0,0,0	0/0:0,0:0:33:0,0,0	0/0:0,0:0:33:0,0,0	0/0:0,0:0:33:0,0,0	0/0:0,0:0:33:0,0,0	0/0:0,0:0:33:0,0,0	0/0:0,0:0:33:0,0,0	0/0:0,0:0:33:0,0,0	0/0:0,0:0:33:0,0,0
PL01	9251009	SPL01_9251009	G	A	.	PASS	DP=0	GT:AD:DP:GQ:PL	1/1:0,0:0:33:0,0,0	1/1:0,0:0:33:0,0,0	1/1:0,0:0:33:0,0,0	1/1:0,0:0:33:0,0,0	1/1:0,0:0:33:0,0,0	1/1:0,0:0:33:0,0,0	1/0:0,0:0:33:0,0,0	0/0:0,0:0:33:0,0,0	1/1:0,0:0:33:0,0,0	1/1:0,0:0:33:0,0,0	1/1:0,0:0:33:0,0,0	0/0:0,0:0:33:0,0,0	0/0:0,0:0:33:0,0,0	1/1:0,0:0:33:0,0,0	./.:0,0:0	1/0:0,0:0:33:0,0,0	0/0:0,0:0:33:0,0,0	./.:0,0:0	0/0:0,0:0:33:0,0,0	1/1:0,0:0:33:0,0,0	0/0:0,0:0:33:0,0,0	0/0:0,0:0:33:0,0,0	0/0:0,0:0:33:0,0,0	0/0:0,0:0:33:0,0,0	1/1:0,0:0:33:0,0,0	1/1:0,0:0:33:0,0,0	1/1:0,0:0:33:0,0,0
PL01	9291517	SPL01_9291517	C	A	.	PASS	DP=0	GT:AD:DP:GQ:PL	1/1:0,0:0:33:0,0,0	1/1:0,0:0:33:0,0,0	1/1:0,0:0:33:0,0,0	1/1:0,0:0:33:0,0,0	1/1:0,0:0:33:0,0,0	1/1:0,0:0:33:0,0,0	1/0:0,0:0:33:0,0,0	0/0:0,0:0:33:0,0,0	1/1:0,0:0:33:0,0,0	1/1:0,0:0:33:0,0,0	1/1:0,0:0:33:0,0,0	0/0:0,0:0:33:0,0,0	./.:0,0:0	1/1:0,0:0:33:0,0,0	1/0:0,0:0:33:0,0,0	1/0:0,0:0:33:0,0,0	0/0:0,0:0:33:0,0,0	0/0:0,0:0:33:0,0,0	0/0:0,0:0:33:0,0,0	1/1:0,0:0:33:0,0,0	0/0:0,0:0:33:0,0,0	0/0:0,0:0:33:0,0,0	0/0:0,0:0:33:0,0,0	0/0:0,0:0:33:0,0,0	1/1:0,0:0:33:0,0,0	1/1:0,0:0:33:0,0,0	1/1:0,0:0:33:0,0,0
PL01	9372237	SPL01_9372237	G	T	.	PASS	DP=0	GT:AD:DP:GQ:PL	0/0:0,0:0:33:0,0,0	0/0:0,0:0:33:0,0,0	0/0:0,0:0:33:0,0,0	0/0:0,0:0:33:0,0,0	0/0:0,0:0:33:0,0,0	0/0:0,0:0:33:0,0,0	0/0:0,0:0:33:0,0,0	0/0:0,0:0:33:0,0,0	0/0:0,0:0:33:0,0,0	0/0:0,0:0:33:0,0,0	0/0:0,0:0:33:0,0,0	0/0:0,0:0:33:0,0,0	0/0:0,0:0:33:0,0,0	0/0:0,0:0:33:0,0,0	0/0:0,0:0:33:0,0,0	0/0:0,0:0:33:0,0,0	./.:0,0:0	0/0:0,0:0:33:0,0,0	0/0:0,0:0:33:0,0,0	0/0:0,0:0:33:0,0,0	./.:0,0:0	0/0:0,0:0:33:0,0,0	0/0:0,0:0:33:0,0,0	0/0:0,0:0:33:0,0,0	0/0:0,0:0:33:0,0,0	0/0:0,0:0:33:0,0,0	0/0:0,0:0:33:0,0,0
PL01	9425393	SPL01_9425393	T	A	.	PASS	DP=0	GT:AD:DP:GQ:PL	0/0:0,0:0:33:0,0,0	0/0:0,0:0:33:0,0,0	0/0:0,0:0:33:0,0,0	0/0:0,0:0:33:0,0,0	0/0:0,0:0:33:0,0,0	0/0:0,0:0:33:0,0,0	0/0:0,0:0:33:0,0,0	0/0:0,0:0:33:0,0,0	0/0:0,0:0:33:0,0,0	0/0:0,0:0:33:0,0,0	0/0:0,0:0:33:0,0,0	0/0:0,0:0:33:0,0,0	0/0:0,0:0:33:0,0,0	0/0:0,0:0:33:0,0,0	0/0:0,0:0:33:0,0,0	0/0:0,0:0:33:0,0,0	0/0:0,0:0:33:0,0,0	0/0:0,0:0:33:0,0,0	0/0:0,0:0:33:0,0,0	0/0:0,0:0:33:0,0,0	0/0:0,0:0:33:0,0,0	0/0:0,0:0:33:0,0,0	0/0:0,0:0:33:0,0,0	0/0:0,0:0:33:0,0,0	0/0:0,0:0:33:0,0,0	0/0:0,0:0:33:0,0,0	0/0:0,0:0:33:0,0,0
PL01	9558577	SPL01_9558577	C	T	.	PASS	DP=0	GT:AD:DP:GQ:PL	1/1:0,0:0:33:0,0,0	1/1:0,0:0:33:0,0,0	1/1:0,0:0:33:0,0,0	1/1:0,0:0:33:0,0,0	1/1:0,0:0:33:0,0,0	1/1:0,0:0:33:0,0,0	1/1:0,0:0:33:0,0,0	0/0:0,0:0:33:0,0,0	1/1:0,0:0:33:0,0,0	1/1:0,0:0:33:0,0,0	1/1:0,0:0:33:0,0,0	0/0:0,0:0:33:0,0,0	0/0:0,0:0:33:0,0,0	1/1:0,0:0:33:0,0,0	0/1:0,0:0:33:0,0,0	0/1:0,0:0:33:0,0,0	0/0:0,0:0:33:0,0,0	0/0:0,0:0:33:0,0,0	0/0:0,0:0:33:0,0,0	1/1:0,0:0:33:0,0,0	0/0:0,0:0:33:0,0,0	0/0:0,0:0:33:0,0,0	0/0:0,0:0:33:0,0,0	0/0:0,0:0:33:0,0,0	1/1:0,0:0:33:0,0,0	1/1:0,0:0:33:0,0,0	1/1:0,0:0:33:0,0,0
PL01	9561029	SPL01_9561029	T	C	.	PASS	DP=0	GT:AD:DP:GQ:PL	0/0:0,0:0:33:0,0,0	0/0:0,0:0:33:0,0,0	0/0:0,0:0:33:0,0,0	0/0:0,0:0:33:0,0,0	0/0:0,0:0:33:0,0,0	0/0:0,0:0:33:0,0,0	0/0:0,0:0:33:0,0,0	0/0:0,0:0:33:0,0,0	0/0:0,0:0:33:0,0,0	0/0:0,0:0:33:0,0,0	0/0:0,0:0:33:0,0,0	0/0:0,0:0:33:0,0,0	0/0:0,0:0:33:0,0,0	0/0:0,0:0:33:0,0,0	0/0:0,0:0:33:0,0,0	0/0:0,0:0:33:0,0,0	0/0:0,0:0:33:0,0,0	0/0:0,0:0:33:0,0,0	0/0:0,0:0:33:0,0,0	0/0:0,0:0:33:0,0,0	0/0:0,0:0:33:0,0,0	0/0:0,0:0:33:0,0,0	0/0:0,0:0:33:0,0,0	0/0:0,0:0:33:0,0,0	0/0:0,0:0:33:0,0,0	0/0:0,0:0:33:0,0,0	0/0:0,0:0:33:0,0,0
PL01	9561089	SPL01_9561089	T	G	.	PASS	DP=0	GT:AD:DP:GQ:PL	0/0:0,0:0:33:0,0,0	0/0:0,0:0:33:0,0,0	0/0:0,0:0:33:0,0,0	0/0:0,0:0:33:0,0,0	0/0:0,0:0:33:0,0,0	0/0:0,0:0:33:0,0,0	0/0:0,0:0:33:0,0,0	0/0:0,0:0:33:0,0,0	0/0:0,0:0:33:0,0,0	0/0:0,0:0:33:0,0,0	0/0:0,0:0:33:0,0,0	0/0:0,0:0:33:0,0,0	0/0:0,0:0:33:0,0,0	0/0:0,0:0:33:0,0,0	0/0:0,0:0:33:0,0,0	0/0:0,0:0:33:0,0,0	0/0:0,0:0:33:0,0,0	0/0:0,0:0:33:0,0,0	0/0:0,0:0:33:0,0,0	0/0:0,0:0:33:0,0,0	0/0:0,0:0:33:0,0,0	0/0:0,0:0:33:0,0,0	0/0:0,0:0:33:0,0,0	0/0:0,0:0:33:0,0,0	0/0:0,0:0:33:0,0,0	0/0:0,0:0:33:0,0,0	0/0:0,0:0:33:0,0,0
PL01	9585186	SPL01_9585186	A	T	.	PASS	DP=0	GT:AD:DP:GQ:PL	0/0:0,0:0:33:0,0,0	0/0:0,0:0:33:0,0,0	0/0:0,0:0:33:0,0,0	0/0:0,0:0:33:0,0,0	0/0:0,0:0:33:0,0,0	0/0:0,0:0:33:0,0,0	0/0:0,0:0:33:0,0,0	1/1:0,0:0:33:0,0,0	0/0:0,0:0:33:0,0,0	0/0:0,0:0:33:0,0,0	0/0:0,0:0:33:0,0,0	1/1:0,0:0:33:0,0,0	1/1:0,0:0:33:0,0,0	0/0:0,0:0:33:0,0,0	0/1:0,0:0:33:0,0,0	0/1:0,0:0:33:0,0,0	0/0:0,0:0:33:0,0,0	1/1:0,0:0:33:0,0,0	1/1:0,0:0:33:0,0,0	0/0:0,0:0:33:0,0,0	0/0:0,0:0:33:0,0,0	1/1:0,0:0:33:0,0,0	1/1:0,0:0:33:0,0,0	0/1:0,0:0:33:0,0,0	0/0:0,0:0:33:0,0,0	0/0:0,0:0:33:0,0,0	0/0:0,0:0:33:0,0,0
PL01	9585204	SPL01_9585204	G	T	.	PASS	DP=0	GT:AD:DP:GQ:PL	0/0:0,0:0:33:0,0,0	0/0:0,0:0:33:0,0,0	0/1:0,0:0:33:0,0,0	1/1:0,0:0:33:0,0,0	1/1:0,0:0:33:0,0,0	0/1:0,0:0:33:0,0,0	1/1:0,0:0:33:0,0,0	0/0:0,0:0:33:0,0,0	1/1:0,0:0:33:0,0,0	1/1:0,0:0:33:0,0,0	1/1:0,0:0:33:0,0,0	0/0:0,0:0:33:0,0,0	0/0:0,0:0:33:0,0,0	1/1:0,0:0:33:0,0,0	0/1:0,0:0:33:0,0,0	0/1:0,0:0:33:0,0,0	0/0:0,0:0:33:0,0,0	0/0:0,0:0:33:0,0,0	0/0:0,0:0:33:0,0,0	0/0:0,0:0:33:0,0,0	0/0:0,0:0:33:0,0,0	0/0:0,0:0:33:0,0,0	0/0:0,0:0:33:0,0,0	0/0:0,0:0:33:0,0,0	0/0:0,0:0:33:0,0,0	0/1:0,0:0:33:0,0,0	0/1:0,0:0:33:0,0,0
PL01	9585968	SPL01_9585968	G	A	.	PASS	DP=0	GT:AD:DP:GQ:PL	0/0:0,0:0:33:0,0,0	0/0:0,0:0:33:0,0,0	0/0:0,0:0:33:0,0,0	0/0:0,0:0:33:0,0,0	0/0:0,0:0:33:0,0,0	0/0:0,0:0:33:0,0,0	0/0:0,0:0:33:0,0,0	0/0:0,0:0:33:0,0,0	0/0:0,0:0:33:0,0,0	0/0:0,0:0:33:0,0,0	0/0:0,0:0:33:0,0,0	0/0:0,0:0:33:0,0,0	0/0:0,0:0:33:0,0,0	0/0:0,0:0:33:0,0,0	0/0:0,0:0:33:0,0,0	0/0:0,0:0:33:0,0,0	0/0:0,0:0:33:0,0,0	0/0:0,0:0:33:0,0,0	0/0:0,0:0:33:0,0,0	0/0:0,0:0:33:0,0,0	0/0:0,0:0:33:0,0,0	0/0:0,0:0:33:0,0,0	0/0:0,0:0:33:0,0,0	0/0:0,0:0:33:0,0,0	0/0:0,0:0:33:0,0,0	0/0:0,0:0:33:0,0,0	0/0:0,0:0:33:0,0,0
PL01	9586069	SPL01_9586069	A	G	.	PASS	DP=0	GT:AD:DP:GQ:PL	0/0:0,0:0:33:0,0,0	0/0:0,0:0:33:0,0,0	0/0:0,0:0:33:0,0,0	0/0:0,0:0:33:0,0,0	0/0:0,0:0:33:0,0,0	0/0:0,0:0:33:0,0,0	0/0:0,0:0:33:0,0,0	1/1:0,0:0:33:0,0,0	0/0:0,0:0:33:0,0,0	0/0:0,0:0:33:0,0,0	0/0:0,0:0:33:0,0,0	1/1:0,0:0:33:0,0,0	1/1:0,0:0:33:0,0,0	0/0:0,0:0:33:0,0,0	0/1:0,0:0:33:0,0,0	0/1:0,0:0:33:0,0,0	0/0:0,0:0:33:0,0,0	1/1:0,0:0:33:0,0,0	1/1:0,0:0:33:0,0,0	0/0:0,0:0:33:0,0,0	0/0:0,0:0:33:0,0,0	1/1:0,0:0:33:0,0,0	1/1:0,0:0:33:0,0,0	0/1:0,0:0:33:0,0,0	0/0:0,0:0:33:0,0,0	0/0:0,0:0:33:0,0,0	0/0:0,0:0:33:0,0,0
PL01	9619003	SPL01_9619003	A	G	.	PASS	DP=0	GT:AD:DP:GQ:PL	0/0:0,0:0:33:0,0,0	0/0:0,0:0:33:0,0,0	0/0:0,0:0:33:0,0,0	0/0:0,0:0:33:0,0,0	0/0:0,0:0:33:0,0,0	0/0:0,0:0:33:0,0,0	0/0:0,0:0:33:0,0,0	0/0:0,0:0:33:0,0,0	0/0:0,0:0:33:0,0,0	0/0:0,0:0:33:0,0,0	0/0:0,0:0:33:0,0,0	0/0:0,0:0:33:0,0,0	0/0:0,0:0:33:0,0,0	0/0:0,0:0:33:0,0,0	0/0:0,0:0:33:0,0,0	0/0:0,0:0:33:0,0,0	0/0:0,0:0:33:0,0,0	0/0:0,0:0:33:0,0,0	0/0:0,0:0:33:0,0,0	0/0:0,0:0:33:0,0,0	0/0:0,0:0:33:0,0,0	0/0:0,0:0:33:0,0,0	0/0:0,0:0:33:0,0,0	0/0:0,0:0:33:0,0,0	0/0:0,0:0:33:0,0,0	0/0:0,0:0:33:0,0,0	0/0:0,0:0:33:0,0,0
PL01	9619034	SPL01_9619034	G	A	.	PASS	DP=0	GT:AD:DP:GQ:PL	1/1:0,0:0:33:0,0,0	1/1:0,0:0:33:0,0,0	1/1:0,0:0:33:0,0,0	1/1:0,0:0:33:0,0,0	1/1:0,0:0:33:0,0,0	1/1:0,0:0:33:0,0,0	1/1:0,0:0:33:0,0,0	0/0:0,0:0:33:0,0,0	1/1:0,0:0:33:0,0,0	1/1:0,0:0:33:0,0,0	1/1:0,0:0:33:0,0,0	0/0:0,0:0:33:0,0,0	0/0:0,0:0:33:0,0,0	1/1:0,0:0:33:0,0,0	1/0:0,0:0:33:0,0,0	1/0:0,0:0:33:0,0,0	0/0:0,0:0:33:0,0,0	0/0:0,0:0:33:0,0,0	0/0:0,0:0:33:0,0,0	1/1:0,0:0:33:0,0,0	0/0:0,0:0:33:0,0,0	0/0:0,0:0:33:0,0,0	0/0:0,0:0:33:0,0,0	0/0:0,0:0:33:0,0,0	1/1:0,0:0:33:0,0,0	1/1:0,0:0:33:0,0,0	1/1:0,0:0:33:0,0,0
PL01	9631356	SPL01_9631356	A	T	.	PASS	DP=0	GT:AD:DP:GQ:PL	0/0:0,0:0:33:0,0,0	0/0:0,0:0:33:0,0,0	0/0:0,0:0:33:0,0,0	0/0:0,0:0:33:0,0,0	0/0:0,0:0:33:0,0,0	0/0:0,0:0:33:0,0,0	0/0:0,0:0:33:0,0,0	0/0:0,0:0:33:0,0,0	0/0:0,0:0:33:0,0,0	0/0:0,0:0:33:0,0,0	0/0:0,0:0:33:0,0,0	0/0:0,0:0:33:0,0,0	0/0:0,0:0:33:0,0,0	0/0:0,0:0:33:0,0,0	0/0:0,0:0:33:0,0,0	0/0:0,0:0:33:0,0,0	0/0:0,0:0:33:0,0,0	0/0:0,0:0:33:0,0,0	0/0:0,0:0:33:0,0,0	0/0:0,0:0:33:0,0,0	0/0:0,0:0:33:0,0,0	0/0:0,0:0:33:0,0,0	0/0:0,0:0:33:0,0,0	0/0:0,0:0:33:0,0,0	0/0:0,0:0:33:0,0,0	0/0:0,0:0:33:0,0,0	0/0:0,0:0:33:0,0,0
PL01	9637919	SPL01_9637919	G	C	.	PASS	DP=0	GT:AD:DP:GQ:PL	0/0:0,0:0:33:0,0,0	0/0:0,0:0:33:0,0,0	0/1:0,0:0:33:0,0,0	1/1:0,0:0:33:0,0,0	1/1:0,0:0:33:0,0,0	0/1:0,0:0:33:0,0,0	1/1:0,0:0:33:0,0,0	0/0:0,0:0:33:0,0,0	1/1:0,0:0:33:0,0,0	1/1:0,0:0:33:0,0,0	1/1:0,0:0:33:0,0,0	0/0:0,0:0:33:0,0,0	0/0:0,0:0:33:0,0,0	1/1:0,0:0:33:0,0,0	0/1:0,0:0:33:0,0,0	0/1:0,0:0:33:0,0,0	0/0:0,0:0:33:0,0,0	0/0:0,0:0:33:0,0,0	0/0:0,0:0:33:0,0,0	0/0:0,0:0:33:0,0,0	0/0:0,0:0:33:0,0,0	0/0:0,0:0:33:0,0,0	0/0:0,0:0:33:0,0,0	0/0:0,0:0:33:0,0,0	0/0:0,0:0:33:0,0,0	0/1:0,0:0:33:0,0,0	0/1:0,0:0:33:0,0,0
PL01	9741213	SPL01_9741213	G	C	.	PASS	DP=0	GT:AD:DP:GQ:PL	0/0:0,0:0:33:0,0,0	0/0:0,0:0:33:0,0,0	0/0:0,0:0:33:0,0,0	0/0:0,0:0:33:0,0,0	0/0:0,0:0:33:0,0,0	0/0:0,0:0:33:0,0,0	0/0:0,0:0:33:0,0,0	0/0:0,0:0:33:0,0,0	0/0:0,0:0:33:0,0,0	0/0:0,0:0:33:0,0,0	0/0:0,0:0:33:0,0,0	0/0:0,0:0:33:0,0,0	0/0:0,0:0:33:0,0,0	0/0:0,0:0:33:0,0,0	0/0:0,0:0:33:0,0,0	0/0:0,0:0:33:0,0,0	0/0:0,0:0:33:0,0,0	0/0:0,0:0:33:0,0,0	0/0:0,0:0:33:0,0,0	0/0:0,0:0:33:0,0,0	0/0:0,0:0:33:0,0,0	0/0:0,0:0:33:0,0,0	0/0:0,0:0:33:0,0,0	0/0:0,0:0:33:0,0,0	0/0:0,0:0:33:0,0,0	0/0:0,0:0:33:0,0,0	0/0:0,0:0:33:0,0,0
PL01	9786517	SPL01_9786517	T	C	.	PASS	DP=0	GT:AD:DP:GQ:PL	1/1:0,0:0:33:0,0,0	1/1:0,0:0:33:0,0,0	1/1:0,0:0:33:0,0,0	1/1:0,0:0:33:0,0,0	1/1:0,0:0:33:0,0,0	1/1:0,0:0:33:0,0,0	1/1:0,0:0:33:0,0,0	0/0:0,0:0:33:0,0,0	1/1:0,0:0:33:0,0,0	1/1:0,0:0:33:0,0,0	1/1:0,0:0:33:0,0,0	0/0:0,0:0:33:0,0,0	0/0:0,0:0:33:0,0,0	1/1:0,0:0:33:0,0,0	1/0:0,0:0:33:0,0,0	1/0:0,0:0:33:0,0,0	0/0:0,0:0:33:0,0,0	0/0:0,0:0:33:0,0,0	0/0:0,0:0:33:0,0,0	1/1:0,0:0:33:0,0,0	./.:0,0:0	0/0:0,0:0:33:0,0,0	0/0:0,0:0:33:0,0,0	0/0:0,0:0:33:0,0,0	1/1:0,0:0:33:0,0,0	1/1:0,0:0:33:0,0,0	1/1:0,0:0:33:0,0,0
PL01	9786523	SPL01_9786523	A	T	.	PASS	DP=0	GT:AD:DP:GQ:PL	1/1:0,0:0:33:0,0,0	1/1:0,0:0:33:0,0,0	1/1:0,0:0:33:0,0,0	1/1:0,0:0:33:0,0,0	1/1:0,0:0:33:0,0,0	1/1:0,0:0:33:0,0,0	1/1:0,0:0:33:0,0,0	0/0:0,0:0:33:0,0,0	1/1:0,0:0:33:0,0,0	1/1:0,0:0:33:0,0,0	1/1:0,0:0:33:0,0,0	0/0:0,0:0:33:0,0,0	0/0:0,0:0:33:0,0,0	1/1:0,0:0:33:0,0,0	0/1:0,0:0:33:0,0,0	0/1:0,0:0:33:0,0,0	0/0:0,0:0:33:0,0,0	0/0:0,0:0:33:0,0,0	0/0:0,0:0:33:0,0,0	1/1:0,0:0:33:0,0,0	./.:0,0:0	0/0:0,0:0:33:0,0,0	0/0:0,0:0:33:0,0,0	0/0:0,0:0:33:0,0,0	1/1:0,0:0:33:0,0,0	1/1:0,0:0:33:0,0,0	1/1:0,0:0:33:0,0,0
PL01	9787802	SPL01_9787802	T	C	.	PASS	DP=0	GT:AD:DP:GQ:PL	0/0:0,0:0:33:0,0,0	0/0:0,0:0:33:0,0,0	0/0:0,0:0:33:0,0,0	0/0:0,0:0:33:0,0,0	0/0:0,0:0:33:0,0,0	0/0:0,0:0:33:0,0,0	0/0:0,0:0:33:0,0,0	0/0:0,0:0:33:0,0,0	0/0:0,0:0:33:0,0,0	0/0:0,0:0:33:0,0,0	0/0:0,0:0:33:0,0,0	0/0:0,0:0:33:0,0,0	0/0:0,0:0:33:0,0,0	0/0:0,0:0:33:0,0,0	0/0:0,0:0:33:0,0,0	0/0:0,0:0:33:0,0,0	0/0:0,0:0:33:0,0,0	0/0:0,0:0:33:0,0,0	0/0:0,0:0:33:0,0,0	0/0:0,0:0:33:0,0,0	1/1:0,0:0:33:0,0,0	0/0:0,0:0:33:0,0,0	0/0:0,0:0:33:0,0,0	0/0:0,0:0:33:0,0,0	0/0:0,0:0:33:0,0,0	0/0:0,0:0:33:0,0,0	0/0:0,0:0:33:0,0,0
PL01	9790562	SPL01_9790562	C	T	.	PASS	DP=0	GT:AD:DP:GQ:PL	0/0:0,0:0:33:0,0,0	0/0:0,0:0:33:0,0,0	0/0:0,0:0:33:0,0,0	0/0:0,0:0:33:0,0,0	0/0:0,0:0:33:0,0,0	0/0:0,0:0:33:0,0,0	0/0:0,0:0:33:0,0,0	0/0:0,0:0:33:0,0,0	0/0:0,0:0:33:0,0,0	0/0:0,0:0:33:0,0,0	0/0:0,0:0:33:0,0,0	0/0:0,0:0:33:0,0,0	0/0:0,0:0:33:0,0,0	0/0:0,0:0:33:0,0,0	0/0:0,0:0:33:0,0,0	0/0:0,0:0:33:0,0,0	0/0:0,0:0:33:0,0,0	0/0:0,0:0:33:0,0,0	0/0:0,0:0:33:0,0,0	0/0:0,0:0:33:0,0,0	1/1:0,0:0:33:0,0,0	0/0:0,0:0:33:0,0,0	0/0:0,0:0:33:0,0,0	0/0:0,0:0:33:0,0,0	0/0:0,0:0:33:0,0,0	0/0:0,0:0:33:0,0,0	0/0:0,0:0:33:0,0,0
PL01	9790781	SPL01_9790781	T	A	.	PASS	DP=0	GT:AD:DP:GQ:PL	0/0:0,0:0:33:0,0,0	0/0:0,0:0:33:0,0,0	0/0:0,0:0:33:0,0,0	0/0:0,0:0:33:0,0,0	0/0:0,0:0:33:0,0,0	0/0:0,0:0:33:0,0,0	0/0:0,0:0:33:0,0,0	0/0:0,0:0:33:0,0,0	0/0:0,0:0:33:0,0,0	0/0:0,0:0:33:0,0,0	0/0:0,0:0:33:0,0,0	0/0:0,0:0:33:0,0,0	0/0:0,0:0:33:0,0,0	0/0:0,0:0:33:0,0,0	0/0:0,0:0:33:0,0,0	0/0:0,0:0:33:0,0,0	1/1:0,0:0:33:0,0,0	0/0:0,0:0:33:0,0,0	0/0:0,0:0:33:0,0,0	0/0:0,0:0:33:0,0,0	0/0:0,0:0:33:0,0,0	0/0:0,0:0:33:0,0,0	0/0:0,0:0:33:0,0,0	1/0:0,0:0:33:0,0,0	0/0:0,0:0:33:0,0,0	0/0:0,0:0:33:0,0,0	0/0:0,0:0:33:0,0,0
PL01	9926658	SPL01_9926658	G	C	.	PASS	DP=0	GT:AD:DP:GQ:PL	0/0:0,0:0:33:0,0,0	0/0:0,0:0:33:0,0,0	0/0:0,0:0:33:0,0,0	0/0:0,0:0:33:0,0,0	0/0:0,0:0:33:0,0,0	0/0:0,0:0:33:0,0,0	0/0:0,0:0:33:0,0,0	0/0:0,0:0:33:0,0,0	0/0:0,0:0:33:0,0,0	0/0:0,0:0:33:0,0,0	0/0:0,0:0:33:0,0,0	0/0:0,0:0:33:0,0,0	0/0:0,0:0:33:0,0,0	0/0:0,0:0:33:0,0,0	0/0:0,0:0:33:0,0,0	0/0:0,0:0:33:0,0,0	0/0:0,0:0:33:0,0,0	0/0:0,0:0:33:0,0,0	0/0:0,0:0:33:0,0,0	0/0:0,0:0:33:0,0,0	0/0:0,0:0:33:0,0,0	0/0:0,0:0:33:0,0,0	0/0:0,0:0:33:0,0,0	0/0:0,0:0:33:0,0,0	0/0:0,0:0:33:0,0,0	0/0:0,0:0:33:0,0,0	0/0:0,0:0:33:0,0,0
PL01	9939221	SPL01_9939221	C	T	.	PASS	DP=0	GT:AD:DP:GQ:PL	0/0:0,0:0:33:0,0,0	0/0:0,0:0:33:0,0,0	0/0:0,0:0:33:0,0,0	0/0:0,0:0:33:0,0,0	0/0:0,0:0:33:0,0,0	0/0:0,0:0:33:0,0,0	0/0:0,0:0:33:0,0,0	0/0:0,0:0:33:0,0,0	0/0:0,0:0:33:0,0,0	0/0:0,0:0:33:0,0,0	0/0:0,0:0:33:0,0,0	0/0:0,0:0:33:0,0,0	0/0:0,0:0:33:0,0,0	0/0:0,0:0:33:0,0,0	0/0:0,0:0:33:0,0,0	0/0:0,0:0:33:0,0,0	0/0:0,0:0:33:0,0,0	0/0:0,0:0:33:0,0,0	0/0:0,0:0:33:0,0,0	0/0:0,0:0:33:0,0,0	1/1:0,0:0:33:0,0,0	0/0:0,0:0:33:0,0,0	0/0:0,0:0:33:0,0,0	0/1:0,0:0:33:0,0,0	0/0:0,0:0:33:0,0,0	0/0:0,0:0:33:0,0,0	0/0:0,0:0:33:0,0,0
PL01	9939239	SPL01_9939239	C	T	.	PASS	DP=0	GT:AD:DP:GQ:PL	0/0:0,0:0:33:0,0,0	0/0:0,0:0:33:0,0,0	0/0:0,0:0:33:0,0,0	0/0:0,0:0:33:0,0,0	0/0:0,0:0:33:0,0,0	0/0:0,0:0:33:0,0,0	0/0:0,0:0:33:0,0,0	0/0:0,0:0:33:0,0,0	0/0:0,0:0:33:0,0,0	0/0:0,0:0:33:0,0,0	0/0:0,0:0:33:0,0,0	0/0:0,0:0:33:0,0,0	0/0:0,0:0:33:0,0,0	0/0:0,0:0:33:0,0,0	0/0:0,0:0:33:0,0,0	0/0:0,0:0:33:0,0,0	0/0:0,0:0:33:0,0,0	0/0:0,0:0:33:0,0,0	0/0:0,0:0:33:0,0,0	0/0:0,0:0:33:0,0,0	0/0:0,0:0:33:0,0,0	0/0:0,0:0:33:0,0,0	0/0:0,0:0:33:0,0,0	0/0:0,0:0:33:0,0,0	0/0:0,0:0:33:0,0,0	0/0:0,0:0:33:0,0,0	0/0:0,0:0:33:0,0,0
PL01	9994829	SPL01_9994829	G	C	.	PASS	DP=0	GT:AD:DP:GQ:PL	0/0:0,0:0:33:0,0,0	0/0:0,0:0:33:0,0,0	0/0:0,0:0:33:0,0,0	0/0:0,0:0:33:0,0,0	0/0:0,0:0:33:0,0,0	0/0:0,0:0:33:0,0,0	0/0:0,0:0:33:0,0,0	0/0:0,0:0:33:0,0,0	0/0:0,0:0:33:0,0,0	0/0:0,0:0:33:0,0,0	0/0:0,0:0:33:0,0,0	0/0:0,0:0:33:0,0,0	0/0:0,0:0:33:0,0,0	0/0:0,0:0:33:0,0,0	0/0:0,0:0:33:0,0,0	0/0:0,0:0:33:0,0,0	1/1:0,0:0:33:0,0,0	0/0:0,0:0:33:0,0,0	0/0:0,0:0:33:0,0,0	0/0:0,0:0:33:0,0,0	0/0:0,0:0:33:0,0,0	0/0:0,0:0:33:0,0,0	0/0:0,0:0:33:0,0,0	0/1:0,0:0:33:0,0,0	0/0:0,0:0:33:0,0,0	0/0:0,0:0:33:0,0,0	0/0:0,0:0:33:0,0,0
PL01	9998527	SPL01_9998527	C	A	.	PASS	DP=0	GT:AD:DP:GQ:PL	0/0:0,0:0:33:0,0,0	0/0:0,0:0:33:0,0,0	0/0:0,0:0:33:0,0,0	0/0:0,0:0:33:0,0,0	0/0:0,0:0:33:0,0,0	0/0:0,0:0:33:0,0,0	1/1:0,0:0:33:0,0,0	0/0:0,0:0:33:0,0,0	1/1:0,0:0:33:0,0,0	1/0:0,0:0:33:0,0,0	1/1:0,0:0:33:0,0,0	0/0:0,0:0:33:0,0,0	0/0:0,0:0:33:0,0,0	1/1:0,0:0:33:0,0,0	1/0:0,0:0:33:0,0,0	1/0:0,0:0:33:0,0,0	0/0:0,0:0:33:0,0,0	0/0:0,0:0:33:0,0,0	0/0:0,0:0:33:0,0,0	0/0:0,0:0:33:0,0,0	0/0:0,0:0:33:0,0,0	0/0:0,0:0:33:0,0,0	0/0:0,0:0:33:0,0,0	0/0:0,0:0:33:0,0,0	0/0:0,0:0:33:0,0,0	0/0:0,0:0:33:0,0,0	0/0:0,0:0:33:0,0,0
PL01	9998770	SPL01_9998770	C	G	.	PASS	DP=0	GT:AD:DP:GQ:PL	0/0:0,0:0:33:0,0,0	0/0:0,0:0:33:0,0,0	0/0:0,0:0:33:0,0,0	0/0:0,0:0:33:0,0,0	0/0:0,0:0:33:0,0,0	0/0:0,0:0:33:0,0,0	0/0:0,0:0:33:0,0,0	0/0:0,0:0:33:0,0,0	0/0:0,0:0:33:0,0,0	0/0:0,0:0:33:0,0,0	0/0:0,0:0:33:0,0,0	0/0:0,0:0:33:0,0,0	0/0:0,0:0:33:0,0,0	0/0:0,0:0:33:0,0,0	0/0:0,0:0:33:0,0,0	0/0:0,0:0:33:0,0,0	0/0:0,0:0:33:0,0,0	0/0:0,0:0:33:0,0,0	0/0:0,0:0:33:0,0,0	0/0:0,0:0:33:0,0,0	0/0:0,0:0:33:0,0,0	0/0:0,0:0:33:0,0,0	0/0:0,0:0:33:0,0,0	0/0:0,0:0:33:0,0,0	0/0:0,0:0:33:0,0,0	0/0:0,0:0:33:0,0,0	0/0:0,0:0:33:0,0,0
PL01	10063213	SPL01_10063213	C	T	.	PASS	DP=0	GT:AD:DP:GQ:PL	0/0:0,0:0:33:0,0,0	0/0:0,0:0:33:0,0,0	0/1:0,0:0:33:0,0,0	1/1:0,0:0:33:0,0,0	1/1:0,0:0:33:0,0,0	0/1:0,0:0:33:0,0,0	0/0:0,0:0:33:0,0,0	0/0:0,0:0:33:0,0,0	0/0:0,0:0:33:0,0,0	0/1:0,0:0:33:0,0,0	0/0:0,0:0:33:0,0,0	0/0:0,0:0:33:0,0,0	0/0:0,0:0:33:0,0,0	0/0:0,0:0:33:0,0,0	0/0:0,0:0:33:0,0,0	0/0:0,0:0:33:0,0,0	0/0:0,0:0:33:0,0,0	0/0:0,0:0:33:0,0,0	0/0:0,0:0:33:0,0,0	0/0:0,0:0:33:0,0,0	0/0:0,0:0:33:0,0,0	0/0:0,0:0:33:0,0,0	0/0:0,0:0:33:0,0,0	0/0:0,0:0:33:0,0,0	0/0:0,0:0:33:0,0,0	0/1:0,0:0:33:0,0,0	0/1:0,0:0:33:0,0,0
PL01	10203979	SPL01_10203979	T	C	.	PASS	DP=0	GT:AD:DP:GQ:PL	0/0:0,0:0:33:0,0,0	0/0:0,0:0:33:0,0,0	1/0:0,0:0:33:0,0,0	1/1:0,0:0:33:0,0,0	1/1:0,0:0:33:0,0,0	1/0:0,0:0:33:0,0,0	0/0:0,0:0:33:0,0,0	0/0:0,0:0:33:0,0,0	0/0:0,0:0:33:0,0,0	1/0:0,0:0:33:0,0,0	0/0:0,0:0:33:0,0,0	0/0:0,0:0:33:0,0,0	0/0:0,0:0:33:0,0,0	0/0:0,0:0:33:0,0,0	0/0:0,0:0:33:0,0,0	0/0:0,0:0:33:0,0,0	0/0:0,0:0:33:0,0,0	0/0:0,0:0:33:0,0,0	0/0:0,0:0:33:0,0,0	0/0:0,0:0:33:0,0,0	0/0:0,0:0:33:0,0,0	0/0:0,0:0:33:0,0,0	0/0:0,0:0:33:0,0,0	0/0:0,0:0:33:0,0,0	0/0:0,0:0:33:0,0,0	1/0:0,0:0:33:0,0,0	1/0:0,0:0:33:0,0,0
PL01	10204043	SPL01_10204043	T	A	.	PASS	DP=0	GT:AD:DP:GQ:PL	0/0:0,0:0:33:0,0,0	0/0:0,0:0:33:0,0,0	0/0:0,0:0:33:0,0,0	0/0:0,0:0:33:0,0,0	0/0:0,0:0:33:0,0,0	0/0:0,0:0:33:0,0,0	0/0:0,0:0:33:0,0,0	0/0:0,0:0:33:0,0,0	0/0:0,0:0:33:0,0,0	0/0:0,0:0:33:0,0,0	0/0:0,0:0:33:0,0,0	0/0:0,0:0:33:0,0,0	0/0:0,0:0:33:0,0,0	0/0:0,0:0:33:0,0,0	0/0:0,0:0:33:0,0,0	0/0:0,0:0:33:0,0,0	0/0:0,0:0:33:0,0,0	0/0:0,0:0:33:0,0,0	0/0:0,0:0:33:0,0,0	0/0:0,0:0:33:0,0,0	0/0:0,0:0:33:0,0,0	0/0:0,0:0:33:0,0,0	0/0:0,0:0:33:0,0,0	0/0:0,0:0:33:0,0,0	0/0:0,0:0:33:0,0,0	0/0:0,0:0:33:0,0,0	0/0:0,0:0:33:0,0,0
PL01	10308530	SPL01_10308530	A	T	.	PASS	DP=0	GT:AD:DP:GQ:PL	1/1:0,0:0:33:0,0,0	1/1:0,0:0:33:0,0,0	1/1:0,0:0:33:0,0,0	1/1:0,0:0:33:0,0,0	1/1:0,0:0:33:0,0,0	1/1:0,0:0:33:0,0,0	1/1:0,0:0:33:0,0,0	0/0:0,0:0:33:0,0,0	1/1:0,0:0:33:0,0,0	1/1:0,0:0:33:0,0,0	1/1:0,0:0:33:0,0,0	0/0:0,0:0:33:0,0,0	0/0:0,0:0:33:0,0,0	1/1:0,0:0:33:0,0,0	./.:0,0:0	0/1:0,0:0:33:0,0,0	0/0:0,0:0:33:0,0,0	0/0:0,0:0:33:0,0,0	0/0:0,0:0:33:0,0,0	1/1:0,0:0:33:0,0,0	0/0:0,0:0:33:0,0,0	0/0:0,0:0:33:0,0,0	0/0:0,0:0:33:0,0,0	0/0:0,0:0:33:0,0,0	1/1:0,0:0:33:0,0,0	1/1:0,0:0:33:0,0,0	1/1:0,0:0:33:0,0,0
PL01	10308593	SPL01_10308593	A	G	.	PASS	DP=0	GT:AD:DP:GQ:PL	0/0:0,0:0:33:0,0,0	0/0:0,0:0:33:0,0,0	0/0:0,0:0:33:0,0,0	0/0:0,0:0:33:0,0,0	0/0:0,0:0:33:0,0,0	0/0:0,0:0:33:0,0,0	0/0:0,0:0:33:0,0,0	0/0:0,0:0:33:0,0,0	0/0:0,0:0:33:0,0,0	0/0:0,0:0:33:0,0,0	0/0:0,0:0:33:0,0,0	0/0:0,0:0:33:0,0,0	0/0:0,0:0:33:0,0,0	0/0:0,0:0:33:0,0,0	0/0:0,0:0:33:0,0,0	0/0:0,0:0:33:0,0,0	0/0:0,0:0:33:0,0,0	0/0:0,0:0:33:0,0,0	0/0:0,0:0:33:0,0,0	0/0:0,0:0:33:0,0,0	0/0:0,0:0:33:0,0,0	0/0:0,0:0:33:0,0,0	0/0:0,0:0:33:0,0,0	0/0:0,0:0:33:0,0,0	0/0:0,0:0:33:0,0,0	0/0:0,0:0:33:0,0,0	0/0:0,0:0:33:0,0,0
PL01	10377969	SPL01_10377969	A	G	.	PASS	DP=0	GT:AD:DP:GQ:PL	1/1:0,0:0:33:0,0,0	1/1:0,0:0:33:0,0,0	1/1:0,0:0:33:0,0,0	1/1:0,0:0:33:0,0,0	1/1:0,0:0:33:0,0,0	1/1:0,0:0:33:0,0,0	1/1:0,0:0:33:0,0,0	0/0:0,0:0:33:0,0,0	1/1:0,0:0:33:0,0,0	1/1:0,0:0:33:0,0,0	1/1:0,0:0:33:0,0,0	0/0:0,0:0:33:0,0,0	0/0:0,0:0:33:0,0,0	1/1:0,0:0:33:0,0,0	0/1:0,0:0:33:0,0,0	0/1:0,0:0:33:0,0,0	0/0:0,0:0:33:0,0,0	0/0:0,0:0:33:0,0,0	0/0:0,0:0:33:0,0,0	1/1:0,0:0:33:0,0,0	0/0:0,0:0:33:0,0,0	0/0:0,0:0:33:0,0,0	0/0:0,0:0:33:0,0,0	0/0:0,0:0:33:0,0,0	1/1:0,0:0:33:0,0,0	1/1:0,0:0:33:0,0,0	1/1:0,0:0:33:0,0,0
PL01	10390792	SPL01_10390792	G	A	.	PASS	DP=0	GT:AD:DP:GQ:PL	0/0:0,0:0:33:0,0,0	0/0:0,0:0:33:0,0,0	0/0:0,0:0:33:0,0,0	0/0:0,0:0:33:0,0,0	0/0:0,0:0:33:0,0,0	0/0:0,0:0:33:0,0,0	0/0:0,0:0:33:0,0,0	1/1:0,0:0:33:0,0,0	0/0:0,0:0:33:0,0,0	0/0:0,0:0:33:0,0,0	0/0:0,0:0:33:0,0,0	1/1:0,0:0:33:0,0,0	1/1:0,0:0:33:0,0,0	0/0:0,0:0:33:0,0,0	1/0:0,0:0:33:0,0,0	1/0:0,0:0:33:0,0,0	0/0:0,0:0:33:0,0,0	1/1:0,0:0:33:0,0,0	1/1:0,0:0:33:0,0,0	0/0:0,0:0:33:0,0,0	0/0:0,0:0:33:0,0,0	1/1:0,0:0:33:0,0,0	1/1:0,0:0:33:0,0,0	0/0:0,0:0:33:0,0,0	0/0:0,0:0:33:0,0,0	0/0:0,0:0:33:0,0,0	0/0:0,0:0:33:0,0,0
PL01	10391032	SPL01_10391032	A	G	.	PASS	DP=0	GT:AD:DP:GQ:PL	0/0:0,0:0:33:0,0,0	0/0:0,0:0:33:0,0,0	0/0:0,0:0:33:0,0,0	0/0:0,0:0:33:0,0,0	0/0:0,0:0:33:0,0,0	0/0:0,0:0:33:0,0,0	0/0:0,0:0:33:0,0,0	1/1:0,0:0:33:0,0,0	0/0:0,0:0:33:0,0,0	0/0:0,0:0:33:0,0,0	0/0:0,0:0:33:0,0,0	1/1:0,0:0:33:0,0,0	1/1:0,0:0:33:0,0,0	0/0:0,0:0:33:0,0,0	0/1:0,0:0:33:0,0,0	0/1:0,0:0:33:0,0,0	0/1:0,0:0:33:0,0,0	1/1:0,0:0:33:0,0,0	1/1:0,0:0:33:0,0,0	0/0:0,0:0:33:0,0,0	0/0:0,0:0:33:0,0,0	1/1:0,0:0:33:0,0,0	1/1:0,0:0:33:0,0,0	0/0:0,0:0:33:0,0,0	0/0:0,0:0:33:0,0,0	0/0:0,0:0:33:0,0,0	0/0:0,0:0:33:0,0,0
PL01	10410782	SPL01_10410782	A	G	.	PASS	DP=0	GT:AD:DP:GQ:PL	0/0:0,0:0:33:0,0,0	0/0:0,0:0:33:0,0,0	0/0:0,0:0:33:0,0,0	0/0:0,0:0:33:0,0,0	0/0:0,0:0:33:0,0,0	0/0:0,0:0:33:0,0,0	0/0:0,0:0:33:0,0,0	0/0:0,0:0:33:0,0,0	0/0:0,0:0:33:0,0,0	0/0:0,0:0:33:0,0,0	0/0:0,0:0:33:0,0,0	0/0:0,0:0:33:0,0,0	0/0:0,0:0:33:0,0,0	0/0:0,0:0:33:0,0,0	0/0:0,0:0:33:0,0,0	0/0:0,0:0:33:0,0,0	0/0:0,0:0:33:0,0,0	0/0:0,0:0:33:0,0,0	0/0:0,0:0:33:0,0,0	0/0:0,0:0:33:0,0,0	0/0:0,0:0:33:0,0,0	0/0:0,0:0:33:0,0,0	0/0:0,0:0:33:0,0,0	0/0:0,0:0:33:0,0,0	0/0:0,0:0:33:0,0,0	0/0:0,0:0:33:0,0,0	0/0:0,0:0:33:0,0,0
PL01	10410882	SPL01_10410882	G	C	.	PASS	DP=0	GT:AD:DP:GQ:PL	0/0:0,0:0:33:0,0,0	0/0:0,0:0:33:0,0,0	0/0:0,0:0:33:0,0,0	0/0:0,0:0:33:0,0,0	0/0:0,0:0:33:0,0,0	0/0:0,0:0:33:0,0,0	0/0:0,0:0:33:0,0,0	0/0:0,0:0:33:0,0,0	0/0:0,0:0:33:0,0,0	0/0:0,0:0:33:0,0,0	0/0:0,0:0:33:0,0,0	0/0:0,0:0:33:0,0,0	0/0:0,0:0:33:0,0,0	0/0:0,0:0:33:0,0,0	0/0:0,0:0:33:0,0,0	0/0:0,0:0:33:0,0,0	0/0:0,0:0:33:0,0,0	0/0:0,0:0:33:0,0,0	0/0:0,0:0:33:0,0,0	0/0:0,0:0:33:0,0,0	0/0:0,0:0:33:0,0,0	0/0:0,0:0:33:0,0,0	0/0:0,0:0:33:0,0,0	0/0:0,0:0:33:0,0,0	0/0:0,0:0:33:0,0,0	0/0:0,0:0:33:0,0,0	0/0:0,0:0:33:0,0,0
PL01	10478304	SPL01_10478304	T	C	.	PASS	DP=0	GT:AD:DP:GQ:PL	0/0:0,0:0:33:0,0,0	0/0:0,0:0:33:0,0,0	0/0:0,0:0:33:0,0,0	0/0:0,0:0:33:0,0,0	0/0:0,0:0:33:0,0,0	0/0:0,0:0:33:0,0,0	0/0:0,0:0:33:0,0,0	0/0:0,0:0:33:0,0,0	0/0:0,0:0:33:0,0,0	0/0:0,0:0:33:0,0,0	0/0:0,0:0:33:0,0,0	0/0:0,0:0:33:0,0,0	0/0:0,0:0:33:0,0,0	0/0:0,0:0:33:0,0,0	0/0:0,0:0:33:0,0,0	0/0:0,0:0:33:0,0,0	0/0:0,0:0:33:0,0,0	0/0:0,0:0:33:0,0,0	0/0:0,0:0:33:0,0,0	0/0:0,0:0:33:0,0,0	0/0:0,0:0:33:0,0,0	0/0:0,0:0:33:0,0,0	0/0:0,0:0:33:0,0,0	0/0:0,0:0:33:0,0,0	0/0:0,0:0:33:0,0,0	0/0:0,0:0:33:0,0,0	0/0:0,0:0:33:0,0,0
PL01	10504507	SPL01_10504507	G	C	.	PASS	DP=0	GT:AD:DP:GQ:PL	0/0:0,0:0:33:0,0,0	0/0:0,0:0:33:0,0,0	0/0:0,0:0:33:0,0,0	0/0:0,0:0:33:0,0,0	0/0:0,0:0:33:0,0,0	0/0:0,0:0:33:0,0,0	0/0:0,0:0:33:0,0,0	./.:0,0:0	0/0:0,0:0:33:0,0,0	0/0:0,0:0:33:0,0,0	0/0:0,0:0:33:0,0,0	0/0:0,0:0:33:0,0,0	0/0:0,0:0:33:0,0,0	0/0:0,0:0:33:0,0,0	0/0:0,0:0:33:0,0,0	0/0:0,0:0:33:0,0,0	0/0:0,0:0:33:0,0,0	./.:0,0:0	0/0:0,0:0:33:0,0,0	0/0:0,0:0:33:0,0,0	0/0:0,0:0:33:0,0,0	0/0:0,0:0:33:0,0,0	0/0:0,0:0:33:0,0,0	0/0:0,0:0:33:0,0,0	0/0:0,0:0:33:0,0,0	0/0:0,0:0:33:0,0,0	0/0:0,0:0:33:0,0,0
PL01	10530782	SPL01_10530782	G	C	.	PASS	DP=0	GT:AD:DP:GQ:PL	1/1:0,0:0:33:0,0,0	1/1:0,0:0:33:0,0,0	1/1:0,0:0:33:0,0,0	1/1:0,0:0:33:0,0,0	1/1:0,0:0:33:0,0,0	1/1:0,0:0:33:0,0,0	1/1:0,0:0:33:0,0,0	0/0:0,0:0:33:0,0,0	1/1:0,0:0:33:0,0,0	./.:0,0:0	1/1:0,0:0:33:0,0,0	0/0:0,0:0:33:0,0,0	./.:0,0:0	1/1:0,0:0:33:0,0,0	1/1:0,0:0:33:0,0,0	./.:0,0:0	0/0:0,0:0:33:0,0,0	0/0:0,0:0:33:0,0,0	0/0:0,0:0:33:0,0,0	1/1:0,0:0:33:0,0,0	0/0:0,0:0:33:0,0,0	0/0:0,0:0:33:0,0,0	0/0:0,0:0:33:0,0,0	0/0:0,0:0:33:0,0,0	1/1:0,0:0:33:0,0,0	1/1:0,0:0:33:0,0,0	1/1:0,0:0:33:0,0,0
PL01	10640131	SPL01_10640131	A	C	.	PASS	DP=0	GT:AD:DP:GQ:PL	0/0:0,0:0:33:0,0,0	0/0:0,0:0:33:0,0,0	0/0:0,0:0:33:0,0,0	0/0:0,0:0:33:0,0,0	0/0:0,0:0:33:0,0,0	0/0:0,0:0:33:0,0,0	0/0:0,0:0:33:0,0,0	0/0:0,0:0:33:0,0,0	0/0:0,0:0:33:0,0,0	0/0:0,0:0:33:0,0,0	0/0:0,0:0:33:0,0,0	0/0:0,0:0:33:0,0,0	0/0:0,0:0:33:0,0,0	0/0:0,0:0:33:0,0,0	0/0:0,0:0:33:0,0,0	0/0:0,0:0:33:0,0,0	0/0:0,0:0:33:0,0,0	0/0:0,0:0:33:0,0,0	0/0:0,0:0:33:0,0,0	0/0:0,0:0:33:0,0,0	0/0:0,0:0:33:0,0,0	0/0:0,0:0:33:0,0,0	0/0:0,0:0:33:0,0,0	0/0:0,0:0:33:0,0,0	0/0:0,0:0:33:0,0,0	0/0:0,0:0:33:0,0,0	0/0:0,0:0:33:0,0,0
PL01	10907497	SPL01_10907497	A	G	.	PASS	DP=0	GT:AD:DP:GQ:PL	1/1:0,0:0:33:0,0,0	1/1:0,0:0:33:0,0,0	1/1:0,0:0:33:0,0,0	1/1:0,0:0:33:0,0,0	1/1:0,0:0:33:0,0,0	1/1:0,0:0:33:0,0,0	0/0:0,0:0:33:0,0,0	0/0:0,0:0:33:0,0,0	0/0:0,0:0:33:0,0,0	0/1:0,0:0:33:0,0,0	0/0:0,0:0:33:0,0,0	0/0:0,0:0:33:0,0,0	0/0:0,0:0:33:0,0,0	1/1:0,0:0:33:0,0,0	0/0:0,0:0:33:0,0,0	0/0:0,0:0:33:0,0,0	0/0:0,0:0:33:0,0,0	0/0:0,0:0:33:0,0,0	0/0:0,0:0:33:0,0,0	1/1:0,0:0:33:0,0,0	0/0:0,0:0:33:0,0,0	0/0:0,0:0:33:0,0,0	0/0:0,0:0:33:0,0,0	0/0:0,0:0:33:0,0,0	1/1:0,0:0:33:0,0,0	1/1:0,0:0:33:0,0,0	1/1:0,0:0:33:0,0,0
PL01	10907512	SPL01_10907512	A	C	.	PASS	DP=0	GT:AD:DP:GQ:PL	0/0:0,0:0:33:0,0,0	0/0:0,0:0:33:0,0,0	0/0:0,0:0:33:0,0,0	0/0:0,0:0:33:0,0,0	0/0:0,0:0:33:0,0,0	0/0:0,0:0:33:0,0,0	0/0:0,0:0:33:0,0,0	0/0:0,0:0:33:0,0,0	0/0:0,0:0:33:0,0,0	0/0:0,0:0:33:0,0,0	0/0:0,0:0:33:0,0,0	0/0:0,0:0:33:0,0,0	0/0:0,0:0:33:0,0,0	0/0:0,0:0:33:0,0,0	0/0:0,0:0:33:0,0,0	0/0:0,0:0:33:0,0,0	0/0:0,0:0:33:0,0,0	0/0:0,0:0:33:0,0,0	0/0:0,0:0:33:0,0,0	0/0:0,0:0:33:0,0,0	0/0:0,0:0:33:0,0,0	0/0:0,0:0:33:0,0,0	0/0:0,0:0:33:0,0,0	0/0:0,0:0:33:0,0,0	0/0:0,0:0:33:0,0,0	0/0:0,0:0:33:0,0,0	0/0:0,0:0:33:0,0,0
PL01	10927092	SPL01_10927092	G	A	.	PASS	DP=0	GT:AD:DP:GQ:PL	0/0:0,0:0:33:0,0,0	0/0:0,0:0:33:0,0,0	0/0:0,0:0:33:0,0,0	0/0:0,0:0:33:0,0,0	0/0:0,0:0:33:0,0,0	0/0:0,0:0:33:0,0,0	0/0:0,0:0:33:0,0,0	0/0:0,0:0:33:0,0,0	0/0:0,0:0:33:0,0,0	0/0:0,0:0:33:0,0,0	0/0:0,0:0:33:0,0,0	0/0:0,0:0:33:0,0,0	0/0:0,0:0:33:0,0,0	0/0:0,0:0:33:0,0,0	0/0:0,0:0:33:0,0,0	0/0:0,0:0:33:0,0,0	1/1:0,0:0:33:0,0,0	0/0:0,0:0:33:0,0,0	0/0:0,0:0:33:0,0,0	0/0:0,0:0:33:0,0,0	1/1:0,0:0:33:0,0,0	0/0:0,0:0:33:0,0,0	0/0:0,0:0:33:0,0,0	0/0:0,0:0:33:0,0,0	0/0:0,0:0:33:0,0,0	0/0:0,0:0:33:0,0,0	0/0:0,0:0:33:0,0,0
PL01	11066438	SPL01_11066438	A	G	.	PASS	DP=0	GT:AD:DP:GQ:PL	0/0:0,0:0:33:0,0,0	0/0:0,0:0:33:0,0,0	0/0:0,0:0:33:0,0,0	0/0:0,0:0:33:0,0,0	0/0:0,0:0:33:0,0,0	0/0:0,0:0:33:0,0,0	0/0:0,0:0:33:0,0,0	0/0:0,0:0:33:0,0,0	0/0:0,0:0:33:0,0,0	0/0:0,0:0:33:0,0,0	0/0:0,0:0:33:0,0,0	0/0:0,0:0:33:0,0,0	0/0:0,0:0:33:0,0,0	0/0:0,0:0:33:0,0,0	0/0:0,0:0:33:0,0,0	0/0:0,0:0:33:0,0,0	0/0:0,0:0:33:0,0,0	0/0:0,0:0:33:0,0,0	0/0:0,0:0:33:0,0,0	0/0:0,0:0:33:0,0,0	0/0:0,0:0:33:0,0,0	0/0:0,0:0:33:0,0,0	0/0:0,0:0:33:0,0,0	0/0:0,0:0:33:0,0,0	0/0:0,0:0:33:0,0,0	0/0:0,0:0:33:0,0,0	0/0:0,0:0:33:0,0,0
PL01	11381307	SPL01_11381307	A	G	.	PASS	DP=0	GT:AD:DP:GQ:PL	0/0:0,0:0:33:0,0,0	0/0:0,0:0:33:0,0,0	0/0:0,0:0:33:0,0,0	0/0:0,0:0:33:0,0,0	0/0:0,0:0:33:0,0,0	0/0:0,0:0:33:0,0,0	0/0:0,0:0:33:0,0,0	0/0:0,0:0:33:0,0,0	0/0:0,0:0:33:0,0,0	0/0:0,0:0:33:0,0,0	0/0:0,0:0:33:0,0,0	0/0:0,0:0:33:0,0,0	0/0:0,0:0:33:0,0,0	0/0:0,0:0:33:0,0,0	0/0:0,0:0:33:0,0,0	0/0:0,0:0:33:0,0,0	0/0:0,0:0:33:0,0,0	0/0:0,0:0:33:0,0,0	0/0:0,0:0:33:0,0,0	0/0:0,0:0:33:0,0,0	0/0:0,0:0:33:0,0,0	0/0:0,0:0:33:0,0,0	0/0:0,0:0:33:0,0,0	0/0:0,0:0:33:0,0,0	0/0:0,0:0:33:0,0,0	0/0:0,0:0:33:0,0,0	0/0:0,0:0:33:0,0,0
PL01	11383102	SPL01_11383102	C	A	.	PASS	DP=0	GT:AD:DP:GQ:PL	0/0:0,0:0:33:0,0,0	0/0:0,0:0:33:0,0,0	0/0:0,0:0:33:0,0,0	0/0:0,0:0:33:0,0,0	0/0:0,0:0:33:0,0,0	0/0:0,0:0:33:0,0,0	0/0:0,0:0:33:0,0,0	0/0:0,0:0:33:0,0,0	0/0:0,0:0:33:0,0,0	0/0:0,0:0:33:0,0,0	0/0:0,0:0:33:0,0,0	0/0:0,0:0:33:0,0,0	0/0:0,0:0:33:0,0,0	0/0:0,0:0:33:0,0,0	0/0:0,0:0:33:0,0,0	0/0:0,0:0:33:0,0,0	0/0:0,0:0:33:0,0,0	0/0:0,0:0:33:0,0,0	0/0:0,0:0:33:0,0,0	0/0:0,0:0:33:0,0,0	0/0:0,0:0:33:0,0,0	0/0:0,0:0:33:0,0,0	0/0:0,0:0:33:0,0,0	0/0:0,0:0:33:0,0,0	0/0:0,0:0:33:0,0,0	0/0:0,0:0:33:0,0,0	0/0:0,0:0:33:0,0,0
PL01	11466993	SPL01_11466993	A	T	.	PASS	DP=0	GT:AD:DP:GQ:PL	0/0:0,0:0:33:0,0,0	0/0:0,0:0:33:0,0,0	0/0:0,0:0:33:0,0,0	0/0:0,0:0:33:0,0,0	0/0:0,0:0:33:0,0,0	0/0:0,0:0:33:0,0,0	0/0:0,0:0:33:0,0,0	0/0:0,0:0:33:0,0,0	0/0:0,0:0:33:0,0,0	0/0:0,0:0:33:0,0,0	0/0:0,0:0:33:0,0,0	0/0:0,0:0:33:0,0,0	0/0:0,0:0:33:0,0,0	0/0:0,0:0:33:0,0,0	0/0:0,0:0:33:0,0,0	0/0:0,0:0:33:0,0,0	0/0:0,0:0:33:0,0,0	0/0:0,0:0:33:0,0,0	0/0:0,0:0:33:0,0,0	0/0:0,0:0:33:0,0,0	0/0:0,0:0:33:0,0,0	0/0:0,0:0:33:0,0,0	0/0:0,0:0:33:0,0,0	0/0:0,0:0:33:0,0,0	0/0:0,0:0:33:0,0,0	0/0:0,0:0:33:0,0,0	0/0:0,0:0:33:0,0,0
PL01	11470289	SPL01_11470289	T	C	.	PASS	DP=0	GT:AD:DP:GQ:PL	0/0:0,0:0:33:0,0,0	0/0:0,0:0:33:0,0,0	0/0:0,0:0:33:0,0,0	0/0:0,0:0:33:0,0,0	0/0:0,0:0:33:0,0,0	0/0:0,0:0:33:0,0,0	0/0:0,0:0:33:0,0,0	0/0:0,0:0:33:0,0,0	0/0:0,0:0:33:0,0,0	0/0:0,0:0:33:0,0,0	0/0:0,0:0:33:0,0,0	0/0:0,0:0:33:0,0,0	0/0:0,0:0:33:0,0,0	0/0:0,0:0:33:0,0,0	0/0:0,0:0:33:0,0,0	0/0:0,0:0:33:0,0,0	0/0:0,0:0:33:0,0,0	0/0:0,0:0:33:0,0,0	0/0:0,0:0:33:0,0,0	0/0:0,0:0:33:0,0,0	0/0:0,0:0:33:0,0,0	0/0:0,0:0:33:0,0,0	0/0:0,0:0:33:0,0,0	0/0:0,0:0:33:0,0,0	0/0:0,0:0:33:0,0,0	0/0:0,0:0:33:0,0,0	0/0:0,0:0:33:0,0,0
PL01	11470328	SPL01_11470328	T	C	.	PASS	DP=0	GT:AD:DP:GQ:PL	0/0:0,0:0:33:0,0,0	0/0:0,0:0:33:0,0,0	0/0:0,0:0:33:0,0,0	0/0:0,0:0:33:0,0,0	0/0:0,0:0:33:0,0,0	0/0:0,0:0:33:0,0,0	0/0:0,0:0:33:0,0,0	0/0:0,0:0:33:0,0,0	0/0:0,0:0:33:0,0,0	0/0:0,0:0:33:0,0,0	0/0:0,0:0:33:0,0,0	0/0:0,0:0:33:0,0,0	1/1:0,0:0:33:0,0,0	0/0:0,0:0:33:0,0,0	0/0:0,0:0:33:0,0,0	0/0:0,0:0:33:0,0,0	1/1:0,0:0:33:0,0,0	0/0:0,0:0:33:0,0,0	0/0:0,0:0:33:0,0,0	0/0:0,0:0:33:0,0,0	1/1:0,0:0:33:0,0,0	0/0:0,0:0:33:0,0,0	0/0:0,0:0:33:0,0,0	1/1:0,0:0:33:0,0,0	0/0:0,0:0:33:0,0,0	0/0:0,0:0:33:0,0,0	0/0:0,0:0:33:0,0,0
PL01	11543564	SPL01_11543564	A	C	.	PASS	DP=0	GT:AD:DP:GQ:PL	0/0:0,0:0:33:0,0,0	0/0:0,0:0:33:0,0,0	0/0:0,0:0:33:0,0,0	0/0:0,0:0:33:0,0,0	0/0:0,0:0:33:0,0,0	0/0:0,0:0:33:0,0,0	0/0:0,0:0:33:0,0,0	0/0:0,0:0:33:0,0,0	0/0:0,0:0:33:0,0,0	0/0:0,0:0:33:0,0,0	0/0:0,0:0:33:0,0,0	0/0:0,0:0:33:0,0,0	0/0:0,0:0:33:0,0,0	0/0:0,0:0:33:0,0,0	0/0:0,0:0:33:0,0,0	0/0:0,0:0:33:0,0,0	0/0:0,0:0:33:0,0,0	0/0:0,0:0:33:0,0,0	0/0:0,0:0:33:0,0,0	0/0:0,0:0:33:0,0,0	0/0:0,0:0:33:0,0,0	0/0:0,0:0:33:0,0,0	0/0:0,0:0:33:0,0,0	0/0:0,0:0:33:0,0,0	0/0:0,0:0:33:0,0,0	0/0:0,0:0:33:0,0,0	0/0:0,0:0:33:0,0,0
PL01	11578167	SPL01_11578167	G	C	.	PASS	DP=0	GT:AD:DP:GQ:PL	1/1:0,0:0:33:0,0,0	1/1:0,0:0:33:0,0,0	1/1:0,0:0:33:0,0,0	1/1:0,0:0:33:0,0,0	1/1:0,0:0:33:0,0,0	1/1:0,0:0:33:0,0,0	1/1:0,0:0:33:0,0,0	0/0:0,0:0:33:0,0,0	1/1:0,0:0:33:0,0,0	1/1:0,0:0:33:0,0,0	1/1:0,0:0:33:0,0,0	0/0:0,0:0:33:0,0,0	0/0:0,0:0:33:0,0,0	1/1:0,0:0:33:0,0,0	0/1:0,0:0:33:0,0,0	0/1:0,0:0:33:0,0,0	0/0:0,0:0:33:0,0,0	0/0:0,0:0:33:0,0,0	0/0:0,0:0:33:0,0,0	1/1:0,0:0:33:0,0,0	0/0:0,0:0:33:0,0,0	0/0:0,0:0:33:0,0,0	0/0:0,0:0:33:0,0,0	0/0:0,0:0:33:0,0,0	1/1:0,0:0:33:0,0,0	1/1:0,0:0:33:0,0,0	1/1:0,0:0:33:0,0,0
PL01	11640711	SPL01_11640711	C	T	.	PASS	DP=0	GT:AD:DP:GQ:PL	0/0:0,0:0:33:0,0,0	0/0:0,0:0:33:0,0,0	0/0:0,0:0:33:0,0,0	0/0:0,0:0:33:0,0,0	0/0:0,0:0:33:0,0,0	0/0:0,0:0:33:0,0,0	0/0:0,0:0:33:0,0,0	0/0:0,0:0:33:0,0,0	0/0:0,0:0:33:0,0,0	0/0:0,0:0:33:0,0,0	0/0:0,0:0:33:0,0,0	0/0:0,0:0:33:0,0,0	1/1:0,0:0:33:0,0,0	0/0:0,0:0:33:0,0,0	0/0:0,0:0:33:0,0,0	0/0:0,0:0:33:0,0,0	0/0:0,0:0:33:0,0,0	0/0:0,0:0:33:0,0,0	0/0:0,0:0:33:0,0,0	0/0:0,0:0:33:0,0,0	0/0:0,0:0:33:0,0,0	0/0:0,0:0:33:0,0,0	0/0:0,0:0:33:0,0,0	0/1:0,0:0:33:0,0,0	0/0:0,0:0:33:0,0,0	0/0:0,0:0:33:0,0,0	0/0:0,0:0:33:0,0,0
PL01	11648080	SPL01_11648080	C	T	.	PASS	DP=0	GT:AD:DP:GQ:PL	0/0:0,0:0:33:0,0,0	0/0:0,0:0:33:0,0,0	0/0:0,0:0:33:0,0,0	0/0:0,0:0:33:0,0,0	0/0:0,0:0:33:0,0,0	0/0:0,0:0:33:0,0,0	0/0:0,0:0:33:0,0,0	1/1:0,0:0:33:0,0,0	0/0:0,0:0:33:0,0,0	0/0:0,0:0:33:0,0,0	0/0:0,0:0:33:0,0,0	1/1:0,0:0:33:0,0,0	0/0:0,0:0:33:0,0,0	0/0:0,0:0:33:0,0,0	0/1:0,0:0:33:0,0,0	0/1:0,0:0:33:0,0,0	1/1:0,0:0:33:0,0,0	1/1:0,0:0:33:0,0,0	1/1:0,0:0:33:0,0,0	0/0:0,0:0:33:0,0,0	1/1:0,0:0:33:0,0,0	1/1:0,0:0:33:0,0,0	1/1:0,0:0:33:0,0,0	0/1:0,0:0:33:0,0,0	0/0:0,0:0:33:0,0,0	0/0:0,0:0:33:0,0,0	0/0:0,0:0:33:0,0,0
PL01	11648126	SPL01_11648126	C	A	.	PASS	DP=0	GT:AD:DP:GQ:PL	0/0:0,0:0:33:0,0,0	0/0:0,0:0:33:0,0,0	0/0:0,0:0:33:0,0,0	0/0:0,0:0:33:0,0,0	0/0:0,0:0:33:0,0,0	0/0:0,0:0:33:0,0,0	0/0:0,0:0:33:0,0,0	0/0:0,0:0:33:0,0,0	0/0:0,0:0:33:0,0,0	0/0:0,0:0:33:0,0,0	0/0:0,0:0:33:0,0,0	0/0:0,0:0:33:0,0,0	0/0:0,0:0:33:0,0,0	0/0:0,0:0:33:0,0,0	0/0:0,0:0:33:0,0,0	0/0:0,0:0:33:0,0,0	0/0:0,0:0:33:0,0,0	0/0:0,0:0:33:0,0,0	0/0:0,0:0:33:0,0,0	0/0:0,0:0:33:0,0,0	0/0:0,0:0:33:0,0,0	0/0:0,0:0:33:0,0,0	0/0:0,0:0:33:0,0,0	0/0:0,0:0:33:0,0,0	0/0:0,0:0:33:0,0,0	0/0:0,0:0:33:0,0,0	0/0:0,0:0:33:0,0,0
PL01	11648260	SPL01_11648260	T	G	.	PASS	DP=0	GT:AD:DP:GQ:PL	1/1:0,0:0:33:0,0,0	1/1:0,0:0:33:0,0,0	1/1:0,0:0:33:0,0,0	1/1:0,0:0:33:0,0,0	1/1:0,0:0:33:0,0,0	1/1:0,0:0:33:0,0,0	1/1:0,0:0:33:0,0,0	0/0:0,0:0:33:0,0,0	1/1:0,0:0:33:0,0,0	1/1:0,0:0:33:0,0,0	1/1:0,0:0:33:0,0,0	0/0:0,0:0:33:0,0,0	0/0:0,0:0:33:0,0,0	1/1:0,0:0:33:0,0,0	1/0:0,0:0:33:0,0,0	1/0:0,0:0:33:0,0,0	0/0:0,0:0:33:0,0,0	0/0:0,0:0:33:0,0,0	0/0:0,0:0:33:0,0,0	1/1:0,0:0:33:0,0,0	0/0:0,0:0:33:0,0,0	0/0:0,0:0:33:0,0,0	0/0:0,0:0:33:0,0,0	0/0:0,0:0:33:0,0,0	1/1:0,0:0:33:0,0,0	1/1:0,0:0:33:0,0,0	1/1:0,0:0:33:0,0,0
PL01	11687449	SPL01_11687449	G	A	.	PASS	DP=0	GT:AD:DP:GQ:PL	0/0:0,0:0:33:0,0,0	0/0:0,0:0:33:0,0,0	0/0:0,0:0:33:0,0,0	0/0:0,0:0:33:0,0,0	0/0:0,0:0:33:0,0,0	0/0:0,0:0:33:0,0,0	0/0:0,0:0:33:0,0,0	1/1:0,0:0:33:0,0,0	0/0:0,0:0:33:0,0,0	0/0:0,0:0:33:0,0,0	0/0:0,0:0:33:0,0,0	1/1:0,0:0:33:0,0,0	1/1:0,0:0:33:0,0,0	0/0:0,0:0:33:0,0,0	1/0:0,0:0:33:0,0,0	1/0:0,0:0:33:0,0,0	0/0:0,0:0:33:0,0,0	1/1:0,0:0:33:0,0,0	1/1:0,0:0:33:0,0,0	0/0:0,0:0:33:0,0,0	0/0:0,0:0:33:0,0,0	1/1:0,0:0:33:0,0,0	1/1:0,0:0:33:0,0,0	1/0:0,0:0:33:0,0,0	0/0:0,0:0:33:0,0,0	0/0:0,0:0:33:0,0,0	0/0:0,0:0:33:0,0,0
PL01	11700859	SPL01_11700859	C	T	.	PASS	DP=0	GT:AD:DP:GQ:PL	./.:0,0:0	0/0:0,0:0:33:0,0,0	0/0:0,0:0:33:0,0,0	0/0:0,0:0:33:0,0,0	0/0:0,0:0:33:0,0,0	0/0:0,0:0:33:0,0,0	0/0:0,0:0:33:0,0,0	1/1:0,0:0:33:0,0,0	0/0:0,0:0:33:0,0,0	0/0:0,0:0:33:0,0,0	0/0:0,0:0:33:0,0,0	1/1:0,0:0:33:0,0,0	1/1:0,0:0:33:0,0,0	0/0:0,0:0:33:0,0,0	0/1:0,0:0:33:0,0,0	0/1:0,0:0:33:0,0,0	0/0:0,0:0:33:0,0,0	1/1:0,0:0:33:0,0,0	1/1:0,0:0:33:0,0,0	0/0:0,0:0:33:0,0,0	0/0:0,0:0:33:0,0,0	1/1:0,0:0:33:0,0,0	1/1:0,0:0:33:0,0,0	0/1:0,0:0:33:0,0,0	0/0:0,0:0:33:0,0,0	0/0:0,0:0:33:0,0,0	0/0:0,0:0:33:0,0,0
PL01	11705924	SPL01_11705924	T	A	.	PASS	DP=0	GT:AD:DP:GQ:PL	0/0:0,0:0:33:0,0,0	0/0:0,0:0:33:0,0,0	0/0:0,0:0:33:0,0,0	0/0:0,0:0:33:0,0,0	0/0:0,0:0:33:0,0,0	0/0:0,0:0:33:0,0,0	0/0:0,0:0:33:0,0,0	0/0:0,0:0:33:0,0,0	0/0:0,0:0:33:0,0,0	0/0:0,0:0:33:0,0,0	0/0:0,0:0:33:0,0,0	0/0:0,0:0:33:0,0,0	0/0:0,0:0:33:0,0,0	0/0:0,0:0:33:0,0,0	0/0:0,0:0:33:0,0,0	0/0:0,0:0:33:0,0,0	0/0:0,0:0:33:0,0,0	0/0:0,0:0:33:0,0,0	0/0:0,0:0:33:0,0,0	0/0:0,0:0:33:0,0,0	0/0:0,0:0:33:0,0,0	0/0:0,0:0:33:0,0,0	0/0:0,0:0:33:0,0,0	0/0:0,0:0:33:0,0,0	0/0:0,0:0:33:0,0,0	0/0:0,0:0:33:0,0,0	0/0:0,0:0:33:0,0,0
PL01	11724739	SPL01_11724739	C	T	.	PASS	DP=0	GT:AD:DP:GQ:PL	0/0:0,0:0:33:0,0,0	0/0:0,0:0:33:0,0,0	0/0:0,0:0:33:0,0,0	0/0:0,0:0:33:0,0,0	0/0:0,0:0:33:0,0,0	0/0:0,0:0:33:0,0,0	0/0:0,0:0:33:0,0,0	0/0:0,0:0:33:0,0,0	0/0:0,0:0:33:0,0,0	0/0:0,0:0:33:0,0,0	0/0:0,0:0:33:0,0,0	0/0:0,0:0:33:0,0,0	0/0:0,0:0:33:0,0,0	0/0:0,0:0:33:0,0,0	0/0:0,0:0:33:0,0,0	0/0:0,0:0:33:0,0,0	0/0:0,0:0:33:0,0,0	0/0:0,0:0:33:0,0,0	0/0:0,0:0:33:0,0,0	0/0:0,0:0:33:0,0,0	0/0:0,0:0:33:0,0,0	0/0:0,0:0:33:0,0,0	0/0:0,0:0:33:0,0,0	0/0:0,0:0:33:0,0,0	0/0:0,0:0:33:0,0,0	0/0:0,0:0:33:0,0,0	0/0:0,0:0:33:0,0,0
PL01	11817701	SPL01_11817701	G	A	.	PASS	DP=0	GT:AD:DP:GQ:PL	0/0:0,0:0:33:0,0,0	0/0:0,0:0:33:0,0,0	0/0:0,0:0:33:0,0,0	0/0:0,0:0:33:0,0,0	0/0:0,0:0:33:0,0,0	0/0:0,0:0:33:0,0,0	0/0:0,0:0:33:0,0,0	1/1:0,0:0:33:0,0,0	0/0:0,0:0:33:0,0,0	0/0:0,0:0:33:0,0,0	0/0:0,0:0:33:0,0,0	1/1:0,0:0:33:0,0,0	1/1:0,0:0:33:0,0,0	0/0:0,0:0:33:0,0,0	1/0:0,0:0:33:0,0,0	1/0:0,0:0:33:0,0,0	1/1:0,0:0:33:0,0,0	1/1:0,0:0:33:0,0,0	1/1:0,0:0:33:0,0,0	0/0:0,0:0:33:0,0,0	1/1:0,0:0:33:0,0,0	1/1:0,0:0:33:0,0,0	1/1:0,0:0:33:0,0,0	1/0:0,0:0:33:0,0,0	0/0:0,0:0:33:0,0,0	0/0:0,0:0:33:0,0,0	0/0:0,0:0:33:0,0,0
PL01	11818999	SPL01_11818999	G	A	.	PASS	DP=0	GT:AD:DP:GQ:PL	1/1:0,0:0:33:0,0,0	1/1:0,0:0:33:0,0,0	1/0:0,0:0:33:0,0,0	0/0:0,0:0:33:0,0,0	0/0:0,0:0:33:0,0,0	1/0:0,0:0:33:0,0,0	1/1:0,0:0:33:0,0,0	0/0:0,0:0:33:0,0,0	1/1:0,0:0:33:0,0,0	1/0:0,0:0:33:0,0,0	1/1:0,0:0:33:0,0,0	0/0:0,0:0:33:0,0,0	0/0:0,0:0:33:0,0,0	0/0:0,0:0:33:0,0,0	1/0:0,0:0:33:0,0,0	1/0:0,0:0:33:0,0,0	0/0:0,0:0:33:0,0,0	0/0:0,0:0:33:0,0,0	0/0:0,0:0:33:0,0,0	1/1:0,0:0:33:0,0,0	0/0:0,0:0:33:0,0,0	0/0:0,0:0:33:0,0,0	0/0:0,0:0:33:0,0,0	0/0:0,0:0:33:0,0,0	1/1:0,0:0:33:0,0,0	1/0:0,0:0:33:0,0,0	1/0:0,0:0:33:0,0,0
PL01	11914886	SPL01_11914886	A	G	.	PASS	DP=0	GT:AD:DP:GQ:PL	0/0:0,0:0:33:0,0,0	0/0:0,0:0:33:0,0,0	0/0:0,0:0:33:0,0,0	0/0:0,0:0:33:0,0,0	0/0:0,0:0:33:0,0,0	0/0:0,0:0:33:0,0,0	0/0:0,0:0:33:0,0,0	0/0:0,0:0:33:0,0,0	0/0:0,0:0:33:0,0,0	0/0:0,0:0:33:0,0,0	0/0:0,0:0:33:0,0,0	0/0:0,0:0:33:0,0,0	0/0:0,0:0:33:0,0,0	0/0:0,0:0:33:0,0,0	0/0:0,0:0:33:0,0,0	0/0:0,0:0:33:0,0,0	0/0:0,0:0:33:0,0,0	0/0:0,0:0:33:0,0,0	0/0:0,0:0:33:0,0,0	0/0:0,0:0:33:0,0,0	0/0:0,0:0:33:0,0,0	0/0:0,0:0:33:0,0,0	0/0:0,0:0:33:0,0,0	0/0:0,0:0:33:0,0,0	0/0:0,0:0:33:0,0,0	0/0:0,0:0:33:0,0,0	0/0:0,0:0:33:0,0,0
PL01	11914968	SPL01_11914968	C	G	.	PASS	DP=0	GT:AD:DP:GQ:PL	0/0:0,0:0:33:0,0,0	0/0:0,0:0:33:0,0,0	0/0:0,0:0:33:0,0,0	0/0:0,0:0:33:0,0,0	0/0:0,0:0:33:0,0,0	0/0:0,0:0:33:0,0,0	0/0:0,0:0:33:0,0,0	0/0:0,0:0:33:0,0,0	0/0:0,0:0:33:0,0,0	./.:0,0:0	0/0:0,0:0:33:0,0,0	0/0:0,0:0:33:0,0,0	0/0:0,0:0:33:0,0,0	0/0:0,0:0:33:0,0,0	0/0:0,0:0:33:0,0,0	0/0:0,0:0:33:0,0,0	0/0:0,0:0:33:0,0,0	./.:0,0:0	0/0:0,0:0:33:0,0,0	0/0:0,0:0:33:0,0,0	0/0:0,0:0:33:0,0,0	0/0:0,0:0:33:0,0,0	./.:0,0:0	0/0:0,0:0:33:0,0,0	0/0:0,0:0:33:0,0,0	0/0:0,0:0:33:0,0,0	0/0:0,0:0:33:0,0,0
PL01	11915072	SPL01_11915072	A	G	.	PASS	DP=0	GT:AD:DP:GQ:PL	0/0:0,0:0:33:0,0,0	0/0:0,0:0:33:0,0,0	0/0:0,0:0:33:0,0,0	0/0:0,0:0:33:0,0,0	0/0:0,0:0:33:0,0,0	0/0:0,0:0:33:0,0,0	0/0:0,0:0:33:0,0,0	0/0:0,0:0:33:0,0,0	0/0:0,0:0:33:0,0,0	./.:0,0:0	0/0:0,0:0:33:0,0,0	0/0:0,0:0:33:0,0,0	0/0:0,0:0:33:0,0,0	0/0:0,0:0:33:0,0,0	./.:0,0:0	0/0:0,0:0:33:0,0,0	0/0:0,0:0:33:0,0,0	0/0:0,0:0:33:0,0,0	0/0:0,0:0:33:0,0,0	0/0:0,0:0:33:0,0,0	0/0:0,0:0:33:0,0,0	0/0:0,0:0:33:0,0,0	./.:0,0:0	0/0:0,0:0:33:0,0,0	0/0:0,0:0:33:0,0,0	0/0:0,0:0:33:0,0,0	0/0:0,0:0:33:0,0,0
PL01	12006435	SPL01_12006435	A	T	.	PASS	DP=0	GT:AD:DP:GQ:PL	0/0:0,0:0:33:0,0,0	0/0:0,0:0:33:0,0,0	0/0:0,0:0:33:0,0,0	0/0:0,0:0:33:0,0,0	0/0:0,0:0:33:0,0,0	0/0:0,0:0:33:0,0,0	0/0:0,0:0:33:0,0,0	0/0:0,0:0:33:0,0,0	0/0:0,0:0:33:0,0,0	0/0:0,0:0:33:0,0,0	0/0:0,0:0:33:0,0,0	0/0:0,0:0:33:0,0,0	0/0:0,0:0:33:0,0,0	0/0:0,0:0:33:0,0,0	0/0:0,0:0:33:0,0,0	0/0:0,0:0:33:0,0,0	0/1:0,0:0:33:0,0,0	0/0:0,0:0:33:0,0,0	0/0:0,0:0:33:0,0,0	0/0:0,0:0:33:0,0,0	1/1:0,0:0:33:0,0,0	0/0:0,0:0:33:0,0,0	0/0:0,0:0:33:0,0,0	0/1:0,0:0:33:0,0,0	0/0:0,0:0:33:0,0,0	0/0:0,0:0:33:0,0,0	0/0:0,0:0:33:0,0,0
PL01	12006448	SPL01_12006448	T	A	.	PASS	DP=0	GT:AD:DP:GQ:PL	1/1:0,0:0:33:0,0,0	1/1:0,0:0:33:0,0,0	1/1:0,0:0:33:0,0,0	1/1:0,0:0:33:0,0,0	1/1:0,0:0:33:0,0,0	1/1:0,0:0:33:0,0,0	1/1:0,0:0:33:0,0,0	0/0:0,0:0:33:0,0,0	1/1:0,0:0:33:0,0,0	1/1:0,0:0:33:0,0,0	1/1:0,0:0:33:0,0,0	0/0:0,0:0:33:0,0,0	0/0:0,0:0:33:0,0,0	1/1:0,0:0:33:0,0,0	1/0:0,0:0:33:0,0,0	1/0:0,0:0:33:0,0,0	0/0:0,0:0:33:0,0,0	0/0:0,0:0:33:0,0,0	0/0:0,0:0:33:0,0,0	1/1:0,0:0:33:0,0,0	0/0:0,0:0:33:0,0,0	0/0:0,0:0:33:0,0,0	0/0:0,0:0:33:0,0,0	0/0:0,0:0:33:0,0,0	1/1:0,0:0:33:0,0,0	1/1:0,0:0:33:0,0,0	1/1:0,0:0:33:0,0,0
PL01	12060132	SPL01_12060132	T	A	.	PASS	DP=0	GT:AD:DP:GQ:PL	0/0:0,0:0:33:0,0,0	0/0:0,0:0:33:0,0,0	0/0:0,0:0:33:0,0,0	0/0:0,0:0:33:0,0,0	0/0:0,0:0:33:0,0,0	0/0:0,0:0:33:0,0,0	0/0:0,0:0:33:0,0,0	0/0:0,0:0:33:0,0,0	0/0:0,0:0:33:0,0,0	0/0:0,0:0:33:0,0,0	0/0:0,0:0:33:0,0,0	0/0:0,0:0:33:0,0,0	0/0:0,0:0:33:0,0,0	0/0:0,0:0:33:0,0,0	0/0:0,0:0:33:0,0,0	0/0:0,0:0:33:0,0,0	0/0:0,0:0:33:0,0,0	0/0:0,0:0:33:0,0,0	0/0:0,0:0:33:0,0,0	0/0:0,0:0:33:0,0,0	0/0:0,0:0:33:0,0,0	0/0:0,0:0:33:0,0,0	0/0:0,0:0:33:0,0,0	0/0:0,0:0:33:0,0,0	0/0:0,0:0:33:0,0,0	0/0:0,0:0:33:0,0,0	0/0:0,0:0:33:0,0,0
PL01	12099847	SPL01_12099847	C	G	.	PASS	DP=0	GT:AD:DP:GQ:PL	0/0:0,0:0:33:0,0,0	0/0:0,0:0:33:0,0,0	0/0:0,0:0:33:0,0,0	0/0:0,0:0:33:0,0,0	0/0:0,0:0:33:0,0,0	0/0:0,0:0:33:0,0,0	0/0:0,0:0:33:0,0,0	0/0:0,0:0:33:0,0,0	0/0:0,0:0:33:0,0,0	0/0:0,0:0:33:0,0,0	0/0:0,0:0:33:0,0,0	0/0:0,0:0:33:0,0,0	0/0:0,0:0:33:0,0,0	0/0:0,0:0:33:0,0,0	0/0:0,0:0:33:0,0,0	0/0:0,0:0:33:0,0,0	0/0:0,0:0:33:0,0,0	0/0:0,0:0:33:0,0,0	0/0:0,0:0:33:0,0,0	0/0:0,0:0:33:0,0,0	0/0:0,0:0:33:0,0,0	0/0:0,0:0:33:0,0,0	0/0:0,0:0:33:0,0,0	0/0:0,0:0:33:0,0,0	0/0:0,0:0:33:0,0,0	0/0:0,0:0:33:0,0,0	0/0:0,0:0:33:0,0,0
PL01	12152812	SPL01_12152812	A	G	.	PASS	DP=0	GT:AD:DP:GQ:PL	0/0:0,0:0:33:0,0,0	0/0:0,0:0:33:0,0,0	0/0:0,0:0:33:0,0,0	0/0:0,0:0:33:0,0,0	0/0:0,0:0:33:0,0,0	0/0:0,0:0:33:0,0,0	0/0:0,0:0:33:0,0,0	1/1:0,0:0:33:0,0,0	0/0:0,0:0:33:0,0,0	0/0:0,0:0:33:0,0,0	0/0:0,0:0:33:0,0,0	1/1:0,0:0:33:0,0,0	0/0:0,0:0:33:0,0,0	0/0:0,0:0:33:0,0,0	0/1:0,0:0:33:0,0,0	0/1:0,0:0:33:0,0,0	1/1:0,0:0:33:0,0,0	1/1:0,0:0:33:0,0,0	1/1:0,0:0:33:0,0,0	0/0:0,0:0:33:0,0,0	0/0:0,0:0:33:0,0,0	1/1:0,0:0:33:0,0,0	1/1:0,0:0:33:0,0,0	1/1:0,0:0:33:0,0,0	0/0:0,0:0:33:0,0,0	0/0:0,0:0:33:0,0,0	0/0:0,0:0:33:0,0,0
PL01	12152818	SPL01_12152818	G	A	.	PASS	DP=0	GT:AD:DP:GQ:PL	0/0:0,0:0:33:0,0,0	0/0:0,0:0:33:0,0,0	0/0:0,0:0:33:0,0,0	0/0:0,0:0:33:0,0,0	0/0:0,0:0:33:0,0,0	0/0:0,0:0:33:0,0,0	0/0:0,0:0:33:0,0,0	1/1:0,0:0:33:0,0,0	0/0:0,0:0:33:0,0,0	0/0:0,0:0:33:0,0,0	0/0:0,0:0:33:0,0,0	1/1:0,0:0:33:0,0,0	0/0:0,0:0:33:0,0,0	0/0:0,0:0:33:0,0,0	1/0:0,0:0:33:0,0,0	1/0:0,0:0:33:0,0,0	1/1:0,0:0:33:0,0,0	1/1:0,0:0:33:0,0,0	1/1:0,0:0:33:0,0,0	0/0:0,0:0:33:0,0,0	0/0:0,0:0:33:0,0,0	1/1:0,0:0:33:0,0,0	1/1:0,0:0:33:0,0,0	1/1:0,0:0:33:0,0,0	0/0:0,0:0:33:0,0,0	0/0:0,0:0:33:0,0,0	0/0:0,0:0:33:0,0,0
PL01	12152884	SPL01_12152884	C	T	.	PASS	DP=0	GT:AD:DP:GQ:PL	1/1:0,0:0:33:0,0,0	1/1:0,0:0:33:0,0,0	1/1:0,0:0:33:0,0,0	1/1:0,0:0:33:0,0,0	1/1:0,0:0:33:0,0,0	1/1:0,0:0:33:0,0,0	1/1:0,0:0:33:0,0,0	0/0:0,0:0:33:0,0,0	1/1:0,0:0:33:0,0,0	1/1:0,0:0:33:0,0,0	1/1:0,0:0:33:0,0,0	0/0:0,0:0:33:0,0,0	0/0:0,0:0:33:0,0,0	1/1:0,0:0:33:0,0,0	0/1:0,0:0:33:0,0,0	0/1:0,0:0:33:0,0,0	0/0:0,0:0:33:0,0,0	0/0:0,0:0:33:0,0,0	0/0:0,0:0:33:0,0,0	1/1:0,0:0:33:0,0,0	0/0:0,0:0:33:0,0,0	0/0:0,0:0:33:0,0,0	0/0:0,0:0:33:0,0,0	0/0:0,0:0:33:0,0,0	1/1:0,0:0:33:0,0,0	1/1:0,0:0:33:0,0,0	1/1:0,0:0:33:0,0,0
PL01	12152911	SPL01_12152911	G	A	.	PASS	DP=0	GT:AD:DP:GQ:PL	0/0:0,0:0:33:0,0,0	0/0:0,0:0:33:0,0,0	0/0:0,0:0:33:0,0,0	0/0:0,0:0:33:0,0,0	0/0:0,0:0:33:0,0,0	0/0:0,0:0:33:0,0,0	0/0:0,0:0:33:0,0,0	0/0:0,0:0:33:0,0,0	0/0:0,0:0:33:0,0,0	0/0:0,0:0:33:0,0,0	0/0:0,0:0:33:0,0,0	0/0:0,0:0:33:0,0,0	0/0:0,0:0:33:0,0,0	0/0:0,0:0:33:0,0,0	0/0:0,0:0:33:0,0,0	0/0:0,0:0:33:0,0,0	0/0:0,0:0:33:0,0,0	0/0:0,0:0:33:0,0,0	0/0:0,0:0:33:0,0,0	0/0:0,0:0:33:0,0,0	0/0:0,0:0:33:0,0,0	0/0:0,0:0:33:0,0,0	0/0:0,0:0:33:0,0,0	0/0:0,0:0:33:0,0,0	0/0:0,0:0:33:0,0,0	0/0:0,0:0:33:0,0,0	0/0:0,0:0:33:0,0,0
PL01	12206008	SPL01_12206008	G	T	.	PASS	DP=0	GT:AD:DP:GQ:PL	0/0:0,0:0:33:0,0,0	0/0:0,0:0:33:0,0,0	0/0:0,0:0:33:0,0,0	0/0:0,0:0:33:0,0,0	0/0:0,0:0:33:0,0,0	0/0:0,0:0:33:0,0,0	0/0:0,0:0:33:0,0,0	0/0:0,0:0:33:0,0,0	0/0:0,0:0:33:0,0,0	0/0:0,0:0:33:0,0,0	0/0:0,0:0:33:0,0,0	0/0:0,0:0:33:0,0,0	0/0:0,0:0:33:0,0,0	0/0:0,0:0:33:0,0,0	0/0:0,0:0:33:0,0,0	0/0:0,0:0:33:0,0,0	0/0:0,0:0:33:0,0,0	0/0:0,0:0:33:0,0,0	0/0:0,0:0:33:0,0,0	0/0:0,0:0:33:0,0,0	0/0:0,0:0:33:0,0,0	0/0:0,0:0:33:0,0,0	0/0:0,0:0:33:0,0,0	0/0:0,0:0:33:0,0,0	0/0:0,0:0:33:0,0,0	0/0:0,0:0:33:0,0,0	0/0:0,0:0:33:0,0,0
PL01	12340058	SPL01_12340058	G	C	.	PASS	DP=0	GT:AD:DP:GQ:PL	0/0:0,0:0:33:0,0,0	0/0:0,0:0:33:0,0,0	0/0:0,0:0:33:0,0,0	0/0:0,0:0:33:0,0,0	0/0:0,0:0:33:0,0,0	0/0:0,0:0:33:0,0,0	0/0:0,0:0:33:0,0,0	0/0:0,0:0:33:0,0,0	0/0:0,0:0:33:0,0,0	0/0:0,0:0:33:0,0,0	0/0:0,0:0:33:0,0,0	0/0:0,0:0:33:0,0,0	0/0:0,0:0:33:0,0,0	0/0:0,0:0:33:0,0,0	0/0:0,0:0:33:0,0,0	0/0:0,0:0:33:0,0,0	0/0:0,0:0:33:0,0,0	0/0:0,0:0:33:0,0,0	0/0:0,0:0:33:0,0,0	0/0:0,0:0:33:0,0,0	0/0:0,0:0:33:0,0,0	0/0:0,0:0:33:0,0,0	0/0:0,0:0:33:0,0,0	0/0:0,0:0:33:0,0,0	0/0:0,0:0:33:0,0,0	0/0:0,0:0:33:0,0,0	0/0:0,0:0:33:0,0,0
PL01	12340110	SPL01_12340110	A	T	.	PASS	DP=0	GT:AD:DP:GQ:PL	0/0:0,0:0:33:0,0,0	0/0:0,0:0:33:0,0,0	0/0:0,0:0:33:0,0,0	0/0:0,0:0:33:0,0,0	0/0:0,0:0:33:0,0,0	0/0:0,0:0:33:0,0,0	0/0:0,0:0:33:0,0,0	1/1:0,0:0:33:0,0,0	0/0:0,0:0:33:0,0,0	0/0:0,0:0:33:0,0,0	0/0:0,0:0:33:0,0,0	1/1:0,0:0:33:0,0,0	1/1:0,0:0:33:0,0,0	0/0:0,0:0:33:0,0,0	0/1:0,0:0:33:0,0,0	0/1:0,0:0:33:0,0,0	1/1:0,0:0:33:0,0,0	1/1:0,0:0:33:0,0,0	1/1:0,0:0:33:0,0,0	0/0:0,0:0:33:0,0,0	0/0:0,0:0:33:0,0,0	1/1:0,0:0:33:0,0,0	1/1:0,0:0:33:0,0,0	0/1:0,0:0:33:0,0,0	0/0:0,0:0:33:0,0,0	0/0:0,0:0:33:0,0,0	0/0:0,0:0:33:0,0,0
PL01	12378583	SPL01_12378583	T	C	.	PASS	DP=0	GT:AD:DP:GQ:PL	1/1:0,0:0:33:0,0,0	1/1:0,0:0:33:0,0,0	1/0:0,0:0:33:0,0,0	0/0:0,0:0:33:0,0,0	0/0:0,0:0:33:0,0,0	1/0:0,0:0:33:0,0,0	0/0:0,0:0:33:0,0,0	0/0:0,0:0:33:0,0,0	1/1:0,0:0:33:0,0,0	1/0:0,0:0:33:0,0,0	1/1:0,0:0:33:0,0,0	0/0:0,0:0:33:0,0,0	0/0:0,0:0:33:0,0,0	0/0:0,0:0:33:0,0,0	1/0:0,0:0:33:0,0,0	1/0:0,0:0:33:0,0,0	0/0:0,0:0:33:0,0,0	0/0:0,0:0:33:0,0,0	0/0:0,0:0:33:0,0,0	1/1:0,0:0:33:0,0,0	0/0:0,0:0:33:0,0,0	0/0:0,0:0:33:0,0,0	0/0:0,0:0:33:0,0,0	0/0:0,0:0:33:0,0,0	1/1:0,0:0:33:0,0,0	1/0:0,0:0:33:0,0,0	1/0:0,0:0:33:0,0,0
PL01	12421221	SPL01_12421221	G	T	.	PASS	DP=0	GT:AD:DP:GQ:PL	0/0:0,0:0:33:0,0,0	0/0:0,0:0:33:0,0,0	0/0:0,0:0:33:0,0,0	0/0:0,0:0:33:0,0,0	0/0:0,0:0:33:0,0,0	0/0:0,0:0:33:0,0,0	0/0:0,0:0:33:0,0,0	0/0:0,0:0:33:0,0,0	0/0:0,0:0:33:0,0,0	0/0:0,0:0:33:0,0,0	0/0:0,0:0:33:0,0,0	0/0:0,0:0:33:0,0,0	0/0:0,0:0:33:0,0,0	0/0:0,0:0:33:0,0,0	0/0:0,0:0:33:0,0,0	0/0:0,0:0:33:0,0,0	0/0:0,0:0:33:0,0,0	0/0:0,0:0:33:0,0,0	0/0:0,0:0:33:0,0,0	0/0:0,0:0:33:0,0,0	0/0:0,0:0:33:0,0,0	0/0:0,0:0:33:0,0,0	0/0:0,0:0:33:0,0,0	0/0:0,0:0:33:0,0,0	0/0:0,0:0:33:0,0,0	0/0:0,0:0:33:0,0,0	0/0:0,0:0:33:0,0,0
PL01	12494765	SPL01_12494765	A	T	.	PASS	DP=0	GT:AD:DP:GQ:PL	0/0:0,0:0:33:0,0,0	0/0:0,0:0:33:0,0,0	0/0:0,0:0:33:0,0,0	0/0:0,0:0:33:0,0,0	0/0:0,0:0:33:0,0,0	0/0:0,0:0:33:0,0,0	0/0:0,0:0:33:0,0,0	0/0:0,0:0:33:0,0,0	0/0:0,0:0:33:0,0,0	0/0:0,0:0:33:0,0,0	0/0:0,0:0:33:0,0,0	0/0:0,0:0:33:0,0,0	0/0:0,0:0:33:0,0,0	0/0:0,0:0:33:0,0,0	0/0:0,0:0:33:0,0,0	0/0:0,0:0:33:0,0,0	0/0:0,0:0:33:0,0,0	0/0:0,0:0:33:0,0,0	0/0:0,0:0:33:0,0,0	0/0:0,0:0:33:0,0,0	0/0:0,0:0:33:0,0,0	0/0:0,0:0:33:0,0,0	0/0:0,0:0:33:0,0,0	0/0:0,0:0:33:0,0,0	0/0:0,0:0:33:0,0,0	0/0:0,0:0:33:0,0,0	0/0:0,0:0:33:0,0,0
PL01	12497956	SPL01_12497956	A	C	.	PASS	DP=0	GT:AD:DP:GQ:PL	0/0:0,0:0:33:0,0,0	0/0:0,0:0:33:0,0,0	0/0:0,0:0:33:0,0,0	0/0:0,0:0:33:0,0,0	0/0:0,0:0:33:0,0,0	0/0:0,0:0:33:0,0,0	0/0:0,0:0:33:0,0,0	0/0:0,0:0:33:0,0,0	0/0:0,0:0:33:0,0,0	0/0:0,0:0:33:0,0,0	0/0:0,0:0:33:0,0,0	0/0:0,0:0:33:0,0,0	1/1:0,0:0:33:0,0,0	0/0:0,0:0:33:0,0,0	0/0:0,0:0:33:0,0,0	0/0:0,0:0:33:0,0,0	0/0:0,0:0:33:0,0,0	0/0:0,0:0:33:0,0,0	0/0:0,0:0:33:0,0,0	0/0:0,0:0:33:0,0,0	0/0:0,0:0:33:0,0,0	0/0:0,0:0:33:0,0,0	0/0:0,0:0:33:0,0,0	0/0:0,0:0:33:0,0,0	0/0:0,0:0:33:0,0,0	0/0:0,0:0:33:0,0,0	0/0:0,0:0:33:0,0,0
PL01	12604596	SPL01_12604596	T	A	.	PASS	DP=0	GT:AD:DP:GQ:PL	0/0:0,0:0:33:0,0,0	0/0:0,0:0:33:0,0,0	0/0:0,0:0:33:0,0,0	0/0:0,0:0:33:0,0,0	0/0:0,0:0:33:0,0,0	0/0:0,0:0:33:0,0,0	0/0:0,0:0:33:0,0,0	0/0:0,0:0:33:0,0,0	0/0:0,0:0:33:0,0,0	0/0:0,0:0:33:0,0,0	0/0:0,0:0:33:0,0,0	0/0:0,0:0:33:0,0,0	0/0:0,0:0:33:0,0,0	0/0:0,0:0:33:0,0,0	0/0:0,0:0:33:0,0,0	0/0:0,0:0:33:0,0,0	0/0:0,0:0:33:0,0,0	0/0:0,0:0:33:0,0,0	0/0:0,0:0:33:0,0,0	0/0:0,0:0:33:0,0,0	0/0:0,0:0:33:0,0,0	0/0:0,0:0:33:0,0,0	0/0:0,0:0:33:0,0,0	0/0:0,0:0:33:0,0,0	0/0:0,0:0:33:0,0,0	0/0:0,0:0:33:0,0,0	0/0:0,0:0:33:0,0,0
PL01	12673958	SPL01_12673958	A	T	.	PASS	DP=0	GT:AD:DP:GQ:PL	0/0:0,0:0:33:0,0,0	0/0:0,0:0:33:0,0,0	0/0:0,0:0:33:0,0,0	0/0:0,0:0:33:0,0,0	0/0:0,0:0:33:0,0,0	0/0:0,0:0:33:0,0,0	0/0:0,0:0:33:0,0,0	0/0:0,0:0:33:0,0,0	0/0:0,0:0:33:0,0,0	0/0:0,0:0:33:0,0,0	0/0:0,0:0:33:0,0,0	0/0:0,0:0:33:0,0,0	0/0:0,0:0:33:0,0,0	0/0:0,0:0:33:0,0,0	0/0:0,0:0:33:0,0,0	0/0:0,0:0:33:0,0,0	0/0:0,0:0:33:0,0,0	0/0:0,0:0:33:0,0,0	0/0:0,0:0:33:0,0,0	0/0:0,0:0:33:0,0,0	0/0:0,0:0:33:0,0,0	0/0:0,0:0:33:0,0,0	0/0:0,0:0:33:0,0,0	0/0:0,0:0:33:0,0,0	0/0:0,0:0:33:0,0,0	0/0:0,0:0:33:0,0,0	0/0:0,0:0:33:0,0,0
PL01	12674695	SPL01_12674695	A	C	.	PASS	DP=0	GT:AD:DP:GQ:PL	0/0:0,0:0:33:0,0,0	0/0:0,0:0:33:0,0,0	0/0:0,0:0:33:0,0,0	0/0:0,0:0:33:0,0,0	0/0:0,0:0:33:0,0,0	0/0:0,0:0:33:0,0,0	0/0:0,0:0:33:0,0,0	0/0:0,0:0:33:0,0,0	0/0:0,0:0:33:0,0,0	0/0:0,0:0:33:0,0,0	0/0:0,0:0:33:0,0,0	0/0:0,0:0:33:0,0,0	0/0:0,0:0:33:0,0,0	0/0:0,0:0:33:0,0,0	0/0:0,0:0:33:0,0,0	0/0:0,0:0:33:0,0,0	0/0:0,0:0:33:0,0,0	0/0:0,0:0:33:0,0,0	0/0:0,0:0:33:0,0,0	0/0:0,0:0:33:0,0,0	0/0:0,0:0:33:0,0,0	0/0:0,0:0:33:0,0,0	0/0:0,0:0:33:0,0,0	0/0:0,0:0:33:0,0,0	0/0:0,0:0:33:0,0,0	0/0:0,0:0:33:0,0,0	0/0:0,0:0:33:0,0,0
PL01	12792274	SPL01_12792274	G	T	.	PASS	DP=0	GT:AD:DP:GQ:PL	1/1:0,0:0:33:0,0,0	1/1:0,0:0:33:0,0,0	1/1:0,0:0:33:0,0,0	1/1:0,0:0:33:0,0,0	1/1:0,0:0:33:0,0,0	1/1:0,0:0:33:0,0,0	1/1:0,0:0:33:0,0,0	0/0:0,0:0:33:0,0,0	1/1:0,0:0:33:0,0,0	1/1:0,0:0:33:0,0,0	1/1:0,0:0:33:0,0,0	0/0:0,0:0:33:0,0,0	0/0:0,0:0:33:0,0,0	1/1:0,0:0:33:0,0,0	0/1:0,0:0:33:0,0,0	0/1:0,0:0:33:0,0,0	0/0:0,0:0:33:0,0,0	0/0:0,0:0:33:0,0,0	0/0:0,0:0:33:0,0,0	1/1:0,0:0:33:0,0,0	0/0:0,0:0:33:0,0,0	0/0:0,0:0:33:0,0,0	0/0:0,0:0:33:0,0,0	0/0:0,0:0:33:0,0,0	1/1:0,0:0:33:0,0,0	1/1:0,0:0:33:0,0,0	1/1:0,0:0:33:0,0,0
PL01	12792297	SPL01_12792297	T	A	.	PASS	DP=0	GT:AD:DP:GQ:PL	0/0:0,0:0:33:0,0,0	0/0:0,0:0:33:0,0,0	0/0:0,0:0:33:0,0,0	0/0:0,0:0:33:0,0,0	0/0:0,0:0:33:0,0,0	0/0:0,0:0:33:0,0,0	0/0:0,0:0:33:0,0,0	1/1:0,0:0:33:0,0,0	0/0:0,0:0:33:0,0,0	0/0:0,0:0:33:0,0,0	0/0:0,0:0:33:0,0,0	1/1:0,0:0:33:0,0,0	1/1:0,0:0:33:0,0,0	0/0:0,0:0:33:0,0,0	1/0:0,0:0:33:0,0,0	1/0:0,0:0:33:0,0,0	1/1:0,0:0:33:0,0,0	1/1:0,0:0:33:0,0,0	1/1:0,0:0:33:0,0,0	0/0:0,0:0:33:0,0,0	1/1:0,0:0:33:0,0,0	1/1:0,0:0:33:0,0,0	1/1:0,0:0:33:0,0,0	1/1:0,0:0:33:0,0,0	0/0:0,0:0:33:0,0,0	0/0:0,0:0:33:0,0,0	0/0:0,0:0:33:0,0,0
PL01	12837234	SPL01_12837234	T	G	.	PASS	DP=0	GT:AD:DP:GQ:PL	1/1:0,0:0:33:0,0,0	1/1:0,0:0:33:0,0,0	1/1:0,0:0:33:0,0,0	1/1:0,0:0:33:0,0,0	1/1:0,0:0:33:0,0,0	1/1:0,0:0:33:0,0,0	1/1:0,0:0:33:0,0,0	0/0:0,0:0:33:0,0,0	./.:0,0:0	1/1:0,0:0:33:0,0,0	./.:0,0:0	0/0:0,0:0:33:0,0,0	0/0:0,0:0:33:0,0,0	./.:0,0:0	0/0:0,0:0:33:0,0,0	0/0:0,0:0:33:0,0,0	0/0:0,0:0:33:0,0,0	0/0:0,0:0:33:0,0,0	0/0:0,0:0:33:0,0,0	1/1:0,0:0:33:0,0,0	0/0:0,0:0:33:0,0,0	0/0:0,0:0:33:0,0,0	0/0:0,0:0:33:0,0,0	0/0:0,0:0:33:0,0,0	1/1:0,0:0:33:0,0,0	1/1:0,0:0:33:0,0,0	1/1:0,0:0:33:0,0,0
PL01	12878330	SPL01_12878330	T	C	.	PASS	DP=0	GT:AD:DP:GQ:PL	0/0:0,0:0:33:0,0,0	0/0:0,0:0:33:0,0,0	0/0:0,0:0:33:0,0,0	0/0:0,0:0:33:0,0,0	0/0:0,0:0:33:0,0,0	0/0:0,0:0:33:0,0,0	0/0:0,0:0:33:0,0,0	0/0:0,0:0:33:0,0,0	0/0:0,0:0:33:0,0,0	0/0:0,0:0:33:0,0,0	0/0:0,0:0:33:0,0,0	0/0:0,0:0:33:0,0,0	0/0:0,0:0:33:0,0,0	0/0:0,0:0:33:0,0,0	0/0:0,0:0:33:0,0,0	0/0:0,0:0:33:0,0,0	1/0:0,0:0:33:0,0,0	0/0:0,0:0:33:0,0,0	0/0:0,0:0:33:0,0,0	0/0:0,0:0:33:0,0,0	0/0:0,0:0:33:0,0,0	0/0:0,0:0:33:0,0,0	0/0:0,0:0:33:0,0,0	0/0:0,0:0:33:0,0,0	0/0:0,0:0:33:0,0,0	0/0:0,0:0:33:0,0,0	0/0:0,0:0:33:0,0,0
PL01	12878359	SPL01_12878359	A	G	.	PASS	DP=0	GT:AD:DP:GQ:PL	0/0:0,0:0:33:0,0,0	0/0:0,0:0:33:0,0,0	0/0:0,0:0:33:0,0,0	0/0:0,0:0:33:0,0,0	0/0:0,0:0:33:0,0,0	0/0:0,0:0:33:0,0,0	0/0:0,0:0:33:0,0,0	1/1:0,0:0:33:0,0,0	0/0:0,0:0:33:0,0,0	0/0:0,0:0:33:0,0,0	0/0:0,0:0:33:0,0,0	1/1:0,0:0:33:0,0,0	0/0:0,0:0:33:0,0,0	0/0:0,0:0:33:0,0,0	0/1:0,0:0:33:0,0,0	0/1:0,0:0:33:0,0,0	0/1:0,0:0:33:0,0,0	1/1:0,0:0:33:0,0,0	1/1:0,0:0:33:0,0,0	0/0:0,0:0:33:0,0,0	1/1:0,0:0:33:0,0,0	1/1:0,0:0:33:0,0,0	1/1:0,0:0:33:0,0,0	0/1:0,0:0:33:0,0,0	0/0:0,0:0:33:0,0,0	0/0:0,0:0:33:0,0,0	0/0:0,0:0:33:0,0,0
PL01	12897725	SPL01_12897725	C	A	.	PASS	DP=0	GT:AD:DP:GQ:PL	0/0:0,0:0:33:0,0,0	0/0:0,0:0:33:0,0,0	0/0:0,0:0:33:0,0,0	0/0:0,0:0:33:0,0,0	0/0:0,0:0:33:0,0,0	0/0:0,0:0:33:0,0,0	0/0:0,0:0:33:0,0,0	0/0:0,0:0:33:0,0,0	0/0:0,0:0:33:0,0,0	0/0:0,0:0:33:0,0,0	0/0:0,0:0:33:0,0,0	0/0:0,0:0:33:0,0,0	0/0:0,0:0:33:0,0,0	0/0:0,0:0:33:0,0,0	0/0:0,0:0:33:0,0,0	0/0:0,0:0:33:0,0,0	0/0:0,0:0:33:0,0,0	0/0:0,0:0:33:0,0,0	0/0:0,0:0:33:0,0,0	0/0:0,0:0:33:0,0,0	0/0:0,0:0:33:0,0,0	0/0:0,0:0:33:0,0,0	0/0:0,0:0:33:0,0,0	0/0:0,0:0:33:0,0,0	0/0:0,0:0:33:0,0,0	0/0:0,0:0:33:0,0,0	0/0:0,0:0:33:0,0,0
PL01	12921939	SPL01_12921939	T	C	.	PASS	DP=0	GT:AD:DP:GQ:PL	0/0:0,0:0:33:0,0,0	0/0:0,0:0:33:0,0,0	0/0:0,0:0:33:0,0,0	0/0:0,0:0:33:0,0,0	0/0:0,0:0:33:0,0,0	0/0:0,0:0:33:0,0,0	0/0:0,0:0:33:0,0,0	1/1:0,0:0:33:0,0,0	0/0:0,0:0:33:0,0,0	0/0:0,0:0:33:0,0,0	0/0:0,0:0:33:0,0,0	1/1:0,0:0:33:0,0,0	1/1:0,0:0:33:0,0,0	0/0:0,0:0:33:0,0,0	1/0:0,0:0:33:0,0,0	1/0:0,0:0:33:0,0,0	1/1:0,0:0:33:0,0,0	1/1:0,0:0:33:0,0,0	1/1:0,0:0:33:0,0,0	0/0:0,0:0:33:0,0,0	1/1:0,0:0:33:0,0,0	1/1:0,0:0:33:0,0,0	1/1:0,0:0:33:0,0,0	1/1:0,0:0:33:0,0,0	0/0:0,0:0:33:0,0,0	0/0:0,0:0:33:0,0,0	0/0:0,0:0:33:0,0,0
PL01	12921952	SPL01_12921952	T	C	.	PASS	DP=0	GT:AD:DP:GQ:PL	0/0:0,0:0:33:0,0,0	0/0:0,0:0:33:0,0,0	0/0:0,0:0:33:0,0,0	0/0:0,0:0:33:0,0,0	0/0:0,0:0:33:0,0,0	0/0:0,0:0:33:0,0,0	0/0:0,0:0:33:0,0,0	1/1:0,0:0:33:0,0,0	0/0:0,0:0:33:0,0,0	0/0:0,0:0:33:0,0,0	0/0:0,0:0:33:0,0,0	1/1:0,0:0:33:0,0,0	1/1:0,0:0:33:0,0,0	0/0:0,0:0:33:0,0,0	1/0:0,0:0:33:0,0,0	1/0:0,0:0:33:0,0,0	1/0:0,0:0:33:0,0,0	1/1:0,0:0:33:0,0,0	1/1:0,0:0:33:0,0,0	0/0:0,0:0:33:0,0,0	0/0:0,0:0:33:0,0,0	1/1:0,0:0:33:0,0,0	1/1:0,0:0:33:0,0,0	1/0:0,0:0:33:0,0,0	0/0:0,0:0:33:0,0,0	0/0:0,0:0:33:0,0,0	0/0:0,0:0:33:0,0,0
PL01	12924258	SPL01_12924258	G	T	.	PASS	DP=0	GT:AD:DP:GQ:PL	1/1:0,0:0:33:0,0,0	1/1:0,0:0:33:0,0,0	0/1:0,0:0:33:0,0,0	0/0:0,0:0:33:0,0,0	0/0:0,0:0:33:0,0,0	0/1:0,0:0:33:0,0,0	0/0:0,0:0:33:0,0,0	0/0:0,0:0:33:0,0,0	1/1:0,0:0:33:0,0,0	0/1:0,0:0:33:0,0,0	1/1:0,0:0:33:0,0,0	0/0:0,0:0:33:0,0,0	0/0:0,0:0:33:0,0,0	1/1:0,0:0:33:0,0,0	0/1:0,0:0:33:0,0,0	0/1:0,0:0:33:0,0,0	0/0:0,0:0:33:0,0,0	0/0:0,0:0:33:0,0,0	0/0:0,0:0:33:0,0,0	1/1:0,0:0:33:0,0,0	0/0:0,0:0:33:0,0,0	0/0:0,0:0:33:0,0,0	0/0:0,0:0:33:0,0,0	0/0:0,0:0:33:0,0,0	1/1:0,0:0:33:0,0,0	0/1:0,0:0:33:0,0,0	0/1:0,0:0:33:0,0,0
PL01	12926547	SPL01_12926547	C	T	.	PASS	DP=0	GT:AD:DP:GQ:PL	0/0:0,0:0:33:0,0,0	0/0:0,0:0:33:0,0,0	0/0:0,0:0:33:0,0,0	0/0:0,0:0:33:0,0,0	0/0:0,0:0:33:0,0,0	0/0:0,0:0:33:0,0,0	0/0:0,0:0:33:0,0,0	0/0:0,0:0:33:0,0,0	0/0:0,0:0:33:0,0,0	0/0:0,0:0:33:0,0,0	0/0:0,0:0:33:0,0,0	0/0:0,0:0:33:0,0,0	0/0:0,0:0:33:0,0,0	0/0:0,0:0:33:0,0,0	0/0:0,0:0:33:0,0,0	0/0:0,0:0:33:0,0,0	0/0:0,0:0:33:0,0,0	0/0:0,0:0:33:0,0,0	0/0:0,0:0:33:0,0,0	0/0:0,0:0:33:0,0,0	0/0:0,0:0:33:0,0,0	0/0:0,0:0:33:0,0,0	0/0:0,0:0:33:0,0,0	0/0:0,0:0:33:0,0,0	0/0:0,0:0:33:0,0,0	0/0:0,0:0:33:0,0,0	0/0:0,0:0:33:0,0,0
PL01	12926683	SPL01_12926683	T	G	.	PASS	DP=0	GT:AD:DP:GQ:PL	0/0:0,0:0:33:0,0,0	0/0:0,0:0:33:0,0,0	0/0:0,0:0:33:0,0,0	0/0:0,0:0:33:0,0,0	0/0:0,0:0:33:0,0,0	0/0:0,0:0:33:0,0,0	0/0:0,0:0:33:0,0,0	0/0:0,0:0:33:0,0,0	0/0:0,0:0:33:0,0,0	0/0:0,0:0:33:0,0,0	0/0:0,0:0:33:0,0,0	0/0:0,0:0:33:0,0,0	0/0:0,0:0:33:0,0,0	0/0:0,0:0:33:0,0,0	0/0:0,0:0:33:0,0,0	0/0:0,0:0:33:0,0,0	0/0:0,0:0:33:0,0,0	0/0:0,0:0:33:0,0,0	0/0:0,0:0:33:0,0,0	0/0:0,0:0:33:0,0,0	0/0:0,0:0:33:0,0,0	0/0:0,0:0:33:0,0,0	0/0:0,0:0:33:0,0,0	0/0:0,0:0:33:0,0,0	0/0:0,0:0:33:0,0,0	0/0:0,0:0:33:0,0,0	0/0:0,0:0:33:0,0,0
PL01	12926691	SPL01_12926691	G	C	.	PASS	DP=0	GT:AD:DP:GQ:PL	0/0:0,0:0:33:0,0,0	0/0:0,0:0:33:0,0,0	0/0:0,0:0:33:0,0,0	0/0:0,0:0:33:0,0,0	0/0:0,0:0:33:0,0,0	0/0:0,0:0:33:0,0,0	0/0:0,0:0:33:0,0,0	0/0:0,0:0:33:0,0,0	0/0:0,0:0:33:0,0,0	0/0:0,0:0:33:0,0,0	0/0:0,0:0:33:0,0,0	0/0:0,0:0:33:0,0,0	0/0:0,0:0:33:0,0,0	0/0:0,0:0:33:0,0,0	0/0:0,0:0:33:0,0,0	0/0:0,0:0:33:0,0,0	0/0:0,0:0:33:0,0,0	0/0:0,0:0:33:0,0,0	0/0:0,0:0:33:0,0,0	0/0:0,0:0:33:0,0,0	0/0:0,0:0:33:0,0,0	0/0:0,0:0:33:0,0,0	0/0:0,0:0:33:0,0,0	0/0:0,0:0:33:0,0,0	0/0:0,0:0:33:0,0,0	0/0:0,0:0:33:0,0,0	0/0:0,0:0:33:0,0,0
PL01	12926841	SPL01_12926841	C	A	.	PASS	DP=0	GT:AD:DP:GQ:PL	0/0:0,0:0:33:0,0,0	0/0:0,0:0:33:0,0,0	0/0:0,0:0:33:0,0,0	0/0:0,0:0:33:0,0,0	0/0:0,0:0:33:0,0,0	0/0:0,0:0:33:0,0,0	0/0:0,0:0:33:0,0,0	0/0:0,0:0:33:0,0,0	0/0:0,0:0:33:0,0,0	0/0:0,0:0:33:0,0,0	0/0:0,0:0:33:0,0,0	0/0:0,0:0:33:0,0,0	0/0:0,0:0:33:0,0,0	0/0:0,0:0:33:0,0,0	0/0:0,0:0:33:0,0,0	0/0:0,0:0:33:0,0,0	0/0:0,0:0:33:0,0,0	0/0:0,0:0:33:0,0,0	0/0:0,0:0:33:0,0,0	0/0:0,0:0:33:0,0,0	0/0:0,0:0:33:0,0,0	0/0:0,0:0:33:0,0,0	0/0:0,0:0:33:0,0,0	0/0:0,0:0:33:0,0,0	0/0:0,0:0:33:0,0,0	0/0:0,0:0:33:0,0,0	0/0:0,0:0:33:0,0,0
PL01	12929289	SPL01_12929289	A	G	.	PASS	DP=0	GT:AD:DP:GQ:PL	0/0:0,0:0:33:0,0,0	0/0:0,0:0:33:0,0,0	0/0:0,0:0:33:0,0,0	0/0:0,0:0:33:0,0,0	0/0:0,0:0:33:0,0,0	0/0:0,0:0:33:0,0,0	0/0:0,0:0:33:0,0,0	1/1:0,0:0:33:0,0,0	0/0:0,0:0:33:0,0,0	0/0:0,0:0:33:0,0,0	0/0:0,0:0:33:0,0,0	1/1:0,0:0:33:0,0,0	1/1:0,0:0:33:0,0,0	0/0:0,0:0:33:0,0,0	0/1:0,0:0:33:0,0,0	0/1:0,0:0:33:0,0,0	0/1:0,0:0:33:0,0,0	1/1:0,0:0:33:0,0,0	1/1:0,0:0:33:0,0,0	0/0:0,0:0:33:0,0,0	0/0:0,0:0:33:0,0,0	1/1:0,0:0:33:0,0,0	1/1:0,0:0:33:0,0,0	0/1:0,0:0:33:0,0,0	0/0:0,0:0:33:0,0,0	0/0:0,0:0:33:0,0,0	0/0:0,0:0:33:0,0,0
PL01	12929469	SPL01_12929469	C	T	.	PASS	DP=0	GT:AD:DP:GQ:PL	0/0:0,0:0:33:0,0,0	0/0:0,0:0:33:0,0,0	0/0:0,0:0:33:0,0,0	0/0:0,0:0:33:0,0,0	0/0:0,0:0:33:0,0,0	0/0:0,0:0:33:0,0,0	0/0:0,0:0:33:0,0,0	0/0:0,0:0:33:0,0,0	0/0:0,0:0:33:0,0,0	0/0:0,0:0:33:0,0,0	0/0:0,0:0:33:0,0,0	0/0:0,0:0:33:0,0,0	0/0:0,0:0:33:0,0,0	0/0:0,0:0:33:0,0,0	0/0:0,0:0:33:0,0,0	0/0:0,0:0:33:0,0,0	0/0:0,0:0:33:0,0,0	0/0:0,0:0:33:0,0,0	0/0:0,0:0:33:0,0,0	0/0:0,0:0:33:0,0,0	0/0:0,0:0:33:0,0,0	0/0:0,0:0:33:0,0,0	0/0:0,0:0:33:0,0,0	0/0:0,0:0:33:0,0,0	0/0:0,0:0:33:0,0,0	0/0:0,0:0:33:0,0,0	0/0:0,0:0:33:0,0,0
PL01	12930436	SPL01_12930436	G	A	.	PASS	DP=0	GT:AD:DP:GQ:PL	0/0:0,0:0:33:0,0,0	0/0:0,0:0:33:0,0,0	1/0:0,0:0:33:0,0,0	1/1:0,0:0:33:0,0,0	1/1:0,0:0:33:0,0,0	1/0:0,0:0:33:0,0,0	1/1:0,0:0:33:0,0,0	0/0:0,0:0:33:0,0,0	0/0:0,0:0:33:0,0,0	1/0:0,0:0:33:0,0,0	0/0:0,0:0:33:0,0,0	0/0:0,0:0:33:0,0,0	0/0:0,0:0:33:0,0,0	0/0:0,0:0:33:0,0,0	0/0:0,0:0:33:0,0,0	0/0:0,0:0:33:0,0,0	0/0:0,0:0:33:0,0,0	0/0:0,0:0:33:0,0,0	0/0:0,0:0:33:0,0,0	0/0:0,0:0:33:0,0,0	0/0:0,0:0:33:0,0,0	0/0:0,0:0:33:0,0,0	0/0:0,0:0:33:0,0,0	0/0:0,0:0:33:0,0,0	0/0:0,0:0:33:0,0,0	1/0:0,0:0:33:0,0,0	1/0:0,0:0:33:0,0,0
PL01	12930538	SPL01_12930538	G	A	.	PASS	DP=0	GT:AD:DP:GQ:PL	1/1:0,0:0:33:0,0,0	1/1:0,0:0:33:0,0,0	1/0:0,0:0:33:0,0,0	0/0:0,0:0:33:0,0,0	0/0:0,0:0:33:0,0,0	1/0:0,0:0:33:0,0,0	0/0:0,0:0:33:0,0,0	0/0:0,0:0:33:0,0,0	1/1:0,0:0:33:0,0,0	1/0:0,0:0:33:0,0,0	1/1:0,0:0:33:0,0,0	0/0:0,0:0:33:0,0,0	0/0:0,0:0:33:0,0,0	1/1:0,0:0:33:0,0,0	1/0:0,0:0:33:0,0,0	1/0:0,0:0:33:0,0,0	0/0:0,0:0:33:0,0,0	0/0:0,0:0:33:0,0,0	0/0:0,0:0:33:0,0,0	1/1:0,0:0:33:0,0,0	0/0:0,0:0:33:0,0,0	0/0:0,0:0:33:0,0,0	0/0:0,0:0:33:0,0,0	0/0:0,0:0:33:0,0,0	1/1:0,0:0:33:0,0,0	1/0:0,0:0:33:0,0,0	1/0:0,0:0:33:0,0,0
PL01	12930655	SPL01_12930655	A	T	.	PASS	DP=0	GT:AD:DP:GQ:PL	0/0:0,0:0:33:0,0,0	0/0:0,0:0:33:0,0,0	0/0:0,0:0:33:0,0,0	0/0:0,0:0:33:0,0,0	0/0:0,0:0:33:0,0,0	0/0:0,0:0:33:0,0,0	0/0:0,0:0:33:0,0,0	1/1:0,0:0:33:0,0,0	0/0:0,0:0:33:0,0,0	0/0:0,0:0:33:0,0,0	0/0:0,0:0:33:0,0,0	1/1:0,0:0:33:0,0,0	1/1:0,0:0:33:0,0,0	0/0:0,0:0:33:0,0,0	0/1:0,0:0:33:0,0,0	0/1:0,0:0:33:0,0,0	0/1:0,0:0:33:0,0,0	1/1:0,0:0:33:0,0,0	1/1:0,0:0:33:0,0,0	0/0:0,0:0:33:0,0,0	0/0:0,0:0:33:0,0,0	1/1:0,0:0:33:0,0,0	1/1:0,0:0:33:0,0,0	0/1:0,0:0:33:0,0,0	0/0:0,0:0:33:0,0,0	0/0:0,0:0:33:0,0,0	0/0:0,0:0:33:0,0,0
PL01	12930739	SPL01_12930739	C	T	.	PASS	DP=0	GT:AD:DP:GQ:PL	0/0:0,0:0:33:0,0,0	0/0:0,0:0:33:0,0,0	0/0:0,0:0:33:0,0,0	0/0:0,0:0:33:0,0,0	0/0:0,0:0:33:0,0,0	0/0:0,0:0:33:0,0,0	0/0:0,0:0:33:0,0,0	1/1:0,0:0:33:0,0,0	0/0:0,0:0:33:0,0,0	0/0:0,0:0:33:0,0,0	0/0:0,0:0:33:0,0,0	1/1:0,0:0:33:0,0,0	1/1:0,0:0:33:0,0,0	0/0:0,0:0:33:0,0,0	0/1:0,0:0:33:0,0,0	0/1:0,0:0:33:0,0,0	0/1:0,0:0:33:0,0,0	1/1:0,0:0:33:0,0,0	1/1:0,0:0:33:0,0,0	0/0:0,0:0:33:0,0,0	0/0:0,0:0:33:0,0,0	1/1:0,0:0:33:0,0,0	./.:0,0:0	0/1:0,0:0:33:0,0,0	0/0:0,0:0:33:0,0,0	0/0:0,0:0:33:0,0,0	0/0:0,0:0:33:0,0,0
PL01	12930750	SPL01_12930750	A	G	.	PASS	DP=0	GT:AD:DP:GQ:PL	1/1:0,0:0:33:0,0,0	1/1:0,0:0:33:0,0,0	0/1:0,0:0:33:0,0,0	0/0:0,0:0:33:0,0,0	0/0:0,0:0:33:0,0,0	0/1:0,0:0:33:0,0,0	0/0:0,0:0:33:0,0,0	0/0:0,0:0:33:0,0,0	1/1:0,0:0:33:0,0,0	0/1:0,0:0:33:0,0,0	1/1:0,0:0:33:0,0,0	0/0:0,0:0:33:0,0,0	0/0:0,0:0:33:0,0,0	1/1:0,0:0:33:0,0,0	0/1:0,0:0:33:0,0,0	0/1:0,0:0:33:0,0,0	0/0:0,0:0:33:0,0,0	0/0:0,0:0:33:0,0,0	0/0:0,0:0:33:0,0,0	1/1:0,0:0:33:0,0,0	0/0:0,0:0:33:0,0,0	0/0:0,0:0:33:0,0,0	0/0:0,0:0:33:0,0,0	0/0:0,0:0:33:0,0,0	1/1:0,0:0:33:0,0,0	0/1:0,0:0:33:0,0,0	0/1:0,0:0:33:0,0,0
PL01	13030424	SPL01_13030424	G	A	.	PASS	DP=0	GT:AD:DP:GQ:PL	1/1:0,0:0:33:0,0,0	1/1:0,0:0:33:0,0,0	1/1:0,0:0:33:0,0,0	1/1:0,0:0:33:0,0,0	1/1:0,0:0:33:0,0,0	1/1:0,0:0:33:0,0,0	1/1:0,0:0:33:0,0,0	0/0:0,0:0:33:0,0,0	1/1:0,0:0:33:0,0,0	1/1:0,0:0:33:0,0,0	./.:0,0:0	0/0:0,0:0:33:0,0,0	0/0:0,0:0:33:0,0,0	1/1:0,0:0:33:0,0,0	0/0:0,0:0:33:0,0,0	0/0:0,0:0:33:0,0,0	0/0:0,0:0:33:0,0,0	0/0:0,0:0:33:0,0,0	0/0:0,0:0:33:0,0,0	./.:0,0:0	0/0:0,0:0:33:0,0,0	0/0:0,0:0:33:0,0,0	0/0:0,0:0:33:0,0,0	0/0:0,0:0:33:0,0,0	1/1:0,0:0:33:0,0,0	1/1:0,0:0:33:0,0,0	./.:0,0:0
PL01	13030432	SPL01_13030432	A	T	.	PASS	DP=0	GT:AD:DP:GQ:PL	1/1:0,0:0:33:0,0,0	1/1:0,0:0:33:0,0,0	1/1:0,0:0:33:0,0,0	1/1:0,0:0:33:0,0,0	1/1:0,0:0:33:0,0,0	1/1:0,0:0:33:0,0,0	1/1:0,0:0:33:0,0,0	0/0:0,0:0:33:0,0,0	1/1:0,0:0:33:0,0,0	1/1:0,0:0:33:0,0,0	./.:0,0:0	0/0:0,0:0:33:0,0,0	0/0:0,0:0:33:0,0,0	1/1:0,0:0:33:0,0,0	0/0:0,0:0:33:0,0,0	0/0:0,0:0:33:0,0,0	0/0:0,0:0:33:0,0,0	0/0:0,0:0:33:0,0,0	0/0:0,0:0:33:0,0,0	./.:0,0:0	0/0:0,0:0:33:0,0,0	0/0:0,0:0:33:0,0,0	0/0:0,0:0:33:0,0,0	0/0:0,0:0:33:0,0,0	1/1:0,0:0:33:0,0,0	1/1:0,0:0:33:0,0,0	./.:0,0:0
PL01	14449864	SPL01_14449864	C	G	.	PASS	DP=0	GT:AD:DP:GQ:PL	0/0:0,0:0:33:0,0,0	0/0:0,0:0:33:0,0,0	0/0:0,0:0:33:0,0,0	0/0:0,0:0:33:0,0,0	0/0:0,0:0:33:0,0,0	0/0:0,0:0:33:0,0,0	0/0:0,0:0:33:0,0,0	0/0:0,0:0:33:0,0,0	0/0:0,0:0:33:0,0,0	0/0:0,0:0:33:0,0,0	./.:0,0:0	0/0:0,0:0:33:0,0,0	0/0:0,0:0:33:0,0,0	0/0:0,0:0:33:0,0,0	0/0:0,0:0:33:0,0,0	0/0:0,0:0:33:0,0,0	0/0:0,0:0:33:0,0,0	0/0:0,0:0:33:0,0,0	0/0:0,0:0:33:0,0,0	0/0:0,0:0:33:0,0,0	0/0:0,0:0:33:0,0,0	0/0:0,0:0:33:0,0,0	0/0:0,0:0:33:0,0,0	0/0:0,0:0:33:0,0,0	0/0:0,0:0:33:0,0,0	0/0:0,0:0:33:0,0,0	0/0:0,0:0:33:0,0,0
PL01	14465450	SPL01_14465450	T	C	.	PASS	DP=0	GT:AD:DP:GQ:PL	0/0:0,0:0:33:0,0,0	0/0:0,0:0:33:0,0,0	0/0:0,0:0:33:0,0,0	0/0:0,0:0:33:0,0,0	0/0:0,0:0:33:0,0,0	0/0:0,0:0:33:0,0,0	0/0:0,0:0:33:0,0,0	0/0:0,0:0:33:0,0,0	0/0:0,0:0:33:0,0,0	0/0:0,0:0:33:0,0,0	0/0:0,0:0:33:0,0,0	0/0:0,0:0:33:0,0,0	0/0:0,0:0:33:0,0,0	0/0:0,0:0:33:0,0,0	0/0:0,0:0:33:0,0,0	0/0:0,0:0:33:0,0,0	0/0:0,0:0:33:0,0,0	0/0:0,0:0:33:0,0,0	0/0:0,0:0:33:0,0,0	0/0:0,0:0:33:0,0,0	0/0:0,0:0:33:0,0,0	0/0:0,0:0:33:0,0,0	0/0:0,0:0:33:0,0,0	0/0:0,0:0:33:0,0,0	0/0:0,0:0:33:0,0,0	0/0:0,0:0:33:0,0,0	0/0:0,0:0:33:0,0,0
PL01	14788582	SPL01_14788582	C	G	.	PASS	DP=0	GT:AD:DP:GQ:PL	0/0:0,0:0:33:0,0,0	0/0:0,0:0:33:0,0,0	0/0:0,0:0:33:0,0,0	0/0:0,0:0:33:0,0,0	0/0:0,0:0:33:0,0,0	0/0:0,0:0:33:0,0,0	0/0:0,0:0:33:0,0,0	1/1:0,0:0:33:0,0,0	0/0:0,0:0:33:0,0,0	0/0:0,0:0:33:0,0,0	0/0:0,0:0:33:0,0,0	1/1:0,0:0:33:0,0,0	1/1:0,0:0:33:0,0,0	0/0:0,0:0:33:0,0,0	1/0:0,0:0:33:0,0,0	1/0:0,0:0:33:0,0,0	1/1:0,0:0:33:0,0,0	1/1:0,0:0:33:0,0,0	1/1:0,0:0:33:0,0,0	0/0:0,0:0:33:0,0,0	1/1:0,0:0:33:0,0,0	1/1:0,0:0:33:0,0,0	1/1:0,0:0:33:0,0,0	1/0:0,0:0:33:0,0,0	0/0:0,0:0:33:0,0,0	0/0:0,0:0:33:0,0,0	0/0:0,0:0:33:0,0,0
PL01	15005271	SPL01_15005271	C	T	.	PASS	DP=0	GT:AD:DP:GQ:PL	0/0:0,0:0:33:0,0,0	0/0:0,0:0:33:0,0,0	0/1:0,0:0:33:0,0,0	1/1:0,0:0:33:0,0,0	1/1:0,0:0:33:0,0,0	0/1:0,0:0:33:0,0,0	1/1:0,0:0:33:0,0,0	0/0:0,0:0:33:0,0,0	0/0:0,0:0:33:0,0,0	0/1:0,0:0:33:0,0,0	0/0:0,0:0:33:0,0,0	0/0:0,0:0:33:0,0,0	0/0:0,0:0:33:0,0,0	0/0:0,0:0:33:0,0,0	0/0:0,0:0:33:0,0,0	0/0:0,0:0:33:0,0,0	0/0:0,0:0:33:0,0,0	0/0:0,0:0:33:0,0,0	0/0:0,0:0:33:0,0,0	0/0:0,0:0:33:0,0,0	0/0:0,0:0:33:0,0,0	0/0:0,0:0:33:0,0,0	0/0:0,0:0:33:0,0,0	0/0:0,0:0:33:0,0,0	0/0:0,0:0:33:0,0,0	0/1:0,0:0:33:0,0,0	0/1:0,0:0:33:0,0,0
PL01	15343680	SPL01_15343680	G	A	.	PASS	DP=0	GT:AD:DP:GQ:PL	1/1:0,0:0:33:0,0,0	1/1:0,0:0:33:0,0,0	1/1:0,0:0:33:0,0,0	1/1:0,0:0:33:0,0,0	1/1:0,0:0:33:0,0,0	1/1:0,0:0:33:0,0,0	1/1:0,0:0:33:0,0,0	0/0:0,0:0:33:0,0,0	1/1:0,0:0:33:0,0,0	1/1:0,0:0:33:0,0,0	1/1:0,0:0:33:0,0,0	0/0:0,0:0:33:0,0,0	0/0:0,0:0:33:0,0,0	1/1:0,0:0:33:0,0,0	1/0:0,0:0:33:0,0,0	1/0:0,0:0:33:0,0,0	0/0:0,0:0:33:0,0,0	0/0:0,0:0:33:0,0,0	0/0:0,0:0:33:0,0,0	1/1:0,0:0:33:0,0,0	0/0:0,0:0:33:0,0,0	0/0:0,0:0:33:0,0,0	0/0:0,0:0:33:0,0,0	1/0:0,0:0:33:0,0,0	1/1:0,0:0:33:0,0,0	1/1:0,0:0:33:0,0,0	1/1:0,0:0:33:0,0,0
PL01	15451075	SPL01_15451075	T	C	.	PASS	DP=0	GT:AD:DP:GQ:PL	1/1:0,0:0:33:0,0,0	1/1:0,0:0:33:0,0,0	1/1:0,0:0:33:0,0,0	1/1:0,0:0:33:0,0,0	1/1:0,0:0:33:0,0,0	1/1:0,0:0:33:0,0,0	./.:0,0:0	0/0:0,0:0:33:0,0,0	1/1:0,0:0:33:0,0,0	1/1:0,0:0:33:0,0,0	./.:0,0:0	0/0:0,0:0:33:0,0,0	0/0:0,0:0:33:0,0,0	1/1:0,0:0:33:0,0,0	1/0:0,0:0:33:0,0,0	1/0:0,0:0:33:0,0,0	0/0:0,0:0:33:0,0,0	./.:0,0:0	0/0:0,0:0:33:0,0,0	1/1:0,0:0:33:0,0,0	0/0:0,0:0:33:0,0,0	0/0:0,0:0:33:0,0,0	0/0:0,0:0:33:0,0,0	0/0:0,0:0:33:0,0,0	1/1:0,0:0:33:0,0,0	1/1:0,0:0:33:0,0,0	1/1:0,0:0:33:0,0,0
PL01	15452543	SPL01_15452543	T	C	.	PASS	DP=0	GT:AD:DP:GQ:PL	0/0:0,0:0:33:0,0,0	0/0:0,0:0:33:0,0,0	0/0:0,0:0:33:0,0,0	0/0:0,0:0:33:0,0,0	0/0:0,0:0:33:0,0,0	0/0:0,0:0:33:0,0,0	0/0:0,0:0:33:0,0,0	0/0:0,0:0:33:0,0,0	0/0:0,0:0:33:0,0,0	0/0:0,0:0:33:0,0,0	0/0:0,0:0:33:0,0,0	0/0:0,0:0:33:0,0,0	0/0:0,0:0:33:0,0,0	0/0:0,0:0:33:0,0,0	0/0:0,0:0:33:0,0,0	0/0:0,0:0:33:0,0,0	0/0:0,0:0:33:0,0,0	0/0:0,0:0:33:0,0,0	0/0:0,0:0:33:0,0,0	0/0:0,0:0:33:0,0,0	0/0:0,0:0:33:0,0,0	0/0:0,0:0:33:0,0,0	0/0:0,0:0:33:0,0,0	0/0:0,0:0:33:0,0,0	0/0:0,0:0:33:0,0,0	0/0:0,0:0:33:0,0,0	0/0:0,0:0:33:0,0,0
PL01	15569533	SPL01_15569533	G	T	.	PASS	DP=0	GT:AD:DP:GQ:PL	1/1:0,0:0:33:0,0,0	1/1:0,0:0:33:0,0,0	1/1:0,0:0:33:0,0,0	1/1:0,0:0:33:0,0,0	1/1:0,0:0:33:0,0,0	1/1:0,0:0:33:0,0,0	1/1:0,0:0:33:0,0,0	0/0:0,0:0:33:0,0,0	1/1:0,0:0:33:0,0,0	1/1:0,0:0:33:0,0,0	1/1:0,0:0:33:0,0,0	0/0:0,0:0:33:0,0,0	0/0:0,0:0:33:0,0,0	1/1:0,0:0:33:0,0,0	0/1:0,0:0:33:0,0,0	0/1:0,0:0:33:0,0,0	0/0:0,0:0:33:0,0,0	0/0:0,0:0:33:0,0,0	0/0:0,0:0:33:0,0,0	1/1:0,0:0:33:0,0,0	0/0:0,0:0:33:0,0,0	0/0:0,0:0:33:0,0,0	0/0:0,0:0:33:0,0,0	0/0:0,0:0:33:0,0,0	1/1:0,0:0:33:0,0,0	1/1:0,0:0:33:0,0,0	1/1:0,0:0:33:0,0,0
PL01	15569540	SPL01_15569540	G	C	.	PASS	DP=0	GT:AD:DP:GQ:PL	1/1:0,0:0:33:0,0,0	1/1:0,0:0:33:0,0,0	1/1:0,0:0:33:0,0,0	1/1:0,0:0:33:0,0,0	1/1:0,0:0:33:0,0,0	1/1:0,0:0:33:0,0,0	1/1:0,0:0:33:0,0,0	0/0:0,0:0:33:0,0,0	1/1:0,0:0:33:0,0,0	1/1:0,0:0:33:0,0,0	1/1:0,0:0:33:0,0,0	0/0:0,0:0:33:0,0,0	0/0:0,0:0:33:0,0,0	1/1:0,0:0:33:0,0,0	0/1:0,0:0:33:0,0,0	0/1:0,0:0:33:0,0,0	0/0:0,0:0:33:0,0,0	0/0:0,0:0:33:0,0,0	0/0:0,0:0:33:0,0,0	1/1:0,0:0:33:0,0,0	0/0:0,0:0:33:0,0,0	0/0:0,0:0:33:0,0,0	0/0:0,0:0:33:0,0,0	0/0:0,0:0:33:0,0,0	1/1:0,0:0:33:0,0,0	1/1:0,0:0:33:0,0,0	1/1:0,0:0:33:0,0,0
PL01	15940966	SPL01_15940966	A	G	.	PASS	DP=0	GT:AD:DP:GQ:PL	0/0:0,0:0:33:0,0,0	0/0:0,0:0:33:0,0,0	0/0:0,0:0:33:0,0,0	0/0:0,0:0:33:0,0,0	0/0:0,0:0:33:0,0,0	0/0:0,0:0:33:0,0,0	0/0:0,0:0:33:0,0,0	0/0:0,0:0:33:0,0,0	0/0:0,0:0:33:0,0,0	0/0:0,0:0:33:0,0,0	0/0:0,0:0:33:0,0,0	0/0:0,0:0:33:0,0,0	0/0:0,0:0:33:0,0,0	0/0:0,0:0:33:0,0,0	0/0:0,0:0:33:0,0,0	0/0:0,0:0:33:0,0,0	0/0:0,0:0:33:0,0,0	0/0:0,0:0:33:0,0,0	0/0:0,0:0:33:0,0,0	0/0:0,0:0:33:0,0,0	0/0:0,0:0:33:0,0,0	0/0:0,0:0:33:0,0,0	0/0:0,0:0:33:0,0,0	0/0:0,0:0:33:0,0,0	0/0:0,0:0:33:0,0,0	0/0:0,0:0:33:0,0,0	0/0:0,0:0:33:0,0,0
PL01	15941104	SPL01_15941104	A	T	.	PASS	DP=0	GT:AD:DP:GQ:PL	0/0:0,0:0:33:0,0,0	0/0:0,0:0:33:0,0,0	0/0:0,0:0:33:0,0,0	0/0:0,0:0:33:0,0,0	0/0:0,0:0:33:0,0,0	0/0:0,0:0:33:0,0,0	0/0:0,0:0:33:0,0,0	0/0:0,0:0:33:0,0,0	0/0:0,0:0:33:0,0,0	0/0:0,0:0:33:0,0,0	0/0:0,0:0:33:0,0,0	0/0:0,0:0:33:0,0,0	0/0:0,0:0:33:0,0,0	0/0:0,0:0:33:0,0,0	0/0:0,0:0:33:0,0,0	0/0:0,0:0:33:0,0,0	0/0:0,0:0:33:0,0,0	0/0:0,0:0:33:0,0,0	0/0:0,0:0:33:0,0,0	0/0:0,0:0:33:0,0,0	0/0:0,0:0:33:0,0,0	0/0:0,0:0:33:0,0,0	0/0:0,0:0:33:0,0,0	0/0:0,0:0:33:0,0,0	0/0:0,0:0:33:0,0,0	0/0:0,0:0:33:0,0,0	0/0:0,0:0:33:0,0,0
PL01	16249483	SPL01_16249483	C	T	.	PASS	DP=0	GT:AD:DP:GQ:PL	0/0:0,0:0:33:0,0,0	0/0:0,0:0:33:0,0,0	0/0:0,0:0:33:0,0,0	0/0:0,0:0:33:0,0,0	0/0:0,0:0:33:0,0,0	0/0:0,0:0:33:0,0,0	0/0:0,0:0:33:0,0,0	0/0:0,0:0:33:0,0,0	0/0:0,0:0:33:0,0,0	0/0:0,0:0:33:0,0,0	0/0:0,0:0:33:0,0,0	0/0:0,0:0:33:0,0,0	0/0:0,0:0:33:0,0,0	0/0:0,0:0:33:0,0,0	0/0:0,0:0:33:0,0,0	0/0:0,0:0:33:0,0,0	0/0:0,0:0:33:0,0,0	0/0:0,0:0:33:0,0,0	0/0:0,0:0:33:0,0,0	0/0:0,0:0:33:0,0,0	0/0:0,0:0:33:0,0,0	0/0:0,0:0:33:0,0,0	0/0:0,0:0:33:0,0,0	0/0:0,0:0:33:0,0,0	0/0:0,0:0:33:0,0,0	0/0:0,0:0:33:0,0,0	0/0:0,0:0:33:0,0,0
PL01	16249525	SPL01_16249525	A	G	.	PASS	DP=0	GT:AD:DP:GQ:PL	0/0:0,0:0:33:0,0,0	0/0:0,0:0:33:0,0,0	0/0:0,0:0:33:0,0,0	0/0:0,0:0:33:0,0,0	0/0:0,0:0:33:0,0,0	0/0:0,0:0:33:0,0,0	0/0:0,0:0:33:0,0,0	0/0:0,0:0:33:0,0,0	0/0:0,0:0:33:0,0,0	0/0:0,0:0:33:0,0,0	0/0:0,0:0:33:0,0,0	0/0:0,0:0:33:0,0,0	0/0:0,0:0:33:0,0,0	0/0:0,0:0:33:0,0,0	0/0:0,0:0:33:0,0,0	0/0:0,0:0:33:0,0,0	0/0:0,0:0:33:0,0,0	0/0:0,0:0:33:0,0,0	0/0:0,0:0:33:0,0,0	0/0:0,0:0:33:0,0,0	0/0:0,0:0:33:0,0,0	0/0:0,0:0:33:0,0,0	0/0:0,0:0:33:0,0,0	0/0:0,0:0:33:0,0,0	0/0:0,0:0:33:0,0,0	0/0:0,0:0:33:0,0,0	0/0:0,0:0:33:0,0,0
PL01	16249552	SPL01_16249552	C	G	.	PASS	DP=0	GT:AD:DP:GQ:PL	0/0:0,0:0:33:0,0,0	0/0:0,0:0:33:0,0,0	0/0:0,0:0:33:0,0,0	0/0:0,0:0:33:0,0,0	0/0:0,0:0:33:0,0,0	0/0:0,0:0:33:0,0,0	0/0:0,0:0:33:0,0,0	0/0:0,0:0:33:0,0,0	0/0:0,0:0:33:0,0,0	0/0:0,0:0:33:0,0,0	0/0:0,0:0:33:0,0,0	0/0:0,0:0:33:0,0,0	0/0:0,0:0:33:0,0,0	0/0:0,0:0:33:0,0,0	0/0:0,0:0:33:0,0,0	0/0:0,0:0:33:0,0,0	0/0:0,0:0:33:0,0,0	0/0:0,0:0:33:0,0,0	0/0:0,0:0:33:0,0,0	0/0:0,0:0:33:0,0,0	0/0:0,0:0:33:0,0,0	0/0:0,0:0:33:0,0,0	0/0:0,0:0:33:0,0,0	0/0:0,0:0:33:0,0,0	0/0:0,0:0:33:0,0,0	0/0:0,0:0:33:0,0,0	0/0:0,0:0:33:0,0,0
PL01	16249665	SPL01_16249665	C	G	.	PASS	DP=0	GT:AD:DP:GQ:PL	0/0:0,0:0:33:0,0,0	0/0:0,0:0:33:0,0,0	0/0:0,0:0:33:0,0,0	0/0:0,0:0:33:0,0,0	0/0:0,0:0:33:0,0,0	0/0:0,0:0:33:0,0,0	0/0:0,0:0:33:0,0,0	0/0:0,0:0:33:0,0,0	0/0:0,0:0:33:0,0,0	0/0:0,0:0:33:0,0,0	0/0:0,0:0:33:0,0,0	0/0:0,0:0:33:0,0,0	0/0:0,0:0:33:0,0,0	0/0:0,0:0:33:0,0,0	0/0:0,0:0:33:0,0,0	0/0:0,0:0:33:0,0,0	0/0:0,0:0:33:0,0,0	0/0:0,0:0:33:0,0,0	0/0:0,0:0:33:0,0,0	0/0:0,0:0:33:0,0,0	0/0:0,0:0:33:0,0,0	0/0:0,0:0:33:0,0,0	0/0:0,0:0:33:0,0,0	0/0:0,0:0:33:0,0,0	0/0:0,0:0:33:0,0,0	0/0:0,0:0:33:0,0,0	0/0:0,0:0:33:0,0,0
PL01	16299628	SPL01_16299628	G	A	.	PASS	DP=0	GT:AD:DP:GQ:PL	0/0:0,0:0:33:0,0,0	0/0:0,0:0:33:0,0,0	0/0:0,0:0:33:0,0,0	0/0:0,0:0:33:0,0,0	0/0:0,0:0:33:0,0,0	0/0:0,0:0:33:0,0,0	0/0:0,0:0:33:0,0,0	0/0:0,0:0:33:0,0,0	0/0:0,0:0:33:0,0,0	0/0:0,0:0:33:0,0,0	0/0:0,0:0:33:0,0,0	0/0:0,0:0:33:0,0,0	0/0:0,0:0:33:0,0,0	0/0:0,0:0:33:0,0,0	0/0:0,0:0:33:0,0,0	0/0:0,0:0:33:0,0,0	0/0:0,0:0:33:0,0,0	0/0:0,0:0:33:0,0,0	0/0:0,0:0:33:0,0,0	0/0:0,0:0:33:0,0,0	0/0:0,0:0:33:0,0,0	0/0:0,0:0:33:0,0,0	0/0:0,0:0:33:0,0,0	0/0:0,0:0:33:0,0,0	0/0:0,0:0:33:0,0,0	0/0:0,0:0:33:0,0,0	0/0:0,0:0:33:0,0,0
PL01	16327020	SPL01_16327020	A	T	.	PASS	DP=0	GT:AD:DP:GQ:PL	0/0:0,0:0:33:0,0,0	0/0:0,0:0:33:0,0,0	0/0:0,0:0:33:0,0,0	0/0:0,0:0:33:0,0,0	0/0:0,0:0:33:0,0,0	0/0:0,0:0:33:0,0,0	0/0:0,0:0:33:0,0,0	1/1:0,0:0:33:0,0,0	0/0:0,0:0:33:0,0,0	0/0:0,0:0:33:0,0,0	0/0:0,0:0:33:0,0,0	1/1:0,0:0:33:0,0,0	0/0:0,0:0:33:0,0,0	0/0:0,0:0:33:0,0,0	0/1:0,0:0:33:0,0,0	0/1:0,0:0:33:0,0,0	0/1:0,0:0:33:0,0,0	1/1:0,0:0:33:0,0,0	1/1:0,0:0:33:0,0,0	0/0:0,0:0:33:0,0,0	0/0:0,0:0:33:0,0,0	1/1:0,0:0:33:0,0,0	1/1:0,0:0:33:0,0,0	0/0:0,0:0:33:0,0,0	0/0:0,0:0:33:0,0,0	0/0:0,0:0:33:0,0,0	0/0:0,0:0:33:0,0,0
PL01	16363435	SPL01_16363435	C	T	.	PASS	DP=0	GT:AD:DP:GQ:PL	0/0:0,0:0:33:0,0,0	0/0:0,0:0:33:0,0,0	0/0:0,0:0:33:0,0,0	0/0:0,0:0:33:0,0,0	./.:0,0:0	0/0:0,0:0:33:0,0,0	0/0:0,0:0:33:0,0,0	0/0:0,0:0:33:0,0,0	0/0:0,0:0:33:0,0,0	0/0:0,0:0:33:0,0,0	0/0:0,0:0:33:0,0,0	0/0:0,0:0:33:0,0,0	0/0:0,0:0:33:0,0,0	./.:0,0:0	0/0:0,0:0:33:0,0,0	0/0:0,0:0:33:0,0,0	0/0:0,0:0:33:0,0,0	./.:0,0:0	0/0:0,0:0:33:0,0,0	0/0:0,0:0:33:0,0,0	0/0:0,0:0:33:0,0,0	0/0:0,0:0:33:0,0,0	0/0:0,0:0:33:0,0,0	0/0:0,0:0:33:0,0,0	0/0:0,0:0:33:0,0,0	0/0:0,0:0:33:0,0,0	0/0:0,0:0:33:0,0,0
PL01	16386544	SPL01_16386544	A	T	.	PASS	DP=0	GT:AD:DP:GQ:PL	0/0:0,0:0:33:0,0,0	0/0:0,0:0:33:0,0,0	0/0:0,0:0:33:0,0,0	0/0:0,0:0:33:0,0,0	0/0:0,0:0:33:0,0,0	0/0:0,0:0:33:0,0,0	0/0:0,0:0:33:0,0,0	0/0:0,0:0:33:0,0,0	0/0:0,0:0:33:0,0,0	0/0:0,0:0:33:0,0,0	0/0:0,0:0:33:0,0,0	0/0:0,0:0:33:0,0,0	0/0:0,0:0:33:0,0,0	0/0:0,0:0:33:0,0,0	0/0:0,0:0:33:0,0,0	0/0:0,0:0:33:0,0,0	0/0:0,0:0:33:0,0,0	0/0:0,0:0:33:0,0,0	0/0:0,0:0:33:0,0,0	0/0:0,0:0:33:0,0,0	0/0:0,0:0:33:0,0,0	0/0:0,0:0:33:0,0,0	0/0:0,0:0:33:0,0,0	0/0:0,0:0:33:0,0,0	0/0:0,0:0:33:0,0,0	0/0:0,0:0:33:0,0,0	0/0:0,0:0:33:0,0,0
PL01	16391635	SPL01_16391635	C	T	.	PASS	DP=0	GT:AD:DP:GQ:PL	1/1:0,0:0:33:0,0,0	1/1:0,0:0:33:0,0,0	1/1:0,0:0:33:0,0,0	1/1:0,0:0:33:0,0,0	1/1:0,0:0:33:0,0,0	1/1:0,0:0:33:0,0,0	1/1:0,0:0:33:0,0,0	0/0:0,0:0:33:0,0,0	1/1:0,0:0:33:0,0,0	1/1:0,0:0:33:0,0,0	1/1:0,0:0:33:0,0,0	0/0:0,0:0:33:0,0,0	0/0:0,0:0:33:0,0,0	1/1:0,0:0:33:0,0,0	0/1:0,0:0:33:0,0,0	0/1:0,0:0:33:0,0,0	0/0:0,0:0:33:0,0,0	0/0:0,0:0:33:0,0,0	0/0:0,0:0:33:0,0,0	1/1:0,0:0:33:0,0,0	0/0:0,0:0:33:0,0,0	0/0:0,0:0:33:0,0,0	0/0:0,0:0:33:0,0,0	0/0:0,0:0:33:0,0,0	1/1:0,0:0:33:0,0,0	1/1:0,0:0:33:0,0,0	1/1:0,0:0:33:0,0,0
PL01	16392856	SPL01_16392856	G	T	.	PASS	DP=0	GT:AD:DP:GQ:PL	0/0:0,0:0:33:0,0,0	0/0:0,0:0:33:0,0,0	0/0:0,0:0:33:0,0,0	0/0:0,0:0:33:0,0,0	0/0:0,0:0:33:0,0,0	0/0:0,0:0:33:0,0,0	0/0:0,0:0:33:0,0,0	0/0:0,0:0:33:0,0,0	0/0:0,0:0:33:0,0,0	0/0:0,0:0:33:0,0,0	0/0:0,0:0:33:0,0,0	0/0:0,0:0:33:0,0,0	0/0:0,0:0:33:0,0,0	0/0:0,0:0:33:0,0,0	0/0:0,0:0:33:0,0,0	0/0:0,0:0:33:0,0,0	0/0:0,0:0:33:0,0,0	0/0:0,0:0:33:0,0,0	0/0:0,0:0:33:0,0,0	0/0:0,0:0:33:0,0,0	0/0:0,0:0:33:0,0,0	0/0:0,0:0:33:0,0,0	0/0:0,0:0:33:0,0,0	0/0:0,0:0:33:0,0,0	0/0:0,0:0:33:0,0,0	0/0:0,0:0:33:0,0,0	0/0:0,0:0:33:0,0,0
PL01	16506000	SPL01_16506000	G	T	.	PASS	DP=0	GT:AD:DP:GQ:PL	0/0:0,0:0:33:0,0,0	0/0:0,0:0:33:0,0,0	0/0:0,0:0:33:0,0,0	0/0:0,0:0:33:0,0,0	0/0:0,0:0:33:0,0,0	0/0:0,0:0:33:0,0,0	0/0:0,0:0:33:0,0,0	0/0:0,0:0:33:0,0,0	0/0:0,0:0:33:0,0,0	0/0:0,0:0:33:0,0,0	0/0:0,0:0:33:0,0,0	0/0:0,0:0:33:0,0,0	0/0:0,0:0:33:0,0,0	0/0:0,0:0:33:0,0,0	0/0:0,0:0:33:0,0,0	0/0:0,0:0:33:0,0,0	0/0:0,0:0:33:0,0,0	0/0:0,0:0:33:0,0,0	0/0:0,0:0:33:0,0,0	0/0:0,0:0:33:0,0,0	0/0:0,0:0:33:0,0,0	0/0:0,0:0:33:0,0,0	0/0:0,0:0:33:0,0,0	0/0:0,0:0:33:0,0,0	0/0:0,0:0:33:0,0,0	0/0:0,0:0:33:0,0,0	0/0:0,0:0:33:0,0,0
PL01	16756003	SPL01_16756003	A	C	.	PASS	DP=0	GT:AD:DP:GQ:PL	1/1:0,0:0:33:0,0,0	1/1:0,0:0:33:0,0,0	1/1:0,0:0:33:0,0,0	1/1:0,0:0:33:0,0,0	1/1:0,0:0:33:0,0,0	1/1:0,0:0:33:0,0,0	1/1:0,0:0:33:0,0,0	0/0:0,0:0:33:0,0,0	1/1:0,0:0:33:0,0,0	1/1:0,0:0:33:0,0,0	1/1:0,0:0:33:0,0,0	0/0:0,0:0:33:0,0,0	0/0:0,0:0:33:0,0,0	1/1:0,0:0:33:0,0,0	0/1:0,0:0:33:0,0,0	0/1:0,0:0:33:0,0,0	0/0:0,0:0:33:0,0,0	0/0:0,0:0:33:0,0,0	0/0:0,0:0:33:0,0,0	1/1:0,0:0:33:0,0,0	0/0:0,0:0:33:0,0,0	0/0:0,0:0:33:0,0,0	0/0:0,0:0:33:0,0,0	0/0:0,0:0:33:0,0,0	1/1:0,0:0:33:0,0,0	1/1:0,0:0:33:0,0,0	1/1:0,0:0:33:0,0,0
PL01	16829925	SPL01_16829925	G	T	.	PASS	DP=0	GT:AD:DP:GQ:PL	0/0:0,0:0:33:0,0,0	0/0:0,0:0:33:0,0,0	0/0:0,0:0:33:0,0,0	0/0:0,0:0:33:0,0,0	0/0:0,0:0:33:0,0,0	0/0:0,0:0:33:0,0,0	0/0:0,0:0:33:0,0,0	0/0:0,0:0:33:0,0,0	0/0:0,0:0:33:0,0,0	0/0:0,0:0:33:0,0,0	0/0:0,0:0:33:0,0,0	0/0:0,0:0:33:0,0,0	0/0:0,0:0:33:0,0,0	0/0:0,0:0:33:0,0,0	0/0:0,0:0:33:0,0,0	0/0:0,0:0:33:0,0,0	0/0:0,0:0:33:0,0,0	0/0:0,0:0:33:0,0,0	0/0:0,0:0:33:0,0,0	0/0:0,0:0:33:0,0,0	0/0:0,0:0:33:0,0,0	0/0:0,0:0:33:0,0,0	0/0:0,0:0:33:0,0,0	0/0:0,0:0:33:0,0,0	0/0:0,0:0:33:0,0,0	0/0:0,0:0:33:0,0,0	0/0:0,0:0:33:0,0,0
PL01	16844546	SPL01_16844546	C	T	.	PASS	DP=0	GT:AD:DP:GQ:PL	1/1:0,0:0:33:0,0,0	1/1:0,0:0:33:0,0,0	1/1:0,0:0:33:0,0,0	1/1:0,0:0:33:0,0,0	1/1:0,0:0:33:0,0,0	1/1:0,0:0:33:0,0,0	1/1:0,0:0:33:0,0,0	0/0:0,0:0:33:0,0,0	1/1:0,0:0:33:0,0,0	1/1:0,0:0:33:0,0,0	1/1:0,0:0:33:0,0,0	0/0:0,0:0:33:0,0,0	0/0:0,0:0:33:0,0,0	1/1:0,0:0:33:0,0,0	0/1:0,0:0:33:0,0,0	0/1:0,0:0:33:0,0,0	0/0:0,0:0:33:0,0,0	0/0:0,0:0:33:0,0,0	0/0:0,0:0:33:0,0,0	1/1:0,0:0:33:0,0,0	0/0:0,0:0:33:0,0,0	0/0:0,0:0:33:0,0,0	0/0:0,0:0:33:0,0,0	0/0:0,0:0:33:0,0,0	1/1:0,0:0:33:0,0,0	1/1:0,0:0:33:0,0,0	1/1:0,0:0:33:0,0,0
PL01	17041169	SPL01_17041169	G	A	.	PASS	DP=0	GT:AD:DP:GQ:PL	1/1:0,0:0:33:0,0,0	1/1:0,0:0:33:0,0,0	1/1:0,0:0:33:0,0,0	1/1:0,0:0:33:0,0,0	1/1:0,0:0:33:0,0,0	1/1:0,0:0:33:0,0,0	1/1:0,0:0:33:0,0,0	0/0:0,0:0:33:0,0,0	1/1:0,0:0:33:0,0,0	1/1:0,0:0:33:0,0,0	1/1:0,0:0:33:0,0,0	0/0:0,0:0:33:0,0,0	0/0:0,0:0:33:0,0,0	1/1:0,0:0:33:0,0,0	1/0:0,0:0:33:0,0,0	1/0:0,0:0:33:0,0,0	0/0:0,0:0:33:0,0,0	0/0:0,0:0:33:0,0,0	0/0:0,0:0:33:0,0,0	1/1:0,0:0:33:0,0,0	0/0:0,0:0:33:0,0,0	0/0:0,0:0:33:0,0,0	0/0:0,0:0:33:0,0,0	0/0:0,0:0:33:0,0,0	1/1:0,0:0:33:0,0,0	1/1:0,0:0:33:0,0,0	1/1:0,0:0:33:0,0,0
PL01	17112609	SPL01_17112609	A	G	.	PASS	DP=0	GT:AD:DP:GQ:PL	0/0:0,0:0:33:0,0,0	0/0:0,0:0:33:0,0,0	0/0:0,0:0:33:0,0,0	0/0:0,0:0:33:0,0,0	0/0:0,0:0:33:0,0,0	0/0:0,0:0:33:0,0,0	0/0:0,0:0:33:0,0,0	1/1:0,0:0:33:0,0,0	0/0:0,0:0:33:0,0,0	0/0:0,0:0:33:0,0,0	0/0:0,0:0:33:0,0,0	1/1:0,0:0:33:0,0,0	0/0:0,0:0:33:0,0,0	0/0:0,0:0:33:0,0,0	0/1:0,0:0:33:0,0,0	0/1:0,0:0:33:0,0,0	0/0:0,0:0:33:0,0,0	1/1:0,0:0:33:0,0,0	1/1:0,0:0:33:0,0,0	0/0:0,0:0:33:0,0,0	0/0:0,0:0:33:0,0,0	1/1:0,0:0:33:0,0,0	1/1:0,0:0:33:0,0,0	0/0:0,0:0:33:0,0,0	0/0:0,0:0:33:0,0,0	0/0:0,0:0:33:0,0,0	0/0:0,0:0:33:0,0,0
PL01	17114657	SPL01_17114657	G	A	.	PASS	DP=0	GT:AD:DP:GQ:PL	0/0:0,0:0:33:0,0,0	0/0:0,0:0:33:0,0,0	0/0:0,0:0:33:0,0,0	0/0:0,0:0:33:0,0,0	0/0:0,0:0:33:0,0,0	0/0:0,0:0:33:0,0,0	0/0:0,0:0:33:0,0,0	0/0:0,0:0:33:0,0,0	0/0:0,0:0:33:0,0,0	0/0:0,0:0:33:0,0,0	0/0:0,0:0:33:0,0,0	0/0:0,0:0:33:0,0,0	1/1:0,0:0:33:0,0,0	0/0:0,0:0:33:0,0,0	0/0:0,0:0:33:0,0,0	0/0:0,0:0:33:0,0,0	1/1:0,0:0:33:0,0,0	0/0:0,0:0:33:0,0,0	0/0:0,0:0:33:0,0,0	0/0:0,0:0:33:0,0,0	1/1:0,0:0:33:0,0,0	0/0:0,0:0:33:0,0,0	0/0:0,0:0:33:0,0,0	1/1:0,0:0:33:0,0,0	0/0:0,0:0:33:0,0,0	0/0:0,0:0:33:0,0,0	0/0:0,0:0:33:0,0,0
PL01	17114668	SPL01_17114668	T	C	.	PASS	DP=0	GT:AD:DP:GQ:PL	0/0:0,0:0:33:0,0,0	0/0:0,0:0:33:0,0,0	0/0:0,0:0:33:0,0,0	0/0:0,0:0:33:0,0,0	0/0:0,0:0:33:0,0,0	0/0:0,0:0:33:0,0,0	0/0:0,0:0:33:0,0,0	0/0:0,0:0:33:0,0,0	0/0:0,0:0:33:0,0,0	0/0:0,0:0:33:0,0,0	0/0:0,0:0:33:0,0,0	0/0:0,0:0:33:0,0,0	0/0:0,0:0:33:0,0,0	0/0:0,0:0:33:0,0,0	0/0:0,0:0:33:0,0,0	0/0:0,0:0:33:0,0,0	0/0:0,0:0:33:0,0,0	0/0:0,0:0:33:0,0,0	0/0:0,0:0:33:0,0,0	0/0:0,0:0:33:0,0,0	0/0:0,0:0:33:0,0,0	0/0:0,0:0:33:0,0,0	0/0:0,0:0:33:0,0,0	0/0:0,0:0:33:0,0,0	0/0:0,0:0:33:0,0,0	0/0:0,0:0:33:0,0,0	0/0:0,0:0:33:0,0,0
PL01	17131023	SPL01_17131023	G	A	.	PASS	DP=0	GT:AD:DP:GQ:PL	0/0:0,0:0:33:0,0,0	0/0:0,0:0:33:0,0,0	1/0:0,0:0:33:0,0,0	1/1:0,0:0:33:0,0,0	1/0:0,0:0:33:0,0,0	0/0:0,0:0:33:0,0,0	0/0:0,0:0:33:0,0,0	0/0:0,0:0:33:0,0,0	0/0:0,0:0:33:0,0,0	0/0:0,0:0:33:0,0,0	0/0:0,0:0:33:0,0,0	0/0:0,0:0:33:0,0,0	0/0:0,0:0:33:0,0,0	0/0:0,0:0:33:0,0,0	0/0:0,0:0:33:0,0,0	0/0:0,0:0:33:0,0,0	0/0:0,0:0:33:0,0,0	0/0:0,0:0:33:0,0,0	0/0:0,0:0:33:0,0,0	0/0:0,0:0:33:0,0,0	0/0:0,0:0:33:0,0,0	0/0:0,0:0:33:0,0,0	0/0:0,0:0:33:0,0,0	0/0:0,0:0:33:0,0,0	0/0:0,0:0:33:0,0,0	1/0:0,0:0:33:0,0,0	1/0:0,0:0:33:0,0,0
PL01	17456203	SPL01_17456203	G	T	.	PASS	DP=0	GT:AD:DP:GQ:PL	1/1:0,0:0:33:0,0,0	1/1:0,0:0:33:0,0,0	1/1:0,0:0:33:0,0,0	1/1:0,0:0:33:0,0,0	1/1:0,0:0:33:0,0,0	1/1:0,0:0:33:0,0,0	1/1:0,0:0:33:0,0,0	0/0:0,0:0:33:0,0,0	1/1:0,0:0:33:0,0,0	1/1:0,0:0:33:0,0,0	1/1:0,0:0:33:0,0,0	0/0:0,0:0:33:0,0,0	0/0:0,0:0:33:0,0,0	./.:0,0:0	0/1:0,0:0:33:0,0,0	0/1:0,0:0:33:0,0,0	0/0:0,0:0:33:0,0,0	0/0:0,0:0:33:0,0,0	0/0:0,0:0:33:0,0,0	1/1:0,0:0:33:0,0,0	0/0:0,0:0:33:0,0,0	0/0:0,0:0:33:0,0,0	./.:0,0:0	0/0:0,0:0:33:0,0,0	1/1:0,0:0:33:0,0,0	1/1:0,0:0:33:0,0,0	1/1:0,0:0:33:0,0,0
PL01	17563749	SPL01_17563749	G	A	.	PASS	DP=0	GT:AD:DP:GQ:PL	0/0:0,0:0:33:0,0,0	0/0:0,0:0:33:0,0,0	0/0:0,0:0:33:0,0,0	0/0:0,0:0:33:0,0,0	0/0:0,0:0:33:0,0,0	0/0:0,0:0:33:0,0,0	0/0:0,0:0:33:0,0,0	1/1:0,0:0:33:0,0,0	0/0:0,0:0:33:0,0,0	0/0:0,0:0:33:0,0,0	0/0:0,0:0:33:0,0,0	1/1:0,0:0:33:0,0,0	0/0:0,0:0:33:0,0,0	0/0:0,0:0:33:0,0,0	1/0:0,0:0:33:0,0,0	1/0:0,0:0:33:0,0,0	0/0:0,0:0:33:0,0,0	1/1:0,0:0:33:0,0,0	1/1:0,0:0:33:0,0,0	0/0:0,0:0:33:0,0,0	0/0:0,0:0:33:0,0,0	1/1:0,0:0:33:0,0,0	./.:0,0:0	0/0:0,0:0:33:0,0,0	0/0:0,0:0:33:0,0,0	0/0:0,0:0:33:0,0,0	0/0:0,0:0:33:0,0,0
PL01	17563770	SPL01_17563770	T	A	.	PASS	DP=0	GT:AD:DP:GQ:PL	1/1:0,0:0:33:0,0,0	1/1:0,0:0:33:0,0,0	1/1:0,0:0:33:0,0,0	1/1:0,0:0:33:0,0,0	1/1:0,0:0:33:0,0,0	1/1:0,0:0:33:0,0,0	1/1:0,0:0:33:0,0,0	0/0:0,0:0:33:0,0,0	1/1:0,0:0:33:0,0,0	1/1:0,0:0:33:0,0,0	1/1:0,0:0:33:0,0,0	0/0:0,0:0:33:0,0,0	0/0:0,0:0:33:0,0,0	1/1:0,0:0:33:0,0,0	1/0:0,0:0:33:0,0,0	1/0:0,0:0:33:0,0,0	0/0:0,0:0:33:0,0,0	0/0:0,0:0:33:0,0,0	0/0:0,0:0:33:0,0,0	1/1:0,0:0:33:0,0,0	0/0:0,0:0:33:0,0,0	0/0:0,0:0:33:0,0,0	0/0:0,0:0:33:0,0,0	0/0:0,0:0:33:0,0,0	1/1:0,0:0:33:0,0,0	1/1:0,0:0:33:0,0,0	1/1:0,0:0:33:0,0,0
PL01	17565054	SPL01_17565054	G	A	.	PASS	DP=0	GT:AD:DP:GQ:PL	0/0:0,0:0:33:0,0,0	0/0:0,0:0:33:0,0,0	0/0:0,0:0:33:0,0,0	0/0:0,0:0:33:0,0,0	0/0:0,0:0:33:0,0,0	0/0:0,0:0:33:0,0,0	0/0:0,0:0:33:0,0,0	0/0:0,0:0:33:0,0,0	0/0:0,0:0:33:0,0,0	0/0:0,0:0:33:0,0,0	0/0:0,0:0:33:0,0,0	0/0:0,0:0:33:0,0,0	./.:0,0:0	0/0:0,0:0:33:0,0,0	0/0:0,0:0:33:0,0,0	0/0:0,0:0:33:0,0,0	0/0:0,0:0:33:0,0,0	0/0:0,0:0:33:0,0,0	0/0:0,0:0:33:0,0,0	0/0:0,0:0:33:0,0,0	0/0:0,0:0:33:0,0,0	0/0:0,0:0:33:0,0,0	./.:0,0:0	0/0:0,0:0:33:0,0,0	0/0:0,0:0:33:0,0,0	0/0:0,0:0:33:0,0,0	0/0:0,0:0:33:0,0,0
PL01	24503253	SPL01_24503253	G	A	.	PASS	DP=0	GT:AD:DP:GQ:PL	1/1:0,0:0:33:0,0,0	1/1:0,0:0:33:0,0,0	1/1:0,0:0:33:0,0,0	1/1:0,0:0:33:0,0,0	1/1:0,0:0:33:0,0,0	1/1:0,0:0:33:0,0,0	1/1:0,0:0:33:0,0,0	0/0:0,0:0:33:0,0,0	1/1:0,0:0:33:0,0,0	1/1:0,0:0:33:0,0,0	1/1:0,0:0:33:0,0,0	0/0:0,0:0:33:0,0,0	0/0:0,0:0:33:0,0,0	1/1:0,0:0:33:0,0,0	./.:0,0:0	1/0:0,0:0:33:0,0,0	0/0:0,0:0:33:0,0,0	0/0:0,0:0:33:0,0,0	0/0:0,0:0:33:0,0,0	1/1:0,0:0:33:0,0,0	0/0:0,0:0:33:0,0,0	0/0:0,0:0:33:0,0,0	0/0:0,0:0:33:0,0,0	0/0:0,0:0:33:0,0,0	1/1:0,0:0:33:0,0,0	1/1:0,0:0:33:0,0,0	1/1:0,0:0:33:0,0,0
PL01	24503426	SPL01_24503426	C	T	.	PASS	DP=0	GT:AD:DP:GQ:PL	0/0:0,0:0:33:0,0,0	0/0:0,0:0:33:0,0,0	0/0:0,0:0:33:0,0,0	0/0:0,0:0:33:0,0,0	0/0:0,0:0:33:0,0,0	0/0:0,0:0:33:0,0,0	0/0:0,0:0:33:0,0,0	0/0:0,0:0:33:0,0,0	0/0:0,0:0:33:0,0,0	0/0:0,0:0:33:0,0,0	0/0:0,0:0:33:0,0,0	0/0:0,0:0:33:0,0,0	0/0:0,0:0:33:0,0,0	0/0:0,0:0:33:0,0,0	0/0:0,0:0:33:0,0,0	0/0:0,0:0:33:0,0,0	0/0:0,0:0:33:0,0,0	0/0:0,0:0:33:0,0,0	0/0:0,0:0:33:0,0,0	0/0:0,0:0:33:0,0,0	0/0:0,0:0:33:0,0,0	0/0:0,0:0:33:0,0,0	0/0:0,0:0:33:0,0,0	0/0:0,0:0:33:0,0,0	0/0:0,0:0:33:0,0,0	0/0:0,0:0:33:0,0,0	0/0:0,0:0:33:0,0,0
PL01	24653748	SPL01_24653748	G	T	.	PASS	DP=0	GT:AD:DP:GQ:PL	0/0:0,0:0:33:0,0,0	0/0:0,0:0:33:0,0,0	0/0:0,0:0:33:0,0,0	0/0:0,0:0:33:0,0,0	0/0:0,0:0:33:0,0,0	0/0:0,0:0:33:0,0,0	0/0:0,0:0:33:0,0,0	1/1:0,0:0:33:0,0,0	0/0:0,0:0:33:0,0,0	0/0:0,0:0:33:0,0,0	0/0:0,0:0:33:0,0,0	1/1:0,0:0:33:0,0,0	0/0:0,0:0:33:0,0,0	0/0:0,0:0:33:0,0,0	0/1:0,0:0:33:0,0,0	0/1:0,0:0:33:0,0,0	0/0:0,0:0:33:0,0,0	1/1:0,0:0:33:0,0,0	1/1:0,0:0:33:0,0,0	0/0:0,0:0:33:0,0,0	0/0:0,0:0:33:0,0,0	1/1:0,0:0:33:0,0,0	1/1:0,0:0:33:0,0,0	0/0:0,0:0:33:0,0,0	0/0:0,0:0:33:0,0,0	0/0:0,0:0:33:0,0,0	0/0:0,0:0:33:0,0,0
PL01	26338422	SPL01_26338422	T	C	.	PASS	DP=0	GT:AD:DP:GQ:PL	1/1:0,0:0:33:0,0,0	./.:0,0:0	1/1:0,0:0:33:0,0,0	1/1:0,0:0:33:0,0,0	1/1:0,0:0:33:0,0,0	1/1:0,0:0:33:0,0,0	1/1:0,0:0:33:0,0,0	0/0:0,0:0:33:0,0,0	1/1:0,0:0:33:0,0,0	./.:0,0:0	./.:0,0:0	0/0:0,0:0:33:0,0,0	0/0:0,0:0:33:0,0,0	1/1:0,0:0:33:0,0,0	./.:0,0:0	1/0:0,0:0:33:0,0,0	0/0:0,0:0:33:0,0,0	0/0:0,0:0:33:0,0,0	0/0:0,0:0:33:0,0,0	1/1:0,0:0:33:0,0,0	0/0:0,0:0:33:0,0,0	0/0:0,0:0:33:0,0,0	0/0:0,0:0:33:0,0,0	0/0:0,0:0:33:0,0,0	1/1:0,0:0:33:0,0,0	1/1:0,0:0:33:0,0,0	1/1:0,0:0:33:0,0,0
PL01	26690773	SPL01_26690773	T	G	.	PASS	DP=0	GT:AD:DP:GQ:PL	0/0:0,0:0:33:0,0,0	0/0:0,0:0:33:0,0,0	0/0:0,0:0:33:0,0,0	0/0:0,0:0:33:0,0,0	0/0:0,0:0:33:0,0,0	0/0:0,0:0:33:0,0,0	0/0:0,0:0:33:0,0,0	0/0:0,0:0:33:0,0,0	0/0:0,0:0:33:0,0,0	0/0:0,0:0:33:0,0,0	0/0:0,0:0:33:0,0,0	0/0:0,0:0:33:0,0,0	0/0:0,0:0:33:0,0,0	0/0:0,0:0:33:0,0,0	0/0:0,0:0:33:0,0,0	0/0:0,0:0:33:0,0,0	1/0:0,0:0:33:0,0,0	0/0:0,0:0:33:0,0,0	0/0:0,0:0:33:0,0,0	0/0:0,0:0:33:0,0,0	0/0:0,0:0:33:0,0,0	0/0:0,0:0:33:0,0,0	0/0:0,0:0:33:0,0,0	1/1:0,0:0:33:0,0,0	0/0:0,0:0:33:0,0,0	0/0:0,0:0:33:0,0,0	0/0:0,0:0:33:0,0,0
PL01	26694859	SPL01_26694859	T	C	.	PASS	DP=0	GT:AD:DP:GQ:PL	1/1:0,0:0:33:0,0,0	1/1:0,0:0:33:0,0,0	1/1:0,0:0:33:0,0,0	1/1:0,0:0:33:0,0,0	1/1:0,0:0:33:0,0,0	1/1:0,0:0:33:0,0,0	1/1:0,0:0:33:0,0,0	0/0:0,0:0:33:0,0,0	1/1:0,0:0:33:0,0,0	1/1:0,0:0:33:0,0,0	1/1:0,0:0:33:0,0,0	0/0:0,0:0:33:0,0,0	0/0:0,0:0:33:0,0,0	1/1:0,0:0:33:0,0,0	1/0:0,0:0:33:0,0,0	1/0:0,0:0:33:0,0,0	0/0:0,0:0:33:0,0,0	0/0:0,0:0:33:0,0,0	0/0:0,0:0:33:0,0,0	1/1:0,0:0:33:0,0,0	0/0:0,0:0:33:0,0,0	0/0:0,0:0:33:0,0,0	0/0:0,0:0:33:0,0,0	0/0:0,0:0:33:0,0,0	1/1:0,0:0:33:0,0,0	1/1:0,0:0:33:0,0,0	1/1:0,0:0:33:0,0,0
PL01	26695634	SPL01_26695634	T	A	.	PASS	DP=0	GT:AD:DP:GQ:PL	1/1:0,0:0:33:0,0,0	1/1:0,0:0:33:0,0,0	1/0:0,0:0:33:0,0,0	0/0:0,0:0:33:0,0,0	1/0:0,0:0:33:0,0,0	1/1:0,0:0:33:0,0,0	1/1:0,0:0:33:0,0,0	./.:0,0:0	1/1:0,0:0:33:0,0,0	1/1:0,0:0:33:0,0,0	1/1:0,0:0:33:0,0,0	0/0:0,0:0:33:0,0,0	./.:0,0:0	1/1:0,0:0:33:0,0,0	1/0:0,0:0:33:0,0,0	1/0:0,0:0:33:0,0,0	0/0:0,0:0:33:0,0,0	0/0:0,0:0:33:0,0,0	0/0:0,0:0:33:0,0,0	1/1:0,0:0:33:0,0,0	0/0:0,0:0:33:0,0,0	0/0:0,0:0:33:0,0,0	./.:0,0:0	0/0:0,0:0:33:0,0,0	1/1:0,0:0:33:0,0,0	1/0:0,0:0:33:0,0,0	1/0:0,0:0:33:0,0,0
PL01	26835978	SPL01_26835978	C	A	.	PASS	DP=0	GT:AD:DP:GQ:PL	1/1:0,0:0:33:0,0,0	1/1:0,0:0:33:0,0,0	1/1:0,0:0:33:0,0,0	1/1:0,0:0:33:0,0,0	1/1:0,0:0:33:0,0,0	1/1:0,0:0:33:0,0,0	1/1:0,0:0:33:0,0,0	0/0:0,0:0:33:0,0,0	1/1:0,0:0:33:0,0,0	1/1:0,0:0:33:0,0,0	1/1:0,0:0:33:0,0,0	0/0:0,0:0:33:0,0,0	0/0:0,0:0:33:0,0,0	1/1:0,0:0:33:0,0,0	1/0:0,0:0:33:0,0,0	1/0:0,0:0:33:0,0,0	0/0:0,0:0:33:0,0,0	0/0:0,0:0:33:0,0,0	0/0:0,0:0:33:0,0,0	1/1:0,0:0:33:0,0,0	0/0:0,0:0:33:0,0,0	0/0:0,0:0:33:0,0,0	0/0:0,0:0:33:0,0,0	0/0:0,0:0:33:0,0,0	1/1:0,0:0:33:0,0,0	1/1:0,0:0:33:0,0,0	1/1:0,0:0:33:0,0,0
PL01	26861401	SPL01_26861401	G	C	.	PASS	DP=0	GT:AD:DP:GQ:PL	1/1:0,0:0:33:0,0,0	1/1:0,0:0:33:0,0,0	1/1:0,0:0:33:0,0,0	1/1:0,0:0:33:0,0,0	1/1:0,0:0:33:0,0,0	1/1:0,0:0:33:0,0,0	1/1:0,0:0:33:0,0,0	0/0:0,0:0:33:0,0,0	1/1:0,0:0:33:0,0,0	1/1:0,0:0:33:0,0,0	1/1:0,0:0:33:0,0,0	0/0:0,0:0:33:0,0,0	0/0:0,0:0:33:0,0,0	1/1:0,0:0:33:0,0,0	0/1:0,0:0:33:0,0,0	0/1:0,0:0:33:0,0,0	0/0:0,0:0:33:0,0,0	0/0:0,0:0:33:0,0,0	0/0:0,0:0:33:0,0,0	1/1:0,0:0:33:0,0,0	0/0:0,0:0:33:0,0,0	0/0:0,0:0:33:0,0,0	0/0:0,0:0:33:0,0,0	0/0:0,0:0:33:0,0,0	1/1:0,0:0:33:0,0,0	1/1:0,0:0:33:0,0,0	1/1:0,0:0:33:0,0,0
PL01	26861411	SPL01_26861411	C	T	.	PASS	DP=0	GT:AD:DP:GQ:PL	0/0:0,0:0:33:0,0,0	0/0:0,0:0:33:0,0,0	0/0:0,0:0:33:0,0,0	0/0:0,0:0:33:0,0,0	0/0:0,0:0:33:0,0,0	0/0:0,0:0:33:0,0,0	0/0:0,0:0:33:0,0,0	0/0:0,0:0:33:0,0,0	0/0:0,0:0:33:0,0,0	0/0:0,0:0:33:0,0,0	0/0:0,0:0:33:0,0,0	0/0:0,0:0:33:0,0,0	0/0:0,0:0:33:0,0,0	0/0:0,0:0:33:0,0,0	0/0:0,0:0:33:0,0,0	0/0:0,0:0:33:0,0,0	0/0:0,0:0:33:0,0,0	0/0:0,0:0:33:0,0,0	0/0:0,0:0:33:0,0,0	0/0:0,0:0:33:0,0,0	0/0:0,0:0:33:0,0,0	0/0:0,0:0:33:0,0,0	0/0:0,0:0:33:0,0,0	0/0:0,0:0:33:0,0,0	0/0:0,0:0:33:0,0,0	0/0:0,0:0:33:0,0,0	0/0:0,0:0:33:0,0,0
PL01	26861453	SPL01_26861453	G	A	.	PASS	DP=0	GT:AD:DP:GQ:PL	0/0:0,0:0:33:0,0,0	0/0:0,0:0:33:0,0,0	0/0:0,0:0:33:0,0,0	0/0:0,0:0:33:0,0,0	0/0:0,0:0:33:0,0,0	0/0:0,0:0:33:0,0,0	0/0:0,0:0:33:0,0,0	1/1:0,0:0:33:0,0,0	0/0:0,0:0:33:0,0,0	0/0:0,0:0:33:0,0,0	0/0:0,0:0:33:0,0,0	1/1:0,0:0:33:0,0,0	0/0:0,0:0:33:0,0,0	0/0:0,0:0:33:0,0,0	1/0:0,0:0:33:0,0,0	1/0:0,0:0:33:0,0,0	0/0:0,0:0:33:0,0,0	1/1:0,0:0:33:0,0,0	1/1:0,0:0:33:0,0,0	0/0:0,0:0:33:0,0,0	0/0:0,0:0:33:0,0,0	1/1:0,0:0:33:0,0,0	1/1:0,0:0:33:0,0,0	0/0:0,0:0:33:0,0,0	0/0:0,0:0:33:0,0,0	0/0:0,0:0:33:0,0,0	0/0:0,0:0:33:0,0,0
PL01	26968024	SPL01_26968024	A	T	.	PASS	DP=0	GT:AD:DP:GQ:PL	0/0:0,0:0:33:0,0,0	0/0:0,0:0:33:0,0,0	0/0:0,0:0:33:0,0,0	0/0:0,0:0:33:0,0,0	0/0:0,0:0:33:0,0,0	0/0:0,0:0:33:0,0,0	0/0:0,0:0:33:0,0,0	1/1:0,0:0:33:0,0,0	0/0:0,0:0:33:0,0,0	0/0:0,0:0:33:0,0,0	0/0:0,0:0:33:0,0,0	1/1:0,0:0:33:0,0,0	1/1:0,0:0:33:0,0,0	0/0:0,0:0:33:0,0,0	0/1:0,0:0:33:0,0,0	0/1:0,0:0:33:0,0,0	1/1:0,0:0:33:0,0,0	1/1:0,0:0:33:0,0,0	1/1:0,0:0:33:0,0,0	0/0:0,0:0:33:0,0,0	1/1:0,0:0:33:0,0,0	1/1:0,0:0:33:0,0,0	1/1:0,0:0:33:0,0,0	1/1:0,0:0:33:0,0,0	0/0:0,0:0:33:0,0,0	0/0:0,0:0:33:0,0,0	0/0:0,0:0:33:0,0,0
PL01	26991844	SPL01_26991844	C	T	.	PASS	DP=0	GT:AD:DP:GQ:PL	0/0:0,0:0:33:0,0,0	0/0:0,0:0:33:0,0,0	0/0:0,0:0:33:0,0,0	0/0:0,0:0:33:0,0,0	0/0:0,0:0:33:0,0,0	0/0:0,0:0:33:0,0,0	0/0:0,0:0:33:0,0,0	0/0:0,0:0:33:0,0,0	0/0:0,0:0:33:0,0,0	0/0:0,0:0:33:0,0,0	0/0:0,0:0:33:0,0,0	0/0:0,0:0:33:0,0,0	0/0:0,0:0:33:0,0,0	0/0:0,0:0:33:0,0,0	0/0:0,0:0:33:0,0,0	0/0:0,0:0:33:0,0,0	0/0:0,0:0:33:0,0,0	0/0:0,0:0:33:0,0,0	0/0:0,0:0:33:0,0,0	0/0:0,0:0:33:0,0,0	0/0:0,0:0:33:0,0,0	0/0:0,0:0:33:0,0,0	0/0:0,0:0:33:0,0,0	0/0:0,0:0:33:0,0,0	0/0:0,0:0:33:0,0,0	0/0:0,0:0:33:0,0,0	0/0:0,0:0:33:0,0,0
PL01	27063049	SPL01_27063049	G	A	.	PASS	DP=0	GT:AD:DP:GQ:PL	0/0:0,0:0:33:0,0,0	0/0:0,0:0:33:0,0,0	0/0:0,0:0:33:0,0,0	0/0:0,0:0:33:0,0,0	0/0:0,0:0:33:0,0,0	0/0:0,0:0:33:0,0,0	0/0:0,0:0:33:0,0,0	0/0:0,0:0:33:0,0,0	0/0:0,0:0:33:0,0,0	0/0:0,0:0:33:0,0,0	0/0:0,0:0:33:0,0,0	0/0:0,0:0:33:0,0,0	0/0:0,0:0:33:0,0,0	0/0:0,0:0:33:0,0,0	0/0:0,0:0:33:0,0,0	0/0:0,0:0:33:0,0,0	0/0:0,0:0:33:0,0,0	0/0:0,0:0:33:0,0,0	0/0:0,0:0:33:0,0,0	0/0:0,0:0:33:0,0,0	0/0:0,0:0:33:0,0,0	0/0:0,0:0:33:0,0,0	0/0:0,0:0:33:0,0,0	0/0:0,0:0:33:0,0,0	0/0:0,0:0:33:0,0,0	0/0:0,0:0:33:0,0,0	0/0:0,0:0:33:0,0,0
PL01	27063179	SPL01_27063179	G	A	.	PASS	DP=0	GT:AD:DP:GQ:PL	1/1:0,0:0:33:0,0,0	1/1:0,0:0:33:0,0,0	1/1:0,0:0:33:0,0,0	1/1:0,0:0:33:0,0,0	1/1:0,0:0:33:0,0,0	1/1:0,0:0:33:0,0,0	1/1:0,0:0:33:0,0,0	0/0:0,0:0:33:0,0,0	1/1:0,0:0:33:0,0,0	1/1:0,0:0:33:0,0,0	1/1:0,0:0:33:0,0,0	0/0:0,0:0:33:0,0,0	0/0:0,0:0:33:0,0,0	1/1:0,0:0:33:0,0,0	1/0:0,0:0:33:0,0,0	1/0:0,0:0:33:0,0,0	0/0:0,0:0:33:0,0,0	0/0:0,0:0:33:0,0,0	0/0:0,0:0:33:0,0,0	1/1:0,0:0:33:0,0,0	0/0:0,0:0:33:0,0,0	0/0:0,0:0:33:0,0,0	0/0:0,0:0:33:0,0,0	0/0:0,0:0:33:0,0,0	1/1:0,0:0:33:0,0,0	1/1:0,0:0:33:0,0,0	1/1:0,0:0:33:0,0,0
PL01	27063649	SPL01_27063649	C	T	.	PASS	DP=0	GT:AD:DP:GQ:PL	1/1:0,0:0:33:0,0,0	1/1:0,0:0:33:0,0,0	1/1:0,0:0:33:0,0,0	1/1:0,0:0:33:0,0,0	1/1:0,0:0:33:0,0,0	1/1:0,0:0:33:0,0,0	1/1:0,0:0:33:0,0,0	0/0:0,0:0:33:0,0,0	1/1:0,0:0:33:0,0,0	1/1:0,0:0:33:0,0,0	1/1:0,0:0:33:0,0,0	0/0:0,0:0:33:0,0,0	0/0:0,0:0:33:0,0,0	1/1:0,0:0:33:0,0,0	0/1:0,0:0:33:0,0,0	0/1:0,0:0:33:0,0,0	0/0:0,0:0:33:0,0,0	0/0:0,0:0:33:0,0,0	0/0:0,0:0:33:0,0,0	1/1:0,0:0:33:0,0,0	0/0:0,0:0:33:0,0,0	0/0:0,0:0:33:0,0,0	0/0:0,0:0:33:0,0,0	0/0:0,0:0:33:0,0,0	1/1:0,0:0:33:0,0,0	1/1:0,0:0:33:0,0,0	1/1:0,0:0:33:0,0,0
PL01	27065003	SPL01_27065003	C	A	.	PASS	DP=0	GT:AD:DP:GQ:PL	1/1:0,0:0:33:0,0,0	1/1:0,0:0:33:0,0,0	./.:0,0:0	./.:0,0:0	1/1:0,0:0:33:0,0,0	1/1:0,0:0:33:0,0,0	1/1:0,0:0:33:0,0,0	0/0:0,0:0:33:0,0,0	1/1:0,0:0:33:0,0,0	1/1:0,0:0:33:0,0,0	1/1:0,0:0:33:0,0,0	0/0:0,0:0:33:0,0,0	0/0:0,0:0:33:0,0,0	1/1:0,0:0:33:0,0,0	1/0:0,0:0:33:0,0,0	1/0:0,0:0:33:0,0,0	0/0:0,0:0:33:0,0,0	0/0:0,0:0:33:0,0,0	0/0:0,0:0:33:0,0,0	1/1:0,0:0:33:0,0,0	0/0:0,0:0:33:0,0,0	0/0:0,0:0:33:0,0,0	0/0:0,0:0:33:0,0,0	0/0:0,0:0:33:0,0,0	1/1:0,0:0:33:0,0,0	1/1:0,0:0:33:0,0,0	1/1:0,0:0:33:0,0,0
PL01	27065554	SPL01_27065554	C	A	.	PASS	DP=0	GT:AD:DP:GQ:PL	1/1:0,0:0:33:0,0,0	1/1:0,0:0:33:0,0,0	1/0:0,0:0:33:0,0,0	0/0:0,0:0:33:0,0,0	1/0:0,0:0:33:0,0,0	1/1:0,0:0:33:0,0,0	1/1:0,0:0:33:0,0,0	0/0:0,0:0:33:0,0,0	1/1:0,0:0:33:0,0,0	1/1:0,0:0:33:0,0,0	1/1:0,0:0:33:0,0,0	0/0:0,0:0:33:0,0,0	0/0:0,0:0:33:0,0,0	1/1:0,0:0:33:0,0,0	1/0:0,0:0:33:0,0,0	1/0:0,0:0:33:0,0,0	0/0:0,0:0:33:0,0,0	0/0:0,0:0:33:0,0,0	0/0:0,0:0:33:0,0,0	1/1:0,0:0:33:0,0,0	0/0:0,0:0:33:0,0,0	0/0:0,0:0:33:0,0,0	0/0:0,0:0:33:0,0,0	0/0:0,0:0:33:0,0,0	1/1:0,0:0:33:0,0,0	1/0:0,0:0:33:0,0,0	1/0:0,0:0:33:0,0,0
PL01	27262236	SPL01_27262236	C	A	.	PASS	DP=0	GT:AD:DP:GQ:PL	0/0:0,0:0:33:0,0,0	0/0:0,0:0:33:0,0,0	0/0:0,0:0:33:0,0,0	0/0:0,0:0:33:0,0,0	0/0:0,0:0:33:0,0,0	0/0:0,0:0:33:0,0,0	0/0:0,0:0:33:0,0,0	1/1:0,0:0:33:0,0,0	0/0:0,0:0:33:0,0,0	0/0:0,0:0:33:0,0,0	0/0:0,0:0:33:0,0,0	1/1:0,0:0:33:0,0,0	1/1:0,0:0:33:0,0,0	0/0:0,0:0:33:0,0,0	./.:0,0:0	1/0:0,0:0:33:0,0,0	1/1:0,0:0:33:0,0,0	1/1:0,0:0:33:0,0,0	1/1:0,0:0:33:0,0,0	0/0:0,0:0:33:0,0,0	1/1:0,0:0:33:0,0,0	1/1:0,0:0:33:0,0,0	1/1:0,0:0:33:0,0,0	1/1:0,0:0:33:0,0,0	0/0:0,0:0:33:0,0,0	0/0:0,0:0:33:0,0,0	0/0:0,0:0:33:0,0,0
PL01	27264504	SPL01_27264504	A	C	.	PASS	DP=0	GT:AD:DP:GQ:PL	1/1:0,0:0:33:0,0,0	1/1:0,0:0:33:0,0,0	0/1:0,0:0:33:0,0,0	0/0:0,0:0:33:0,0,0	0/0:0,0:0:33:0,0,0	0/1:0,0:0:33:0,0,0	0/0:0,0:0:33:0,0,0	0/0:0,0:0:33:0,0,0	1/1:0,0:0:33:0,0,0	0/1:0,0:0:33:0,0,0	1/1:0,0:0:33:0,0,0	0/0:0,0:0:33:0,0,0	0/0:0,0:0:33:0,0,0	1/1:0,0:0:33:0,0,0	0/1:0,0:0:33:0,0,0	0/1:0,0:0:33:0,0,0	0/0:0,0:0:33:0,0,0	0/0:0,0:0:33:0,0,0	0/0:0,0:0:33:0,0,0	1/1:0,0:0:33:0,0,0	0/0:0,0:0:33:0,0,0	0/0:0,0:0:33:0,0,0	0/0:0,0:0:33:0,0,0	0/0:0,0:0:33:0,0,0	1/1:0,0:0:33:0,0,0	0/1:0,0:0:33:0,0,0	0/1:0,0:0:33:0,0,0
PL01	27343142	SPL01_27343142	A	G	.	PASS	DP=0	GT:AD:DP:GQ:PL	1/1:0,0:0:33:0,0,0	1/1:0,0:0:33:0,0,0	1/1:0,0:0:33:0,0,0	1/1:0,0:0:33:0,0,0	1/1:0,0:0:33:0,0,0	1/1:0,0:0:33:0,0,0	1/1:0,0:0:33:0,0,0	0/0:0,0:0:33:0,0,0	1/1:0,0:0:33:0,0,0	1/1:0,0:0:33:0,0,0	1/1:0,0:0:33:0,0,0	0/0:0,0:0:33:0,0,0	0/0:0,0:0:33:0,0,0	1/1:0,0:0:33:0,0,0	0/1:0,0:0:33:0,0,0	0/1:0,0:0:33:0,0,0	0/0:0,0:0:33:0,0,0	0/0:0,0:0:33:0,0,0	0/0:0,0:0:33:0,0,0	1/1:0,0:0:33:0,0,0	1/1:0,0:0:33:0,0,0	0/0:0,0:0:33:0,0,0	0/0:0,0:0:33:0,0,0	0/0:0,0:0:33:0,0,0	1/1:0,0:0:33:0,0,0	1/1:0,0:0:33:0,0,0	1/1:0,0:0:33:0,0,0
PL01	27418880	SPL01_27418880	C	T	.	PASS	DP=0	GT:AD:DP:GQ:PL	0/0:0,0:0:33:0,0,0	0/0:0,0:0:33:0,0,0	0/0:0,0:0:33:0,0,0	0/0:0,0:0:33:0,0,0	0/0:0,0:0:33:0,0,0	0/0:0,0:0:33:0,0,0	0/0:0,0:0:33:0,0,0	0/0:0,0:0:33:0,0,0	0/0:0,0:0:33:0,0,0	0/0:0,0:0:33:0,0,0	0/0:0,0:0:33:0,0,0	0/0:0,0:0:33:0,0,0	1/1:0,0:0:33:0,0,0	0/0:0,0:0:33:0,0,0	0/0:0,0:0:33:0,0,0	0/0:0,0:0:33:0,0,0	0/0:0,0:0:33:0,0,0	0/0:0,0:0:33:0,0,0	0/0:0,0:0:33:0,0,0	0/0:0,0:0:33:0,0,0	0/0:0,0:0:33:0,0,0	0/0:0,0:0:33:0,0,0	0/0:0,0:0:33:0,0,0	0/0:0,0:0:33:0,0,0	0/0:0,0:0:33:0,0,0	0/0:0,0:0:33:0,0,0	0/0:0,0:0:33:0,0,0
PL01	27722070	SPL01_27722070	A	T	.	PASS	DP=0	GT:AD:DP:GQ:PL	1/1:0,0:0:33:0,0,0	1/1:0,0:0:33:0,0,0	1/1:0,0:0:33:0,0,0	1/1:0,0:0:33:0,0,0	1/1:0,0:0:33:0,0,0	1/1:0,0:0:33:0,0,0	1/1:0,0:0:33:0,0,0	0/0:0,0:0:33:0,0,0	1/1:0,0:0:33:0,0,0	1/1:0,0:0:33:0,0,0	1/1:0,0:0:33:0,0,0	0/0:0,0:0:33:0,0,0	0/0:0,0:0:33:0,0,0	1/1:0,0:0:33:0,0,0	0/1:0,0:0:33:0,0,0	0/1:0,0:0:33:0,0,0	0/0:0,0:0:33:0,0,0	0/0:0,0:0:33:0,0,0	0/0:0,0:0:33:0,0,0	1/1:0,0:0:33:0,0,0	0/0:0,0:0:33:0,0,0	0/0:0,0:0:33:0,0,0	0/0:0,0:0:33:0,0,0	0/0:0,0:0:33:0,0,0	1/1:0,0:0:33:0,0,0	1/1:0,0:0:33:0,0,0	1/1:0,0:0:33:0,0,0
PL01	27735706	SPL01_27735706	C	T	.	PASS	DP=0	GT:AD:DP:GQ:PL	0/0:0,0:0:33:0,0,0	0/0:0,0:0:33:0,0,0	0/0:0,0:0:33:0,0,0	0/0:0,0:0:33:0,0,0	0/0:0,0:0:33:0,0,0	0/0:0,0:0:33:0,0,0	0/0:0,0:0:33:0,0,0	0/0:0,0:0:33:0,0,0	0/0:0,0:0:33:0,0,0	0/0:0,0:0:33:0,0,0	0/0:0,0:0:33:0,0,0	0/0:0,0:0:33:0,0,0	0/0:0,0:0:33:0,0,0	0/0:0,0:0:33:0,0,0	0/0:0,0:0:33:0,0,0	0/0:0,0:0:33:0,0,0	0/0:0,0:0:33:0,0,0	0/0:0,0:0:33:0,0,0	0/0:0,0:0:33:0,0,0	0/0:0,0:0:33:0,0,0	0/0:0,0:0:33:0,0,0	0/0:0,0:0:33:0,0,0	0/0:0,0:0:33:0,0,0	0/0:0,0:0:33:0,0,0	0/0:0,0:0:33:0,0,0	0/0:0,0:0:33:0,0,0	0/0:0,0:0:33:0,0,0
PL01	27745026	SPL01_27745026	C	A	.	PASS	DP=0	GT:AD:DP:GQ:PL	0/0:0,0:0:33:0,0,0	0/0:0,0:0:33:0,0,0	0/0:0,0:0:33:0,0,0	0/0:0,0:0:33:0,0,0	0/0:0,0:0:33:0,0,0	0/0:0,0:0:33:0,0,0	0/0:0,0:0:33:0,0,0	0/0:0,0:0:33:0,0,0	0/0:0,0:0:33:0,0,0	0/0:0,0:0:33:0,0,0	0/0:0,0:0:33:0,0,0	0/0:0,0:0:33:0,0,0	1/1:0,0:0:33:0,0,0	0/0:0,0:0:33:0,0,0	0/0:0,0:0:33:0,0,0	0/0:0,0:0:33:0,0,0	0/0:0,0:0:33:0,0,0	0/0:0,0:0:33:0,0,0	0/0:0,0:0:33:0,0,0	0/0:0,0:0:33:0,0,0	0/0:0,0:0:33:0,0,0	0/0:0,0:0:33:0,0,0	0/0:0,0:0:33:0,0,0	0/0:0,0:0:33:0,0,0	0/0:0,0:0:33:0,0,0	0/0:0,0:0:33:0,0,0	0/0:0,0:0:33:0,0,0
PL01	27807693	SPL01_27807693	T	A	.	PASS	DP=0	GT:AD:DP:GQ:PL	0/0:0,0:0:33:0,0,0	0/0:0,0:0:33:0,0,0	0/0:0,0:0:33:0,0,0	0/0:0,0:0:33:0,0,0	0/0:0,0:0:33:0,0,0	0/0:0,0:0:33:0,0,0	0/0:0,0:0:33:0,0,0	1/1:0,0:0:33:0,0,0	0/0:0,0:0:33:0,0,0	0/0:0,0:0:33:0,0,0	0/0:0,0:0:33:0,0,0	0/0:0,0:0:33:0,0,0	0/0:0,0:0:33:0,0,0	0/0:0,0:0:33:0,0,0	1/0:0,0:0:33:0,0,0	1/0:0,0:0:33:0,0,0	0/0:0,0:0:33:0,0,0	1/1:0,0:0:33:0,0,0	1/1:0,0:0:33:0,0,0	0/0:0,0:0:33:0,0,0	0/0:0,0:0:33:0,0,0	1/1:0,0:0:33:0,0,0	1/1:0,0:0:33:0,0,0	0/0:0,0:0:33:0,0,0	0/0:0,0:0:33:0,0,0	0/0:0,0:0:33:0,0,0	0/0:0,0:0:33:0,0,0
PL01	28065774	SPL01_28065774	G	A	.	PASS	DP=0	GT:AD:DP:GQ:PL	0/0:0,0:0:33:0,0,0	0/0:0,0:0:33:0,0,0	0/0:0,0:0:33:0,0,0	0/0:0,0:0:33:0,0,0	0/0:0,0:0:33:0,0,0	0/0:0,0:0:33:0,0,0	0/0:0,0:0:33:0,0,0	./.:0,0:0	0/0:0,0:0:33:0,0,0	./.:0,0:0	0/0:0,0:0:33:0,0,0	./.:0,0:0	1/1:0,0:0:33:0,0,0	./.:0,0:0	./.:0,0:0	0/0:0,0:0:33:0,0,0	0/0:0,0:0:33:0,0,0	./.:0,0:0	0/0:0,0:0:33:0,0,0	0/0:0,0:0:33:0,0,0	./.:0,0:0	0/0:0,0:0:33:0,0,0	0/0:0,0:0:33:0,0,0	0/0:0,0:0:33:0,0,0	0/0:0,0:0:33:0,0,0	0/0:0,0:0:33:0,0,0	0/0:0,0:0:33:0,0,0
PL01	28103910	SPL01_28103910	T	C	.	PASS	DP=0	GT:AD:DP:GQ:PL	0/0:0,0:0:33:0,0,0	0/0:0,0:0:33:0,0,0	0/0:0,0:0:33:0,0,0	0/0:0,0:0:33:0,0,0	0/0:0,0:0:33:0,0,0	0/0:0,0:0:33:0,0,0	0/0:0,0:0:33:0,0,0	0/0:0,0:0:33:0,0,0	0/0:0,0:0:33:0,0,0	0/0:0,0:0:33:0,0,0	0/0:0,0:0:33:0,0,0	0/0:0,0:0:33:0,0,0	1/1:0,0:0:33:0,0,0	0/0:0,0:0:33:0,0,0	0/0:0,0:0:33:0,0,0	0/0:0,0:0:33:0,0,0	0/0:0,0:0:33:0,0,0	0/0:0,0:0:33:0,0,0	0/0:0,0:0:33:0,0,0	0/0:0,0:0:33:0,0,0	0/0:0,0:0:33:0,0,0	0/0:0,0:0:33:0,0,0	0/0:0,0:0:33:0,0,0	0/0:0,0:0:33:0,0,0	0/0:0,0:0:33:0,0,0	0/0:0,0:0:33:0,0,0	0/0:0,0:0:33:0,0,0
PL01	28252548	SPL01_28252548	T	A	.	PASS	DP=0	GT:AD:DP:GQ:PL	0/0:0,0:0:33:0,0,0	0/0:0,0:0:33:0,0,0	0/0:0,0:0:33:0,0,0	0/0:0,0:0:33:0,0,0	0/0:0,0:0:33:0,0,0	0/0:0,0:0:33:0,0,0	0/0:0,0:0:33:0,0,0	0/0:0,0:0:33:0,0,0	0/0:0,0:0:33:0,0,0	0/0:0,0:0:33:0,0,0	0/0:0,0:0:33:0,0,0	0/0:0,0:0:33:0,0,0	0/0:0,0:0:33:0,0,0	0/0:0,0:0:33:0,0,0	0/0:0,0:0:33:0,0,0	0/0:0,0:0:33:0,0,0	0/0:0,0:0:33:0,0,0	0/0:0,0:0:33:0,0,0	0/0:0,0:0:33:0,0,0	0/0:0,0:0:33:0,0,0	0/0:0,0:0:33:0,0,0	0/0:0,0:0:33:0,0,0	0/0:0,0:0:33:0,0,0	0/0:0,0:0:33:0,0,0	0/0:0,0:0:33:0,0,0	0/0:0,0:0:33:0,0,0	0/0:0,0:0:33:0,0,0
PL01	28310993	SPL01_28310993	G	C	.	PASS	DP=0	GT:AD:DP:GQ:PL	0/0:0,0:0:33:0,0,0	0/0:0,0:0:33:0,0,0	0/0:0,0:0:33:0,0,0	0/0:0,0:0:33:0,0,0	0/0:0,0:0:33:0,0,0	0/0:0,0:0:33:0,0,0	0/0:0,0:0:33:0,0,0	0/0:0,0:0:33:0,0,0	0/0:0,0:0:33:0,0,0	0/0:0,0:0:33:0,0,0	0/0:0,0:0:33:0,0,0	0/0:0,0:0:33:0,0,0	0/0:0,0:0:33:0,0,0	0/0:0,0:0:33:0,0,0	0/0:0,0:0:33:0,0,0	0/0:0,0:0:33:0,0,0	0/0:0,0:0:33:0,0,0	0/0:0,0:0:33:0,0,0	0/0:0,0:0:33:0,0,0	0/0:0,0:0:33:0,0,0	0/0:0,0:0:33:0,0,0	0/0:0,0:0:33:0,0,0	0/0:0,0:0:33:0,0,0	0/0:0,0:0:33:0,0,0	0/0:0,0:0:33:0,0,0	0/0:0,0:0:33:0,0,0	0/0:0,0:0:33:0,0,0
PL01	28316208	SPL01_28316208	G	A	.	PASS	DP=0	GT:AD:DP:GQ:PL	0/0:0,0:0:33:0,0,0	0/0:0,0:0:33:0,0,0	0/0:0,0:0:33:0,0,0	0/0:0,0:0:33:0,0,0	0/0:0,0:0:33:0,0,0	0/0:0,0:0:33:0,0,0	0/0:0,0:0:33:0,0,0	0/0:0,0:0:33:0,0,0	0/0:0,0:0:33:0,0,0	0/0:0,0:0:33:0,0,0	0/0:0,0:0:33:0,0,0	0/0:0,0:0:33:0,0,0	0/0:0,0:0:33:0,0,0	0/0:0,0:0:33:0,0,0	0/0:0,0:0:33:0,0,0	0/0:0,0:0:33:0,0,0	0/0:0,0:0:33:0,0,0	0/0:0,0:0:33:0,0,0	0/0:0,0:0:33:0,0,0	0/0:0,0:0:33:0,0,0	0/0:0,0:0:33:0,0,0	0/0:0,0:0:33:0,0,0	0/0:0,0:0:33:0,0,0	0/0:0,0:0:33:0,0,0	0/0:0,0:0:33:0,0,0	0/0:0,0:0:33:0,0,0	0/0:0,0:0:33:0,0,0
PL01	28412486	SPL01_28412486	G	T	.	PASS	DP=0	GT:AD:DP:GQ:PL	0/0:0,0:0:33:0,0,0	0/0:0,0:0:33:0,0,0	0/0:0,0:0:33:0,0,0	0/0:0,0:0:33:0,0,0	0/0:0,0:0:33:0,0,0	0/0:0,0:0:33:0,0,0	0/0:0,0:0:33:0,0,0	0/0:0,0:0:33:0,0,0	0/0:0,0:0:33:0,0,0	0/0:0,0:0:33:0,0,0	0/0:0,0:0:33:0,0,0	0/0:0,0:0:33:0,0,0	0/0:0,0:0:33:0,0,0	0/0:0,0:0:33:0,0,0	0/0:0,0:0:33:0,0,0	0/0:0,0:0:33:0,0,0	0/0:0,0:0:33:0,0,0	0/0:0,0:0:33:0,0,0	0/0:0,0:0:33:0,0,0	0/0:0,0:0:33:0,0,0	0/0:0,0:0:33:0,0,0	0/0:0,0:0:33:0,0,0	0/0:0,0:0:33:0,0,0	0/0:0,0:0:33:0,0,0	0/0:0,0:0:33:0,0,0	0/0:0,0:0:33:0,0,0	0/0:0,0:0:33:0,0,0
PL01	28490043	SPL01_28490043	T	C	.	PASS	DP=0	GT:AD:DP:GQ:PL	0/0:0,0:0:33:0,0,0	0/0:0,0:0:33:0,0,0	0/0:0,0:0:33:0,0,0	0/0:0,0:0:33:0,0,0	0/0:0,0:0:33:0,0,0	0/0:0,0:0:33:0,0,0	0/0:0,0:0:33:0,0,0	0/0:0,0:0:33:0,0,0	0/0:0,0:0:33:0,0,0	0/0:0,0:0:33:0,0,0	0/0:0,0:0:33:0,0,0	0/0:0,0:0:33:0,0,0	1/1:0,0:0:33:0,0,0	0/0:0,0:0:33:0,0,0	0/0:0,0:0:33:0,0,0	0/0:0,0:0:33:0,0,0	0/0:0,0:0:33:0,0,0	0/0:0,0:0:33:0,0,0	0/0:0,0:0:33:0,0,0	0/0:0,0:0:33:0,0,0	0/0:0,0:0:33:0,0,0	0/0:0,0:0:33:0,0,0	0/0:0,0:0:33:0,0,0	0/0:0,0:0:33:0,0,0	0/0:0,0:0:33:0,0,0	0/0:0,0:0:33:0,0,0	0/0:0,0:0:33:0,0,0
PL01	28567517	SPL01_28567517	T	A	.	PASS	DP=0	GT:AD:DP:GQ:PL	1/1:0,0:0:33:0,0,0	1/1:0,0:0:33:0,0,0	1/1:0,0:0:33:0,0,0	1/1:0,0:0:33:0,0,0	1/1:0,0:0:33:0,0,0	1/1:0,0:0:33:0,0,0	1/1:0,0:0:33:0,0,0	0/0:0,0:0:33:0,0,0	1/1:0,0:0:33:0,0,0	1/1:0,0:0:33:0,0,0	1/1:0,0:0:33:0,0,0	0/0:0,0:0:33:0,0,0	0/0:0,0:0:33:0,0,0	1/1:0,0:0:33:0,0,0	1/0:0,0:0:33:0,0,0	1/0:0,0:0:33:0,0,0	0/0:0,0:0:33:0,0,0	0/0:0,0:0:33:0,0,0	0/0:0,0:0:33:0,0,0	1/1:0,0:0:33:0,0,0	0/0:0,0:0:33:0,0,0	0/0:0,0:0:33:0,0,0	0/0:0,0:0:33:0,0,0	0/0:0,0:0:33:0,0,0	1/1:0,0:0:33:0,0,0	1/1:0,0:0:33:0,0,0	1/1:0,0:0:33:0,0,0
PL01	28592888	SPL01_28592888	C	T	.	PASS	DP=0	GT:AD:DP:GQ:PL	1/1:0,0:0:33:0,0,0	1/1:0,0:0:33:0,0,0	1/1:0,0:0:33:0,0,0	1/1:0,0:0:33:0,0,0	1/1:0,0:0:33:0,0,0	1/1:0,0:0:33:0,0,0	1/1:0,0:0:33:0,0,0	0/0:0,0:0:33:0,0,0	1/1:0,0:0:33:0,0,0	1/1:0,0:0:33:0,0,0	1/1:0,0:0:33:0,0,0	0/0:0,0:0:33:0,0,0	0/0:0,0:0:33:0,0,0	1/1:0,0:0:33:0,0,0	0/1:0,0:0:33:0,0,0	0/1:0,0:0:33:0,0,0	0/0:0,0:0:33:0,0,0	0/0:0,0:0:33:0,0,0	0/0:0,0:0:33:0,0,0	1/1:0,0:0:33:0,0,0	0/0:0,0:0:33:0,0,0	0/0:0,0:0:33:0,0,0	0/0:0,0:0:33:0,0,0	0/0:0,0:0:33:0,0,0	1/1:0,0:0:33:0,0,0	1/1:0,0:0:33:0,0,0	1/1:0,0:0:33:0,0,0
PL01	28798293	SPL01_28798293	A	G	.	PASS	DP=0	GT:AD:DP:GQ:PL	0/0:0,0:0:33:0,0,0	0/0:0,0:0:33:0,0,0	0/0:0,0:0:33:0,0,0	0/0:0,0:0:33:0,0,0	0/0:0,0:0:33:0,0,0	0/0:0,0:0:33:0,0,0	0/0:0,0:0:33:0,0,0	0/0:0,0:0:33:0,0,0	0/0:0,0:0:33:0,0,0	0/0:0,0:0:33:0,0,0	0/0:0,0:0:33:0,0,0	0/0:0,0:0:33:0,0,0	0/0:0,0:0:33:0,0,0	0/0:0,0:0:33:0,0,0	0/0:0,0:0:33:0,0,0	0/0:0,0:0:33:0,0,0	0/0:0,0:0:33:0,0,0	0/0:0,0:0:33:0,0,0	0/0:0,0:0:33:0,0,0	0/0:0,0:0:33:0,0,0	0/0:0,0:0:33:0,0,0	0/0:0,0:0:33:0,0,0	0/0:0,0:0:33:0,0,0	0/0:0,0:0:33:0,0,0	0/0:0,0:0:33:0,0,0	0/0:0,0:0:33:0,0,0	0/0:0,0:0:33:0,0,0
PL01	28798331	SPL01_28798331	C	T	.	PASS	DP=0	GT:AD:DP:GQ:PL	0/0:0,0:0:33:0,0,0	0/0:0,0:0:33:0,0,0	0/0:0,0:0:33:0,0,0	0/0:0,0:0:33:0,0,0	0/0:0,0:0:33:0,0,0	0/0:0,0:0:33:0,0,0	0/0:0,0:0:33:0,0,0	0/0:0,0:0:33:0,0,0	0/0:0,0:0:33:0,0,0	0/0:0,0:0:33:0,0,0	0/0:0,0:0:33:0,0,0	0/0:0,0:0:33:0,0,0	0/0:0,0:0:33:0,0,0	0/0:0,0:0:33:0,0,0	0/0:0,0:0:33:0,0,0	0/0:0,0:0:33:0,0,0	0/0:0,0:0:33:0,0,0	0/0:0,0:0:33:0,0,0	0/0:0,0:0:33:0,0,0	0/0:0,0:0:33:0,0,0	0/0:0,0:0:33:0,0,0	0/0:0,0:0:33:0,0,0	0/0:0,0:0:33:0,0,0	0/0:0,0:0:33:0,0,0	0/0:0,0:0:33:0,0,0	0/0:0,0:0:33:0,0,0	0/0:0,0:0:33:0,0,0
PL01	28798357	SPL01_28798357	C	T	.	PASS	DP=0	GT:AD:DP:GQ:PL	0/0:0,0:0:33:0,0,0	0/0:0,0:0:33:0,0,0	0/0:0,0:0:33:0,0,0	0/0:0,0:0:33:0,0,0	0/0:0,0:0:33:0,0,0	0/0:0,0:0:33:0,0,0	0/0:0,0:0:33:0,0,0	0/0:0,0:0:33:0,0,0	0/0:0,0:0:33:0,0,0	0/0:0,0:0:33:0,0,0	0/0:0,0:0:33:0,0,0	0/0:0,0:0:33:0,0,0	0/0:0,0:0:33:0,0,0	0/0:0,0:0:33:0,0,0	0/0:0,0:0:33:0,0,0	0/0:0,0:0:33:0,0,0	0/0:0,0:0:33:0,0,0	0/0:0,0:0:33:0,0,0	0/0:0,0:0:33:0,0,0	0/0:0,0:0:33:0,0,0	0/0:0,0:0:33:0,0,0	0/0:0,0:0:33:0,0,0	0/0:0,0:0:33:0,0,0	0/0:0,0:0:33:0,0,0	0/0:0,0:0:33:0,0,0	0/0:0,0:0:33:0,0,0	0/0:0,0:0:33:0,0,0
PL01	28881387	SPL01_28881387	G	C	.	PASS	DP=0	GT:AD:DP:GQ:PL	0/0:0,0:0:33:0,0,0	0/0:0,0:0:33:0,0,0	0/0:0,0:0:33:0,0,0	0/0:0,0:0:33:0,0,0	0/0:0,0:0:33:0,0,0	0/0:0,0:0:33:0,0,0	0/0:0,0:0:33:0,0,0	0/0:0,0:0:33:0,0,0	0/0:0,0:0:33:0,0,0	0/0:0,0:0:33:0,0,0	0/0:0,0:0:33:0,0,0	0/0:0,0:0:33:0,0,0	0/0:0,0:0:33:0,0,0	0/0:0,0:0:33:0,0,0	0/0:0,0:0:33:0,0,0	0/0:0,0:0:33:0,0,0	0/0:0,0:0:33:0,0,0	0/0:0,0:0:33:0,0,0	0/0:0,0:0:33:0,0,0	0/0:0,0:0:33:0,0,0	0/0:0,0:0:33:0,0,0	0/0:0,0:0:33:0,0,0	0/0:0,0:0:33:0,0,0	0/0:0,0:0:33:0,0,0	0/0:0,0:0:33:0,0,0	0/0:0,0:0:33:0,0,0	0/0:0,0:0:33:0,0,0
PL01	28881427	SPL01_28881427	C	T	.	PASS	DP=0	GT:AD:DP:GQ:PL	0/0:0,0:0:33:0,0,0	0/0:0,0:0:33:0,0,0	0/0:0,0:0:33:0,0,0	0/0:0,0:0:33:0,0,0	0/0:0,0:0:33:0,0,0	0/0:0,0:0:33:0,0,0	0/0:0,0:0:33:0,0,0	0/0:0,0:0:33:0,0,0	0/0:0,0:0:33:0,0,0	0/0:0,0:0:33:0,0,0	0/0:0,0:0:33:0,0,0	0/0:0,0:0:33:0,0,0	0/0:0,0:0:33:0,0,0	0/0:0,0:0:33:0,0,0	0/0:0,0:0:33:0,0,0	0/0:0,0:0:33:0,0,0	0/0:0,0:0:33:0,0,0	0/0:0,0:0:33:0,0,0	0/0:0,0:0:33:0,0,0	0/0:0,0:0:33:0,0,0	0/0:0,0:0:33:0,0,0	0/0:0,0:0:33:0,0,0	0/0:0,0:0:33:0,0,0	0/0:0,0:0:33:0,0,0	0/0:0,0:0:33:0,0,0	0/0:0,0:0:33:0,0,0	0/0:0,0:0:33:0,0,0
PL01	28948075	SPL01_28948075	C	A	.	PASS	DP=0	GT:AD:DP:GQ:PL	1/1:0,0:0:33:0,0,0	1/1:0,0:0:33:0,0,0	1/1:0,0:0:33:0,0,0	1/1:0,0:0:33:0,0,0	1/1:0,0:0:33:0,0,0	1/1:0,0:0:33:0,0,0	1/1:0,0:0:33:0,0,0	0/0:0,0:0:33:0,0,0	1/1:0,0:0:33:0,0,0	1/1:0,0:0:33:0,0,0	1/1:0,0:0:33:0,0,0	0/0:0,0:0:33:0,0,0	0/0:0,0:0:33:0,0,0	1/1:0,0:0:33:0,0,0	1/0:0,0:0:33:0,0,0	1/0:0,0:0:33:0,0,0	0/0:0,0:0:33:0,0,0	0/0:0,0:0:33:0,0,0	0/0:0,0:0:33:0,0,0	1/1:0,0:0:33:0,0,0	0/0:0,0:0:33:0,0,0	0/0:0,0:0:33:0,0,0	0/0:0,0:0:33:0,0,0	0/0:0,0:0:33:0,0,0	1/1:0,0:0:33:0,0,0	1/1:0,0:0:33:0,0,0	1/1:0,0:0:33:0,0,0
PL01	28948082	SPL01_28948082	T	A	.	PASS	DP=0	GT:AD:DP:GQ:PL	1/1:0,0:0:33:0,0,0	1/1:0,0:0:33:0,0,0	1/1:0,0:0:33:0,0,0	1/1:0,0:0:33:0,0,0	1/1:0,0:0:33:0,0,0	1/1:0,0:0:33:0,0,0	1/1:0,0:0:33:0,0,0	0/0:0,0:0:33:0,0,0	1/1:0,0:0:33:0,0,0	1/1:0,0:0:33:0,0,0	1/1:0,0:0:33:0,0,0	0/0:0,0:0:33:0,0,0	0/0:0,0:0:33:0,0,0	1/1:0,0:0:33:0,0,0	1/0:0,0:0:33:0,0,0	1/0:0,0:0:33:0,0,0	0/0:0,0:0:33:0,0,0	0/0:0,0:0:33:0,0,0	0/0:0,0:0:33:0,0,0	1/1:0,0:0:33:0,0,0	0/0:0,0:0:33:0,0,0	0/0:0,0:0:33:0,0,0	0/0:0,0:0:33:0,0,0	0/0:0,0:0:33:0,0,0	1/1:0,0:0:33:0,0,0	1/1:0,0:0:33:0,0,0	1/1:0,0:0:33:0,0,0
PL01	28948129	SPL01_28948129	T	C	.	PASS	DP=0	GT:AD:DP:GQ:PL	1/1:0,0:0:33:0,0,0	1/1:0,0:0:33:0,0,0	1/0:0,0:0:33:0,0,0	0/0:0,0:0:33:0,0,0	1/0:0,0:0:33:0,0,0	1/1:0,0:0:33:0,0,0	1/1:0,0:0:33:0,0,0	0/0:0,0:0:33:0,0,0	1/1:0,0:0:33:0,0,0	1/1:0,0:0:33:0,0,0	1/1:0,0:0:33:0,0,0	0/0:0,0:0:33:0,0,0	0/0:0,0:0:33:0,0,0	1/1:0,0:0:33:0,0,0	1/0:0,0:0:33:0,0,0	1/0:0,0:0:33:0,0,0	0/0:0,0:0:33:0,0,0	0/0:0,0:0:33:0,0,0	0/0:0,0:0:33:0,0,0	1/1:0,0:0:33:0,0,0	0/0:0,0:0:33:0,0,0	0/0:0,0:0:33:0,0,0	0/0:0,0:0:33:0,0,0	0/0:0,0:0:33:0,0,0	1/1:0,0:0:33:0,0,0	1/0:0,0:0:33:0,0,0	0/0:0,0:0:33:0,0,0
PL01	28948165	SPL01_28948165	C	A	.	PASS	DP=0	GT:AD:DP:GQ:PL	1/1:0,0:0:33:0,0,0	1/1:0,0:0:33:0,0,0	1/0:0,0:0:33:0,0,0	0/0:0,0:0:33:0,0,0	1/0:0,0:0:33:0,0,0	1/1:0,0:0:33:0,0,0	1/1:0,0:0:33:0,0,0	0/0:0,0:0:33:0,0,0	1/1:0,0:0:33:0,0,0	1/1:0,0:0:33:0,0,0	1/1:0,0:0:33:0,0,0	0/0:0,0:0:33:0,0,0	0/0:0,0:0:33:0,0,0	1/1:0,0:0:33:0,0,0	1/0:0,0:0:33:0,0,0	1/0:0,0:0:33:0,0,0	0/0:0,0:0:33:0,0,0	0/0:0,0:0:33:0,0,0	0/0:0,0:0:33:0,0,0	1/1:0,0:0:33:0,0,0	0/0:0,0:0:33:0,0,0	0/0:0,0:0:33:0,0,0	0/0:0,0:0:33:0,0,0	0/0:0,0:0:33:0,0,0	1/1:0,0:0:33:0,0,0	1/0:0,0:0:33:0,0,0	0/0:0,0:0:33:0,0,0
PL01	28963454	SPL01_28963454	C	A	.	PASS	DP=0	GT:AD:DP:GQ:PL	1/1:0,0:0:33:0,0,0	1/1:0,0:0:33:0,0,0	1/0:0,0:0:33:0,0,0	0/0:0,0:0:33:0,0,0	1/0:0,0:0:33:0,0,0	1/1:0,0:0:33:0,0,0	1/1:0,0:0:33:0,0,0	0/0:0,0:0:33:0,0,0	1/1:0,0:0:33:0,0,0	1/1:0,0:0:33:0,0,0	1/1:0,0:0:33:0,0,0	0/0:0,0:0:33:0,0,0	0/0:0,0:0:33:0,0,0	1/1:0,0:0:33:0,0,0	1/0:0,0:0:33:0,0,0	1/0:0,0:0:33:0,0,0	0/0:0,0:0:33:0,0,0	0/0:0,0:0:33:0,0,0	0/0:0,0:0:33:0,0,0	1/1:0,0:0:33:0,0,0	0/0:0,0:0:33:0,0,0	0/0:0,0:0:33:0,0,0	0/0:0,0:0:33:0,0,0	0/0:0,0:0:33:0,0,0	1/1:0,0:0:33:0,0,0	1/0:0,0:0:33:0,0,0	0/0:0,0:0:33:0,0,0
PL01	28963479	SPL01_28963479	A	T	.	PASS	DP=0	GT:AD:DP:GQ:PL	0/0:0,0:0:33:0,0,0	0/0:0,0:0:33:0,0,0	0/0:0,0:0:33:0,0,0	0/0:0,0:0:33:0,0,0	0/0:0,0:0:33:0,0,0	0/0:0,0:0:33:0,0,0	0/0:0,0:0:33:0,0,0	0/0:0,0:0:33:0,0,0	0/0:0,0:0:33:0,0,0	0/0:0,0:0:33:0,0,0	0/0:0,0:0:33:0,0,0	0/0:0,0:0:33:0,0,0	0/0:0,0:0:33:0,0,0	0/0:0,0:0:33:0,0,0	0/0:0,0:0:33:0,0,0	0/0:0,0:0:33:0,0,0	0/0:0,0:0:33:0,0,0	0/0:0,0:0:33:0,0,0	0/0:0,0:0:33:0,0,0	0/0:0,0:0:33:0,0,0	0/0:0,0:0:33:0,0,0	0/0:0,0:0:33:0,0,0	0/0:0,0:0:33:0,0,0	0/0:0,0:0:33:0,0,0	0/0:0,0:0:33:0,0,0	0/0:0,0:0:33:0,0,0	0/0:0,0:0:33:0,0,0
PL01	28963810	SPL01_28963810	T	C	.	PASS	DP=0	GT:AD:DP:GQ:PL	0/0:0,0:0:33:0,0,0	0/0:0,0:0:33:0,0,0	0/0:0,0:0:33:0,0,0	0/0:0,0:0:33:0,0,0	0/0:0,0:0:33:0,0,0	0/0:0,0:0:33:0,0,0	0/0:0,0:0:33:0,0,0	1/1:0,0:0:33:0,0,0	0/0:0,0:0:33:0,0,0	0/0:0,0:0:33:0,0,0	0/0:0,0:0:33:0,0,0	1/1:0,0:0:33:0,0,0	0/0:0,0:0:33:0,0,0	0/0:0,0:0:33:0,0,0	1/0:0,0:0:33:0,0,0	1/0:0,0:0:33:0,0,0	0/0:0,0:0:33:0,0,0	1/1:0,0:0:33:0,0,0	1/1:0,0:0:33:0,0,0	0/0:0,0:0:33:0,0,0	0/0:0,0:0:33:0,0,0	1/1:0,0:0:33:0,0,0	1/1:0,0:0:33:0,0,0	0/0:0,0:0:33:0,0,0	0/0:0,0:0:33:0,0,0	0/0:0,0:0:33:0,0,0	0/0:0,0:0:33:0,0,0
PL01	29041646	SPL01_29041646	T	C	.	PASS	DP=0	GT:AD:DP:GQ:PL	0/0:0,0:0:33:0,0,0	0/0:0,0:0:33:0,0,0	1/0:0,0:0:33:0,0,0	1/1:0,0:0:33:0,0,0	1/0:0,0:0:33:0,0,0	0/0:0,0:0:33:0,0,0	0/0:0,0:0:33:0,0,0	0/0:0,0:0:33:0,0,0	0/0:0,0:0:33:0,0,0	0/0:0,0:0:33:0,0,0	0/0:0,0:0:33:0,0,0	0/0:0,0:0:33:0,0,0	0/0:0,0:0:33:0,0,0	0/0:0,0:0:33:0,0,0	0/0:0,0:0:33:0,0,0	0/0:0,0:0:33:0,0,0	0/0:0,0:0:33:0,0,0	0/0:0,0:0:33:0,0,0	0/0:0,0:0:33:0,0,0	0/0:0,0:0:33:0,0,0	0/0:0,0:0:33:0,0,0	0/0:0,0:0:33:0,0,0	0/0:0,0:0:33:0,0,0	0/0:0,0:0:33:0,0,0	0/0:0,0:0:33:0,0,0	1/0:0,0:0:33:0,0,0	1/1:0,0:0:33:0,0,0
PL01	29041670	SPL01_29041670	A	G	.	PASS	DP=0	GT:AD:DP:GQ:PL	1/1:0,0:0:33:0,0,0	1/1:0,0:0:33:0,0,0	1/1:0,0:0:33:0,0,0	1/1:0,0:0:33:0,0,0	1/1:0,0:0:33:0,0,0	1/1:0,0:0:33:0,0,0	1/1:0,0:0:33:0,0,0	0/0:0,0:0:33:0,0,0	1/1:0,0:0:33:0,0,0	1/1:0,0:0:33:0,0,0	1/1:0,0:0:33:0,0,0	0/0:0,0:0:33:0,0,0	0/0:0,0:0:33:0,0,0	1/1:0,0:0:33:0,0,0	0/1:0,0:0:33:0,0,0	0/1:0,0:0:33:0,0,0	0/0:0,0:0:33:0,0,0	0/0:0,0:0:33:0,0,0	0/0:0,0:0:33:0,0,0	1/1:0,0:0:33:0,0,0	0/0:0,0:0:33:0,0,0	0/0:0,0:0:33:0,0,0	0/0:0,0:0:33:0,0,0	0/0:0,0:0:33:0,0,0	1/1:0,0:0:33:0,0,0	1/1:0,0:0:33:0,0,0	1/1:0,0:0:33:0,0,0
PL01	29041690	SPL01_29041690	G	A	.	PASS	DP=0	GT:AD:DP:GQ:PL	1/1:0,0:0:33:0,0,0	1/1:0,0:0:33:0,0,0	1/0:0,0:0:33:0,0,0	0/0:0,0:0:33:0,0,0	1/0:0,0:0:33:0,0,0	1/1:0,0:0:33:0,0,0	1/1:0,0:0:33:0,0,0	0/0:0,0:0:33:0,0,0	1/1:0,0:0:33:0,0,0	1/1:0,0:0:33:0,0,0	1/1:0,0:0:33:0,0,0	0/0:0,0:0:33:0,0,0	0/0:0,0:0:33:0,0,0	1/1:0,0:0:33:0,0,0	1/0:0,0:0:33:0,0,0	1/0:0,0:0:33:0,0,0	0/0:0,0:0:33:0,0,0	0/0:0,0:0:33:0,0,0	0/0:0,0:0:33:0,0,0	1/1:0,0:0:33:0,0,0	0/0:0,0:0:33:0,0,0	0/0:0,0:0:33:0,0,0	0/0:0,0:0:33:0,0,0	0/0:0,0:0:33:0,0,0	1/1:0,0:0:33:0,0,0	1/0:0,0:0:33:0,0,0	0/0:0,0:0:33:0,0,0
PL01	29041780	SPL01_29041780	A	G	.	PASS	DP=0	GT:AD:DP:GQ:PL	1/1:0,0:0:33:0,0,0	1/1:0,0:0:33:0,0,0	1/1:0,0:0:33:0,0,0	1/1:0,0:0:33:0,0,0	1/1:0,0:0:33:0,0,0	1/1:0,0:0:33:0,0,0	1/1:0,0:0:33:0,0,0	0/0:0,0:0:33:0,0,0	1/1:0,0:0:33:0,0,0	1/1:0,0:0:33:0,0,0	1/1:0,0:0:33:0,0,0	0/0:0,0:0:33:0,0,0	0/0:0,0:0:33:0,0,0	1/1:0,0:0:33:0,0,0	0/1:0,0:0:33:0,0,0	0/1:0,0:0:33:0,0,0	0/0:0,0:0:33:0,0,0	0/0:0,0:0:33:0,0,0	0/0:0,0:0:33:0,0,0	1/1:0,0:0:33:0,0,0	0/0:0,0:0:33:0,0,0	0/0:0,0:0:33:0,0,0	0/0:0,0:0:33:0,0,0	0/0:0,0:0:33:0,0,0	1/1:0,0:0:33:0,0,0	1/1:0,0:0:33:0,0,0	1/1:0,0:0:33:0,0,0
PL01	29101993	SPL01_29101993	G	A	.	PASS	DP=0	GT:AD:DP:GQ:PL	0/0:0,0:0:33:0,0,0	./.:0,0:0	1/0:0,0:0:33:0,0,0	1/1:0,0:0:33:0,0,0	./.:0,0:0	0/0:0,0:0:33:0,0,0	0/0:0,0:0:33:0,0,0	./.:0,0:0	0/0:0,0:0:33:0,0,0	./.:0,0:0	0/0:0,0:0:33:0,0,0	0/0:0,0:0:33:0,0,0	0/0:0,0:0:33:0,0,0	0/0:0,0:0:33:0,0,0	0/0:0,0:0:33:0,0,0	0/0:0,0:0:33:0,0,0	./.:0,0:0	./.:0,0:0	0/0:0,0:0:33:0,0,0	0/0:0,0:0:33:0,0,0	./.:0,0:0	0/0:0,0:0:33:0,0,0	./.:0,0:0	./.:0,0:0	0/0:0,0:0:33:0,0,0	1/1:0,0:0:33:0,0,0	1/1:0,0:0:33:0,0,0
PL01	29112335	SPL01_29112335	T	A	.	PASS	DP=0	GT:AD:DP:GQ:PL	0/0:0,0:0:33:0,0,0	0/0:0,0:0:33:0,0,0	0/0:0,0:0:33:0,0,0	0/0:0,0:0:33:0,0,0	0/0:0,0:0:33:0,0,0	0/0:0,0:0:33:0,0,0	0/0:0,0:0:33:0,0,0	0/0:0,0:0:33:0,0,0	0/0:0,0:0:33:0,0,0	0/0:0,0:0:33:0,0,0	0/0:0,0:0:33:0,0,0	0/0:0,0:0:33:0,0,0	0/0:0,0:0:33:0,0,0	0/0:0,0:0:33:0,0,0	0/0:0,0:0:33:0,0,0	0/0:0,0:0:33:0,0,0	0/0:0,0:0:33:0,0,0	0/0:0,0:0:33:0,0,0	0/0:0,0:0:33:0,0,0	0/0:0,0:0:33:0,0,0	0/0:0,0:0:33:0,0,0	0/0:0,0:0:33:0,0,0	0/0:0,0:0:33:0,0,0	0/0:0,0:0:33:0,0,0	0/0:0,0:0:33:0,0,0	0/0:0,0:0:33:0,0,0	0/0:0,0:0:33:0,0,0
PL01	29112369	SPL01_29112369	A	T	.	PASS	DP=0	GT:AD:DP:GQ:PL	0/0:0,0:0:33:0,0,0	0/0:0,0:0:33:0,0,0	0/1:0,0:0:33:0,0,0	1/1:0,0:0:33:0,0,0	0/1:0,0:0:33:0,0,0	0/0:0,0:0:33:0,0,0	0/0:0,0:0:33:0,0,0	0/0:0,0:0:33:0,0,0	0/0:0,0:0:33:0,0,0	0/0:0,0:0:33:0,0,0	0/0:0,0:0:33:0,0,0	0/0:0,0:0:33:0,0,0	0/0:0,0:0:33:0,0,0	0/0:0,0:0:33:0,0,0	0/0:0,0:0:33:0,0,0	0/0:0,0:0:33:0,0,0	0/0:0,0:0:33:0,0,0	0/0:0,0:0:33:0,0,0	0/0:0,0:0:33:0,0,0	0/0:0,0:0:33:0,0,0	0/0:0,0:0:33:0,0,0	0/0:0,0:0:33:0,0,0	0/0:0,0:0:33:0,0,0	0/0:0,0:0:33:0,0,0	0/0:0,0:0:33:0,0,0	0/1:0,0:0:33:0,0,0	1/1:0,0:0:33:0,0,0
PL01	29112375	SPL01_29112375	A	G	.	PASS	DP=0	GT:AD:DP:GQ:PL	0/0:0,0:0:33:0,0,0	0/0:0,0:0:33:0,0,0	0/1:0,0:0:33:0,0,0	1/1:0,0:0:33:0,0,0	0/1:0,0:0:33:0,0,0	0/0:0,0:0:33:0,0,0	0/0:0,0:0:33:0,0,0	0/0:0,0:0:33:0,0,0	0/0:0,0:0:33:0,0,0	0/0:0,0:0:33:0,0,0	0/0:0,0:0:33:0,0,0	0/0:0,0:0:33:0,0,0	0/0:0,0:0:33:0,0,0	0/0:0,0:0:33:0,0,0	0/0:0,0:0:33:0,0,0	0/0:0,0:0:33:0,0,0	0/0:0,0:0:33:0,0,0	0/0:0,0:0:33:0,0,0	0/0:0,0:0:33:0,0,0	0/0:0,0:0:33:0,0,0	0/0:0,0:0:33:0,0,0	0/0:0,0:0:33:0,0,0	0/0:0,0:0:33:0,0,0	0/0:0,0:0:33:0,0,0	0/0:0,0:0:33:0,0,0	0/1:0,0:0:33:0,0,0	1/1:0,0:0:33:0,0,0
PL01	29112398	SPL01_29112398	T	A	.	PASS	DP=0	GT:AD:DP:GQ:PL	0/0:0,0:0:33:0,0,0	0/0:0,0:0:33:0,0,0	0/0:0,0:0:33:0,0,0	0/0:0,0:0:33:0,0,0	0/0:0,0:0:33:0,0,0	0/0:0,0:0:33:0,0,0	0/0:0,0:0:33:0,0,0	0/0:0,0:0:33:0,0,0	0/0:0,0:0:33:0,0,0	0/0:0,0:0:33:0,0,0	0/0:0,0:0:33:0,0,0	0/0:0,0:0:33:0,0,0	0/0:0,0:0:33:0,0,0	0/0:0,0:0:33:0,0,0	0/0:0,0:0:33:0,0,0	0/0:0,0:0:33:0,0,0	0/0:0,0:0:33:0,0,0	0/0:0,0:0:33:0,0,0	0/0:0,0:0:33:0,0,0	0/0:0,0:0:33:0,0,0	0/0:0,0:0:33:0,0,0	0/0:0,0:0:33:0,0,0	0/0:0,0:0:33:0,0,0	0/0:0,0:0:33:0,0,0	0/0:0,0:0:33:0,0,0	0/0:0,0:0:33:0,0,0	0/0:0,0:0:33:0,0,0
PL01	29112413	SPL01_29112413	G	A	.	PASS	DP=0	GT:AD:DP:GQ:PL	0/0:0,0:0:33:0,0,0	0/0:0,0:0:33:0,0,0	0/0:0,0:0:33:0,0,0	0/0:0,0:0:33:0,0,0	0/0:0,0:0:33:0,0,0	0/0:0,0:0:33:0,0,0	0/0:0,0:0:33:0,0,0	0/0:0,0:0:33:0,0,0	0/0:0,0:0:33:0,0,0	0/0:0,0:0:33:0,0,0	0/0:0,0:0:33:0,0,0	0/0:0,0:0:33:0,0,0	0/0:0,0:0:33:0,0,0	0/0:0,0:0:33:0,0,0	0/0:0,0:0:33:0,0,0	0/0:0,0:0:33:0,0,0	0/0:0,0:0:33:0,0,0	0/0:0,0:0:33:0,0,0	0/0:0,0:0:33:0,0,0	0/0:0,0:0:33:0,0,0	0/0:0,0:0:33:0,0,0	0/0:0,0:0:33:0,0,0	0/0:0,0:0:33:0,0,0	0/0:0,0:0:33:0,0,0	0/0:0,0:0:33:0,0,0	0/0:0,0:0:33:0,0,0	0/0:0,0:0:33:0,0,0
PL01	29201445	SPL01_29201445	G	A	.	PASS	DP=0	GT:AD:DP:GQ:PL	1/1:0,0:0:33:0,0,0	1/1:0,0:0:33:0,0,0	1/0:0,0:0:33:0,0,0	0/0:0,0:0:33:0,0,0	1/0:0,0:0:33:0,0,0	1/1:0,0:0:33:0,0,0	1/1:0,0:0:33:0,0,0	0/0:0,0:0:33:0,0,0	1/1:0,0:0:33:0,0,0	1/1:0,0:0:33:0,0,0	1/1:0,0:0:33:0,0,0	0/0:0,0:0:33:0,0,0	0/0:0,0:0:33:0,0,0	1/1:0,0:0:33:0,0,0	./.:0,0:0	1/0:0,0:0:33:0,0,0	0/0:0,0:0:33:0,0,0	0/0:0,0:0:33:0,0,0	0/0:0,0:0:33:0,0,0	1/1:0,0:0:33:0,0,0	0/0:0,0:0:33:0,0,0	0/0:0,0:0:33:0,0,0	0/0:0,0:0:33:0,0,0	0/0:0,0:0:33:0,0,0	1/1:0,0:0:33:0,0,0	1/0:0,0:0:33:0,0,0	0/0:0,0:0:33:0,0,0
PL01	29201550	SPL01_29201550	A	G	.	PASS	DP=0	GT:AD:DP:GQ:PL	1/1:0,0:0:33:0,0,0	1/1:0,0:0:33:0,0,0	0/1:0,0:0:33:0,0,0	0/0:0,0:0:33:0,0,0	0/1:0,0:0:33:0,0,0	1/1:0,0:0:33:0,0,0	1/1:0,0:0:33:0,0,0	0/0:0,0:0:33:0,0,0	1/1:0,0:0:33:0,0,0	1/1:0,0:0:33:0,0,0	1/1:0,0:0:33:0,0,0	0/0:0,0:0:33:0,0,0	0/0:0,0:0:33:0,0,0	1/1:0,0:0:33:0,0,0	./.:0,0:0	0/1:0,0:0:33:0,0,0	0/0:0,0:0:33:0,0,0	0/0:0,0:0:33:0,0,0	0/0:0,0:0:33:0,0,0	1/1:0,0:0:33:0,0,0	0/0:0,0:0:33:0,0,0	0/0:0,0:0:33:0,0,0	0/0:0,0:0:33:0,0,0	0/0:0,0:0:33:0,0,0	1/1:0,0:0:33:0,0,0	0/1:0,0:0:33:0,0,0	0/0:0,0:0:33:0,0,0
PL01	29201588	SPL01_29201588	A	T	.	PASS	DP=0	GT:AD:DP:GQ:PL	1/1:0,0:0:33:0,0,0	1/1:0,0:0:33:0,0,0	0/1:0,0:0:33:0,0,0	0/0:0,0:0:33:0,0,0	0/1:0,0:0:33:0,0,0	1/1:0,0:0:33:0,0,0	1/1:0,0:0:33:0,0,0	0/0:0,0:0:33:0,0,0	1/1:0,0:0:33:0,0,0	1/1:0,0:0:33:0,0,0	1/1:0,0:0:33:0,0,0	0/0:0,0:0:33:0,0,0	0/0:0,0:0:33:0,0,0	1/1:0,0:0:33:0,0,0	./.:0,0:0	0/1:0,0:0:33:0,0,0	0/0:0,0:0:33:0,0,0	0/0:0,0:0:33:0,0,0	0/0:0,0:0:33:0,0,0	1/1:0,0:0:33:0,0,0	0/0:0,0:0:33:0,0,0	0/0:0,0:0:33:0,0,0	0/0:0,0:0:33:0,0,0	0/0:0,0:0:33:0,0,0	1/1:0,0:0:33:0,0,0	0/1:0,0:0:33:0,0,0	0/0:0,0:0:33:0,0,0
PL01	29226124	SPL01_29226124	T	C	.	PASS	DP=0	GT:AD:DP:GQ:PL	0/0:0,0:0:33:0,0,0	0/0:0,0:0:33:0,0,0	1/0:0,0:0:33:0,0,0	1/1:0,0:0:33:0,0,0	1/0:0,0:0:33:0,0,0	0/0:0,0:0:33:0,0,0	0/0:0,0:0:33:0,0,0	0/0:0,0:0:33:0,0,0	0/0:0,0:0:33:0,0,0	0/0:0,0:0:33:0,0,0	0/0:0,0:0:33:0,0,0	0/0:0,0:0:33:0,0,0	0/0:0,0:0:33:0,0,0	0/0:0,0:0:33:0,0,0	0/0:0,0:0:33:0,0,0	0/0:0,0:0:33:0,0,0	0/0:0,0:0:33:0,0,0	0/0:0,0:0:33:0,0,0	0/0:0,0:0:33:0,0,0	0/0:0,0:0:33:0,0,0	0/0:0,0:0:33:0,0,0	0/0:0,0:0:33:0,0,0	0/0:0,0:0:33:0,0,0	0/0:0,0:0:33:0,0,0	0/0:0,0:0:33:0,0,0	1/0:0,0:0:33:0,0,0	1/1:0,0:0:33:0,0,0
PL01	29226218	SPL01_29226218	G	A	.	PASS	DP=0	GT:AD:DP:GQ:PL	0/0:0,0:0:33:0,0,0	0/0:0,0:0:33:0,0,0	0/0:0,0:0:33:0,0,0	0/0:0,0:0:33:0,0,0	0/0:0,0:0:33:0,0,0	0/0:0,0:0:33:0,0,0	0/0:0,0:0:33:0,0,0	0/0:0,0:0:33:0,0,0	0/0:0,0:0:33:0,0,0	0/0:0,0:0:33:0,0,0	0/0:0,0:0:33:0,0,0	0/0:0,0:0:33:0,0,0	0/0:0,0:0:33:0,0,0	0/0:0,0:0:33:0,0,0	0/0:0,0:0:33:0,0,0	0/0:0,0:0:33:0,0,0	0/0:0,0:0:33:0,0,0	0/0:0,0:0:33:0,0,0	0/0:0,0:0:33:0,0,0	0/0:0,0:0:33:0,0,0	0/0:0,0:0:33:0,0,0	0/0:0,0:0:33:0,0,0	0/0:0,0:0:33:0,0,0	0/0:0,0:0:33:0,0,0	0/0:0,0:0:33:0,0,0	0/0:0,0:0:33:0,0,0	0/0:0,0:0:33:0,0,0
PL01	29242003	SPL01_29242003	A	T	.	PASS	DP=0	GT:AD:DP:GQ:PL	0/0:0,0:0:33:0,0,0	0/0:0,0:0:33:0,0,0	0/0:0,0:0:33:0,0,0	0/0:0,0:0:33:0,0,0	0/0:0,0:0:33:0,0,0	0/0:0,0:0:33:0,0,0	0/0:0,0:0:33:0,0,0	0/0:0,0:0:33:0,0,0	0/0:0,0:0:33:0,0,0	0/0:0,0:0:33:0,0,0	0/0:0,0:0:33:0,0,0	0/0:0,0:0:33:0,0,0	0/0:0,0:0:33:0,0,0	0/0:0,0:0:33:0,0,0	0/0:0,0:0:33:0,0,0	0/0:0,0:0:33:0,0,0	0/0:0,0:0:33:0,0,0	0/0:0,0:0:33:0,0,0	0/0:0,0:0:33:0,0,0	0/0:0,0:0:33:0,0,0	0/0:0,0:0:33:0,0,0	0/0:0,0:0:33:0,0,0	0/0:0,0:0:33:0,0,0	0/0:0,0:0:33:0,0,0	0/0:0,0:0:33:0,0,0	0/0:0,0:0:33:0,0,0	0/0:0,0:0:33:0,0,0
PL01	29246406	SPL01_29246406	T	C	.	PASS	DP=0	GT:AD:DP:GQ:PL	0/0:0,0:0:33:0,0,0	0/0:0,0:0:33:0,0,0	0/0:0,0:0:33:0,0,0	0/0:0,0:0:33:0,0,0	0/0:0,0:0:33:0,0,0	0/0:0,0:0:33:0,0,0	0/0:0,0:0:33:0,0,0	0/0:0,0:0:33:0,0,0	0/0:0,0:0:33:0,0,0	0/0:0,0:0:33:0,0,0	0/0:0,0:0:33:0,0,0	0/0:0,0:0:33:0,0,0	0/0:0,0:0:33:0,0,0	0/0:0,0:0:33:0,0,0	0/0:0,0:0:33:0,0,0	0/0:0,0:0:33:0,0,0	0/0:0,0:0:33:0,0,0	0/0:0,0:0:33:0,0,0	0/0:0,0:0:33:0,0,0	0/0:0,0:0:33:0,0,0	0/0:0,0:0:33:0,0,0	0/0:0,0:0:33:0,0,0	0/0:0,0:0:33:0,0,0	0/0:0,0:0:33:0,0,0	0/0:0,0:0:33:0,0,0	0/0:0,0:0:33:0,0,0	0/0:0,0:0:33:0,0,0
PL01	29543053	SPL01_29543053	T	G	.	PASS	DP=0	GT:AD:DP:GQ:PL	0/0:0,0:0:33:0,0,0	0/0:0,0:0:33:0,0,0	0/0:0,0:0:33:0,0,0	0/0:0,0:0:33:0,0,0	0/0:0,0:0:33:0,0,0	0/0:0,0:0:33:0,0,0	0/0:0,0:0:33:0,0,0	0/0:0,0:0:33:0,0,0	0/0:0,0:0:33:0,0,0	0/0:0,0:0:33:0,0,0	0/0:0,0:0:33:0,0,0	0/0:0,0:0:33:0,0,0	0/0:0,0:0:33:0,0,0	0/0:0,0:0:33:0,0,0	0/0:0,0:0:33:0,0,0	0/0:0,0:0:33:0,0,0	0/0:0,0:0:33:0,0,0	0/0:0,0:0:33:0,0,0	0/0:0,0:0:33:0,0,0	0/0:0,0:0:33:0,0,0	0/0:0,0:0:33:0,0,0	0/0:0,0:0:33:0,0,0	0/0:0,0:0:33:0,0,0	0/0:0,0:0:33:0,0,0	0/0:0,0:0:33:0,0,0	0/0:0,0:0:33:0,0,0	0/0:0,0:0:33:0,0,0
PL01	29547581	SPL01_29547581	A	G	.	PASS	DP=0	GT:AD:DP:GQ:PL	1/1:0,0:0:33:0,0,0	1/1:0,0:0:33:0,0,0	0/1:0,0:0:33:0,0,0	0/0:0,0:0:33:0,0,0	0/1:0,0:0:33:0,0,0	1/1:0,0:0:33:0,0,0	1/1:0,0:0:33:0,0,0	0/0:0,0:0:33:0,0,0	1/1:0,0:0:33:0,0,0	1/1:0,0:0:33:0,0,0	1/1:0,0:0:33:0,0,0	0/0:0,0:0:33:0,0,0	0/0:0,0:0:33:0,0,0	1/1:0,0:0:33:0,0,0	0/1:0,0:0:33:0,0,0	0/1:0,0:0:33:0,0,0	0/0:0,0:0:33:0,0,0	0/0:0,0:0:33:0,0,0	0/0:0,0:0:33:0,0,0	1/1:0,0:0:33:0,0,0	0/0:0,0:0:33:0,0,0	0/0:0,0:0:33:0,0,0	0/0:0,0:0:33:0,0,0	0/0:0,0:0:33:0,0,0	1/1:0,0:0:33:0,0,0	0/1:0,0:0:33:0,0,0	0/0:0,0:0:33:0,0,0
PL01	29609266	SPL01_29609266	G	A	.	PASS	DP=0	GT:AD:DP:GQ:PL	0/0:0,0:0:33:0,0,0	0/0:0,0:0:33:0,0,0	0/0:0,0:0:33:0,0,0	0/0:0,0:0:33:0,0,0	0/0:0,0:0:33:0,0,0	0/0:0,0:0:33:0,0,0	0/0:0,0:0:33:0,0,0	0/0:0,0:0:33:0,0,0	0/0:0,0:0:33:0,0,0	0/0:0,0:0:33:0,0,0	0/0:0,0:0:33:0,0,0	0/0:0,0:0:33:0,0,0	0/0:0,0:0:33:0,0,0	0/0:0,0:0:33:0,0,0	0/0:0,0:0:33:0,0,0	0/0:0,0:0:33:0,0,0	0/0:0,0:0:33:0,0,0	0/0:0,0:0:33:0,0,0	0/0:0,0:0:33:0,0,0	0/0:0,0:0:33:0,0,0	0/0:0,0:0:33:0,0,0	0/0:0,0:0:33:0,0,0	0/0:0,0:0:33:0,0,0	0/0:0,0:0:33:0,0,0	0/0:0,0:0:33:0,0,0	0/0:0,0:0:33:0,0,0	0/0:0,0:0:33:0,0,0
PL01	29609294	SPL01_29609294	T	A	.	PASS	DP=0	GT:AD:DP:GQ:PL	0/0:0,0:0:33:0,0,0	0/0:0,0:0:33:0,0,0	0/0:0,0:0:33:0,0,0	0/0:0,0:0:33:0,0,0	0/0:0,0:0:33:0,0,0	0/0:0,0:0:33:0,0,0	0/0:0,0:0:33:0,0,0	0/0:0,0:0:33:0,0,0	0/0:0,0:0:33:0,0,0	0/0:0,0:0:33:0,0,0	0/0:0,0:0:33:0,0,0	0/0:0,0:0:33:0,0,0	0/0:0,0:0:33:0,0,0	0/0:0,0:0:33:0,0,0	0/0:0,0:0:33:0,0,0	0/0:0,0:0:33:0,0,0	0/0:0,0:0:33:0,0,0	0/0:0,0:0:33:0,0,0	0/0:0,0:0:33:0,0,0	0/0:0,0:0:33:0,0,0	0/0:0,0:0:33:0,0,0	0/0:0,0:0:33:0,0,0	0/0:0,0:0:33:0,0,0	0/0:0,0:0:33:0,0,0	0/0:0,0:0:33:0,0,0	0/0:0,0:0:33:0,0,0	0/0:0,0:0:33:0,0,0
PL01	29609413	SPL01_29609413	A	T	.	PASS	DP=0	GT:AD:DP:GQ:PL	1/1:0,0:0:33:0,0,0	1/1:0,0:0:33:0,0,0	0/1:0,0:0:33:0,0,0	0/0:0,0:0:33:0,0,0	0/1:0,0:0:33:0,0,0	1/1:0,0:0:33:0,0,0	1/1:0,0:0:33:0,0,0	0/0:0,0:0:33:0,0,0	1/1:0,0:0:33:0,0,0	1/1:0,0:0:33:0,0,0	1/1:0,0:0:33:0,0,0	0/0:0,0:0:33:0,0,0	0/0:0,0:0:33:0,0,0	1/1:0,0:0:33:0,0,0	0/1:0,0:0:33:0,0,0	0/1:0,0:0:33:0,0,0	0/0:0,0:0:33:0,0,0	0/0:0,0:0:33:0,0,0	0/0:0,0:0:33:0,0,0	1/1:0,0:0:33:0,0,0	0/0:0,0:0:33:0,0,0	0/0:0,0:0:33:0,0,0	0/0:0,0:0:33:0,0,0	0/0:0,0:0:33:0,0,0	1/1:0,0:0:33:0,0,0	0/1:0,0:0:33:0,0,0	0/0:0,0:0:33:0,0,0
PL01	29652906	SPL01_29652906	A	T	.	PASS	DP=0	GT:AD:DP:GQ:PL	0/0:0,0:0:33:0,0,0	0/0:0,0:0:33:0,0,0	0/0:0,0:0:33:0,0,0	0/0:0,0:0:33:0,0,0	0/0:0,0:0:33:0,0,0	0/0:0,0:0:33:0,0,0	0/0:0,0:0:33:0,0,0	0/0:0,0:0:33:0,0,0	0/0:0,0:0:33:0,0,0	0/0:0,0:0:33:0,0,0	0/0:0,0:0:33:0,0,0	0/0:0,0:0:33:0,0,0	0/0:0,0:0:33:0,0,0	0/0:0,0:0:33:0,0,0	0/0:0,0:0:33:0,0,0	0/0:0,0:0:33:0,0,0	0/0:0,0:0:33:0,0,0	0/0:0,0:0:33:0,0,0	0/0:0,0:0:33:0,0,0	0/0:0,0:0:33:0,0,0	0/0:0,0:0:33:0,0,0	0/0:0,0:0:33:0,0,0	0/0:0,0:0:33:0,0,0	0/0:0,0:0:33:0,0,0	0/0:0,0:0:33:0,0,0	0/0:0,0:0:33:0,0,0	0/0:0,0:0:33:0,0,0
PL01	29839113	SPL01_29839113	A	T	.	PASS	DP=0	GT:AD:DP:GQ:PL	1/1:0,0:0:33:0,0,0	1/1:0,0:0:33:0,0,0	1/1:0,0:0:33:0,0,0	1/1:0,0:0:33:0,0,0	1/1:0,0:0:33:0,0,0	1/1:0,0:0:33:0,0,0	1/1:0,0:0:33:0,0,0	0/0:0,0:0:33:0,0,0	1/1:0,0:0:33:0,0,0	1/1:0,0:0:33:0,0,0	1/1:0,0:0:33:0,0,0	0/0:0,0:0:33:0,0,0	0/0:0,0:0:33:0,0,0	1/1:0,0:0:33:0,0,0	0/1:0,0:0:33:0,0,0	0/1:0,0:0:33:0,0,0	0/0:0,0:0:33:0,0,0	0/0:0,0:0:33:0,0,0	0/0:0,0:0:33:0,0,0	1/1:0,0:0:33:0,0,0	0/0:0,0:0:33:0,0,0	0/0:0,0:0:33:0,0,0	0/0:0,0:0:33:0,0,0	0/0:0,0:0:33:0,0,0	1/1:0,0:0:33:0,0,0	1/1:0,0:0:33:0,0,0	1/1:0,0:0:33:0,0,0
PL01	29839268	SPL01_29839268	T	A	.	PASS	DP=0	GT:AD:DP:GQ:PL	0/0:0,0:0:33:0,0,0	0/0:0,0:0:33:0,0,0	0/0:0,0:0:33:0,0,0	0/0:0,0:0:33:0,0,0	0/0:0,0:0:33:0,0,0	0/0:0,0:0:33:0,0,0	0/0:0,0:0:33:0,0,0	0/0:0,0:0:33:0,0,0	0/0:0,0:0:33:0,0,0	0/0:0,0:0:33:0,0,0	0/0:0,0:0:33:0,0,0	0/0:0,0:0:33:0,0,0	0/0:0,0:0:33:0,0,0	0/0:0,0:0:33:0,0,0	0/0:0,0:0:33:0,0,0	0/0:0,0:0:33:0,0,0	0/0:0,0:0:33:0,0,0	0/0:0,0:0:33:0,0,0	0/0:0,0:0:33:0,0,0	0/0:0,0:0:33:0,0,0	0/0:0,0:0:33:0,0,0	0/0:0,0:0:33:0,0,0	0/0:0,0:0:33:0,0,0	0/0:0,0:0:33:0,0,0	0/0:0,0:0:33:0,0,0	0/0:0,0:0:33:0,0,0	0/0:0,0:0:33:0,0,0
PL01	29904787	SPL01_29904787	T	C	.	PASS	DP=0	GT:AD:DP:GQ:PL	0/0:0,0:0:33:0,0,0	0/0:0,0:0:33:0,0,0	0/0:0,0:0:33:0,0,0	0/0:0,0:0:33:0,0,0	0/0:0,0:0:33:0,0,0	0/0:0,0:0:33:0,0,0	0/0:0,0:0:33:0,0,0	0/0:0,0:0:33:0,0,0	0/0:0,0:0:33:0,0,0	0/0:0,0:0:33:0,0,0	0/0:0,0:0:33:0,0,0	0/0:0,0:0:33:0,0,0	0/0:0,0:0:33:0,0,0	0/0:0,0:0:33:0,0,0	0/0:0,0:0:33:0,0,0	0/0:0,0:0:33:0,0,0	0/0:0,0:0:33:0,0,0	0/0:0,0:0:33:0,0,0	0/0:0,0:0:33:0,0,0	0/0:0,0:0:33:0,0,0	0/0:0,0:0:33:0,0,0	0/0:0,0:0:33:0,0,0	0/0:0,0:0:33:0,0,0	0/0:0,0:0:33:0,0,0	0/0:0,0:0:33:0,0,0	0/0:0,0:0:33:0,0,0	0/0:0,0:0:33:0,0,0
PL01	29968892	SPL01_29968892	G	T	.	PASS	DP=0	GT:AD:DP:GQ:PL	0/0:0,0:0:33:0,0,0	0/0:0,0:0:33:0,0,0	0/0:0,0:0:33:0,0,0	0/0:0,0:0:33:0,0,0	0/0:0,0:0:33:0,0,0	0/0:0,0:0:33:0,0,0	0/0:0,0:0:33:0,0,0	0/0:0,0:0:33:0,0,0	0/0:0,0:0:33:0,0,0	0/0:0,0:0:33:0,0,0	0/0:0,0:0:33:0,0,0	0/0:0,0:0:33:0,0,0	0/0:0,0:0:33:0,0,0	0/0:0,0:0:33:0,0,0	0/0:0,0:0:33:0,0,0	0/0:0,0:0:33:0,0,0	0/0:0,0:0:33:0,0,0	0/0:0,0:0:33:0,0,0	0/0:0,0:0:33:0,0,0	0/0:0,0:0:33:0,0,0	0/0:0,0:0:33:0,0,0	0/0:0,0:0:33:0,0,0	0/0:0,0:0:33:0,0,0	0/0:0,0:0:33:0,0,0	0/0:0,0:0:33:0,0,0	0/0:0,0:0:33:0,0,0	0/0:0,0:0:33:0,0,0
PL01	29969023	SPL01_29969023	A	T	.	PASS	DP=0	GT:AD:DP:GQ:PL	0/0:0,0:0:33:0,0,0	0/0:0,0:0:33:0,0,0	0/0:0,0:0:33:0,0,0	0/0:0,0:0:33:0,0,0	0/0:0,0:0:33:0,0,0	0/0:0,0:0:33:0,0,0	0/0:0,0:0:33:0,0,0	0/0:0,0:0:33:0,0,0	0/0:0,0:0:33:0,0,0	0/0:0,0:0:33:0,0,0	0/0:0,0:0:33:0,0,0	0/0:0,0:0:33:0,0,0	0/0:0,0:0:33:0,0,0	0/0:0,0:0:33:0,0,0	0/0:0,0:0:33:0,0,0	0/0:0,0:0:33:0,0,0	0/0:0,0:0:33:0,0,0	0/0:0,0:0:33:0,0,0	0/0:0,0:0:33:0,0,0	0/0:0,0:0:33:0,0,0	0/0:0,0:0:33:0,0,0	0/0:0,0:0:33:0,0,0	0/0:0,0:0:33:0,0,0	0/0:0,0:0:33:0,0,0	0/0:0,0:0:33:0,0,0	0/0:0,0:0:33:0,0,0	0/0:0,0:0:33:0,0,0
PL01	29988977	SPL01_29988977	T	C	.	PASS	DP=0	GT:AD:DP:GQ:PL	0/0:0,0:0:33:0,0,0	0/0:0,0:0:33:0,0,0	0/0:0,0:0:33:0,0,0	0/0:0,0:0:33:0,0,0	0/0:0,0:0:33:0,0,0	0/0:0,0:0:33:0,0,0	0/0:0,0:0:33:0,0,0	1/1:0,0:0:33:0,0,0	0/0:0,0:0:33:0,0,0	0/0:0,0:0:33:0,0,0	0/0:0,0:0:33:0,0,0	1/1:0,0:0:33:0,0,0	1/1:0,0:0:33:0,0,0	0/0:0,0:0:33:0,0,0	1/0:0,0:0:33:0,0,0	1/0:0,0:0:33:0,0,0	0/0:0,0:0:33:0,0,0	1/1:0,0:0:33:0,0,0	1/1:0,0:0:33:0,0,0	0/0:0,0:0:33:0,0,0	0/0:0,0:0:33:0,0,0	1/1:0,0:0:33:0,0,0	1/1:0,0:0:33:0,0,0	1/0:0,0:0:33:0,0,0	0/0:0,0:0:33:0,0,0	0/0:0,0:0:33:0,0,0	0/0:0,0:0:33:0,0,0
PL01	29989019	SPL01_29989019	A	G	.	PASS	DP=0	GT:AD:DP:GQ:PL	0/0:0,0:0:33:0,0,0	0/0:0,0:0:33:0,0,0	0/0:0,0:0:33:0,0,0	0/0:0,0:0:33:0,0,0	0/0:0,0:0:33:0,0,0	0/0:0,0:0:33:0,0,0	0/0:0,0:0:33:0,0,0	0/0:0,0:0:33:0,0,0	0/0:0,0:0:33:0,0,0	0/0:0,0:0:33:0,0,0	0/0:0,0:0:33:0,0,0	0/0:0,0:0:33:0,0,0	0/0:0,0:0:33:0,0,0	0/0:0,0:0:33:0,0,0	0/0:0,0:0:33:0,0,0	0/0:0,0:0:33:0,0,0	0/0:0,0:0:33:0,0,0	0/0:0,0:0:33:0,0,0	0/0:0,0:0:33:0,0,0	0/0:0,0:0:33:0,0,0	0/0:0,0:0:33:0,0,0	0/0:0,0:0:33:0,0,0	0/0:0,0:0:33:0,0,0	0/0:0,0:0:33:0,0,0	0/0:0,0:0:33:0,0,0	0/0:0,0:0:33:0,0,0	0/0:0,0:0:33:0,0,0
[truncated: 8,239,571 more chars]
