# Supplementary material for: Consequences of introgression and gene flow on the genetic structure and diversity of Lima bean (Phaseolus lunatus L.) in its Mesoamerican diversity area
Source: PeerJ. 2022 Jul 5;10:e13690. doi: 10.7717/peerj.13690 (PMC9266586; doi:10.7717/peerj.13690)
Supplement: Supplemental Information 15 [file peerj-10-13690-s015.gz]

Archive with 1 entries (1 files):
- peerj-10-13690-s015
