# Supplementary material for: Consequences of introgression and gene flow on the genetic structure and diversity of Lima bean (Phaseolus lunatus L.) in its Mesoamerican diversity area
Source: PeerJ. 2022 Jul 5;10:e13690. doi: 10.7717/peerj.13690 (PMC9266586; doi:10.7717/peerj.13690)
Supplement: Supplemental Information 15 [file peerj-10-13690-s015.gz › peerj-10-13690-s015]

##fileformat=VCFv4.0
##Tassel=<ID=GenotypeTable,Version=5,Description="Reference allele is not known. The major allele was used as reference allele">
##FORMAT=<ID=GT,Number=1,Type=String,Description="Genotype">
##FORMAT=<ID=AD,Number=.,Type=Integer,Description="Allelic depths for the reference and alternate alleles in the order listed">
##FORMAT=<ID=DP,Number=1,Type=Integer,Description="Read Depth (only filtered reads used for calling)">
##FORMAT=<ID=GQ,Number=1,Type=Float,Description="Genotype Quality">
##FORMAT=<ID=PL,Number=.,Type=Float,Description="Normalized, Phred-scaled likelihoods for AA,AB,BB genotypes where A=ref and B=alt; not applicable if site is not biallelic">
##INFO=<ID=NS,Number=1,Type=Integer,Description="Number of Samples With Data">
##INFO=<ID=DP,Number=1,Type=Integer,Description="Total Depth">
##INFO=<ID=AF,Number=.,Type=Float,Description="Allele Frequency">
#CHROM	POS	ID	REF	ALT	QUAL	FILTER	INFO	FORMAT	8KM_282	8KM_283	8KM_285	8KM_288	ARB_369	ARB_371	ATASTA_299	ATASTA_377	ATASTB_303	ATASTB_304	ATASTB_305	ATASTB_307	BGB_I	BGB_IV	BGB_IX	BGB_V	BGB_VI	BGB_VII	BGP_4	BGP_5	BGP_6	BGP_7	BGP_8	BGP_9	BGS_1	BGS_2	BGS_3	BGS_4	BGS_5	BGS_6	BGS_7	BGS_8	BGS_9	CD12B_234	FNTA_268	FNTA_272	FNTA_273	FNTB_276	FNTB_278	FNTB_281	G25172-ELS	G25228-ELS-2	G25229-ELS	G25230-ELS	G25231-COR	G25254-ELS	G25267-COR	G25388-COR	G25400-ELS	G25420-ELS	G25614-ELS	G25735-ELS	G25750-COR	G25766-ELS	G25771-ELS	G25785-COR	G25787-ELS	G25816-ELS	G25910-ELS	G25970-COR	G26173-ELS	G26348-ELS	G26358-COR	G26360-ELS	G26459-ELS	G26480-ELS	G26512-ELS	G26517-ELS	G26534-ELS	G26609-ELS	G27399-ELS	G27578-COR	JMC_1003	JMC_1005	JMC_1007	JMC_1010	JMC_1012	JMC_1015	JMC_1024	JMC_1035	JMC_1059	JMC_1074	JMC_1075	JMC_1105	JMC_111	JMC_112	JMC_1179	JMC_1186	JMC_1196	JMC_1199	JMC_1200	JMC_1201	JMC_1215	JMC_1265	JMC_1284	JMC_1288	JMC_13	JMC_1325	JMC_1377	JMC_1417	JMC_1418	JMC_221	JMC_277	JMC_549	JMC_609	JMC_715	JMC_778	JMC_9	JMC_922	JMC_995	SMAPAC_289	SMAPAC_290	SMAPAC_291
PL01	71307	SPL01_71307	A	C	.	PASS	DP=0	GT:AD:DP:GQ:PL	1/1:0,0:0:33:0,0,0	1/1:0,0:0:33:0,0,0	1/1:0,0:0:33:0,0,0	1/1:0,0:0:33:0,0,0	0/0:0,0:0:33:0,0,0	0/0:0,0:0:33:0,0,0	1/1:0,0:0:33:0,0,0	1/1:0,0:0:33:0,0,0	1/1:0,0:0:33:0,0,0	1/1:0,0:0:33:0,0,0	1/1:0,0:0:33:0,0,0	1/1:0,0:0:33:0,0,0	0/0:0,0:0:33:0,0,0	0/0:0,0:0:33:0,0,0	0/0:0,0:0:33:0,0,0	0/0:0,0:0:33:0,0,0	0/0:0,0:0:33:0,0,0	0/0:0,0:0:33:0,0,0	0/0:0,0:0:33:0,0,0	0/0:0,0:0:33:0,0,0	0/0:0,0:0:33:0,0,0	0/0:0,0:0:33:0,0,0	0/0:0,0:0:33:0,0,0	0/0:0,0:0:33:0,0,0	0/0:0,0:0:33:0,0,0	0/0:0,0:0:33:0,0,0	0/0:0,0:0:33:0,0,0	0/0:0,0:0:33:0,0,0	0/0:0,0:0:33:0,0,0	0/0:0,0:0:33:0,0,0	0/0:0,0:0:33:0,0,0	0/0:0,0:0:33:0,0,0	0/0:0,0:0:33:0,0,0	0/0:0,0:0:33:0,0,0	0/0:0,0:0:33:0,0,0	0/0:0,0:0:33:0,0,0	1/1:0,0:0:33:0,0,0	1/1:0,0:0:33:0,0,0	1/1:0,0:0:33:0,0,0	1/1:0,0:0:33:0,0,0	0/0:0,0:0:33:0,0,0	0/0:0,0:0:33:0,0,0	0/0:0,0:0:33:0,0,0	0/0:0,0:0:33:0,0,0	0/0:0,0:0:33:0,0,0	0/0:0,0:0:33:0,0,0	0/0:0,0:0:33:0,0,0	1/1:0,0:0:33:0,0,0	0/0:0,0:0:33:0,0,0	0/0:0,0:0:33:0,0,0	./.:0,0:0	0/0:0,0:0:33:0,0,0	1/1:0,0:0:33:0,0,0	0/0:0,0:0:33:0,0,0	0/0:0,0:0:33:0,0,0	1/1:0,0:0:33:0,0,0	0/0:0,0:0:33:0,0,0	./.:0,0:0	0/0:0,0:0:33:0,0,0	1/1:0,0:0:33:0,0,0	0/0:0,0:0:33:0,0,0	0/0:0,0:0:33:0,0,0	0/0:0,0:0:33:0,0,0	0/0:0,0:0:33:0,0,0	0/0:0,0:0:33:0,0,0	0/0:0,0:0:33:0,0,0	0/0:0,0:0:33:0,0,0	./.:0,0:0	0/0:0,0:0:33:0,0,0	0/0:0,0:0:33:0,0,0	0/0:0,0:0:33:0,0,0	1/1:0,0:0:33:0,0,0	0/0:0,0:0:33:0,0,0	0/0:0,0:0:33:0,0,0	0/0:0,0:0:33:0,0,0	./.:0,0:0	0/1:0,0:0:33:0,0,0	0/1:0,0:0:33:0,0,0	0/0:0,0:0:33:0,0,0	0/0:0,0:0:33:0,0,0	0/0:0,0:0:33:0,0,0	0/0:0,0:0:33:0,0,0	0/0:0,0:0:33:0,0,0	0/0:0,0:0:33:0,0,0	0/0:0,0:0:33:0,0,0	0/0:0,0:0:33:0,0,0	0/0:0,0:0:33:0,0,0	0/0:0,0:0:33:0,0,0	0/0:0,0:0:33:0,0,0	0/0:0,0:0:33:0,0,0	0/0:0,0:0:33:0,0,0	0/0:0,0:0:33:0,0,0	0/0:0,0:0:33:0,0,0	0/0:0,0:0:33:0,0,0	0/0:0,0:0:33:0,0,0	0/0:0,0:0:33:0,0,0	0/0:0,0:0:33:0,0,0	0/0:0,0:0:33:0,0,0	0/0:0,0:0:33:0,0,0	0/1:0,0:0:33:0,0,0	0/0:0,0:0:33:0,0,0	0/1:0,0:0:33:0,0,0	0/0:0,0:0:33:0,0,0	1/1:0,0:0:33:0,0,0	0/0:0,0:0:33:0,0,0	0/1:0,0:0:33:0,0,0	0/1:0,0:0:33:0,0,0	0/0:0,0:0:33:0,0,0	1/1:0,0:0:33:0,0,0	0/0:0,0:0:33:0,0,0	1/1:0,0:0:33:0,0,0	1/1:0,0:0:33:0,0,0	1/1:0,0:0:33:0,0,0
PL01	71339	SPL01_71339	A	C	.	PASS	DP=0	GT:AD:DP:GQ:PL	0/0:0,0:0:33:0,0,0	0/0:0,0:0:33:0,0,0	0/0:0,0:0:33:0,0,0	0/0:0,0:0:33:0,0,0	0/0:0,0:0:33:0,0,0	0/0:0,0:0:33:0,0,0	0/0:0,0:0:33:0,0,0	0/0:0,0:0:33:0,0,0	0/0:0,0:0:33:0,0,0	0/0:0,0:0:33:0,0,0	0/0:0,0:0:33:0,0,0	0/0:0,0:0:33:0,0,0	0/0:0,0:0:33:0,0,0	0/0:0,0:0:33:0,0,0	0/0:0,0:0:33:0,0,0	0/0:0,0:0:33:0,0,0	0/0:0,0:0:33:0,0,0	0/0:0,0:0:33:0,0,0	0/0:0,0:0:33:0,0,0	0/0:0,0:0:33:0,0,0	0/0:0,0:0:33:0,0,0	0/0:0,0:0:33:0,0,0	0/0:0,0:0:33:0,0,0	0/0:0,0:0:33:0,0,0	0/0:0,0:0:33:0,0,0	0/0:0,0:0:33:0,0,0	0/0:0,0:0:33:0,0,0	0/0:0,0:0:33:0,0,0	0/0:0,0:0:33:0,0,0	0/0:0,0:0:33:0,0,0	0/0:0,0:0:33:0,0,0	0/0:0,0:0:33:0,0,0	0/0:0,0:0:33:0,0,0	0/0:0,0:0:33:0,0,0	0/0:0,0:0:33:0,0,0	0/0:0,0:0:33:0,0,0	0/0:0,0:0:33:0,0,0	0/0:0,0:0:33:0,0,0	0/0:0,0:0:33:0,0,0	0/0:0,0:0:33:0,0,0	0/0:0,0:0:33:0,0,0	0/0:0,0:0:33:0,0,0	0/0:0,0:0:33:0,0,0	0/0:0,0:0:33:0,0,0	0/0:0,0:0:33:0,0,0	0/0:0,0:0:33:0,0,0	0/0:0,0:0:33:0,0,0	0/0:0,0:0:33:0,0,0	0/0:0,0:0:33:0,0,0	0/0:0,0:0:33:0,0,0	0/0:0,0:0:33:0,0,0	0/0:0,0:0:33:0,0,0	0/0:0,0:0:33:0,0,0	0/0:0,0:0:33:0,0,0	0/0:0,0:0:33:0,0,0	0/0:0,0:0:33:0,0,0	0/0:0,0:0:33:0,0,0	0/0:0,0:0:33:0,0,0	0/0:0,0:0:33:0,0,0	0/0:0,0:0:33:0,0,0	0/0:0,0:0:33:0,0,0	0/0:0,0:0:33:0,0,0	0/0:0,0:0:33:0,0,0	0/0:0,0:0:33:0,0,0	0/0:0,0:0:33:0,0,0	0/0:0,0:0:33:0,0,0	./.:0,0:0	./.:0,0:0	0/0:0,0:0:33:0,0,0	0/0:0,0:0:33:0,0,0	0/0:0,0:0:33:0,0,0	0/0:0,0:0:33:0,0,0	0/0:0,0:0:33:0,0,0	0/0:0,0:0:33:0,0,0	0/0:0,0:0:33:0,0,0	0/0:0,0:0:33:0,0,0	0/0:0,0:0:33:0,0,0	0/0:0,0:0:33:0,0,0	0/0:0,0:0:33:0,0,0	0/0:0,0:0:33:0,0,0	0/0:0,0:0:33:0,0,0	0/0:0,0:0:33:0,0,0	0/0:0,0:0:33:0,0,0	0/0:0,0:0:33:0,0,0	0/0:0,0:0:33:0,0,0	0/0:0,0:0:33:0,0,0	0/0:0,0:0:33:0,0,0	0/0:0,0:0:33:0,0,0	0/0:0,0:0:33:0,0,0	0/0:0,0:0:33:0,0,0	0/0:0,0:0:33:0,0,0	0/0:0,0:0:33:0,0,0	0/0:0,0:0:33:0,0,0	0/0:0,0:0:33:0,0,0	0/0:0,0:0:33:0,0,0	0/0:0,0:0:33:0,0,0	0/0:0,0:0:33:0,0,0	0/0:0,0:0:33:0,0,0	0/0:0,0:0:33:0,0,0	0/0:0,0:0:33:0,0,0	0/0:0,0:0:33:0,0,0	0/0:0,0:0:33:0,0,0	0/0:0,0:0:33:0,0,0	0/0:0,0:0:33:0,0,0	0/0:0,0:0:33:0,0,0	0/0:0,0:0:33:0,0,0	0/0:0,0:0:33:0,0,0	0/0:0,0:0:33:0,0,0	0/0:0,0:0:33:0,0,0	0/0:0,0:0:33:0,0,0	1/1:0,0:0:33:0,0,0	1/1:0,0:0:33:0,0,0	1/1:0,0:0:33:0,0,0
PL01	71482	SPL01_71482	G	C	.	PASS	DP=0	GT:AD:DP:GQ:PL	1/1:0,0:0:33:0,0,0	1/1:0,0:0:33:0,0,0	1/1:0,0:0:33:0,0,0	1/1:0,0:0:33:0,0,0	0/0:0,0:0:33:0,0,0	0/0:0,0:0:33:0,0,0	1/1:0,0:0:33:0,0,0	1/1:0,0:0:33:0,0,0	1/1:0,0:0:33:0,0,0	1/1:0,0:0:33:0,0,0	1/1:0,0:0:33:0,0,0	1/1:0,0:0:33:0,0,0	0/0:0,0:0:33:0,0,0	0/0:0,0:0:33:0,0,0	0/0:0,0:0:33:0,0,0	0/0:0,0:0:33:0,0,0	0/0:0,0:0:33:0,0,0	0/0:0,0:0:33:0,0,0	0/0:0,0:0:33:0,0,0	0/0:0,0:0:33:0,0,0	0/0:0,0:0:33:0,0,0	0/0:0,0:0:33:0,0,0	0/0:0,0:0:33:0,0,0	0/0:0,0:0:33:0,0,0	0/0:0,0:0:33:0,0,0	0/0:0,0:0:33:0,0,0	0/0:0,0:0:33:0,0,0	0/0:0,0:0:33:0,0,0	0/0:0,0:0:33:0,0,0	0/0:0,0:0:33:0,0,0	0/0:0,0:0:33:0,0,0	0/0:0,0:0:33:0,0,0	0/0:0,0:0:33:0,0,0	1/1:0,0:0:33:0,0,0	1/1:0,0:0:33:0,0,0	1/1:0,0:0:33:0,0,0	1/1:0,0:0:33:0,0,0	1/1:0,0:0:33:0,0,0	1/1:0,0:0:33:0,0,0	1/1:0,0:0:33:0,0,0	1/1:0,0:0:33:0,0,0	1/1:0,0:0:33:0,0,0	1/1:0,0:0:33:0,0,0	1/1:0,0:0:33:0,0,0	0/0:0,0:0:33:0,0,0	1/1:0,0:0:33:0,0,0	1/1:0,0:0:33:0,0,0	1/1:0,0:0:33:0,0,0	1/1:0,0:0:33:0,0,0	1/1:0,0:0:33:0,0,0	1/1:0,0:0:33:0,0,0	0/0:0,0:0:33:0,0,0	1/1:0,0:0:33:0,0,0	0/0:0,0:0:33:0,0,0	0/0:0,0:0:33:0,0,0	1/1:0,0:0:33:0,0,0	0/0:0,0:0:33:0,0,0	1/1:0,0:0:33:0,0,0	1/1:0,0:0:33:0,0,0	1/1:0,0:0:33:0,0,0	1/1:0,0:0:33:0,0,0	1/1:0,0:0:33:0,0,0	./.:0,0:0	1/1:0,0:0:33:0,0,0	1/1:0,0:0:33:0,0,0	1/1:0,0:0:33:0,0,0	1/1:0,0:0:33:0,0,0	./.:0,0:0	1/1:0,0:0:33:0,0,0	1/1:0,0:0:33:0,0,0	0/0:0,0:0:33:0,0,0	1/1:0,0:0:33:0,0,0	0/0:0,0:0:33:0,0,0	0/0:0,0:0:33:0,0,0	0/0:0,0:0:33:0,0,0	1/1:0,0:0:33:0,0,0	1/1:0,0:0:33:0,0,0	1/1:0,0:0:33:0,0,0	0/0:0,0:0:33:0,0,0	0/0:0,0:0:33:0,0,0	0/0:0,0:0:33:0,0,0	1/1:0,0:0:33:0,0,0	1/1:0,0:0:33:0,0,0	./.:0,0:0	0/0:0,0:0:33:0,0,0	0/0:0,0:0:33:0,0,0	0/0:0,0:0:33:0,0,0	0/0:0,0:0:33:0,0,0	0/0:0,0:0:33:0,0,0	0/0:0,0:0:33:0,0,0	0/0:0,0:0:33:0,0,0	0/0:0,0:0:33:0,0,0	0/0:0,0:0:33:0,0,0	0/0:0,0:0:33:0,0,0	0/0:0,0:0:33:0,0,0	0/0:0,0:0:33:0,0,0	0/0:0,0:0:33:0,0,0	0/0:0,0:0:33:0,0,0	1/1:0,0:0:33:0,0,0	1/1:0,0:0:33:0,0,0	0/1:0,0:0:33:0,0,0	1/1:0,0:0:33:0,0,0	0/0:0,0:0:33:0,0,0	1/1:0,0:0:33:0,0,0	1/1:0,0:0:33:0,0,0	0/1:0,0:0:33:0,0,0	1/1:0,0:0:33:0,0,0	0/0:0,0:0:33:0,0,0	1/1:0,0:0:33:0,0,0	0/0:0,0:0:33:0,0,0	1/1:0,0:0:33:0,0,0	1/1:0,0:0:33:0,0,0	1/1:0,0:0:33:0,0,0
PL01	99307	SPL01_99307	C	T	.	PASS	DP=0	GT:AD:DP:GQ:PL	1/1:0,0:0:33:0,0,0	1/1:0,0:0:33:0,0,0	1/1:0,0:0:33:0,0,0	1/1:0,0:0:33:0,0,0	0/0:0,0:0:33:0,0,0	0/0:0,0:0:33:0,0,0	1/1:0,0:0:33:0,0,0	1/1:0,0:0:33:0,0,0	1/1:0,0:0:33:0,0,0	1/1:0,0:0:33:0,0,0	1/1:0,0:0:33:0,0,0	1/1:0,0:0:33:0,0,0	0/0:0,0:0:33:0,0,0	0/0:0,0:0:33:0,0,0	0/0:0,0:0:33:0,0,0	0/0:0,0:0:33:0,0,0	0/0:0,0:0:33:0,0,0	0/0:0,0:0:33:0,0,0	0/0:0,0:0:33:0,0,0	0/0:0,0:0:33:0,0,0	0/0:0,0:0:33:0,0,0	0/0:0,0:0:33:0,0,0	0/0:0,0:0:33:0,0,0	0/0:0,0:0:33:0,0,0	0/0:0,0:0:33:0,0,0	0/0:0,0:0:33:0,0,0	0/0:0,0:0:33:0,0,0	0/0:0,0:0:33:0,0,0	0/0:0,0:0:33:0,0,0	0/0:0,0:0:33:0,0,0	0/0:0,0:0:33:0,0,0	0/0:0,0:0:33:0,0,0	0/0:0,0:0:33:0,0,0	0/0:0,0:0:33:0,0,0	0/0:0,0:0:33:0,0,0	1/1:0,0:0:33:0,0,0	0/0:0,0:0:33:0,0,0	0/0:0,0:0:33:0,0,0	0/0:0,0:0:33:0,0,0	0/0:0,0:0:33:0,0,0	0/0:0,0:0:33:0,0,0	0/0:0,0:0:33:0,0,0	0/0:0,0:0:33:0,0,0	0/0:0,0:0:33:0,0,0	./.:0,0:0	0/0:0,0:0:33:0,0,0	./.:0,0:0	./.:0,0:0	0/0:0,0:0:33:0,0,0	0/0:0,0:0:33:0,0,0	./.:0,0:0	0/0:0,0:0:33:0,0,0	0/0:0,0:0:33:0,0,0	0/0:0,0:0:33:0,0,0	0/0:0,0:0:33:0,0,0	0/0:0,0:0:33:0,0,0	0/0:0,0:0:33:0,0,0	0/0:0,0:0:33:0,0,0	./.:0,0:0	./.:0,0:0	0/0:0,0:0:33:0,0,0	0/0:0,0:0:33:0,0,0	./.:0,0:0	./.:0,0:0	0/0:0,0:0:33:0,0,0	./.:0,0:0	0/0:0,0:0:33:0,0,0	./.:0,0:0	./.:0,0:0	0/0:0,0:0:33:0,0,0	0/0:0,0:0:33:0,0,0	./.:0,0:0	0/0:0,0:0:33:0,0,0	0/0:0,0:0:33:0,0,0	0/0:0,0:0:33:0,0,0	0/0:0,0:0:33:0,0,0	./.:0,0:0	0/0:0,0:0:33:0,0,0	0/0:0,0:0:33:0,0,0	0/0:0,0:0:33:0,0,0	0/0:0,0:0:33:0,0,0	0/0:0,0:0:33:0,0,0	0/0:0,0:0:33:0,0,0	0/0:0,0:0:33:0,0,0	0/0:0,0:0:33:0,0,0	0/0:0,0:0:33:0,0,0	0/0:0,0:0:33:0,0,0	0/0:0,0:0:33:0,0,0	0/0:0,0:0:33:0,0,0	0/0:0,0:0:33:0,0,0	0/0:0,0:0:33:0,0,0	0/0:0,0:0:33:0,0,0	0/0:0,0:0:33:0,0,0	0/0:0,0:0:33:0,0,0	./.:0,0:0	./.:0,0:0	./.:0,0:0	0/0:0,0:0:33:0,0,0	./.:0,0:0	0/0:0,0:0:33:0,0,0	0/0:0,0:0:33:0,0,0	0/0:0,0:0:33:0,0,0	0/0:0,0:0:33:0,0,0	0/0:0,0:0:33:0,0,0	0/0:0,0:0:33:0,0,0	0/0:0,0:0:33:0,0,0	0/0:0,0:0:33:0,0,0	0/0:0,0:0:33:0,0,0	./.:0,0:0	0/0:0,0:0:33:0,0,0	0/0:0,0:0:33:0,0,0	0/0:0,0:0:33:0,0,0	0/0:0,0:0:33:0,0,0
PL01	104945	SPL01_104945	T	C	.	PASS	DP=0	GT:AD:DP:GQ:PL	0/0:0,0:0:33:0,0,0	1/1:0,0:0:33:0,0,0	1/1:0,0:0:33:0,0,0	1/1:0,0:0:33:0,0,0	0/0:0,0:0:33:0,0,0	0/0:0,0:0:33:0,0,0	0/0:0,0:0:33:0,0,0	0/0:0,0:0:33:0,0,0	0/0:0,0:0:33:0,0,0	0/0:0,0:0:33:0,0,0	0/0:0,0:0:33:0,0,0	0/0:0,0:0:33:0,0,0	0/0:0,0:0:33:0,0,0	0/0:0,0:0:33:0,0,0	0/0:0,0:0:33:0,0,0	0/0:0,0:0:33:0,0,0	0/0:0,0:0:33:0,0,0	0/0:0,0:0:33:0,0,0	0/0:0,0:0:33:0,0,0	0/0:0,0:0:33:0,0,0	0/0:0,0:0:33:0,0,0	0/0:0,0:0:33:0,0,0	0/0:0,0:0:33:0,0,0	0/0:0,0:0:33:0,0,0	0/0:0,0:0:33:0,0,0	0/0:0,0:0:33:0,0,0	0/0:0,0:0:33:0,0,0	0/0:0,0:0:33:0,0,0	0/0:0,0:0:33:0,0,0	0/0:0,0:0:33:0,0,0	0/0:0,0:0:33:0,0,0	0/0:0,0:0:33:0,0,0	0/0:0,0:0:33:0,0,0	0/0:0,0:0:33:0,0,0	0/0:0,0:0:33:0,0,0	1/1:0,0:0:33:0,0,0	0/0:0,0:0:33:0,0,0	0/0:0,0:0:33:0,0,0	0/0:0,0:0:33:0,0,0	0/0:0,0:0:33:0,0,0	0/0:0,0:0:33:0,0,0	0/0:0,0:0:33:0,0,0	0/0:0,0:0:33:0,0,0	0/0:0,0:0:33:0,0,0	0/0:0,0:0:33:0,0,0	0/0:0,0:0:33:0,0,0	0/0:0,0:0:33:0,0,0	0/0:0,0:0:33:0,0,0	0/0:0,0:0:33:0,0,0	0/0:0,0:0:33:0,0,0	0/0:0,0:0:33:0,0,0	0/0:0,0:0:33:0,0,0	0/0:0,0:0:33:0,0,0	0/0:0,0:0:33:0,0,0	0/0:0,0:0:33:0,0,0	0/0:0,0:0:33:0,0,0	0/0:0,0:0:33:0,0,0	0/0:0,0:0:33:0,0,0	0/0:0,0:0:33:0,0,0	0/0:0,0:0:33:0,0,0	0/0:0,0:0:33:0,0,0	0/0:0,0:0:33:0,0,0	0/0:0,0:0:33:0,0,0	0/0:0,0:0:33:0,0,0	0/0:0,0:0:33:0,0,0	0/0:0,0:0:33:0,0,0	0/0:0,0:0:33:0,0,0	0/0:0,0:0:33:0,0,0	0/0:0,0:0:33:0,0,0	0/0:0,0:0:33:0,0,0	0/0:0,0:0:33:0,0,0	0/0:0,0:0:33:0,0,0	0/0:0,0:0:33:0,0,0	0/0:0,0:0:33:0,0,0	0/0:0,0:0:33:0,0,0	0/0:0,0:0:33:0,0,0	0/0:0,0:0:33:0,0,0	0/0:0,0:0:33:0,0,0	0/0:0,0:0:33:0,0,0	0/0:0,0:0:33:0,0,0	0/0:0,0:0:33:0,0,0	0/0:0,0:0:33:0,0,0	0/0:0,0:0:33:0,0,0	0/0:0,0:0:33:0,0,0	0/0:0,0:0:33:0,0,0	0/0:0,0:0:33:0,0,0	0/0:0,0:0:33:0,0,0	0/0:0,0:0:33:0,0,0	0/0:0,0:0:33:0,0,0	0/0:0,0:0:33:0,0,0	0/0:0,0:0:33:0,0,0	0/0:0,0:0:33:0,0,0	0/0:0,0:0:33:0,0,0	0/0:0,0:0:33:0,0,0	0/0:0,0:0:33:0,0,0	0/0:0,0:0:33:0,0,0	0/0:0,0:0:33:0,0,0	0/0:0,0:0:33:0,0,0	0/0:0,0:0:33:0,0,0	0/0:0,0:0:33:0,0,0	0/0:0,0:0:33:0,0,0	0/0:0,0:0:33:0,0,0	0/0:0,0:0:33:0,0,0	0/0:0,0:0:33:0,0,0	0/0:0,0:0:33:0,0,0	0/0:0,0:0:33:0,0,0	0/0:0,0:0:33:0,0,0	0/0:0,0:0:33:0,0,0	0/0:0,0:0:33:0,0,0	0/0:0,0:0:33:0,0,0	1/0:0,0:0:33:0,0,0	1/0:0,0:0:33:0,0,0	0/0:0,0:0:33:0,0,0
PL01	112709	SPL01_112709	A	G	.	PASS	DP=0	GT:AD:DP:GQ:PL	0/0:0,0:0:33:0,0,0	./.:0,0:0	./.:0,0:0	./.:0,0:0	0/0:0,0:0:33:0,0,0	0/0:0,0:0:33:0,0,0	0/0:0,0:0:33:0,0,0	0/0:0,0:0:33:0,0,0	0/0:0,0:0:33:0,0,0	0/0:0,0:0:33:0,0,0	0/0:0,0:0:33:0,0,0	0/0:0,0:0:33:0,0,0	0/0:0,0:0:33:0,0,0	0/0:0,0:0:33:0,0,0	0/0:0,0:0:33:0,0,0	0/0:0,0:0:33:0,0,0	0/0:0,0:0:33:0,0,0	0/0:0,0:0:33:0,0,0	0/0:0,0:0:33:0,0,0	0/0:0,0:0:33:0,0,0	0/0:0,0:0:33:0,0,0	0/0:0,0:0:33:0,0,0	0/0:0,0:0:33:0,0,0	0/0:0,0:0:33:0,0,0	0/0:0,0:0:33:0,0,0	0/0:0,0:0:33:0,0,0	0/0:0,0:0:33:0,0,0	0/0:0,0:0:33:0,0,0	0/0:0,0:0:33:0,0,0	0/0:0,0:0:33:0,0,0	0/0:0,0:0:33:0,0,0	0/0:0,0:0:33:0,0,0	0/0:0,0:0:33:0,0,0	0/0:0,0:0:33:0,0,0	0/0:0,0:0:33:0,0,0	./.:0,0:0	0/0:0,0:0:33:0,0,0	0/0:0,0:0:33:0,0,0	0/0:0,0:0:33:0,0,0	0/0:0,0:0:33:0,0,0	1/1:0,0:0:33:0,0,0	0/0:0,0:0:33:0,0,0	0/0:0,0:0:33:0,0,0	1/1:0,0:0:33:0,0,0	0/0:0,0:0:33:0,0,0	0/0:0,0:0:33:0,0,0	0/0:0,0:0:33:0,0,0	./.:0,0:0	1/1:0,0:0:33:0,0,0	1/1:0,0:0:33:0,0,0	0/0:0,0:0:33:0,0,0	0/0:0,0:0:33:0,0,0	./.:0,0:0	0/0:0,0:0:33:0,0,0	0/0:0,0:0:33:0,0,0	0/0:0,0:0:33:0,0,0	0/0:0,0:0:33:0,0,0	0/0:0,0:0:33:0,0,0	1/1:0,0:0:33:0,0,0	./.:0,0:0	0/0:0,0:0:33:0,0,0	1/1:0,0:0:33:0,0,0	0/0:0,0:0:33:0,0,0	0/0:0,0:0:33:0,0,0	1/1:0,0:0:33:0,0,0	1/1:0,0:0:33:0,0,0	0/0:0,0:0:33:0,0,0	0/0:0,0:0:33:0,0,0	0/0:0,0:0:33:0,0,0	1/1:0,0:0:33:0,0,0	0/0:0,0:0:33:0,0,0	./.:0,0:0	0/0:0,0:0:33:0,0,0	0/0:0,0:0:33:0,0,0	0/0:0,0:0:33:0,0,0	0/0:0,0:0:33:0,0,0	0/0:0,0:0:33:0,0,0	0/0:0,0:0:33:0,0,0	0/0:0,0:0:33:0,0,0	0/0:0,0:0:33:0,0,0	0/0:0,0:0:33:0,0,0	0/0:0,0:0:33:0,0,0	0/0:0,0:0:33:0,0,0	0/0:0,0:0:33:0,0,0	0/0:0,0:0:33:0,0,0	0/0:0,0:0:33:0,0,0	0/0:0,0:0:33:0,0,0	0/0:0,0:0:33:0,0,0	0/0:0,0:0:33:0,0,0	0/0:0,0:0:33:0,0,0	0/0:0,0:0:33:0,0,0	0/0:0,0:0:33:0,0,0	0/0:0,0:0:33:0,0,0	0/0:0,0:0:33:0,0,0	0/0:0,0:0:33:0,0,0	0/0:0,0:0:33:0,0,0	0/0:0,0:0:33:0,0,0	0/0:0,0:0:33:0,0,0	0/0:0,0:0:33:0,0,0	0/0:0,0:0:33:0,0,0	0/0:0,0:0:33:0,0,0	0/0:0,0:0:33:0,0,0	0/0:0,0:0:33:0,0,0	0/0:0,0:0:33:0,0,0	0/0:0,0:0:33:0,0,0	0/0:0,0:0:33:0,0,0	0/0:0,0:0:33:0,0,0	0/0:0,0:0:33:0,0,0	0/0:0,0:0:33:0,0,0	0/0:0,0:0:33:0,0,0	./.:0,0:0	./.:0,0:0	./.:0,0:0
PL01	112722	SPL01_112722	C	T	.	PASS	DP=0	GT:AD:DP:GQ:PL	0/0:0,0:0:33:0,0,0	./.:0,0:0	./.:0,0:0	./.:0,0:0	0/0:0,0:0:33:0,0,0	0/0:0,0:0:33:0,0,0	0/0:0,0:0:33:0,0,0	0/0:0,0:0:33:0,0,0	0/0:0,0:0:33:0,0,0	0/0:0,0:0:33:0,0,0	0/0:0,0:0:33:0,0,0	0/0:0,0:0:33:0,0,0	0/0:0,0:0:33:0,0,0	0/0:0,0:0:33:0,0,0	0/0:0,0:0:33:0,0,0	0/0:0,0:0:33:0,0,0	0/0:0,0:0:33:0,0,0	0/0:0,0:0:33:0,0,0	0/0:0,0:0:33:0,0,0	0/0:0,0:0:33:0,0,0	0/0:0,0:0:33:0,0,0	0/0:0,0:0:33:0,0,0	0/0:0,0:0:33:0,0,0	0/0:0,0:0:33:0,0,0	0/0:0,0:0:33:0,0,0	0/0:0,0:0:33:0,0,0	0/0:0,0:0:33:0,0,0	0/0:0,0:0:33:0,0,0	0/0:0,0:0:33:0,0,0	0/0:0,0:0:33:0,0,0	0/0:0,0:0:33:0,0,0	0/0:0,0:0:33:0,0,0	0/0:0,0:0:33:0,0,0	0/0:0,0:0:33:0,0,0	0/0:0,0:0:33:0,0,0	./.:0,0:0	0/0:0,0:0:33:0,0,0	0/0:0,0:0:33:0,0,0	0/0:0,0:0:33:0,0,0	0/0:0,0:0:33:0,0,0	0/0:0,0:0:33:0,0,0	0/0:0,0:0:33:0,0,0	0/0:0,0:0:33:0,0,0	0/0:0,0:0:33:0,0,0	0/0:0,0:0:33:0,0,0	0/0:0,0:0:33:0,0,0	0/0:0,0:0:33:0,0,0	./.:0,0:0	0/0:0,0:0:33:0,0,0	0/0:0,0:0:33:0,0,0	0/0:0,0:0:33:0,0,0	0/0:0,0:0:33:0,0,0	./.:0,0:0	0/0:0,0:0:33:0,0,0	0/0:0,0:0:33:0,0,0	0/0:0,0:0:33:0,0,0	0/0:0,0:0:33:0,0,0	0/1:0,0:0:33:0,0,0	0/0:0,0:0:33:0,0,0	./.:0,0:0	0/0:0,0:0:33:0,0,0	0/0:0,0:0:33:0,0,0	0/0:0,0:0:33:0,0,0	0/0:0,0:0:33:0,0,0	0/0:0,0:0:33:0,0,0	0/0:0,0:0:33:0,0,0	0/0:0,0:0:33:0,0,0	0/0:0,0:0:33:0,0,0	0/0:0,0:0:33:0,0,0	0/0:0,0:0:33:0,0,0	0/0:0,0:0:33:0,0,0	./.:0,0:0	0/0:0,0:0:33:0,0,0	0/0:0,0:0:33:0,0,0	0/0:0,0:0:33:0,0,0	0/0:0,0:0:33:0,0,0	0/1:0,0:0:33:0,0,0	0/0:0,0:0:33:0,0,0	0/0:0,0:0:33:0,0,0	0/0:0,0:0:33:0,0,0	0/0:0,0:0:33:0,0,0	0/0:0,0:0:33:0,0,0	0/0:0,0:0:33:0,0,0	0/0:0,0:0:33:0,0,0	0/0:0,0:0:33:0,0,0	0/0:0,0:0:33:0,0,0	0/0:0,0:0:33:0,0,0	0/0:0,0:0:33:0,0,0	0/0:0,0:0:33:0,0,0	0/0:0,0:0:33:0,0,0	0/0:0,0:0:33:0,0,0	0/0:0,0:0:33:0,0,0	0/0:0,0:0:33:0,0,0	0/0:0,0:0:33:0,0,0	0/0:0,0:0:33:0,0,0	0/0:0,0:0:33:0,0,0	0/0:0,0:0:33:0,0,0	0/0:0,0:0:33:0,0,0	0/0:0,0:0:33:0,0,0	0/0:0,0:0:33:0,0,0	0/0:0,0:0:33:0,0,0	0/0:0,0:0:33:0,0,0	0/0:0,0:0:33:0,0,0	0/1:0,0:0:33:0,0,0	0/0:0,0:0:33:0,0,0	0/0:0,0:0:33:0,0,0	0/0:0,0:0:33:0,0,0	0/0:0,0:0:33:0,0,0	1/1:0,0:0:33:0,0,0	0/0:0,0:0:33:0,0,0	./.:0,0:0	./.:0,0:0	./.:0,0:0
PL01	112742	SPL01_112742	T	C	.	PASS	DP=0	GT:AD:DP:GQ:PL	0/0:0,0:0:33:0,0,0	./.:0,0:0	./.:0,0:0	./.:0,0:0	0/0:0,0:0:33:0,0,0	0/0:0,0:0:33:0,0,0	0/0:0,0:0:33:0,0,0	0/0:0,0:0:33:0,0,0	0/0:0,0:0:33:0,0,0	0/0:0,0:0:33:0,0,0	0/0:0,0:0:33:0,0,0	0/0:0,0:0:33:0,0,0	0/0:0,0:0:33:0,0,0	0/0:0,0:0:33:0,0,0	0/0:0,0:0:33:0,0,0	0/0:0,0:0:33:0,0,0	0/0:0,0:0:33:0,0,0	0/0:0,0:0:33:0,0,0	0/0:0,0:0:33:0,0,0	0/0:0,0:0:33:0,0,0	0/0:0,0:0:33:0,0,0	0/0:0,0:0:33:0,0,0	0/0:0,0:0:33:0,0,0	0/0:0,0:0:33:0,0,0	0/0:0,0:0:33:0,0,0	0/0:0,0:0:33:0,0,0	0/0:0,0:0:33:0,0,0	0/0:0,0:0:33:0,0,0	0/0:0,0:0:33:0,0,0	0/0:0,0:0:33:0,0,0	0/0:0,0:0:33:0,0,0	0/0:0,0:0:33:0,0,0	0/0:0,0:0:33:0,0,0	0/0:0,0:0:33:0,0,0	0/0:0,0:0:33:0,0,0	./.:0,0:0	0/0:0,0:0:33:0,0,0	0/0:0,0:0:33:0,0,0	0/0:0,0:0:33:0,0,0	0/0:0,0:0:33:0,0,0	0/0:0,0:0:33:0,0,0	0/0:0,0:0:33:0,0,0	0/0:0,0:0:33:0,0,0	0/0:0,0:0:33:0,0,0	0/0:0,0:0:33:0,0,0	0/0:0,0:0:33:0,0,0	0/0:0,0:0:33:0,0,0	./.:0,0:0	0/0:0,0:0:33:0,0,0	0/0:0,0:0:33:0,0,0	0/0:0,0:0:33:0,0,0	0/0:0,0:0:33:0,0,0	./.:0,0:0	0/0:0,0:0:33:0,0,0	0/0:0,0:0:33:0,0,0	0/0:0,0:0:33:0,0,0	0/0:0,0:0:33:0,0,0	0/0:0,0:0:33:0,0,0	0/0:0,0:0:33:0,0,0	./.:0,0:0	0/0:0,0:0:33:0,0,0	0/0:0,0:0:33:0,0,0	0/0:0,0:0:33:0,0,0	0/0:0,0:0:33:0,0,0	0/0:0,0:0:33:0,0,0	0/0:0,0:0:33:0,0,0	0/0:0,0:0:33:0,0,0	0/0:0,0:0:33:0,0,0	0/0:0,0:0:33:0,0,0	0/0:0,0:0:33:0,0,0	0/0:0,0:0:33:0,0,0	./.:0,0:0	0/0:0,0:0:33:0,0,0	0/0:0,0:0:33:0,0,0	0/0:0,0:0:33:0,0,0	0/0:0,0:0:33:0,0,0	1/0:0,0:0:33:0,0,0	0/0:0,0:0:33:0,0,0	0/0:0,0:0:33:0,0,0	0/0:0,0:0:33:0,0,0	0/0:0,0:0:33:0,0,0	0/0:0,0:0:33:0,0,0	0/0:0,0:0:33:0,0,0	0/0:0,0:0:33:0,0,0	0/0:0,0:0:33:0,0,0	0/0:0,0:0:33:0,0,0	0/0:0,0:0:33:0,0,0	0/0:0,0:0:33:0,0,0	0/0:0,0:0:33:0,0,0	0/0:0,0:0:33:0,0,0	0/0:0,0:0:33:0,0,0	0/0:0,0:0:33:0,0,0	0/0:0,0:0:33:0,0,0	0/0:0,0:0:33:0,0,0	0/0:0,0:0:33:0,0,0	0/0:0,0:0:33:0,0,0	0/0:0,0:0:33:0,0,0	0/0:0,0:0:33:0,0,0	0/0:0,0:0:33:0,0,0	0/0:0,0:0:33:0,0,0	0/0:0,0:0:33:0,0,0	0/0:0,0:0:33:0,0,0	0/0:0,0:0:33:0,0,0	1/0:0,0:0:33:0,0,0	0/0:0,0:0:33:0,0,0	0/0:0,0:0:33:0,0,0	0/0:0,0:0:33:0,0,0	0/0:0,0:0:33:0,0,0	1/1:0,0:0:33:0,0,0	0/0:0,0:0:33:0,0,0	./.:0,0:0	./.:0,0:0	./.:0,0:0
PL01	113150	SPL01_113150	C	G	.	PASS	DP=0	GT:AD:DP:GQ:PL	0/0:0,0:0:33:0,0,0	0/0:0,0:0:33:0,0,0	0/0:0,0:0:33:0,0,0	0/0:0,0:0:33:0,0,0	0/0:0,0:0:33:0,0,0	0/0:0,0:0:33:0,0,0	0/0:0,0:0:33:0,0,0	0/0:0,0:0:33:0,0,0	0/0:0,0:0:33:0,0,0	0/0:0,0:0:33:0,0,0	0/0:0,0:0:33:0,0,0	0/0:0,0:0:33:0,0,0	0/0:0,0:0:33:0,0,0	0/0:0,0:0:33:0,0,0	0/0:0,0:0:33:0,0,0	0/0:0,0:0:33:0,0,0	0/0:0,0:0:33:0,0,0	0/0:0,0:0:33:0,0,0	0/0:0,0:0:33:0,0,0	0/0:0,0:0:33:0,0,0	0/0:0,0:0:33:0,0,0	0/0:0,0:0:33:0,0,0	0/0:0,0:0:33:0,0,0	0/0:0,0:0:33:0,0,0	0/0:0,0:0:33:0,0,0	0/0:0,0:0:33:0,0,0	0/0:0,0:0:33:0,0,0	0/0:0,0:0:33:0,0,0	0/0:0,0:0:33:0,0,0	0/0:0,0:0:33:0,0,0	0/0:0,0:0:33:0,0,0	0/0:0,0:0:33:0,0,0	0/0:0,0:0:33:0,0,0	0/0:0,0:0:33:0,0,0	0/0:0,0:0:33:0,0,0	0/0:0,0:0:33:0,0,0	0/0:0,0:0:33:0,0,0	0/0:0,0:0:33:0,0,0	0/0:0,0:0:33:0,0,0	0/0:0,0:0:33:0,0,0	1/1:0,0:0:33:0,0,0	0/0:0,0:0:33:0,0,0	0/0:0,0:0:33:0,0,0	1/1:0,0:0:33:0,0,0	0/0:0,0:0:33:0,0,0	0/0:0,0:0:33:0,0,0	0/0:0,0:0:33:0,0,0	0/0:0,0:0:33:0,0,0	1/1:0,0:0:33:0,0,0	1/1:0,0:0:33:0,0,0	0/0:0,0:0:33:0,0,0	0/0:0,0:0:33:0,0,0	0/0:0,0:0:33:0,0,0	0/0:0,0:0:33:0,0,0	0/0:0,0:0:33:0,0,0	0/0:0,0:0:33:0,0,0	0/0:0,0:0:33:0,0,0	0/0:0,0:0:33:0,0,0	1/1:0,0:0:33:0,0,0	0/0:0,0:0:33:0,0,0	0/0:0,0:0:33:0,0,0	1/1:0,0:0:33:0,0,0	0/0:0,0:0:33:0,0,0	0/0:0,0:0:33:0,0,0	./.:0,0:0	1/1:0,0:0:33:0,0,0	0/0:0,0:0:33:0,0,0	0/0:0,0:0:33:0,0,0	0/0:0,0:0:33:0,0,0	1/1:0,0:0:33:0,0,0	0/0:0,0:0:33:0,0,0	0/0:0,0:0:33:0,0,0	0/0:0,0:0:33:0,0,0	0/0:0,0:0:33:0,0,0	0/0:0,0:0:33:0,0,0	0/0:0,0:0:33:0,0,0	0/0:0,0:0:33:0,0,0	0/0:0,0:0:33:0,0,0	0/0:0,0:0:33:0,0,0	0/0:0,0:0:33:0,0,0	0/0:0,0:0:33:0,0,0	0/0:0,0:0:33:0,0,0	0/0:0,0:0:33:0,0,0	./.:0,0:0	0/0:0,0:0:33:0,0,0	0/0:0,0:0:33:0,0,0	0/0:0,0:0:33:0,0,0	0/0:0,0:0:33:0,0,0	0/0:0,0:0:33:0,0,0	0/0:0,0:0:33:0,0,0	0/0:0,0:0:33:0,0,0	0/0:0,0:0:33:0,0,0	0/0:0,0:0:33:0,0,0	0/0:0,0:0:33:0,0,0	0/0:0,0:0:33:0,0,0	0/0:0,0:0:33:0,0,0	0/0:0,0:0:33:0,0,0	0/0:0,0:0:33:0,0,0	./.:0,0:0	0/0:0,0:0:33:0,0,0	0/0:0,0:0:33:0,0,0	0/0:0,0:0:33:0,0,0	0/0:0,0:0:33:0,0,0	0/0:0,0:0:33:0,0,0	0/0:0,0:0:33:0,0,0	0/0:0,0:0:33:0,0,0	0/0:0,0:0:33:0,0,0	0/0:0,0:0:33:0,0,0	0/0:0,0:0:33:0,0,0	0/0:0,0:0:33:0,0,0	0/0:0,0:0:33:0,0,0	0/0:0,0:0:33:0,0,0	0/0:0,0:0:33:0,0,0
PL01	121908	SPL01_121908	G	A	.	PASS	DP=0	GT:AD:DP:GQ:PL	1/1:0,0:0:33:0,0,0	0/0:0,0:0:33:0,0,0	0/0:0,0:0:33:0,0,0	0/0:0,0:0:33:0,0,0	0/0:0,0:0:33:0,0,0	0/0:0,0:0:33:0,0,0	1/1:0,0:0:33:0,0,0	1/1:0,0:0:33:0,0,0	1/1:0,0:0:33:0,0,0	1/1:0,0:0:33:0,0,0	1/1:0,0:0:33:0,0,0	1/1:0,0:0:33:0,0,0	0/0:0,0:0:33:0,0,0	0/0:0,0:0:33:0,0,0	0/0:0,0:0:33:0,0,0	0/0:0,0:0:33:0,0,0	0/0:0,0:0:33:0,0,0	0/0:0,0:0:33:0,0,0	0/0:0,0:0:33:0,0,0	0/0:0,0:0:33:0,0,0	0/0:0,0:0:33:0,0,0	0/0:0,0:0:33:0,0,0	0/0:0,0:0:33:0,0,0	0/0:0,0:0:33:0,0,0	0/0:0,0:0:33:0,0,0	0/0:0,0:0:33:0,0,0	0/0:0,0:0:33:0,0,0	0/0:0,0:0:33:0,0,0	0/0:0,0:0:33:0,0,0	0/0:0,0:0:33:0,0,0	0/0:0,0:0:33:0,0,0	0/0:0,0:0:33:0,0,0	0/0:0,0:0:33:0,0,0	0/0:0,0:0:33:0,0,0	0/0:0,0:0:33:0,0,0	0/0:0,0:0:33:0,0,0	1/1:0,0:0:33:0,0,0	1/1:0,0:0:33:0,0,0	1/1:0,0:0:33:0,0,0	1/1:0,0:0:33:0,0,0	0/0:0,0:0:33:0,0,0	0/0:0,0:0:33:0,0,0	0/0:0,0:0:33:0,0,0	0/0:0,0:0:33:0,0,0	0/0:0,0:0:33:0,0,0	0/0:0,0:0:33:0,0,0	0/0:0,0:0:33:0,0,0	0/0:0,0:0:33:0,0,0	0/0:0,0:0:33:0,0,0	0/0:0,0:0:33:0,0,0	0/0:0,0:0:33:0,0,0	0/0:0,0:0:33:0,0,0	0/0:0,0:0:33:0,0,0	0/0:0,0:0:33:0,0,0	0/0:0,0:0:33:0,0,0	0/0:0,0:0:33:0,0,0	0/0:0,0:0:33:0,0,0	0/0:0,0:0:33:0,0,0	0/0:0,0:0:33:0,0,0	0/0:0,0:0:33:0,0,0	0/0:0,0:0:33:0,0,0	0/0:0,0:0:33:0,0,0	0/0:0,0:0:33:0,0,0	0/0:0,0:0:33:0,0,0	0/0:0,0:0:33:0,0,0	0/0:0,0:0:33:0,0,0	0/0:0,0:0:33:0,0,0	0/0:0,0:0:33:0,0,0	0/0:0,0:0:33:0,0,0	0/0:0,0:0:33:0,0,0	0/0:0,0:0:33:0,0,0	0/0:0,0:0:33:0,0,0	0/0:0,0:0:33:0,0,0	0/0:0,0:0:33:0,0,0	0/0:0,0:0:33:0,0,0	0/0:0,0:0:33:0,0,0	0/0:0,0:0:33:0,0,0	0/0:0,0:0:33:0,0,0	0/0:0,0:0:33:0,0,0	0/0:0,0:0:33:0,0,0	0/0:0,0:0:33:0,0,0	0/0:0,0:0:33:0,0,0	0/0:0,0:0:33:0,0,0	0/0:0,0:0:33:0,0,0	0/0:0,0:0:33:0,0,0	0/0:0,0:0:33:0,0,0	0/0:0,0:0:33:0,0,0	0/0:0,0:0:33:0,0,0	0/0:0,0:0:33:0,0,0	0/0:0,0:0:33:0,0,0	0/0:0,0:0:33:0,0,0	0/0:0,0:0:33:0,0,0	0/0:0,0:0:33:0,0,0	0/0:0,0:0:33:0,0,0	0/0:0,0:0:33:0,0,0	0/0:0,0:0:33:0,0,0	0/0:0,0:0:33:0,0,0	0/0:0,0:0:33:0,0,0	0/0:0,0:0:33:0,0,0	0/0:0,0:0:33:0,0,0	0/0:0,0:0:33:0,0,0	0/0:0,0:0:33:0,0,0	0/0:0,0:0:33:0,0,0	0/0:0,0:0:33:0,0,0	0/0:0,0:0:33:0,0,0	0/0:0,0:0:33:0,0,0	0/0:0,0:0:33:0,0,0	0/0:0,0:0:33:0,0,0	0/0:0,0:0:33:0,0,0	0/0:0,0:0:33:0,0,0	0/0:0,0:0:33:0,0,0	0/0:0,0:0:33:0,0,0	0/0:0,0:0:33:0,0,0
PL01	122138	SPL01_122138	G	T	.	PASS	DP=0	GT:AD:DP:GQ:PL	0/0:0,0:0:33:0,0,0	0/0:0,0:0:33:0,0,0	0/0:0,0:0:33:0,0,0	0/0:0,0:0:33:0,0,0	0/0:0,0:0:33:0,0,0	0/0:0,0:0:33:0,0,0	0/0:0,0:0:33:0,0,0	0/0:0,0:0:33:0,0,0	0/0:0,0:0:33:0,0,0	0/0:0,0:0:33:0,0,0	0/0:0,0:0:33:0,0,0	0/0:0,0:0:33:0,0,0	0/0:0,0:0:33:0,0,0	0/0:0,0:0:33:0,0,0	0/0:0,0:0:33:0,0,0	0/0:0,0:0:33:0,0,0	0/0:0,0:0:33:0,0,0	0/0:0,0:0:33:0,0,0	0/0:0,0:0:33:0,0,0	0/0:0,0:0:33:0,0,0	0/0:0,0:0:33:0,0,0	0/0:0,0:0:33:0,0,0	0/0:0,0:0:33:0,0,0	0/0:0,0:0:33:0,0,0	0/0:0,0:0:33:0,0,0	0/0:0,0:0:33:0,0,0	0/0:0,0:0:33:0,0,0	0/0:0,0:0:33:0,0,0	0/0:0,0:0:33:0,0,0	0/0:0,0:0:33:0,0,0	0/0:0,0:0:33:0,0,0	0/0:0,0:0:33:0,0,0	0/0:0,0:0:33:0,0,0	0/0:0,0:0:33:0,0,0	0/0:0,0:0:33:0,0,0	0/0:0,0:0:33:0,0,0	0/0:0,0:0:33:0,0,0	0/0:0,0:0:33:0,0,0	0/0:0,0:0:33:0,0,0	0/0:0,0:0:33:0,0,0	1/1:0,0:0:33:0,0,0	0/0:0,0:0:33:0,0,0	0/0:0,0:0:33:0,0,0	1/1:0,0:0:33:0,0,0	0/0:0,0:0:33:0,0,0	0/0:0,0:0:33:0,0,0	0/0:0,0:0:33:0,0,0	0/0:0,0:0:33:0,0,0	1/1:0,0:0:33:0,0,0	1/1:0,0:0:33:0,0,0	0/0:0,0:0:33:0,0,0	0/0:0,0:0:33:0,0,0	./.:0,0:0	0/0:0,0:0:33:0,0,0	0/0:0,0:0:33:0,0,0	0/0:0,0:0:33:0,0,0	0/0:0,0:0:33:0,0,0	0/0:0,0:0:33:0,0,0	1/1:0,0:0:33:0,0,0	0/0:0,0:0:33:0,0,0	0/0:0,0:0:33:0,0,0	1/1:0,0:0:33:0,0,0	0/0:0,0:0:33:0,0,0	0/0:0,0:0:33:0,0,0	1/1:0,0:0:33:0,0,0	1/1:0,0:0:33:0,0,0	0/0:0,0:0:33:0,0,0	0/0:0,0:0:33:0,0,0	./.:0,0:0	1/1:0,0:0:33:0,0,0	0/0:0,0:0:33:0,0,0	0/0:0,0:0:33:0,0,0	0/0:0,0:0:33:0,0,0	0/0:0,0:0:33:0,0,0	0/0:0,0:0:33:0,0,0	0/0:0,0:0:33:0,0,0	0/0:0,0:0:33:0,0,0	0/0:0,0:0:33:0,0,0	0/0:0,0:0:33:0,0,0	0/0:0,0:0:33:0,0,0	0/0:0,0:0:33:0,0,0	0/0:0,0:0:33:0,0,0	0/0:0,0:0:33:0,0,0	0/0:0,0:0:33:0,0,0	0/0:0,0:0:33:0,0,0	0/0:0,0:0:33:0,0,0	0/0:0,0:0:33:0,0,0	0/0:0,0:0:33:0,0,0	0/0:0,0:0:33:0,0,0	0/0:0,0:0:33:0,0,0	0/0:0,0:0:33:0,0,0	0/0:0,0:0:33:0,0,0	0/0:0,0:0:33:0,0,0	0/0:0,0:0:33:0,0,0	0/0:0,0:0:33:0,0,0	0/0:0,0:0:33:0,0,0	0/0:0,0:0:33:0,0,0	0/0:0,0:0:33:0,0,0	0/0:0,0:0:33:0,0,0	0/0:0,0:0:33:0,0,0	0/0:0,0:0:33:0,0,0	0/0:0,0:0:33:0,0,0	0/0:0,0:0:33:0,0,0	0/0:0,0:0:33:0,0,0	0/0:0,0:0:33:0,0,0	0/0:0,0:0:33:0,0,0	0/0:0,0:0:33:0,0,0	0/0:0,0:0:33:0,0,0	0/0:0,0:0:33:0,0,0	0/0:0,0:0:33:0,0,0	0/0:0,0:0:33:0,0,0	0/0:0,0:0:33:0,0,0	0/0:0,0:0:33:0,0,0
PL01	131235	SPL01_131235	A	G	.	PASS	DP=0	GT:AD:DP:GQ:PL	1/1:0,0:0:33:0,0,0	0/0:0,0:0:33:0,0,0	0/0:0,0:0:33:0,0,0	0/0:0,0:0:33:0,0,0	0/0:0,0:0:33:0,0,0	0/0:0,0:0:33:0,0,0	1/1:0,0:0:33:0,0,0	1/1:0,0:0:33:0,0,0	1/1:0,0:0:33:0,0,0	1/1:0,0:0:33:0,0,0	1/1:0,0:0:33:0,0,0	1/1:0,0:0:33:0,0,0	0/0:0,0:0:33:0,0,0	0/0:0,0:0:33:0,0,0	0/0:0,0:0:33:0,0,0	0/0:0,0:0:33:0,0,0	0/0:0,0:0:33:0,0,0	0/0:0,0:0:33:0,0,0	0/0:0,0:0:33:0,0,0	0/0:0,0:0:33:0,0,0	0/0:0,0:0:33:0,0,0	0/0:0,0:0:33:0,0,0	0/0:0,0:0:33:0,0,0	0/0:0,0:0:33:0,0,0	0/0:0,0:0:33:0,0,0	0/0:0,0:0:33:0,0,0	0/0:0,0:0:33:0,0,0	0/0:0,0:0:33:0,0,0	0/0:0,0:0:33:0,0,0	0/0:0,0:0:33:0,0,0	0/0:0,0:0:33:0,0,0	0/0:0,0:0:33:0,0,0	0/0:0,0:0:33:0,0,0	0/0:0,0:0:33:0,0,0	0/0:0,0:0:33:0,0,0	0/0:0,0:0:33:0,0,0	1/1:0,0:0:33:0,0,0	1/1:0,0:0:33:0,0,0	1/1:0,0:0:33:0,0,0	1/1:0,0:0:33:0,0,0	0/0:0,0:0:33:0,0,0	0/0:0,0:0:33:0,0,0	0/0:0,0:0:33:0,0,0	0/0:0,0:0:33:0,0,0	0/0:0,0:0:33:0,0,0	0/0:0,0:0:33:0,0,0	0/0:0,0:0:33:0,0,0	1/1:0,0:0:33:0,0,0	0/0:0,0:0:33:0,0,0	0/0:0,0:0:33:0,0,0	0/0:0,0:0:33:0,0,0	0/0:0,0:0:33:0,0,0	0/0:0,0:0:33:0,0,0	0/0:0,0:0:33:0,0,0	0/0:0,0:0:33:0,0,0	0/0:0,0:0:33:0,0,0	0/0:0,0:0:33:0,0,0	0/0:0,0:0:33:0,0,0	0/0:0,0:0:33:0,0,0	0/0:0,0:0:33:0,0,0	0/0:0,0:0:33:0,0,0	0/0:0,0:0:33:0,0,0	0/0:0,0:0:33:0,0,0	0/0:0,0:0:33:0,0,0	0/0:0,0:0:33:0,0,0	0/0:0,0:0:33:0,0,0	0/0:0,0:0:33:0,0,0	0/0:0,0:0:33:0,0,0	0/0:0,0:0:33:0,0,0	0/0:0,0:0:33:0,0,0	0/0:0,0:0:33:0,0,0	1/1:0,0:0:33:0,0,0	0/0:0,0:0:33:0,0,0	0/0:0,0:0:33:0,0,0	0/0:0,0:0:33:0,0,0	0/1:0,0:0:33:0,0,0	0/0:0,0:0:33:0,0,0	0/1:0,0:0:33:0,0,0	0/0:0,0:0:33:0,0,0	0/0:0,0:0:33:0,0,0	0/0:0,0:0:33:0,0,0	0/0:0,0:0:33:0,0,0	0/0:0,0:0:33:0,0,0	0/0:0,0:0:33:0,0,0	0/0:0,0:0:33:0,0,0	0/0:0,0:0:33:0,0,0	0/0:0,0:0:33:0,0,0	0/0:0,0:0:33:0,0,0	0/0:0,0:0:33:0,0,0	0/0:0,0:0:33:0,0,0	0/0:0,0:0:33:0,0,0	0/0:0,0:0:33:0,0,0	0/0:0,0:0:33:0,0,0	0/0:0,0:0:33:0,0,0	0/0:0,0:0:33:0,0,0	0/0:0,0:0:33:0,0,0	0/0:0,0:0:33:0,0,0	0/0:0,0:0:33:0,0,0	0/0:0,0:0:33:0,0,0	0/1:0,0:0:33:0,0,0	0/0:0,0:0:33:0,0,0	0/0:0,0:0:33:0,0,0	0/0:0,0:0:33:0,0,0	0/0:0,0:0:33:0,0,0	0/0:0,0:0:33:0,0,0	0/0:0,0:0:33:0,0,0	0/0:0,0:0:33:0,0,0	0/0:0,0:0:33:0,0,0	0/0:0,0:0:33:0,0,0	0/0:0,0:0:33:0,0,0	0/1:0,0:0:33:0,0,0	0/1:0,0:0:33:0,0,0	1/1:0,0:0:33:0,0,0
PL01	131244	SPL01_131244	A	C	.	PASS	DP=0	GT:AD:DP:GQ:PL	1/1:0,0:0:33:0,0,0	1/1:0,0:0:33:0,0,0	1/1:0,0:0:33:0,0,0	1/1:0,0:0:33:0,0,0	0/0:0,0:0:33:0,0,0	0/0:0,0:0:33:0,0,0	1/1:0,0:0:33:0,0,0	1/1:0,0:0:33:0,0,0	1/1:0,0:0:33:0,0,0	1/1:0,0:0:33:0,0,0	1/1:0,0:0:33:0,0,0	1/1:0,0:0:33:0,0,0	0/0:0,0:0:33:0,0,0	0/0:0,0:0:33:0,0,0	0/0:0,0:0:33:0,0,0	0/0:0,0:0:33:0,0,0	0/0:0,0:0:33:0,0,0	0/0:0,0:0:33:0,0,0	0/0:0,0:0:33:0,0,0	0/0:0,0:0:33:0,0,0	0/0:0,0:0:33:0,0,0	0/0:0,0:0:33:0,0,0	0/0:0,0:0:33:0,0,0	0/0:0,0:0:33:0,0,0	0/0:0,0:0:33:0,0,0	0/0:0,0:0:33:0,0,0	0/0:0,0:0:33:0,0,0	0/0:0,0:0:33:0,0,0	0/0:0,0:0:33:0,0,0	0/0:0,0:0:33:0,0,0	0/0:0,0:0:33:0,0,0	0/0:0,0:0:33:0,0,0	0/0:0,0:0:33:0,0,0	0/0:0,0:0:33:0,0,0	0/0:0,0:0:33:0,0,0	1/1:0,0:0:33:0,0,0	1/1:0,0:0:33:0,0,0	1/1:0,0:0:33:0,0,0	1/1:0,0:0:33:0,0,0	1/1:0,0:0:33:0,0,0	1/1:0,0:0:33:0,0,0	0/0:0,0:0:33:0,0,0	0/0:0,0:0:33:0,0,0	1/1:0,0:0:33:0,0,0	1/1:0,0:0:33:0,0,0	0/0:0,0:0:33:0,0,0	0/0:0,0:0:33:0,0,0	1/1:0,0:0:33:0,0,0	1/1:0,0:0:33:0,0,0	1/1:0,0:0:33:0,0,0	0/0:0,0:0:33:0,0,0	0/0:0,0:0:33:0,0,0	1/1:0,0:0:33:0,0,0	0/0:0,0:0:33:0,0,0	0/0:0,0:0:33:0,0,0	1/1:0,0:0:33:0,0,0	0/0:0,0:0:33:0,0,0	0/1:0,0:0:33:0,0,0	1/1:0,0:0:33:0,0,0	1/1:0,0:0:33:0,0,0	0/0:0,0:0:33:0,0,0	1/1:0,0:0:33:0,0,0	1/1:0,0:0:33:0,0,0	1/1:0,0:0:33:0,0,0	1/1:0,0:0:33:0,0,0	1/1:0,0:0:33:0,0,0	0/0:0,0:0:33:0,0,0	1/1:0,0:0:33:0,0,0	0/0:0,0:0:33:0,0,0	1/1:0,0:0:33:0,0,0	0/0:0,0:0:33:0,0,0	1/1:0,0:0:33:0,0,0	0/0:0,0:0:33:0,0,0	0/0:0,0:0:33:0,0,0	0/0:0,0:0:33:0,0,0	1/1:0,0:0:33:0,0,0	0/1:0,0:0:33:0,0,0	1/1:0,0:0:33:0,0,0	0/0:0,0:0:33:0,0,0	0/0:0,0:0:33:0,0,0	0/0:0,0:0:33:0,0,0	1/1:0,0:0:33:0,0,0	1/1:0,0:0:33:0,0,0	0/0:0,0:0:33:0,0,0	0/0:0,0:0:33:0,0,0	0/0:0,0:0:33:0,0,0	0/0:0,0:0:33:0,0,0	0/0:0,0:0:33:0,0,0	0/0:0,0:0:33:0,0,0	0/0:0,0:0:33:0,0,0	0/0:0,0:0:33:0,0,0	0/0:0,0:0:33:0,0,0	0/0:0,0:0:33:0,0,0	0/0:0,0:0:33:0,0,0	0/0:0,0:0:33:0,0,0	0/0:0,0:0:33:0,0,0	0/0:0,0:0:33:0,0,0	0/0:0,0:0:33:0,0,0	0/0:0,0:0:33:0,0,0	0/1:0,0:0:33:0,0,0	0/0:0,0:0:33:0,0,0	0/1:0,0:0:33:0,0,0	0/0:0,0:0:33:0,0,0	1/1:0,0:0:33:0,0,0	0/0:0,0:0:33:0,0,0	0/0:0,0:0:33:0,0,0	0/1:0,0:0:33:0,0,0	0/0:0,0:0:33:0,0,0	1/1:0,0:0:33:0,0,0	0/0:0,0:0:33:0,0,0	1/1:0,0:0:33:0,0,0	1/1:0,0:0:33:0,0,0	1/1:0,0:0:33:0,0,0
PL01	137709	SPL01_137709	C	G	.	PASS	DP=0	GT:AD:DP:GQ:PL	0/0:0,0:0:33:0,0,0	0/0:0,0:0:33:0,0,0	0/0:0,0:0:33:0,0,0	0/0:0,0:0:33:0,0,0	0/0:0,0:0:33:0,0,0	0/0:0,0:0:33:0,0,0	0/0:0,0:0:33:0,0,0	0/0:0,0:0:33:0,0,0	0/0:0,0:0:33:0,0,0	0/0:0,0:0:33:0,0,0	0/0:0,0:0:33:0,0,0	0/0:0,0:0:33:0,0,0	0/0:0,0:0:33:0,0,0	0/0:0,0:0:33:0,0,0	0/0:0,0:0:33:0,0,0	0/0:0,0:0:33:0,0,0	0/0:0,0:0:33:0,0,0	0/0:0,0:0:33:0,0,0	0/0:0,0:0:33:0,0,0	0/0:0,0:0:33:0,0,0	0/0:0,0:0:33:0,0,0	0/0:0,0:0:33:0,0,0	0/0:0,0:0:33:0,0,0	0/0:0,0:0:33:0,0,0	0/0:0,0:0:33:0,0,0	0/0:0,0:0:33:0,0,0	0/0:0,0:0:33:0,0,0	0/0:0,0:0:33:0,0,0	0/0:0,0:0:33:0,0,0	0/0:0,0:0:33:0,0,0	0/0:0,0:0:33:0,0,0	0/0:0,0:0:33:0,0,0	0/0:0,0:0:33:0,0,0	0/0:0,0:0:33:0,0,0	0/0:0,0:0:33:0,0,0	1/1:0,0:0:33:0,0,0	0/0:0,0:0:33:0,0,0	0/0:0,0:0:33:0,0,0	0/0:0,0:0:33:0,0,0	0/0:0,0:0:33:0,0,0	0/0:0,0:0:33:0,0,0	0/0:0,0:0:33:0,0,0	0/0:0,0:0:33:0,0,0	0/0:0,0:0:33:0,0,0	0/0:0,0:0:33:0,0,0	0/0:0,0:0:33:0,0,0	0/0:0,0:0:33:0,0,0	0/0:0,0:0:33:0,0,0	0/0:0,0:0:33:0,0,0	0/0:0,0:0:33:0,0,0	0/0:0,0:0:33:0,0,0	0/0:0,0:0:33:0,0,0	./.:0,0:0	0/0:0,0:0:33:0,0,0	0/0:0,0:0:33:0,0,0	0/0:0,0:0:33:0,0,0	0/0:0,0:0:33:0,0,0	0/0:0,0:0:33:0,0,0	0/0:0,0:0:33:0,0,0	0/0:0,0:0:33:0,0,0	0/0:0,0:0:33:0,0,0	0/0:0,0:0:33:0,0,0	0/0:0,0:0:33:0,0,0	0/0:0,0:0:33:0,0,0	0/0:0,0:0:33:0,0,0	0/0:0,0:0:33:0,0,0	0/0:0,0:0:33:0,0,0	0/0:0,0:0:33:0,0,0	0/0:0,0:0:33:0,0,0	0/0:0,0:0:33:0,0,0	0/0:0,0:0:33:0,0,0	0/0:0,0:0:33:0,0,0	0/0:0,0:0:33:0,0,0	0/0:0,0:0:33:0,0,0	0/0:0,0:0:33:0,0,0	0/0:0,0:0:33:0,0,0	0/0:0,0:0:33:0,0,0	0/0:0,0:0:33:0,0,0	0/0:0,0:0:33:0,0,0	0/0:0,0:0:33:0,0,0	0/0:0,0:0:33:0,0,0	0/0:0,0:0:33:0,0,0	0/0:0,0:0:33:0,0,0	./.:0,0:0	0/0:0,0:0:33:0,0,0	0/0:0,0:0:33:0,0,0	0/0:0,0:0:33:0,0,0	0/0:0,0:0:33:0,0,0	0/0:0,0:0:33:0,0,0	0/0:0,0:0:33:0,0,0	0/0:0,0:0:33:0,0,0	0/0:0,0:0:33:0,0,0	0/0:0,0:0:33:0,0,0	0/0:0,0:0:33:0,0,0	0/0:0,0:0:33:0,0,0	0/0:0,0:0:33:0,0,0	0/0:0,0:0:33:0,0,0	./.:0,0:0	0/0:0,0:0:33:0,0,0	0/0:0,0:0:33:0,0,0	0/0:0,0:0:33:0,0,0	0/0:0,0:0:33:0,0,0	0/0:0,0:0:33:0,0,0	0/0:0,0:0:33:0,0,0	0/0:0,0:0:33:0,0,0	0/0:0,0:0:33:0,0,0	0/0:0,0:0:33:0,0,0	0/0:0,0:0:33:0,0,0	0/0:0,0:0:33:0,0,0	0/0:0,0:0:33:0,0,0	1/0:0,0:0:33:0,0,0	1/0:0,0:0:33:0,0,0	0/0:0,0:0:33:0,0,0
PL01	141201	SPL01_141201	T	C	.	PASS	DP=0	GT:AD:DP:GQ:PL	1/1:0,0:0:33:0,0,0	1/1:0,0:0:33:0,0,0	1/1:0,0:0:33:0,0,0	1/1:0,0:0:33:0,0,0	0/0:0,0:0:33:0,0,0	0/0:0,0:0:33:0,0,0	1/1:0,0:0:33:0,0,0	1/1:0,0:0:33:0,0,0	1/1:0,0:0:33:0,0,0	1/1:0,0:0:33:0,0,0	1/1:0,0:0:33:0,0,0	1/1:0,0:0:33:0,0,0	0/0:0,0:0:33:0,0,0	0/0:0,0:0:33:0,0,0	0/0:0,0:0:33:0,0,0	0/0:0,0:0:33:0,0,0	0/0:0,0:0:33:0,0,0	0/0:0,0:0:33:0,0,0	0/0:0,0:0:33:0,0,0	0/0:0,0:0:33:0,0,0	0/0:0,0:0:33:0,0,0	0/0:0,0:0:33:0,0,0	0/0:0,0:0:33:0,0,0	0/0:0,0:0:33:0,0,0	0/0:0,0:0:33:0,0,0	0/0:0,0:0:33:0,0,0	0/0:0,0:0:33:0,0,0	0/0:0,0:0:33:0,0,0	0/0:0,0:0:33:0,0,0	0/0:0,0:0:33:0,0,0	0/0:0,0:0:33:0,0,0	0/0:0,0:0:33:0,0,0	0/0:0,0:0:33:0,0,0	0/0:0,0:0:33:0,0,0	0/0:0,0:0:33:0,0,0	1/1:0,0:0:33:0,0,0	1/1:0,0:0:33:0,0,0	1/1:0,0:0:33:0,0,0	1/1:0,0:0:33:0,0,0	1/1:0,0:0:33:0,0,0	1/1:0,0:0:33:0,0,0	0/0:0,0:0:33:0,0,0	0/0:0,0:0:33:0,0,0	1/1:0,0:0:33:0,0,0	0/0:0,0:0:33:0,0,0	0/0:0,0:0:33:0,0,0	0/0:0,0:0:33:0,0,0	./.:0,0:0	1/1:0,0:0:33:0,0,0	1/1:0,0:0:33:0,0,0	0/0:0,0:0:33:0,0,0	0/0:0,0:0:33:0,0,0	./.:0,0:0	0/0:0,0:0:33:0,0,0	0/0:0,0:0:33:0,0,0	./.:0,0:0	0/0:0,0:0:33:0,0,0	./.:0,0:0	1/1:0,0:0:33:0,0,0	1/1:0,0:0:33:0,0,0	0/0:0,0:0:33:0,0,0	1/1:0,0:0:33:0,0,0	./.:0,0:0	0/0:0,0:0:33:0,0,0	1/1:0,0:0:33:0,0,0	1/1:0,0:0:33:0,0,0	0/0:0,0:0:33:0,0,0	1/0:0,0:0:33:0,0,0	0/0:0,0:0:33:0,0,0	1/1:0,0:0:33:0,0,0	0/0:0,0:0:33:0,0,0	1/1:0,0:0:33:0,0,0	0/0:0,0:0:33:0,0,0	0/0:0,0:0:33:0,0,0	0/0:0,0:0:33:0,0,0	1/1:0,0:0:33:0,0,0	./.:0,0:0	1/0:0,0:0:33:0,0,0	0/0:0,0:0:33:0,0,0	0/0:0,0:0:33:0,0,0	0/0:0,0:0:33:0,0,0	0/0:0,0:0:33:0,0,0	0/0:0,0:0:33:0,0,0	0/0:0,0:0:33:0,0,0	0/0:0,0:0:33:0,0,0	0/0:0,0:0:33:0,0,0	0/0:0,0:0:33:0,0,0	0/0:0,0:0:33:0,0,0	0/0:0,0:0:33:0,0,0	0/0:0,0:0:33:0,0,0	0/0:0,0:0:33:0,0,0	0/0:0,0:0:33:0,0,0	0/0:0,0:0:33:0,0,0	0/0:0,0:0:33:0,0,0	0/0:0,0:0:33:0,0,0	0/0:0,0:0:33:0,0,0	0/0:0,0:0:33:0,0,0	0/0:0,0:0:33:0,0,0	0/0:0,0:0:33:0,0,0	1/0:0,0:0:33:0,0,0	0/0:0,0:0:33:0,0,0	1/0:0,0:0:33:0,0,0	0/0:0,0:0:33:0,0,0	1/1:0,0:0:33:0,0,0	0/0:0,0:0:33:0,0,0	0/0:0,0:0:33:0,0,0	1/0:0,0:0:33:0,0,0	0/0:0,0:0:33:0,0,0	1/1:0,0:0:33:0,0,0	0/0:0,0:0:33:0,0,0	1/1:0,0:0:33:0,0,0	1/1:0,0:0:33:0,0,0	1/1:0,0:0:33:0,0,0
PL01	234260	SPL01_234260	C	T	.	PASS	DP=0	GT:AD:DP:GQ:PL	0/0:0,0:0:33:0,0,0	0/0:0,0:0:33:0,0,0	0/0:0,0:0:33:0,0,0	0/0:0,0:0:33:0,0,0	1/1:0,0:0:33:0,0,0	1/1:0,0:0:33:0,0,0	0/0:0,0:0:33:0,0,0	0/0:0,0:0:33:0,0,0	0/0:0,0:0:33:0,0,0	0/0:0,0:0:33:0,0,0	0/0:0,0:0:33:0,0,0	0/0:0,0:0:33:0,0,0	./.:0,0:0	1/1:0,0:0:33:0,0,0	1/1:0,0:0:33:0,0,0	1/1:0,0:0:33:0,0,0	1/1:0,0:0:33:0,0,0	1/1:0,0:0:33:0,0,0	1/1:0,0:0:33:0,0,0	1/1:0,0:0:33:0,0,0	1/1:0,0:0:33:0,0,0	1/1:0,0:0:33:0,0,0	1/1:0,0:0:33:0,0,0	1/1:0,0:0:33:0,0,0	1/1:0,0:0:33:0,0,0	1/1:0,0:0:33:0,0,0	1/1:0,0:0:33:0,0,0	1/1:0,0:0:33:0,0,0	1/1:0,0:0:33:0,0,0	1/1:0,0:0:33:0,0,0	1/1:0,0:0:33:0,0,0	1/1:0,0:0:33:0,0,0	1/1:0,0:0:33:0,0,0	0/0:0,0:0:33:0,0,0	0/0:0,0:0:33:0,0,0	0/0:0,0:0:33:0,0,0	0/0:0,0:0:33:0,0,0	0/0:0,0:0:33:0,0,0	0/0:0,0:0:33:0,0,0	0/0:0,0:0:33:0,0,0	0/0:0,0:0:33:0,0,0	0/0:0,0:0:33:0,0,0	0/0:0,0:0:33:0,0,0	0/0:0,0:0:33:0,0,0	0/0:0,0:0:33:0,0,0	0/0:0,0:0:33:0,0,0	0/0:0,0:0:33:0,0,0	0/0:0,0:0:33:0,0,0	0/0:0,0:0:33:0,0,0	0/0:0,0:0:33:0,0,0	0/0:0,0:0:33:0,0,0	1/1:0,0:0:33:0,0,0	0/0:0,0:0:33:0,0,0	1/1:0,0:0:33:0,0,0	1/1:0,0:0:33:0,0,0	0/0:0,0:0:33:0,0,0	1/1:0,0:0:33:0,0,0	0/0:0,0:0:33:0,0,0	0/0:0,0:0:33:0,0,0	0/0:0,0:0:33:0,0,0	0/0:0,0:0:33:0,0,0	0/0:0,0:0:33:0,0,0	0/0:0,0:0:33:0,0,0	0/0:0,0:0:33:0,0,0	0/0:0,0:0:33:0,0,0	0/0:0,0:0:33:0,0,0	0/0:0,0:0:33:0,0,0	0/0:0,0:0:33:0,0,0	0/0:0,0:0:33:0,0,0	0/0:0,0:0:33:0,0,0	0/0:0,0:0:33:0,0,0	0/0:0,0:0:33:0,0,0	1/1:0,0:0:33:0,0,0	1/1:0,0:0:33:0,0,0	1/1:0,0:0:33:0,0,0	0/0:0,0:0:33:0,0,0	0/0:0,0:0:33:0,0,0	0/0:0,0:0:33:0,0,0	1/1:0,0:0:33:0,0,0	1/1:0,0:0:33:0,0,0	1/1:0,0:0:33:0,0,0	0/0:0,0:0:33:0,0,0	0/1:0,0:0:33:0,0,0	0/0:0,0:0:33:0,0,0	1/1:0,0:0:33:0,0,0	1/1:0,0:0:33:0,0,0	1/1:0,0:0:33:0,0,0	1/1:0,0:0:33:0,0,0	1/1:0,0:0:33:0,0,0	1/1:0,0:0:33:0,0,0	1/1:0,0:0:33:0,0,0	1/1:0,0:0:33:0,0,0	1/1:0,0:0:33:0,0,0	1/1:0,0:0:33:0,0,0	1/1:0,0:0:33:0,0,0	1/1:0,0:0:33:0,0,0	1/1:0,0:0:33:0,0,0	1/1:0,0:0:33:0,0,0	0/0:0,0:0:33:0,0,0	0/0:0,0:0:33:0,0,0	0/0:0,0:0:33:0,0,0	0/0:0,0:0:33:0,0,0	1/1:0,0:0:33:0,0,0	0/0:0,0:0:33:0,0,0	0/0:0,0:0:33:0,0,0	0/1:0,0:0:33:0,0,0	0/0:0,0:0:33:0,0,0	1/1:0,0:0:33:0,0,0	0/0:0,0:0:33:0,0,0	1/1:0,0:0:33:0,0,0	0/0:0,0:0:33:0,0,0	0/0:0,0:0:33:0,0,0	0/0:0,0:0:33:0,0,0
PL01	268104	SPL01_268104	A	G	.	PASS	DP=0	GT:AD:DP:GQ:PL	1/1:0,0:0:33:0,0,0	1/1:0,0:0:33:0,0,0	1/1:0,0:0:33:0,0,0	1/1:0,0:0:33:0,0,0	0/0:0,0:0:33:0,0,0	0/0:0,0:0:33:0,0,0	1/1:0,0:0:33:0,0,0	1/1:0,0:0:33:0,0,0	1/1:0,0:0:33:0,0,0	1/1:0,0:0:33:0,0,0	1/1:0,0:0:33:0,0,0	1/1:0,0:0:33:0,0,0	0/0:0,0:0:33:0,0,0	0/0:0,0:0:33:0,0,0	0/0:0,0:0:33:0,0,0	0/0:0,0:0:33:0,0,0	0/0:0,0:0:33:0,0,0	0/0:0,0:0:33:0,0,0	0/0:0,0:0:33:0,0,0	0/0:0,0:0:33:0,0,0	0/0:0,0:0:33:0,0,0	0/0:0,0:0:33:0,0,0	0/0:0,0:0:33:0,0,0	0/0:0,0:0:33:0,0,0	0/0:0,0:0:33:0,0,0	0/0:0,0:0:33:0,0,0	0/0:0,0:0:33:0,0,0	0/0:0,0:0:33:0,0,0	0/0:0,0:0:33:0,0,0	0/0:0,0:0:33:0,0,0	0/0:0,0:0:33:0,0,0	0/0:0,0:0:33:0,0,0	0/0:0,0:0:33:0,0,0	0/0:0,0:0:33:0,0,0	0/0:0,0:0:33:0,0,0	1/1:0,0:0:33:0,0,0	1/1:0,0:0:33:0,0,0	1/1:0,0:0:33:0,0,0	1/1:0,0:0:33:0,0,0	1/1:0,0:0:33:0,0,0	0/0:0,0:0:33:0,0,0	0/0:0,0:0:33:0,0,0	0/0:0,0:0:33:0,0,0	0/0:0,0:0:33:0,0,0	0/0:0,0:0:33:0,0,0	0/0:0,0:0:33:0,0,0	./.:0,0:0	./.:0,0:0	0/0:0,0:0:33:0,0,0	0/0:0,0:0:33:0,0,0	0/0:0,0:0:33:0,0,0	0/0:0,0:0:33:0,0,0	1/1:0,0:0:33:0,0,0	./.:0,0:0	0/0:0,0:0:33:0,0,0	1/1:0,0:0:33:0,0,0	0/0:0,0:0:33:0,0,0	./.:0,0:0	0/0:0,0:0:33:0,0,0	1/1:0,0:0:33:0,0,0	0/0:0,0:0:33:0,0,0	0/0:0,0:0:33:0,0,0	0/0:0,0:0:33:0,0,0	./.:0,0:0	0/0:0,0:0:33:0,0,0	0/0:0,0:0:33:0,0,0	0/0:0,0:0:33:0,0,0	./.:0,0:0	./.:0,0:0	0/0:0,0:0:33:0,0,0	0/0:0,0:0:33:0,0,0	1/1:0,0:0:33:0,0,0	0/0:0,0:0:33:0,0,0	0/0:0,0:0:33:0,0,0	0/0:0,0:0:33:0,0,0	0/1:0,0:0:33:0,0,0	1/1:0,0:0:33:0,0,0	./.:0,0:0	0/0:0,0:0:33:0,0,0	0/0:0,0:0:33:0,0,0	0/0:0,0:0:33:0,0,0	0/0:0,0:0:33:0,0,0	0/0:0,0:0:33:0,0,0	./.:0,0:0	0/0:0,0:0:33:0,0,0	0/0:0,0:0:33:0,0,0	0/0:0,0:0:33:0,0,0	0/0:0,0:0:33:0,0,0	0/0:0,0:0:33:0,0,0	0/0:0,0:0:33:0,0,0	0/0:0,0:0:33:0,0,0	0/0:0,0:0:33:0,0,0	0/0:0,0:0:33:0,0,0	0/0:0,0:0:33:0,0,0	./.:0,0:0	0/0:0,0:0:33:0,0,0	0/0:0,0:0:33:0,0,0	./.:0,0:0	0/0:0,0:0:33:0,0,0	0/1:0,0:0:33:0,0,0	0/1:0,0:0:33:0,0,0	0/1:0,0:0:33:0,0,0	0/0:0,0:0:33:0,0,0	0/0:0,0:0:33:0,0,0	0/0:0,0:0:33:0,0,0	./.:0,0:0	0/0:0,0:0:33:0,0,0	0/0:0,0:0:33:0,0,0	./.:0,0:0	0/0:0,0:0:33:0,0,0	1/1:0,0:0:33:0,0,0	1/1:0,0:0:33:0,0,0	1/1:0,0:0:33:0,0,0
PL01	273978	SPL01_273978	C	T	.	PASS	DP=0	GT:AD:DP:GQ:PL	1/1:0,0:0:33:0,0,0	1/1:0,0:0:33:0,0,0	1/1:0,0:0:33:0,0,0	1/1:0,0:0:33:0,0,0	0/0:0,0:0:33:0,0,0	0/0:0,0:0:33:0,0,0	1/1:0,0:0:33:0,0,0	1/1:0,0:0:33:0,0,0	1/1:0,0:0:33:0,0,0	1/1:0,0:0:33:0,0,0	1/1:0,0:0:33:0,0,0	1/1:0,0:0:33:0,0,0	0/0:0,0:0:33:0,0,0	0/0:0,0:0:33:0,0,0	0/0:0,0:0:33:0,0,0	0/0:0,0:0:33:0,0,0	0/0:0,0:0:33:0,0,0	0/0:0,0:0:33:0,0,0	0/0:0,0:0:33:0,0,0	0/0:0,0:0:33:0,0,0	0/0:0,0:0:33:0,0,0	0/0:0,0:0:33:0,0,0	0/0:0,0:0:33:0,0,0	0/0:0,0:0:33:0,0,0	0/0:0,0:0:33:0,0,0	0/0:0,0:0:33:0,0,0	0/0:0,0:0:33:0,0,0	0/0:0,0:0:33:0,0,0	0/0:0,0:0:33:0,0,0	0/0:0,0:0:33:0,0,0	0/0:0,0:0:33:0,0,0	0/0:0,0:0:33:0,0,0	0/0:0,0:0:33:0,0,0	0/0:0,0:0:33:0,0,0	0/0:0,0:0:33:0,0,0	1/1:0,0:0:33:0,0,0	1/1:0,0:0:33:0,0,0	1/1:0,0:0:33:0,0,0	1/1:0,0:0:33:0,0,0	1/1:0,0:0:33:0,0,0	0/0:0,0:0:33:0,0,0	1/1:0,0:0:33:0,0,0	1/1:0,0:0:33:0,0,0	0/0:0,0:0:33:0,0,0	0/0:0,0:0:33:0,0,0	0/0:0,0:0:33:0,0,0	0/0:0,0:0:33:0,0,0	./.:0,0:0	0/0:0,0:0:33:0,0,0	0/0:0,0:0:33:0,0,0	0/0:0,0:0:33:0,0,0	0/0:0,0:0:33:0,0,0	1/1:0,0:0:33:0,0,0	0/0:0,0:0:33:0,0,0	0/0:0,0:0:33:0,0,0	1/1:0,0:0:33:0,0,0	0/0:0,0:0:33:0,0,0	1/1:0,0:0:33:0,0,0	0/0:0,0:0:33:0,0,0	1/1:0,0:0:33:0,0,0	0/0:0,0:0:33:0,0,0	0/0:0,0:0:33:0,0,0	./.:0,0:0	0/0:0,0:0:33:0,0,0	0/0:0,0:0:33:0,0,0	0/0:0,0:0:33:0,0,0	0/0:0,0:0:33:0,0,0	0/0:0,0:0:33:0,0,0	0/0:0,0:0:33:0,0,0	0/0:0,0:0:33:0,0,0	0/0:0,0:0:33:0,0,0	./.:0,0:0	0/0:0,0:0:33:0,0,0	0/0:0,0:0:33:0,0,0	0/0:0,0:0:33:0,0,0	1/1:0,0:0:33:0,0,0	./.:0,0:0	0/1:0,0:0:33:0,0,0	0/0:0,0:0:33:0,0,0	0/0:0,0:0:33:0,0,0	0/0:0,0:0:33:0,0,0	0/0:0,0:0:33:0,0,0	0/0:0,0:0:33:0,0,0	./.:0,0:0	0/0:0,0:0:33:0,0,0	0/0:0,0:0:33:0,0,0	0/0:0,0:0:33:0,0,0	0/0:0,0:0:33:0,0,0	0/0:0,0:0:33:0,0,0	0/0:0,0:0:33:0,0,0	0/0:0,0:0:33:0,0,0	0/0:0,0:0:33:0,0,0	0/0:0,0:0:33:0,0,0	0/0:0,0:0:33:0,0,0	./.:0,0:0	0/0:0,0:0:33:0,0,0	0/0:0,0:0:33:0,0,0	0/0:0,0:0:33:0,0,0	0/0:0,0:0:33:0,0,0	0/1:0,0:0:33:0,0,0	0/1:0,0:0:33:0,0,0	1/1:0,0:0:33:0,0,0	0/0:0,0:0:33:0,0,0	1/1:0,0:0:33:0,0,0	0/1:0,0:0:33:0,0,0	0/1:0,0:0:33:0,0,0	0/0:0,0:0:33:0,0,0	0/0:0,0:0:33:0,0,0	1/1:0,0:0:33:0,0,0	0/0:0,0:0:33:0,0,0	1/1:0,0:0:33:0,0,0	1/1:0,0:0:33:0,0,0	1/1:0,0:0:33:0,0,0
PL01	274067	SPL01_274067	A	T	.	PASS	DP=0	GT:AD:DP:GQ:PL	0/0:0,0:0:33:0,0,0	0/0:0,0:0:33:0,0,0	0/0:0,0:0:33:0,0,0	0/0:0,0:0:33:0,0,0	0/0:0,0:0:33:0,0,0	0/0:0,0:0:33:0,0,0	0/0:0,0:0:33:0,0,0	0/0:0,0:0:33:0,0,0	0/0:0,0:0:33:0,0,0	0/0:0,0:0:33:0,0,0	0/0:0,0:0:33:0,0,0	0/0:0,0:0:33:0,0,0	0/0:0,0:0:33:0,0,0	0/0:0,0:0:33:0,0,0	0/0:0,0:0:33:0,0,0	0/0:0,0:0:33:0,0,0	0/0:0,0:0:33:0,0,0	0/0:0,0:0:33:0,0,0	0/0:0,0:0:33:0,0,0	0/0:0,0:0:33:0,0,0	0/0:0,0:0:33:0,0,0	0/0:0,0:0:33:0,0,0	0/0:0,0:0:33:0,0,0	0/0:0,0:0:33:0,0,0	0/0:0,0:0:33:0,0,0	0/0:0,0:0:33:0,0,0	0/0:0,0:0:33:0,0,0	0/0:0,0:0:33:0,0,0	0/0:0,0:0:33:0,0,0	0/0:0,0:0:33:0,0,0	0/0:0,0:0:33:0,0,0	0/0:0,0:0:33:0,0,0	0/0:0,0:0:33:0,0,0	0/0:0,0:0:33:0,0,0	0/0:0,0:0:33:0,0,0	0/0:0,0:0:33:0,0,0	0/0:0,0:0:33:0,0,0	0/0:0,0:0:33:0,0,0	0/0:0,0:0:33:0,0,0	0/0:0,0:0:33:0,0,0	0/0:0,0:0:33:0,0,0	1/1:0,0:0:33:0,0,0	1/1:0,0:0:33:0,0,0	0/0:0,0:0:33:0,0,0	0/0:0,0:0:33:0,0,0	0/0:0,0:0:33:0,0,0	0/0:0,0:0:33:0,0,0	1/1:0,0:0:33:0,0,0	0/0:0,0:0:33:0,0,0	0/0:0,0:0:33:0,0,0	0/0:0,0:0:33:0,0,0	0/0:0,0:0:33:0,0,0	./.:0,0:0	0/0:0,0:0:33:0,0,0	0/0:0,0:0:33:0,0,0	./.:0,0:0	0/0:0,0:0:33:0,0,0	1/1:0,0:0:33:0,0,0	0/0:0,0:0:33:0,0,0	1/1:0,0:0:33:0,0,0	0/0:0,0:0:33:0,0,0	0/0:0,0:0:33:0,0,0	0/0:0,0:0:33:0,0,0	0/0:0,0:0:33:0,0,0	0/0:0,0:0:33:0,0,0	0/0:0,0:0:33:0,0,0	0/0:0,0:0:33:0,0,0	0/0:0,0:0:33:0,0,0	0/0:0,0:0:33:0,0,0	0/0:0,0:0:33:0,0,0	0/0:0,0:0:33:0,0,0	1/1:0,0:0:33:0,0,0	0/0:0,0:0:33:0,0,0	0/0:0,0:0:33:0,0,0	0/0:0,0:0:33:0,0,0	1/1:0,0:0:33:0,0,0	1/1:0,0:0:33:0,0,0	0/1:0,0:0:33:0,0,0	0/0:0,0:0:33:0,0,0	0/0:0,0:0:33:0,0,0	0/0:0,0:0:33:0,0,0	0/0:0,0:0:33:0,0,0	0/0:0,0:0:33:0,0,0	0/0:0,0:0:33:0,0,0	0/0:0,0:0:33:0,0,0	0/0:0,0:0:33:0,0,0	0/0:0,0:0:33:0,0,0	0/0:0,0:0:33:0,0,0	0/0:0,0:0:33:0,0,0	0/0:0,0:0:33:0,0,0	0/0:0,0:0:33:0,0,0	0/0:0,0:0:33:0,0,0	0/0:0,0:0:33:0,0,0	0/0:0,0:0:33:0,0,0	0/0:0,0:0:33:0,0,0	0/0:0,0:0:33:0,0,0	0/0:0,0:0:33:0,0,0	0/0:0,0:0:33:0,0,0	0/0:0,0:0:33:0,0,0	0/1:0,0:0:33:0,0,0	0/1:0,0:0:33:0,0,0	1/1:0,0:0:33:0,0,0	0/0:0,0:0:33:0,0,0	1/1:0,0:0:33:0,0,0	0/1:0,0:0:33:0,0,0	0/1:0,0:0:33:0,0,0	0/0:0,0:0:33:0,0,0	0/0:0,0:0:33:0,0,0	1/1:0,0:0:33:0,0,0	0/0:0,0:0:33:0,0,0	1/1:0,0:0:33:0,0,0	1/1:0,0:0:33:0,0,0	1/1:0,0:0:33:0,0,0
PL01	274933	SPL01_274933	T	G	.	PASS	DP=0	GT:AD:DP:GQ:PL	1/1:0,0:0:33:0,0,0	1/1:0,0:0:33:0,0,0	1/1:0,0:0:33:0,0,0	1/1:0,0:0:33:0,0,0	0/0:0,0:0:33:0,0,0	0/0:0,0:0:33:0,0,0	1/1:0,0:0:33:0,0,0	1/1:0,0:0:33:0,0,0	1/1:0,0:0:33:0,0,0	1/1:0,0:0:33:0,0,0	1/1:0,0:0:33:0,0,0	1/1:0,0:0:33:0,0,0	0/0:0,0:0:33:0,0,0	0/0:0,0:0:33:0,0,0	0/0:0,0:0:33:0,0,0	0/0:0,0:0:33:0,0,0	0/0:0,0:0:33:0,0,0	0/0:0,0:0:33:0,0,0	0/0:0,0:0:33:0,0,0	0/0:0,0:0:33:0,0,0	0/0:0,0:0:33:0,0,0	0/0:0,0:0:33:0,0,0	0/0:0,0:0:33:0,0,0	0/0:0,0:0:33:0,0,0	0/0:0,0:0:33:0,0,0	0/0:0,0:0:33:0,0,0	0/0:0,0:0:33:0,0,0	0/0:0,0:0:33:0,0,0	0/0:0,0:0:33:0,0,0	0/0:0,0:0:33:0,0,0	0/0:0,0:0:33:0,0,0	0/0:0,0:0:33:0,0,0	0/0:0,0:0:33:0,0,0	1/1:0,0:0:33:0,0,0	0/0:0,0:0:33:0,0,0	1/1:0,0:0:33:0,0,0	1/1:0,0:0:33:0,0,0	1/1:0,0:0:33:0,0,0	1/1:0,0:0:33:0,0,0	1/1:0,0:0:33:0,0,0	1/1:0,0:0:33:0,0,0	1/1:0,0:0:33:0,0,0	1/1:0,0:0:33:0,0,0	1/1:0,0:0:33:0,0,0	0/0:0,0:0:33:0,0,0	0/0:0,0:0:33:0,0,0	0/0:0,0:0:33:0,0,0	1/1:0,0:0:33:0,0,0	1/1:0,0:0:33:0,0,0	1/1:0,0:0:33:0,0,0	./.:0,0:0	0/0:0,0:0:33:0,0,0	1/1:0,0:0:33:0,0,0	0/0:0,0:0:33:0,0,0	0/0:0,0:0:33:0,0,0	1/1:0,0:0:33:0,0,0	0/0:0,0:0:33:0,0,0	1/0:0,0:0:33:0,0,0	1/1:0,0:0:33:0,0,0	1/1:0,0:0:33:0,0,0	0/0:0,0:0:33:0,0,0	1/1:0,0:0:33:0,0,0	0/0:0,0:0:33:0,0,0	0/0:0,0:0:33:0,0,0	1/1:0,0:0:33:0,0,0	1/1:0,0:0:33:0,0,0	0/0:0,0:0:33:0,0,0	0/0:0,0:0:33:0,0,0	0/0:0,0:0:33:0,0,0	1/1:0,0:0:33:0,0,0	0/0:0,0:0:33:0,0,0	./.:0,0:0	0/0:0,0:0:33:0,0,0	0/0:0,0:0:33:0,0,0	0/0:0,0:0:33:0,0,0	1/1:0,0:0:33:0,0,0	./.:0,0:0	1/0:0,0:0:33:0,0,0	0/0:0,0:0:33:0,0,0	0/0:0,0:0:33:0,0,0	0/0:0,0:0:33:0,0,0	0/0:0,0:0:33:0,0,0	0/0:0,0:0:33:0,0,0	0/0:0,0:0:33:0,0,0	0/0:0,0:0:33:0,0,0	0/0:0,0:0:33:0,0,0	0/0:0,0:0:33:0,0,0	0/0:0,0:0:33:0,0,0	0/0:0,0:0:33:0,0,0	0/0:0,0:0:33:0,0,0	0/0:0,0:0:33:0,0,0	0/0:0,0:0:33:0,0,0	0/0:0,0:0:33:0,0,0	0/0:0,0:0:33:0,0,0	0/0:0,0:0:33:0,0,0	0/0:0,0:0:33:0,0,0	0/0:0,0:0:33:0,0,0	0/0:0,0:0:33:0,0,0	0/0:0,0:0:33:0,0,0	1/0:0,0:0:33:0,0,0	1/0:0,0:0:33:0,0,0	1/1:0,0:0:33:0,0,0	0/0:0,0:0:33:0,0,0	1/1:0,0:0:33:0,0,0	1/0:0,0:0:33:0,0,0	1/0:0,0:0:33:0,0,0	0/0:0,0:0:33:0,0,0	0/0:0,0:0:33:0,0,0	1/1:0,0:0:33:0,0,0	0/0:0,0:0:33:0,0,0	1/1:0,0:0:33:0,0,0	1/1:0,0:0:33:0,0,0	1/1:0,0:0:33:0,0,0
PL01	274973	SPL01_274973	T	C	.	PASS	DP=0	GT:AD:DP:GQ:PL	0/0:0,0:0:33:0,0,0	0/0:0,0:0:33:0,0,0	0/0:0,0:0:33:0,0,0	0/0:0,0:0:33:0,0,0	0/0:0,0:0:33:0,0,0	0/0:0,0:0:33:0,0,0	0/0:0,0:0:33:0,0,0	0/0:0,0:0:33:0,0,0	0/0:0,0:0:33:0,0,0	0/0:0,0:0:33:0,0,0	0/0:0,0:0:33:0,0,0	0/0:0,0:0:33:0,0,0	0/0:0,0:0:33:0,0,0	0/0:0,0:0:33:0,0,0	0/0:0,0:0:33:0,0,0	0/0:0,0:0:33:0,0,0	0/0:0,0:0:33:0,0,0	0/0:0,0:0:33:0,0,0	0/0:0,0:0:33:0,0,0	0/0:0,0:0:33:0,0,0	0/0:0,0:0:33:0,0,0	0/0:0,0:0:33:0,0,0	0/0:0,0:0:33:0,0,0	0/0:0,0:0:33:0,0,0	0/0:0,0:0:33:0,0,0	0/0:0,0:0:33:0,0,0	0/0:0,0:0:33:0,0,0	0/0:0,0:0:33:0,0,0	0/0:0,0:0:33:0,0,0	0/0:0,0:0:33:0,0,0	0/0:0,0:0:33:0,0,0	0/0:0,0:0:33:0,0,0	0/0:0,0:0:33:0,0,0	0/0:0,0:0:33:0,0,0	0/0:0,0:0:33:0,0,0	0/0:0,0:0:33:0,0,0	0/0:0,0:0:33:0,0,0	0/0:0,0:0:33:0,0,0	0/0:0,0:0:33:0,0,0	0/0:0,0:0:33:0,0,0	0/0:0,0:0:33:0,0,0	0/0:0,0:0:33:0,0,0	0/0:0,0:0:33:0,0,0	0/0:0,0:0:33:0,0,0	0/0:0,0:0:33:0,0,0	0/0:0,0:0:33:0,0,0	0/0:0,0:0:33:0,0,0	1/1:0,0:0:33:0,0,0	0/0:0,0:0:33:0,0,0	0/0:0,0:0:33:0,0,0	./.:0,0:0	0/0:0,0:0:33:0,0,0	0/0:0,0:0:33:0,0,0	0/0:0,0:0:33:0,0,0	0/0:0,0:0:33:0,0,0	1/1:0,0:0:33:0,0,0	0/0:0,0:0:33:0,0,0	1/0:0,0:0:33:0,0,0	0/0:0,0:0:33:0,0,0	1/1:0,0:0:33:0,0,0	0/0:0,0:0:33:0,0,0	0/0:0,0:0:33:0,0,0	0/0:0,0:0:33:0,0,0	0/0:0,0:0:33:0,0,0	0/0:0,0:0:33:0,0,0	0/0:0,0:0:33:0,0,0	0/0:0,0:0:33:0,0,0	0/0:0,0:0:33:0,0,0	0/0:0,0:0:33:0,0,0	0/0:0,0:0:33:0,0,0	0/0:0,0:0:33:0,0,0	./.:0,0:0	0/0:0,0:0:33:0,0,0	0/0:0,0:0:33:0,0,0	0/0:0,0:0:33:0,0,0	1/1:0,0:0:33:0,0,0	./.:0,0:0	1/0:0,0:0:33:0,0,0	0/0:0,0:0:33:0,0,0	0/0:0,0:0:33:0,0,0	0/0:0,0:0:33:0,0,0	0/0:0,0:0:33:0,0,0	0/0:0,0:0:33:0,0,0	0/0:0,0:0:33:0,0,0	0/0:0,0:0:33:0,0,0	0/0:0,0:0:33:0,0,0	0/0:0,0:0:33:0,0,0	0/0:0,0:0:33:0,0,0	0/0:0,0:0:33:0,0,0	0/0:0,0:0:33:0,0,0	0/0:0,0:0:33:0,0,0	0/0:0,0:0:33:0,0,0	0/0:0,0:0:33:0,0,0	0/0:0,0:0:33:0,0,0	0/0:0,0:0:33:0,0,0	0/0:0,0:0:33:0,0,0	0/0:0,0:0:33:0,0,0	0/0:0,0:0:33:0,0,0	0/0:0,0:0:33:0,0,0	1/0:0,0:0:33:0,0,0	1/0:0,0:0:33:0,0,0	1/1:0,0:0:33:0,0,0	0/0:0,0:0:33:0,0,0	1/1:0,0:0:33:0,0,0	1/0:0,0:0:33:0,0,0	1/0:0,0:0:33:0,0,0	0/0:0,0:0:33:0,0,0	0/0:0,0:0:33:0,0,0	1/1:0,0:0:33:0,0,0	0/0:0,0:0:33:0,0,0	1/1:0,0:0:33:0,0,0	1/1:0,0:0:33:0,0,0	1/1:0,0:0:33:0,0,0
PL01	363680	SPL01_363680	T	C	.	PASS	DP=0	GT:AD:DP:GQ:PL	0/0:0,0:0:33:0,0,0	0/0:0,0:0:33:0,0,0	0/0:0,0:0:33:0,0,0	0/0:0,0:0:33:0,0,0	1/1:0,0:0:33:0,0,0	1/1:0,0:0:33:0,0,0	0/0:0,0:0:33:0,0,0	0/0:0,0:0:33:0,0,0	0/0:0,0:0:33:0,0,0	0/0:0,0:0:33:0,0,0	0/0:0,0:0:33:0,0,0	0/0:0,0:0:33:0,0,0	1/0:0,0:0:33:0,0,0	1/0:0,0:0:33:0,0,0	1/0:0,0:0:33:0,0,0	1/0:0,0:0:33:0,0,0	1/1:0,0:0:33:0,0,0	1/1:0,0:0:33:0,0,0	0/0:0,0:0:33:0,0,0	0/0:0,0:0:33:0,0,0	0/0:0,0:0:33:0,0,0	0/0:0,0:0:33:0,0,0	0/0:0,0:0:33:0,0,0	0/0:0,0:0:33:0,0,0	1/1:0,0:0:33:0,0,0	1/1:0,0:0:33:0,0,0	1/1:0,0:0:33:0,0,0	1/1:0,0:0:33:0,0,0	1/1:0,0:0:33:0,0,0	1/1:0,0:0:33:0,0,0	1/0:0,0:0:33:0,0,0	0/0:0,0:0:33:0,0,0	0/0:0,0:0:33:0,0,0	0/0:0,0:0:33:0,0,0	0/0:0,0:0:33:0,0,0	0/0:0,0:0:33:0,0,0	0/0:0,0:0:33:0,0,0	0/0:0,0:0:33:0,0,0	0/0:0,0:0:33:0,0,0	0/0:0,0:0:33:0,0,0	0/0:0,0:0:33:0,0,0	0/0:0,0:0:33:0,0,0	0/0:0,0:0:33:0,0,0	1/1:0,0:0:33:0,0,0	0/0:0,0:0:33:0,0,0	0/0:0,0:0:33:0,0,0	1/1:0,0:0:33:0,0,0	0/0:0,0:0:33:0,0,0	0/0:0,0:0:33:0,0,0	0/0:0,0:0:33:0,0,0	0/0:0,0:0:33:0,0,0	0/0:0,0:0:33:0,0,0	0/0:0,0:0:33:0,0,0	0/0:0,0:0:33:0,0,0	0/0:0,0:0:33:0,0,0	0/0:0,0:0:33:0,0,0	0/0:0,0:0:33:0,0,0	0/0:0,0:0:33:0,0,0	0/0:0,0:0:33:0,0,0	0/0:0,0:0:33:0,0,0	1/1:0,0:0:33:0,0,0	0/0:0,0:0:33:0,0,0	0/0:0,0:0:33:0,0,0	0/0:0,0:0:33:0,0,0	0/0:0,0:0:33:0,0,0	0/0:0,0:0:33:0,0,0	0/0:0,0:0:33:0,0,0	0/0:0,0:0:33:0,0,0	0/0:0,0:0:33:0,0,0	0/0:0,0:0:33:0,0,0	0/0:0,0:0:33:0,0,0	0/0:0,0:0:33:0,0,0	1/0:0,0:0:33:0,0,0	1/1:0,0:0:33:0,0,0	0/0:0,0:0:33:0,0,0	0/0:0,0:0:33:0,0,0	0/0:0,0:0:33:0,0,0	0/0:0,0:0:33:0,0,0	0/0:0,0:0:33:0,0,0	0/0:0,0:0:33:0,0,0	0/0:0,0:0:33:0,0,0	0/0:0,0:0:33:0,0,0	0/0:0,0:0:33:0,0,0	0/0:0,0:0:33:0,0,0	0/0:0,0:0:33:0,0,0	0/0:0,0:0:33:0,0,0	0/0:0,0:0:33:0,0,0	0/0:0,0:0:33:0,0,0	0/0:0,0:0:33:0,0,0	1/0:0,0:0:33:0,0,0	0/0:0,0:0:33:0,0,0	1/1:0,0:0:33:0,0,0	1/1:0,0:0:33:0,0,0	1/1:0,0:0:33:0,0,0	0/0:0,0:0:33:0,0,0	1/1:0,0:0:33:0,0,0	1/1:0,0:0:33:0,0,0	1/1:0,0:0:33:0,0,0	0/0:0,0:0:33:0,0,0	0/0:0,0:0:33:0,0,0	1/0:0,0:0:33:0,0,0	0/0:0,0:0:33:0,0,0	1/1:0,0:0:33:0,0,0	0/0:0,0:0:33:0,0,0	0/0:0,0:0:33:0,0,0	1/0:0,0:0:33:0,0,0	0/0:0,0:0:33:0,0,0	0/0:0,0:0:33:0,0,0	0/0:0,0:0:33:0,0,0	1/0:0,0:0:33:0,0,0	0/0:0,0:0:33:0,0,0	0/0:0,0:0:33:0,0,0	0/0:0,0:0:33:0,0,0
PL01	444741	SPL01_444741	G	A	.	PASS	DP=0	GT:AD:DP:GQ:PL	0/0:0,0:0:33:0,0,0	0/0:0,0:0:33:0,0,0	0/0:0,0:0:33:0,0,0	0/0:0,0:0:33:0,0,0	0/0:0,0:0:33:0,0,0	0/0:0,0:0:33:0,0,0	0/0:0,0:0:33:0,0,0	0/0:0,0:0:33:0,0,0	0/0:0,0:0:33:0,0,0	0/0:0,0:0:33:0,0,0	0/0:0,0:0:33:0,0,0	0/0:0,0:0:33:0,0,0	0/0:0,0:0:33:0,0,0	0/0:0,0:0:33:0,0,0	0/0:0,0:0:33:0,0,0	0/0:0,0:0:33:0,0,0	0/0:0,0:0:33:0,0,0	0/0:0,0:0:33:0,0,0	0/0:0,0:0:33:0,0,0	0/0:0,0:0:33:0,0,0	0/0:0,0:0:33:0,0,0	0/0:0,0:0:33:0,0,0	0/0:0,0:0:33:0,0,0	0/0:0,0:0:33:0,0,0	0/0:0,0:0:33:0,0,0	0/0:0,0:0:33:0,0,0	0/0:0,0:0:33:0,0,0	0/0:0,0:0:33:0,0,0	0/0:0,0:0:33:0,0,0	0/0:0,0:0:33:0,0,0	0/0:0,0:0:33:0,0,0	0/0:0,0:0:33:0,0,0	0/0:0,0:0:33:0,0,0	0/0:0,0:0:33:0,0,0	0/0:0,0:0:33:0,0,0	0/0:0,0:0:33:0,0,0	0/0:0,0:0:33:0,0,0	0/0:0,0:0:33:0,0,0	0/0:0,0:0:33:0,0,0	0/0:0,0:0:33:0,0,0	0/0:0,0:0:33:0,0,0	0/0:0,0:0:33:0,0,0	0/0:0,0:0:33:0,0,0	0/0:0,0:0:33:0,0,0	0/0:0,0:0:33:0,0,0	0/0:0,0:0:33:0,0,0	0/0:0,0:0:33:0,0,0	0/0:0,0:0:33:0,0,0	0/0:0,0:0:33:0,0,0	0/0:0,0:0:33:0,0,0	0/0:0,0:0:33:0,0,0	0/0:0,0:0:33:0,0,0	0/0:0,0:0:33:0,0,0	./.:0,0:0	0/0:0,0:0:33:0,0,0	0/0:0,0:0:33:0,0,0	0/0:0,0:0:33:0,0,0	1/0:0,0:0:33:0,0,0	0/0:0,0:0:33:0,0,0	0/0:0,0:0:33:0,0,0	0/0:0,0:0:33:0,0,0	0/0:0,0:0:33:0,0,0	0/0:0,0:0:33:0,0,0	0/0:0,0:0:33:0,0,0	0/0:0,0:0:33:0,0,0	0/0:0,0:0:33:0,0,0	0/0:0,0:0:33:0,0,0	0/0:0,0:0:33:0,0,0	0/0:0,0:0:33:0,0,0	0/0:0,0:0:33:0,0,0	0/0:0,0:0:33:0,0,0	0/0:0,0:0:33:0,0,0	0/0:0,0:0:33:0,0,0	0/0:0,0:0:33:0,0,0	0/0:0,0:0:33:0,0,0	1/1:0,0:0:33:0,0,0	1/1:0,0:0:33:0,0,0	1/1:0,0:0:33:0,0,0	0/0:0,0:0:33:0,0,0	0/0:0,0:0:33:0,0,0	0/0:0,0:0:33:0,0,0	0/0:0,0:0:33:0,0,0	0/0:0,0:0:33:0,0,0	0/0:0,0:0:33:0,0,0	0/0:0,0:0:33:0,0,0	0/0:0,0:0:33:0,0,0	0/0:0,0:0:33:0,0,0	0/0:0,0:0:33:0,0,0	0/0:0,0:0:33:0,0,0	0/0:0,0:0:33:0,0,0	0/0:0,0:0:33:0,0,0	0/0:0,0:0:33:0,0,0	0/0:0,0:0:33:0,0,0	0/0:0,0:0:33:0,0,0	0/0:0,0:0:33:0,0,0	0/0:0,0:0:33:0,0,0	0/0:0,0:0:33:0,0,0	0/0:0,0:0:33:0,0,0	0/0:0,0:0:33:0,0,0	1/0:0,0:0:33:0,0,0	1/0:0,0:0:33:0,0,0	0/0:0,0:0:33:0,0,0	0/0:0,0:0:33:0,0,0	1/1:0,0:0:33:0,0,0	1/0:0,0:0:33:0,0,0	1/1:0,0:0:33:0,0,0	0/0:0,0:0:33:0,0,0	0/0:0,0:0:33:0,0,0	1/1:0,0:0:33:0,0,0	0/0:0,0:0:33:0,0,0	0/0:0,0:0:33:0,0,0	0/0:0,0:0:33:0,0,0	0/0:0,0:0:33:0,0,0
PL01	469216	SPL01_469216	C	T	.	PASS	DP=0	GT:AD:DP:GQ:PL	1/1:0,0:0:33:0,0,0	0/0:0,0:0:33:0,0,0	0/0:0,0:0:33:0,0,0	0/0:0,0:0:33:0,0,0	0/0:0,0:0:33:0,0,0	0/0:0,0:0:33:0,0,0	1/1:0,0:0:33:0,0,0	1/1:0,0:0:33:0,0,0	1/1:0,0:0:33:0,0,0	1/1:0,0:0:33:0,0,0	1/1:0,0:0:33:0,0,0	1/1:0,0:0:33:0,0,0	0/0:0,0:0:33:0,0,0	0/0:0,0:0:33:0,0,0	0/0:0,0:0:33:0,0,0	0/0:0,0:0:33:0,0,0	0/0:0,0:0:33:0,0,0	0/0:0,0:0:33:0,0,0	0/0:0,0:0:33:0,0,0	0/0:0,0:0:33:0,0,0	./.:0,0:0	0/0:0,0:0:33:0,0,0	0/0:0,0:0:33:0,0,0	0/0:0,0:0:33:0,0,0	0/0:0,0:0:33:0,0,0	0/0:0,0:0:33:0,0,0	0/0:0,0:0:33:0,0,0	0/0:0,0:0:33:0,0,0	0/0:0,0:0:33:0,0,0	0/0:0,0:0:33:0,0,0	0/0:0,0:0:33:0,0,0	0/0:0,0:0:33:0,0,0	0/0:0,0:0:33:0,0,0	1/1:0,0:0:33:0,0,0	0/0:0,0:0:33:0,0,0	0/0:0,0:0:33:0,0,0	0/0:0,0:0:33:0,0,0	0/0:0,0:0:33:0,0,0	0/0:0,0:0:33:0,0,0	0/0:0,0:0:33:0,0,0	0/0:0,0:0:33:0,0,0	0/0:0,0:0:33:0,0,0	0/0:0,0:0:33:0,0,0	0/0:0,0:0:33:0,0,0	0/0:0,0:0:33:0,0,0	0/0:0,0:0:33:0,0,0	0/0:0,0:0:33:0,0,0	1/1:0,0:0:33:0,0,0	0/0:0,0:0:33:0,0,0	0/0:0,0:0:33:0,0,0	0/1:0,0:0:33:0,0,0	./.:0,0:0	1/1:0,0:0:33:0,0,0	0/0:0,0:0:33:0,0,0	0/0:0,0:0:33:0,0,0	1/1:0,0:0:33:0,0,0	0/0:0,0:0:33:0,0,0	0/1:0,0:0:33:0,0,0	0/0:0,0:0:33:0,0,0	./.:0,0:0	0/0:0,0:0:33:0,0,0	0/0:0,0:0:33:0,0,0	0/0:0,0:0:33:0,0,0	0/0:0,0:0:33:0,0,0	0/0:0,0:0:33:0,0,0	0/0:0,0:0:33:0,0,0	0/0:0,0:0:33:0,0,0	0/0:0,0:0:33:0,0,0	./.:0,0:0	0/0:0,0:0:33:0,0,0	0/0:0,0:0:33:0,0,0	1/1:0,0:0:33:0,0,0	0/0:0,0:0:33:0,0,0	0/0:0,0:0:33:0,0,0	0/0:0,0:0:33:0,0,0	1/1:0,0:0:33:0,0,0	1/1:0,0:0:33:0,0,0	1/1:0,0:0:33:0,0,0	0/0:0,0:0:33:0,0,0	0/0:0,0:0:33:0,0,0	0/0:0,0:0:33:0,0,0	0/0:0,0:0:33:0,0,0	0/0:0,0:0:33:0,0,0	0/0:0,0:0:33:0,0,0	0/0:0,0:0:33:0,0,0	0/0:0,0:0:33:0,0,0	0/0:0,0:0:33:0,0,0	0/0:0,0:0:33:0,0,0	0/0:0,0:0:33:0,0,0	0/0:0,0:0:33:0,0,0	0/0:0,0:0:33:0,0,0	0/0:0,0:0:33:0,0,0	0/0:0,0:0:33:0,0,0	0/0:0,0:0:33:0,0,0	0/0:0,0:0:33:0,0,0	0/0:0,0:0:33:0,0,0	0/0:0,0:0:33:0,0,0	0/0:0,0:0:33:0,0,0	0/0:0,0:0:33:0,0,0	0/1:0,0:0:33:0,0,0	0/1:0,0:0:33:0,0,0	1/1:0,0:0:33:0,0,0	0/0:0,0:0:33:0,0,0	1/1:0,0:0:33:0,0,0	1/1:0,0:0:33:0,0,0	0/0:0,0:0:33:0,0,0	0/1:0,0:0:33:0,0,0	0/0:0,0:0:33:0,0,0	1/1:0,0:0:33:0,0,0	0/0:0,0:0:33:0,0,0	0/0:0,0:0:33:0,0,0	0/0:0,0:0:33:0,0,0	0/0:0,0:0:33:0,0,0
PL01	469337	SPL01_469337	G	C	.	PASS	DP=0	GT:AD:DP:GQ:PL	0/0:0,0:0:33:0,0,0	0/0:0,0:0:33:0,0,0	0/0:0,0:0:33:0,0,0	0/0:0,0:0:33:0,0,0	0/0:0,0:0:33:0,0,0	0/0:0,0:0:33:0,0,0	0/0:0,0:0:33:0,0,0	0/0:0,0:0:33:0,0,0	0/0:0,0:0:33:0,0,0	0/0:0,0:0:33:0,0,0	0/0:0,0:0:33:0,0,0	0/0:0,0:0:33:0,0,0	0/0:0,0:0:33:0,0,0	0/0:0,0:0:33:0,0,0	0/0:0,0:0:33:0,0,0	0/0:0,0:0:33:0,0,0	0/0:0,0:0:33:0,0,0	0/0:0,0:0:33:0,0,0	0/0:0,0:0:33:0,0,0	0/0:0,0:0:33:0,0,0	0/0:0,0:0:33:0,0,0	0/0:0,0:0:33:0,0,0	0/0:0,0:0:33:0,0,0	0/0:0,0:0:33:0,0,0	0/0:0,0:0:33:0,0,0	0/0:0,0:0:33:0,0,0	0/0:0,0:0:33:0,0,0	0/0:0,0:0:33:0,0,0	0/0:0,0:0:33:0,0,0	0/0:0,0:0:33:0,0,0	0/0:0,0:0:33:0,0,0	0/0:0,0:0:33:0,0,0	0/0:0,0:0:33:0,0,0	0/0:0,0:0:33:0,0,0	0/0:0,0:0:33:0,0,0	0/0:0,0:0:33:0,0,0	0/0:0,0:0:33:0,0,0	0/0:0,0:0:33:0,0,0	0/0:0,0:0:33:0,0,0	0/0:0,0:0:33:0,0,0	1/1:0,0:0:33:0,0,0	0/0:0,0:0:33:0,0,0	0/0:0,0:0:33:0,0,0	0/0:0,0:0:33:0,0,0	0/0:0,0:0:33:0,0,0	0/0:0,0:0:33:0,0,0	0/0:0,0:0:33:0,0,0	0/0:0,0:0:33:0,0,0	1/1:0,0:0:33:0,0,0	1/1:0,0:0:33:0,0,0	0/0:0,0:0:33:0,0,0	0/0:0,0:0:33:0,0,0	0/0:0,0:0:33:0,0,0	0/0:0,0:0:33:0,0,0	0/0:0,0:0:33:0,0,0	0/0:0,0:0:33:0,0,0	0/0:0,0:0:33:0,0,0	0/0:0,0:0:33:0,0,0	1/1:0,0:0:33:0,0,0	0/0:0,0:0:33:0,0,0	0/0:0,0:0:33:0,0,0	0/0:0,0:0:33:0,0,0	0/0:0,0:0:33:0,0,0	0/0:0,0:0:33:0,0,0	1/1:0,0:0:33:0,0,0	1/1:0,0:0:33:0,0,0	0/0:0,0:0:33:0,0,0	0/0:0,0:0:33:0,0,0	./.:0,0:0	0/1:0,0:0:33:0,0,0	0/0:0,0:0:33:0,0,0	0/0:0,0:0:33:0,0,0	0/0:0,0:0:33:0,0,0	0/0:0,0:0:33:0,0,0	0/0:0,0:0:33:0,0,0	0/0:0,0:0:33:0,0,0	0/0:0,0:0:33:0,0,0	0/0:0,0:0:33:0,0,0	0/0:0,0:0:33:0,0,0	0/0:0,0:0:33:0,0,0	0/0:0,0:0:33:0,0,0	0/0:0,0:0:33:0,0,0	0/0:0,0:0:33:0,0,0	./.:0,0:0	0/0:0,0:0:33:0,0,0	0/0:0,0:0:33:0,0,0	0/0:0,0:0:33:0,0,0	0/0:0,0:0:33:0,0,0	0/0:0,0:0:33:0,0,0	0/0:0,0:0:33:0,0,0	0/0:0,0:0:33:0,0,0	0/0:0,0:0:33:0,0,0	0/0:0,0:0:33:0,0,0	0/0:0,0:0:33:0,0,0	0/0:0,0:0:33:0,0,0	0/0:0,0:0:33:0,0,0	0/0:0,0:0:33:0,0,0	0/0:0,0:0:33:0,0,0	0/0:0,0:0:33:0,0,0	0/0:0,0:0:33:0,0,0	0/0:0,0:0:33:0,0,0	0/0:0,0:0:33:0,0,0	0/0:0,0:0:33:0,0,0	0/0:0,0:0:33:0,0,0	0/0:0,0:0:33:0,0,0	0/0:0,0:0:33:0,0,0	0/0:0,0:0:33:0,0,0	0/0:0,0:0:33:0,0,0	0/0:0,0:0:33:0,0,0	0/0:0,0:0:33:0,0,0	0/0:0,0:0:33:0,0,0	0/0:0,0:0:33:0,0,0	0/0:0,0:0:33:0,0,0
PL01	473829	SPL01_473829	C	T	.	PASS	DP=0	GT:AD:DP:GQ:PL	1/1:0,0:0:33:0,0,0	0/0:0,0:0:33:0,0,0	0/0:0,0:0:33:0,0,0	0/0:0,0:0:33:0,0,0	0/0:0,0:0:33:0,0,0	0/0:0,0:0:33:0,0,0	1/1:0,0:0:33:0,0,0	1/1:0,0:0:33:0,0,0	1/1:0,0:0:33:0,0,0	1/1:0,0:0:33:0,0,0	1/1:0,0:0:33:0,0,0	1/1:0,0:0:33:0,0,0	0/0:0,0:0:33:0,0,0	0/0:0,0:0:33:0,0,0	0/0:0,0:0:33:0,0,0	0/0:0,0:0:33:0,0,0	0/0:0,0:0:33:0,0,0	0/0:0,0:0:33:0,0,0	0/0:0,0:0:33:0,0,0	0/0:0,0:0:33:0,0,0	0/0:0,0:0:33:0,0,0	0/0:0,0:0:33:0,0,0	0/0:0,0:0:33:0,0,0	0/0:0,0:0:33:0,0,0	0/0:0,0:0:33:0,0,0	0/0:0,0:0:33:0,0,0	0/0:0,0:0:33:0,0,0	0/0:0,0:0:33:0,0,0	0/0:0,0:0:33:0,0,0	0/0:0,0:0:33:0,0,0	0/0:0,0:0:33:0,0,0	0/0:0,0:0:33:0,0,0	0/0:0,0:0:33:0,0,0	0/0:0,0:0:33:0,0,0	0/0:0,0:0:33:0,0,0	0/0:0,0:0:33:0,0,0	0/0:0,0:0:33:0,0,0	0/0:0,0:0:33:0,0,0	0/0:0,0:0:33:0,0,0	0/0:0,0:0:33:0,0,0	0/0:0,0:0:33:0,0,0	0/0:0,0:0:33:0,0,0	0/0:0,0:0:33:0,0,0	0/0:0,0:0:33:0,0,0	0/0:0,0:0:33:0,0,0	0/0:0,0:0:33:0,0,0	./.:0,0:0	./.:0,0:0	0/0:0,0:0:33:0,0,0	0/0:0,0:0:33:0,0,0	0/1:0,0:0:33:0,0,0	0/0:0,0:0:33:0,0,0	./.:0,0:0	0/0:0,0:0:33:0,0,0	0/0:0,0:0:33:0,0,0	./.:0,0:0	0/0:0,0:0:33:0,0,0	0/0:0,0:0:33:0,0,0	0/0:0,0:0:33:0,0,0	1/1:0,0:0:33:0,0,0	0/0:0,0:0:33:0,0,0	0/0:0,0:0:33:0,0,0	0/0:0,0:0:33:0,0,0	./.:0,0:0	0/0:0,0:0:33:0,0,0	0/0:0,0:0:33:0,0,0	./.:0,0:0	0/0:0,0:0:33:0,0,0	./.:0,0:0	0/0:0,0:0:33:0,0,0	0/0:0,0:0:33:0,0,0	./.:0,0:0	0/0:0,0:0:33:0,0,0	0/0:0,0:0:33:0,0,0	0/0:0,0:0:33:0,0,0	0/0:0,0:0:33:0,0,0	0/0:0,0:0:33:0,0,0	0/0:0,0:0:33:0,0,0	0/0:0,0:0:33:0,0,0	0/0:0,0:0:33:0,0,0	0/0:0,0:0:33:0,0,0	0/0:0,0:0:33:0,0,0	0/0:0,0:0:33:0,0,0	./.:0,0:0	0/0:0,0:0:33:0,0,0	0/0:0,0:0:33:0,0,0	0/0:0,0:0:33:0,0,0	0/0:0,0:0:33:0,0,0	0/0:0,0:0:33:0,0,0	0/0:0,0:0:33:0,0,0	0/0:0,0:0:33:0,0,0	0/0:0,0:0:33:0,0,0	0/0:0,0:0:33:0,0,0	0/0:0,0:0:33:0,0,0	0/0:0,0:0:33:0,0,0	0/0:0,0:0:33:0,0,0	0/0:0,0:0:33:0,0,0	0/0:0,0:0:33:0,0,0	0/0:0,0:0:33:0,0,0	0/1:0,0:0:33:0,0,0	0/1:0,0:0:33:0,0,0	0/1:0,0:0:33:0,0,0	0/0:0,0:0:33:0,0,0	0/0:0,0:0:33:0,0,0	0/0:0,0:0:33:0,0,0	0/0:0,0:0:33:0,0,0	0/1:0,0:0:33:0,0,0	0/0:0,0:0:33:0,0,0	0/0:0,0:0:33:0,0,0	0/0:0,0:0:33:0,0,0	0/0:0,0:0:33:0,0,0	0/0:0,0:0:33:0,0,0	0/0:0,0:0:33:0,0,0
PL01	473993	SPL01_473993	G	T	.	PASS	DP=0	GT:AD:DP:GQ:PL	1/1:0,0:0:33:0,0,0	0/0:0,0:0:33:0,0,0	0/0:0,0:0:33:0,0,0	0/0:0,0:0:33:0,0,0	0/0:0,0:0:33:0,0,0	0/0:0,0:0:33:0,0,0	1/1:0,0:0:33:0,0,0	1/1:0,0:0:33:0,0,0	1/1:0,0:0:33:0,0,0	1/1:0,0:0:33:0,0,0	1/1:0,0:0:33:0,0,0	1/1:0,0:0:33:0,0,0	0/0:0,0:0:33:0,0,0	0/0:0,0:0:33:0,0,0	0/0:0,0:0:33:0,0,0	0/0:0,0:0:33:0,0,0	0/0:0,0:0:33:0,0,0	0/0:0,0:0:33:0,0,0	0/0:0,0:0:33:0,0,0	0/0:0,0:0:33:0,0,0	0/0:0,0:0:33:0,0,0	0/0:0,0:0:33:0,0,0	0/0:0,0:0:33:0,0,0	0/0:0,0:0:33:0,0,0	0/0:0,0:0:33:0,0,0	0/0:0,0:0:33:0,0,0	0/0:0,0:0:33:0,0,0	0/0:0,0:0:33:0,0,0	0/0:0,0:0:33:0,0,0	0/0:0,0:0:33:0,0,0	0/0:0,0:0:33:0,0,0	0/0:0,0:0:33:0,0,0	0/0:0,0:0:33:0,0,0	0/0:0,0:0:33:0,0,0	0/0:0,0:0:33:0,0,0	0/0:0,0:0:33:0,0,0	0/0:0,0:0:33:0,0,0	0/0:0,0:0:33:0,0,0	0/0:0,0:0:33:0,0,0	0/0:0,0:0:33:0,0,0	0/0:0,0:0:33:0,0,0	0/0:0,0:0:33:0,0,0	0/0:0,0:0:33:0,0,0	0/0:0,0:0:33:0,0,0	./.:0,0:0	0/0:0,0:0:33:0,0,0	./.:0,0:0	1/1:0,0:0:33:0,0,0	0/0:0,0:0:33:0,0,0	0/0:0,0:0:33:0,0,0	0/1:0,0:0:33:0,0,0	0/0:0,0:0:33:0,0,0	./.:0,0:0	0/0:0,0:0:33:0,0,0	0/0:0,0:0:33:0,0,0	1/1:0,0:0:33:0,0,0	0/0:0,0:0:33:0,0,0	0/0:0,0:0:33:0,0,0	0/0:0,0:0:33:0,0,0	1/1:0,0:0:33:0,0,0	0/0:0,0:0:33:0,0,0	0/0:0,0:0:33:0,0,0	0/0:0,0:0:33:0,0,0	./.:0,0:0	0/0:0,0:0:33:0,0,0	0/0:0,0:0:33:0,0,0	./.:0,0:0	0/0:0,0:0:33:0,0,0	./.:0,0:0	0/0:0,0:0:33:0,0,0	0/0:0,0:0:33:0,0,0	./.:0,0:0	0/0:0,0:0:33:0,0,0	0/0:0,0:0:33:0,0,0	0/0:0,0:0:33:0,0,0	0/0:0,0:0:33:0,0,0	0/0:0,0:0:33:0,0,0	0/0:0,0:0:33:0,0,0	0/0:0,0:0:33:0,0,0	0/0:0,0:0:33:0,0,0	0/0:0,0:0:33:0,0,0	0/0:0,0:0:33:0,0,0	0/0:0,0:0:33:0,0,0	./.:0,0:0	0/0:0,0:0:33:0,0,0	0/0:0,0:0:33:0,0,0	0/0:0,0:0:33:0,0,0	0/0:0,0:0:33:0,0,0	0/0:0,0:0:33:0,0,0	0/0:0,0:0:33:0,0,0	0/0:0,0:0:33:0,0,0	0/0:0,0:0:33:0,0,0	0/0:0,0:0:33:0,0,0	0/0:0,0:0:33:0,0,0	0/0:0,0:0:33:0,0,0	0/0:0,0:0:33:0,0,0	0/0:0,0:0:33:0,0,0	0/0:0,0:0:33:0,0,0	0/0:0,0:0:33:0,0,0	0/1:0,0:0:33:0,0,0	0/1:0,0:0:33:0,0,0	0/1:0,0:0:33:0,0,0	0/0:0,0:0:33:0,0,0	0/0:0,0:0:33:0,0,0	0/0:0,0:0:33:0,0,0	0/0:0,0:0:33:0,0,0	0/1:0,0:0:33:0,0,0	0/0:0,0:0:33:0,0,0	0/0:0,0:0:33:0,0,0	0/0:0,0:0:33:0,0,0	0/0:0,0:0:33:0,0,0	0/0:0,0:0:33:0,0,0	0/0:0,0:0:33:0,0,0
PL01	474029	SPL01_474029	T	C	.	PASS	DP=0	GT:AD:DP:GQ:PL	1/1:0,0:0:33:0,0,0	1/1:0,0:0:33:0,0,0	1/1:0,0:0:33:0,0,0	1/1:0,0:0:33:0,0,0	./.:0,0:0	0/0:0,0:0:33:0,0,0	1/1:0,0:0:33:0,0,0	1/1:0,0:0:33:0,0,0	1/1:0,0:0:33:0,0,0	1/1:0,0:0:33:0,0,0	1/1:0,0:0:33:0,0,0	1/1:0,0:0:33:0,0,0	0/0:0,0:0:33:0,0,0	0/0:0,0:0:33:0,0,0	0/0:0,0:0:33:0,0,0	0/0:0,0:0:33:0,0,0	0/0:0,0:0:33:0,0,0	0/0:0,0:0:33:0,0,0	0/0:0,0:0:33:0,0,0	0/0:0,0:0:33:0,0,0	0/0:0,0:0:33:0,0,0	0/0:0,0:0:33:0,0,0	0/0:0,0:0:33:0,0,0	0/0:0,0:0:33:0,0,0	0/0:0,0:0:33:0,0,0	0/0:0,0:0:33:0,0,0	0/0:0,0:0:33:0,0,0	0/0:0,0:0:33:0,0,0	0/0:0,0:0:33:0,0,0	0/0:0,0:0:33:0,0,0	0/0:0,0:0:33:0,0,0	0/0:0,0:0:33:0,0,0	0/0:0,0:0:33:0,0,0	0/0:0,0:0:33:0,0,0	0/0:0,0:0:33:0,0,0	1/1:0,0:0:33:0,0,0	1/1:0,0:0:33:0,0,0	1/1:0,0:0:33:0,0,0	1/1:0,0:0:33:0,0,0	1/1:0,0:0:33:0,0,0	0/0:0,0:0:33:0,0,0	0/0:0,0:0:33:0,0,0	0/0:0,0:0:33:0,0,0	0/0:0,0:0:33:0,0,0	./.:0,0:0	0/0:0,0:0:33:0,0,0	./.:0,0:0	1/1:0,0:0:33:0,0,0	0/0:0,0:0:33:0,0,0	0/0:0,0:0:33:0,0,0	1/0:0,0:0:33:0,0,0	0/0:0,0:0:33:0,0,0	./.:0,0:0	0/0:0,0:0:33:0,0,0	0/0:0,0:0:33:0,0,0	1/1:0,0:0:33:0,0,0	0/0:0,0:0:33:0,0,0	0/0:0,0:0:33:0,0,0	0/0:0,0:0:33:0,0,0	1/1:0,0:0:33:0,0,0	0/0:0,0:0:33:0,0,0	0/0:0,0:0:33:0,0,0	0/0:0,0:0:33:0,0,0	./.:0,0:0	0/0:0,0:0:33:0,0,0	0/0:0,0:0:33:0,0,0	./.:0,0:0	1/0:0,0:0:33:0,0,0	./.:0,0:0	0/0:0,0:0:33:0,0,0	0/0:0,0:0:33:0,0,0	1/1:0,0:0:33:0,0,0	0/0:0,0:0:33:0,0,0	0/0:0,0:0:33:0,0,0	0/0:0,0:0:33:0,0,0	0/0:0,0:0:33:0,0,0	0/0:0,0:0:33:0,0,0	0/0:0,0:0:33:0,0,0	0/0:0,0:0:33:0,0,0	0/0:0,0:0:33:0,0,0	0/0:0,0:0:33:0,0,0	1/1:0,0:0:33:0,0,0	1/0:0,0:0:33:0,0,0	./.:0,0:0	0/0:0,0:0:33:0,0,0	0/0:0,0:0:33:0,0,0	0/0:0,0:0:33:0,0,0	0/0:0,0:0:33:0,0,0	0/0:0,0:0:33:0,0,0	0/0:0,0:0:33:0,0,0	0/0:0,0:0:33:0,0,0	0/0:0,0:0:33:0,0,0	0/0:0,0:0:33:0,0,0	0/0:0,0:0:33:0,0,0	0/0:0,0:0:33:0,0,0	0/0:0,0:0:33:0,0,0	0/0:0,0:0:33:0,0,0	0/0:0,0:0:33:0,0,0	0/0:0,0:0:33:0,0,0	1/0:0,0:0:33:0,0,0	1/0:0,0:0:33:0,0,0	1/0:0,0:0:33:0,0,0	0/0:0,0:0:33:0,0,0	0/0:0,0:0:33:0,0,0	0/0:0,0:0:33:0,0,0	0/0:0,0:0:33:0,0,0	1/0:0,0:0:33:0,0,0	0/0:0,0:0:33:0,0,0	0/0:0,0:0:33:0,0,0	0/0:0,0:0:33:0,0,0	0/0:0,0:0:33:0,0,0	0/0:0,0:0:33:0,0,0	0/0:0,0:0:33:0,0,0
PL01	476162	SPL01_476162	C	T	.	PASS	DP=0	GT:AD:DP:GQ:PL	0/0:0,0:0:33:0,0,0	0/0:0,0:0:33:0,0,0	0/0:0,0:0:33:0,0,0	0/0:0,0:0:33:0,0,0	0/0:0,0:0:33:0,0,0	0/0:0,0:0:33:0,0,0	0/0:0,0:0:33:0,0,0	0/0:0,0:0:33:0,0,0	0/0:0,0:0:33:0,0,0	0/0:0,0:0:33:0,0,0	0/0:0,0:0:33:0,0,0	0/0:0,0:0:33:0,0,0	0/0:0,0:0:33:0,0,0	0/0:0,0:0:33:0,0,0	0/0:0,0:0:33:0,0,0	0/0:0,0:0:33:0,0,0	0/0:0,0:0:33:0,0,0	0/0:0,0:0:33:0,0,0	0/0:0,0:0:33:0,0,0	0/0:0,0:0:33:0,0,0	0/0:0,0:0:33:0,0,0	0/0:0,0:0:33:0,0,0	0/0:0,0:0:33:0,0,0	0/0:0,0:0:33:0,0,0	0/0:0,0:0:33:0,0,0	0/0:0,0:0:33:0,0,0	0/0:0,0:0:33:0,0,0	0/0:0,0:0:33:0,0,0	0/0:0,0:0:33:0,0,0	0/0:0,0:0:33:0,0,0	0/0:0,0:0:33:0,0,0	0/0:0,0:0:33:0,0,0	0/0:0,0:0:33:0,0,0	0/0:0,0:0:33:0,0,0	0/0:0,0:0:33:0,0,0	0/0:0,0:0:33:0,0,0	0/0:0,0:0:33:0,0,0	0/0:0,0:0:33:0,0,0	0/0:0,0:0:33:0,0,0	0/0:0,0:0:33:0,0,0	0/0:0,0:0:33:0,0,0	0/0:0,0:0:33:0,0,0	0/0:0,0:0:33:0,0,0	0/0:0,0:0:33:0,0,0	0/0:0,0:0:33:0,0,0	0/0:0,0:0:33:0,0,0	0/0:0,0:0:33:0,0,0	1/1:0,0:0:33:0,0,0	0/0:0,0:0:33:0,0,0	0/0:0,0:0:33:0,0,0	0/0:0,0:0:33:0,0,0	0/0:0,0:0:33:0,0,0	1/1:0,0:0:33:0,0,0	0/0:0,0:0:33:0,0,0	0/0:0,0:0:33:0,0,0	0/0:0,0:0:33:0,0,0	0/0:0,0:0:33:0,0,0	0/0:0,0:0:33:0,0,0	0/0:0,0:0:33:0,0,0	0/0:0,0:0:33:0,0,0	0/0:0,0:0:33:0,0,0	0/0:0,0:0:33:0,0,0	0/0:0,0:0:33:0,0,0	0/0:0,0:0:33:0,0,0	0/0:0,0:0:33:0,0,0	0/0:0,0:0:33:0,0,0	0/0:0,0:0:33:0,0,0	0/0:0,0:0:33:0,0,0	0/0:0,0:0:33:0,0,0	0/0:0,0:0:33:0,0,0	0/0:0,0:0:33:0,0,0	0/0:0,0:0:33:0,0,0	0/0:0,0:0:33:0,0,0	0/0:0,0:0:33:0,0,0	0/0:0,0:0:33:0,0,0	0/0:0,0:0:33:0,0,0	0/0:0,0:0:33:0,0,0	0/0:0,0:0:33:0,0,0	0/0:0,0:0:33:0,0,0	0/0:0,0:0:33:0,0,0	0/0:0,0:0:33:0,0,0	0/0:0,0:0:33:0,0,0	0/0:0,0:0:33:0,0,0	0/0:0,0:0:33:0,0,0	0/0:0,0:0:33:0,0,0	0/0:0,0:0:33:0,0,0	0/0:0,0:0:33:0,0,0	0/0:0,0:0:33:0,0,0	0/0:0,0:0:33:0,0,0	0/0:0,0:0:33:0,0,0	0/0:0,0:0:33:0,0,0	0/0:0,0:0:33:0,0,0	0/0:0,0:0:33:0,0,0	0/0:0,0:0:33:0,0,0	0/0:0,0:0:33:0,0,0	0/0:0,0:0:33:0,0,0	0/0:0,0:0:33:0,0,0	0/0:0,0:0:33:0,0,0	0/0:0,0:0:33:0,0,0	0/1:0,0:0:33:0,0,0	0/1:0,0:0:33:0,0,0	0/1:0,0:0:33:0,0,0	0/0:0,0:0:33:0,0,0	0/0:0,0:0:33:0,0,0	0/0:0,0:0:33:0,0,0	0/0:0,0:0:33:0,0,0	0/1:0,0:0:33:0,0,0	0/0:0,0:0:33:0,0,0	0/0:0,0:0:33:0,0,0	0/0:0,0:0:33:0,0,0	0/0:0,0:0:33:0,0,0	0/0:0,0:0:33:0,0,0	0/0:0,0:0:33:0,0,0
PL01	477159	SPL01_477159	C	A	.	PASS	DP=0	GT:AD:DP:GQ:PL	1/1:0,0:0:33:0,0,0	0/0:0,0:0:33:0,0,0	0/0:0,0:0:33:0,0,0	0/0:0,0:0:33:0,0,0	0/0:0,0:0:33:0,0,0	0/0:0,0:0:33:0,0,0	1/1:0,0:0:33:0,0,0	1/1:0,0:0:33:0,0,0	1/1:0,0:0:33:0,0,0	1/1:0,0:0:33:0,0,0	1/1:0,0:0:33:0,0,0	1/1:0,0:0:33:0,0,0	0/0:0,0:0:33:0,0,0	0/0:0,0:0:33:0,0,0	0/0:0,0:0:33:0,0,0	0/0:0,0:0:33:0,0,0	0/0:0,0:0:33:0,0,0	0/0:0,0:0:33:0,0,0	0/0:0,0:0:33:0,0,0	0/0:0,0:0:33:0,0,0	0/0:0,0:0:33:0,0,0	0/0:0,0:0:33:0,0,0	0/0:0,0:0:33:0,0,0	0/0:0,0:0:33:0,0,0	0/0:0,0:0:33:0,0,0	0/0:0,0:0:33:0,0,0	0/0:0,0:0:33:0,0,0	0/0:0,0:0:33:0,0,0	0/0:0,0:0:33:0,0,0	0/0:0,0:0:33:0,0,0	0/0:0,0:0:33:0,0,0	0/0:0,0:0:33:0,0,0	0/0:0,0:0:33:0,0,0	0/0:0,0:0:33:0,0,0	0/0:0,0:0:33:0,0,0	0/0:0,0:0:33:0,0,0	0/0:0,0:0:33:0,0,0	0/0:0,0:0:33:0,0,0	0/0:0,0:0:33:0,0,0	0/0:0,0:0:33:0,0,0	0/0:0,0:0:33:0,0,0	0/0:0,0:0:33:0,0,0	0/0:0,0:0:33:0,0,0	0/0:0,0:0:33:0,0,0	0/0:0,0:0:33:0,0,0	0/0:0,0:0:33:0,0,0	0/0:0,0:0:33:0,0,0	0/0:0,0:0:33:0,0,0	0/0:0,0:0:33:0,0,0	0/0:0,0:0:33:0,0,0	0/0:0,0:0:33:0,0,0	0/0:0,0:0:33:0,0,0	0/0:0,0:0:33:0,0,0	0/0:0,0:0:33:0,0,0	0/0:0,0:0:33:0,0,0	0/0:0,0:0:33:0,0,0	0/0:0,0:0:33:0,0,0	0/0:0,0:0:33:0,0,0	0/0:0,0:0:33:0,0,0	0/0:0,0:0:33:0,0,0	0/0:0,0:0:33:0,0,0	0/0:0,0:0:33:0,0,0	0/0:0,0:0:33:0,0,0	0/0:0,0:0:33:0,0,0	0/0:0,0:0:33:0,0,0	0/0:0,0:0:33:0,0,0	0/0:0,0:0:33:0,0,0	0/0:0,0:0:33:0,0,0	0/0:0,0:0:33:0,0,0	0/0:0,0:0:33:0,0,0	0/0:0,0:0:33:0,0,0	0/0:0,0:0:33:0,0,0	0/0:0,0:0:33:0,0,0	0/0:0,0:0:33:0,0,0	0/0:0,0:0:33:0,0,0	0/0:0,0:0:33:0,0,0	0/0:0,0:0:33:0,0,0	0/0:0,0:0:33:0,0,0	0/0:0,0:0:33:0,0,0	0/0:0,0:0:33:0,0,0	0/0:0,0:0:33:0,0,0	0/0:0,0:0:33:0,0,0	0/0:0,0:0:33:0,0,0	0/0:0,0:0:33:0,0,0	0/0:0,0:0:33:0,0,0	0/0:0,0:0:33:0,0,0	0/0:0,0:0:33:0,0,0	0/0:0,0:0:33:0,0,0	0/0:0,0:0:33:0,0,0	0/0:0,0:0:33:0,0,0	0/0:0,0:0:33:0,0,0	0/0:0,0:0:33:0,0,0	0/0:0,0:0:33:0,0,0	0/0:0,0:0:33:0,0,0	0/0:0,0:0:33:0,0,0	0/0:0,0:0:33:0,0,0	0/0:0,0:0:33:0,0,0	0/0:0,0:0:33:0,0,0	0/0:0,0:0:33:0,0,0	0/0:0,0:0:33:0,0,0	0/0:0,0:0:33:0,0,0	1/0:0,0:0:33:0,0,0	0/0:0,0:0:33:0,0,0	0/0:0,0:0:33:0,0,0	0/0:0,0:0:33:0,0,0	0/0:0,0:0:33:0,0,0	0/0:0,0:0:33:0,0,0	0/0:0,0:0:33:0,0,0	0/0:0,0:0:33:0,0,0	0/0:0,0:0:33:0,0,0	0/0:0,0:0:33:0,0,0	0/0:0,0:0:33:0,0,0	0/0:0,0:0:33:0,0,0
PL01	477549	SPL01_477549	G	T	.	PASS	DP=0	GT:AD:DP:GQ:PL	1/1:0,0:0:33:0,0,0	1/1:0,0:0:33:0,0,0	1/1:0,0:0:33:0,0,0	1/1:0,0:0:33:0,0,0	0/0:0,0:0:33:0,0,0	0/0:0,0:0:33:0,0,0	1/1:0,0:0:33:0,0,0	1/1:0,0:0:33:0,0,0	1/1:0,0:0:33:0,0,0	1/1:0,0:0:33:0,0,0	1/1:0,0:0:33:0,0,0	1/1:0,0:0:33:0,0,0	0/0:0,0:0:33:0,0,0	0/0:0,0:0:33:0,0,0	0/0:0,0:0:33:0,0,0	0/0:0,0:0:33:0,0,0	0/0:0,0:0:33:0,0,0	0/0:0,0:0:33:0,0,0	0/0:0,0:0:33:0,0,0	0/0:0,0:0:33:0,0,0	0/0:0,0:0:33:0,0,0	0/0:0,0:0:33:0,0,0	0/0:0,0:0:33:0,0,0	0/0:0,0:0:33:0,0,0	0/0:0,0:0:33:0,0,0	0/0:0,0:0:33:0,0,0	0/0:0,0:0:33:0,0,0	0/0:0,0:0:33:0,0,0	0/0:0,0:0:33:0,0,0	0/0:0,0:0:33:0,0,0	0/0:0,0:0:33:0,0,0	0/0:0,0:0:33:0,0,0	0/0:0,0:0:33:0,0,0	0/0:0,0:0:33:0,0,0	0/0:0,0:0:33:0,0,0	1/1:0,0:0:33:0,0,0	1/1:0,0:0:33:0,0,0	1/1:0,0:0:33:0,0,0	1/1:0,0:0:33:0,0,0	1/1:0,0:0:33:0,0,0	0/0:0,0:0:33:0,0,0	0/0:0,0:0:33:0,0,0	0/0:0,0:0:33:0,0,0	0/0:0,0:0:33:0,0,0	0/0:0,0:0:33:0,0,0	0/0:0,0:0:33:0,0,0	0/0:0,0:0:33:0,0,0	0/0:0,0:0:33:0,0,0	0/0:0,0:0:33:0,0,0	0/0:0,0:0:33:0,0,0	0/0:0,0:0:33:0,0,0	0/0:0,0:0:33:0,0,0	0/0:0,0:0:33:0,0,0	0/0:0,0:0:33:0,0,0	0/0:0,0:0:33:0,0,0	1/1:0,0:0:33:0,0,0	0/0:0,0:0:33:0,0,0	0/0:0,0:0:33:0,0,0	0/0:0,0:0:33:0,0,0	1/1:0,0:0:33:0,0,0	0/0:0,0:0:33:0,0,0	0/0:0,0:0:33:0,0,0	1/1:0,0:0:33:0,0,0	1/1:0,0:0:33:0,0,0	0/0:0,0:0:33:0,0,0	0/0:0,0:0:33:0,0,0	0/0:0,0:0:33:0,0,0	./.:0,0:0	0/0:0,0:0:33:0,0,0	0/0:0,0:0:33:0,0,0	0/0:0,0:0:33:0,0,0	1/1:0,0:0:33:0,0,0	0/0:0,0:0:33:0,0,0	0/0:0,0:0:33:0,0,0	0/0:0,0:0:33:0,0,0	0/0:0,0:0:33:0,0,0	0/0:0,0:0:33:0,0,0	0/0:0,0:0:33:0,0,0	0/0:0,0:0:33:0,0,0	0/0:0,0:0:33:0,0,0	0/0:0,0:0:33:0,0,0	1/1:0,0:0:33:0,0,0	1/1:0,0:0:33:0,0,0	0/0:0,0:0:33:0,0,0	0/0:0,0:0:33:0,0,0	0/0:0,0:0:33:0,0,0	0/0:0,0:0:33:0,0,0	0/0:0,0:0:33:0,0,0	0/0:0,0:0:33:0,0,0	0/0:0,0:0:33:0,0,0	0/0:0,0:0:33:0,0,0	0/0:0,0:0:33:0,0,0	0/0:0,0:0:33:0,0,0	0/0:0,0:0:33:0,0,0	0/0:0,0:0:33:0,0,0	0/0:0,0:0:33:0,0,0	0/0:0,0:0:33:0,0,0	0/0:0,0:0:33:0,0,0	0/0:0,0:0:33:0,0,0	0/0:0,0:0:33:0,0,0	0/0:0,0:0:33:0,0,0	0/1:0,0:0:33:0,0,0	0/0:0,0:0:33:0,0,0	0/0:0,0:0:33:0,0,0	0/0:0,0:0:33:0,0,0	0/0:0,0:0:33:0,0,0	0/0:0,0:0:33:0,0,0	0/0:0,0:0:33:0,0,0	0/0:0,0:0:33:0,0,0	0/0:0,0:0:33:0,0,0	0/0:0,0:0:33:0,0,0	0/0:0,0:0:33:0,0,0	0/0:0,0:0:33:0,0,0
PL01	477559	SPL01_477559	G	C	.	PASS	DP=0	GT:AD:DP:GQ:PL	0/0:0,0:0:33:0,0,0	0/0:0,0:0:33:0,0,0	0/0:0,0:0:33:0,0,0	0/0:0,0:0:33:0,0,0	0/0:0,0:0:33:0,0,0	0/0:0,0:0:33:0,0,0	0/0:0,0:0:33:0,0,0	0/0:0,0:0:33:0,0,0	0/0:0,0:0:33:0,0,0	0/0:0,0:0:33:0,0,0	0/0:0,0:0:33:0,0,0	0/0:0,0:0:33:0,0,0	0/0:0,0:0:33:0,0,0	0/0:0,0:0:33:0,0,0	0/0:0,0:0:33:0,0,0	0/0:0,0:0:33:0,0,0	0/0:0,0:0:33:0,0,0	0/0:0,0:0:33:0,0,0	0/0:0,0:0:33:0,0,0	0/0:0,0:0:33:0,0,0	0/0:0,0:0:33:0,0,0	0/0:0,0:0:33:0,0,0	0/0:0,0:0:33:0,0,0	0/0:0,0:0:33:0,0,0	0/0:0,0:0:33:0,0,0	0/0:0,0:0:33:0,0,0	0/0:0,0:0:33:0,0,0	0/0:0,0:0:33:0,0,0	0/0:0,0:0:33:0,0,0	0/0:0,0:0:33:0,0,0	0/0:0,0:0:33:0,0,0	0/0:0,0:0:33:0,0,0	0/0:0,0:0:33:0,0,0	0/0:0,0:0:33:0,0,0	0/0:0,0:0:33:0,0,0	0/0:0,0:0:33:0,0,0	0/0:0,0:0:33:0,0,0	0/0:0,0:0:33:0,0,0	0/0:0,0:0:33:0,0,0	0/0:0,0:0:33:0,0,0	0/0:0,0:0:33:0,0,0	0/0:0,0:0:33:0,0,0	0/0:0,0:0:33:0,0,0	0/0:0,0:0:33:0,0,0	0/0:0,0:0:33:0,0,0	0/0:0,0:0:33:0,0,0	0/0:0,0:0:33:0,0,0	0/0:0,0:0:33:0,0,0	0/0:0,0:0:33:0,0,0	0/0:0,0:0:33:0,0,0	0/0:0,0:0:33:0,0,0	0/0:0,0:0:33:0,0,0	0/0:0,0:0:33:0,0,0	0/0:0,0:0:33:0,0,0	0/0:0,0:0:33:0,0,0	0/0:0,0:0:33:0,0,0	0/0:0,0:0:33:0,0,0	0/1:0,0:0:33:0,0,0	0/0:0,0:0:33:0,0,0	0/0:0,0:0:33:0,0,0	0/0:0,0:0:33:0,0,0	0/0:0,0:0:33:0,0,0	0/0:0,0:0:33:0,0,0	0/0:0,0:0:33:0,0,0	0/0:0,0:0:33:0,0,0	0/0:0,0:0:33:0,0,0	0/0:0,0:0:33:0,0,0	0/0:0,0:0:33:0,0,0	0/0:0,0:0:33:0,0,0	0/0:0,0:0:33:0,0,0	0/0:0,0:0:33:0,0,0	0/0:0,0:0:33:0,0,0	0/0:0,0:0:33:0,0,0	0/0:0,0:0:33:0,0,0	0/0:0,0:0:33:0,0,0	1/1:0,0:0:33:0,0,0	1/1:0,0:0:33:0,0,0	1/1:0,0:0:33:0,0,0	0/0:0,0:0:33:0,0,0	0/0:0,0:0:33:0,0,0	0/0:0,0:0:33:0,0,0	0/0:0,0:0:33:0,0,0	0/0:0,0:0:33:0,0,0	0/0:0,0:0:33:0,0,0	0/0:0,0:0:33:0,0,0	0/0:0,0:0:33:0,0,0	0/0:0,0:0:33:0,0,0	0/0:0,0:0:33:0,0,0	0/0:0,0:0:33:0,0,0	0/0:0,0:0:33:0,0,0	0/0:0,0:0:33:0,0,0	0/0:0,0:0:33:0,0,0	0/0:0,0:0:33:0,0,0	0/0:0,0:0:33:0,0,0	0/0:0,0:0:33:0,0,0	0/0:0,0:0:33:0,0,0	0/0:0,0:0:33:0,0,0	0/0:0,0:0:33:0,0,0	0/0:0,0:0:33:0,0,0	0/1:0,0:0:33:0,0,0	0/1:0,0:0:33:0,0,0	./.:0,0:0	0/0:0,0:0:33:0,0,0	1/1:0,0:0:33:0,0,0	1/1:0,0:0:33:0,0,0	0/0:0,0:0:33:0,0,0	0/0:0,0:0:33:0,0,0	0/0:0,0:0:33:0,0,0	1/1:0,0:0:33:0,0,0	0/0:0,0:0:33:0,0,0	0/0:0,0:0:33:0,0,0	0/0:0,0:0:33:0,0,0	0/0:0,0:0:33:0,0,0
PL01	532239	SPL01_532239	C	T	.	PASS	DP=0	GT:AD:DP:GQ:PL	1/1:0,0:0:33:0,0,0	1/1:0,0:0:33:0,0,0	1/1:0,0:0:33:0,0,0	1/1:0,0:0:33:0,0,0	0/0:0,0:0:33:0,0,0	0/0:0,0:0:33:0,0,0	1/1:0,0:0:33:0,0,0	1/1:0,0:0:33:0,0,0	1/1:0,0:0:33:0,0,0	1/1:0,0:0:33:0,0,0	1/1:0,0:0:33:0,0,0	1/1:0,0:0:33:0,0,0	0/0:0,0:0:33:0,0,0	0/0:0,0:0:33:0,0,0	0/0:0,0:0:33:0,0,0	0/0:0,0:0:33:0,0,0	0/0:0,0:0:33:0,0,0	0/0:0,0:0:33:0,0,0	0/0:0,0:0:33:0,0,0	0/0:0,0:0:33:0,0,0	0/0:0,0:0:33:0,0,0	0/0:0,0:0:33:0,0,0	0/0:0,0:0:33:0,0,0	0/0:0,0:0:33:0,0,0	0/0:0,0:0:33:0,0,0	0/0:0,0:0:33:0,0,0	0/0:0,0:0:33:0,0,0	0/0:0,0:0:33:0,0,0	0/0:0,0:0:33:0,0,0	0/0:0,0:0:33:0,0,0	0/0:0,0:0:33:0,0,0	0/0:0,0:0:33:0,0,0	0/0:0,0:0:33:0,0,0	0/0:0,0:0:33:0,0,0	0/0:0,0:0:33:0,0,0	1/1:0,0:0:33:0,0,0	1/1:0,0:0:33:0,0,0	1/1:0,0:0:33:0,0,0	1/1:0,0:0:33:0,0,0	1/1:0,0:0:33:0,0,0	0/0:0,0:0:33:0,0,0	0/0:0,0:0:33:0,0,0	0/0:0,0:0:33:0,0,0	0/0:0,0:0:33:0,0,0	0/0:0,0:0:33:0,0,0	0/0:0,0:0:33:0,0,0	0/0:0,0:0:33:0,0,0	1/1:0,0:0:33:0,0,0	0/0:0,0:0:33:0,0,0	0/0:0,0:0:33:0,0,0	0/0:0,0:0:33:0,0,0	0/0:0,0:0:33:0,0,0	1/1:0,0:0:33:0,0,0	0/0:0,0:0:33:0,0,0	0/0:0,0:0:33:0,0,0	1/1:0,0:0:33:0,0,0	0/0:0,0:0:33:0,0,0	0/1:0,0:0:33:0,0,0	0/0:0,0:0:33:0,0,0	1/1:0,0:0:33:0,0,0	0/0:0,0:0:33:0,0,0	0/0:0,0:0:33:0,0,0	0/0:0,0:0:33:0,0,0	0/0:0,0:0:33:0,0,0	0/0:0,0:0:33:0,0,0	0/0:0,0:0:33:0,0,0	0/0:0,0:0:33:0,0,0	0/0:0,0:0:33:0,0,0	0/0:0,0:0:33:0,0,0	0/0:0,0:0:33:0,0,0	0/0:0,0:0:33:0,0,0	1/1:0,0:0:33:0,0,0	0/0:0,0:0:33:0,0,0	0/0:0,0:0:33:0,0,0	0/0:0,0:0:33:0,0,0	1/1:0,0:0:33:0,0,0	1/1:0,0:0:33:0,0,0	./.:0,0:0	0/0:0,0:0:33:0,0,0	0/0:0,0:0:33:0,0,0	0/0:0,0:0:33:0,0,0	0/0:0,0:0:33:0,0,0	0/0:0,0:0:33:0,0,0	0/0:0,0:0:33:0,0,0	0/0:0,0:0:33:0,0,0	0/0:0,0:0:33:0,0,0	0/0:0,0:0:33:0,0,0	0/0:0,0:0:33:0,0,0	0/0:0,0:0:33:0,0,0	0/0:0,0:0:33:0,0,0	0/0:0,0:0:33:0,0,0	0/0:0,0:0:33:0,0,0	0/0:0,0:0:33:0,0,0	0/0:0,0:0:33:0,0,0	0/0:0,0:0:33:0,0,0	0/0:0,0:0:33:0,0,0	0/0:0,0:0:33:0,0,0	0/0:0,0:0:33:0,0,0	0/0:0,0:0:33:0,0,0	0/0:0,0:0:33:0,0,0	0/1:0,0:0:33:0,0,0	0/1:0,0:0:33:0,0,0	0/0:0,0:0:33:0,0,0	1/1:0,0:0:33:0,0,0	1/1:0,0:0:33:0,0,0	0/1:0,0:0:33:0,0,0	0/1:0,0:0:33:0,0,0	0/0:0,0:0:33:0,0,0	1/1:0,0:0:33:0,0,0	0/0:0,0:0:33:0,0,0	1/1:0,0:0:33:0,0,0	1/1:0,0:0:33:0,0,0	1/1:0,0:0:33:0,0,0
PL01	546048	SPL01_546048	C	G	.	PASS	DP=0	GT:AD:DP:GQ:PL	1/1:0,0:0:33:0,0,0	0/0:0,0:0:33:0,0,0	0/0:0,0:0:33:0,0,0	0/0:0,0:0:33:0,0,0	0/0:0,0:0:33:0,0,0	0/0:0,0:0:33:0,0,0	1/1:0,0:0:33:0,0,0	1/1:0,0:0:33:0,0,0	1/1:0,0:0:33:0,0,0	1/1:0,0:0:33:0,0,0	1/1:0,0:0:33:0,0,0	1/0:0,0:0:33:0,0,0	0/0:0,0:0:33:0,0,0	0/0:0,0:0:33:0,0,0	0/0:0,0:0:33:0,0,0	0/0:0,0:0:33:0,0,0	0/0:0,0:0:33:0,0,0	0/0:0,0:0:33:0,0,0	0/0:0,0:0:33:0,0,0	0/0:0,0:0:33:0,0,0	0/0:0,0:0:33:0,0,0	0/0:0,0:0:33:0,0,0	0/0:0,0:0:33:0,0,0	0/0:0,0:0:33:0,0,0	0/0:0,0:0:33:0,0,0	0/0:0,0:0:33:0,0,0	0/0:0,0:0:33:0,0,0	0/0:0,0:0:33:0,0,0	0/0:0,0:0:33:0,0,0	0/0:0,0:0:33:0,0,0	0/0:0,0:0:33:0,0,0	0/0:0,0:0:33:0,0,0	0/0:0,0:0:33:0,0,0	0/0:0,0:0:33:0,0,0	0/0:0,0:0:33:0,0,0	0/0:0,0:0:33:0,0,0	0/0:0,0:0:33:0,0,0	0/0:0,0:0:33:0,0,0	0/0:0,0:0:33:0,0,0	0/0:0,0:0:33:0,0,0	0/0:0,0:0:33:0,0,0	0/0:0,0:0:33:0,0,0	0/0:0,0:0:33:0,0,0	0/0:0,0:0:33:0,0,0	0/0:0,0:0:33:0,0,0	0/0:0,0:0:33:0,0,0	0/0:0,0:0:33:0,0,0	0/0:0,0:0:33:0,0,0	0/0:0,0:0:33:0,0,0	0/0:0,0:0:33:0,0,0	0/0:0,0:0:33:0,0,0	0/0:0,0:0:33:0,0,0	0/0:0,0:0:33:0,0,0	0/0:0,0:0:33:0,0,0	0/0:0,0:0:33:0,0,0	0/0:0,0:0:33:0,0,0	0/0:0,0:0:33:0,0,0	0/0:0,0:0:33:0,0,0	0/0:0,0:0:33:0,0,0	1/1:0,0:0:33:0,0,0	0/0:0,0:0:33:0,0,0	0/0:0,0:0:33:0,0,0	0/0:0,0:0:33:0,0,0	./.:0,0:0	0/0:0,0:0:33:0,0,0	0/0:0,0:0:33:0,0,0	0/0:0,0:0:33:0,0,0	0/0:0,0:0:33:0,0,0	0/0:0,0:0:33:0,0,0	0/0:0,0:0:33:0,0,0	0/0:0,0:0:33:0,0,0	0/0:0,0:0:33:0,0,0	0/0:0,0:0:33:0,0,0	0/0:0,0:0:33:0,0,0	0/0:0,0:0:33:0,0,0	0/0:0,0:0:33:0,0,0	0/0:0,0:0:33:0,0,0	0/0:0,0:0:33:0,0,0	0/0:0,0:0:33:0,0,0	0/0:0,0:0:33:0,0,0	0/0:0,0:0:33:0,0,0	0/0:0,0:0:33:0,0,0	0/0:0,0:0:33:0,0,0	0/0:0,0:0:33:0,0,0	0/0:0,0:0:33:0,0,0	0/0:0,0:0:33:0,0,0	0/0:0,0:0:33:0,0,0	0/0:0,0:0:33:0,0,0	0/0:0,0:0:33:0,0,0	0/0:0,0:0:33:0,0,0	0/0:0,0:0:33:0,0,0	0/0:0,0:0:33:0,0,0	0/0:0,0:0:33:0,0,0	0/0:0,0:0:33:0,0,0	0/0:0,0:0:33:0,0,0	0/0:0,0:0:33:0,0,0	0/0:0,0:0:33:0,0,0	0/0:0,0:0:33:0,0,0	0/0:0,0:0:33:0,0,0	0/0:0,0:0:33:0,0,0	0/0:0,0:0:33:0,0,0	0/0:0,0:0:33:0,0,0	0/0:0,0:0:33:0,0,0	0/0:0,0:0:33:0,0,0	0/0:0,0:0:33:0,0,0	0/0:0,0:0:33:0,0,0	0/0:0,0:0:33:0,0,0	0/0:0,0:0:33:0,0,0	0/0:0,0:0:33:0,0,0	0/0:0,0:0:33:0,0,0	1/1:0,0:0:33:0,0,0	1/1:0,0:0:33:0,0,0	1/1:0,0:0:33:0,0,0
PL01	552348	SPL01_552348	A	G	.	PASS	DP=0	GT:AD:DP:GQ:PL	1/1:0,0:0:33:0,0,0	1/1:0,0:0:33:0,0,0	1/1:0,0:0:33:0,0,0	1/1:0,0:0:33:0,0,0	0/0:0,0:0:33:0,0,0	0/0:0,0:0:33:0,0,0	1/1:0,0:0:33:0,0,0	1/1:0,0:0:33:0,0,0	1/1:0,0:0:33:0,0,0	1/1:0,0:0:33:0,0,0	1/1:0,0:0:33:0,0,0	1/1:0,0:0:33:0,0,0	0/0:0,0:0:33:0,0,0	0/0:0,0:0:33:0,0,0	0/0:0,0:0:33:0,0,0	0/0:0,0:0:33:0,0,0	0/0:0,0:0:33:0,0,0	0/0:0,0:0:33:0,0,0	0/0:0,0:0:33:0,0,0	0/0:0,0:0:33:0,0,0	0/0:0,0:0:33:0,0,0	0/0:0,0:0:33:0,0,0	0/0:0,0:0:33:0,0,0	0/0:0,0:0:33:0,0,0	0/0:0,0:0:33:0,0,0	0/0:0,0:0:33:0,0,0	0/0:0,0:0:33:0,0,0	0/0:0,0:0:33:0,0,0	0/0:0,0:0:33:0,0,0	0/0:0,0:0:33:0,0,0	0/0:0,0:0:33:0,0,0	0/0:0,0:0:33:0,0,0	0/0:0,0:0:33:0,0,0	0/0:0,0:0:33:0,0,0	0/0:0,0:0:33:0,0,0	1/1:0,0:0:33:0,0,0	1/1:0,0:0:33:0,0,0	1/1:0,0:0:33:0,0,0	1/1:0,0:0:33:0,0,0	1/1:0,0:0:33:0,0,0	0/0:0,0:0:33:0,0,0	0/0:0,0:0:33:0,0,0	0/0:0,0:0:33:0,0,0	0/0:0,0:0:33:0,0,0	0/0:0,0:0:33:0,0,0	0/0:0,0:0:33:0,0,0	0/0:0,0:0:33:0,0,0	./.:0,0:0	0/0:0,0:0:33:0,0,0	0/0:0,0:0:33:0,0,0	1/1:0,0:0:33:0,0,0	0/0:0,0:0:33:0,0,0	./.:0,0:0	./.:0,0:0	0/0:0,0:0:33:0,0,0	./.:0,0:0	0/0:0,0:0:33:0,0,0	1/1:0,0:0:33:0,0,0	0/0:0,0:0:33:0,0,0	1/1:0,0:0:33:0,0,0	0/0:0,0:0:33:0,0,0	0/0:0,0:0:33:0,0,0	1/1:0,0:0:33:0,0,0	1/1:0,0:0:33:0,0,0	0/0:0,0:0:33:0,0,0	0/0:0,0:0:33:0,0,0	0/0:0,0:0:33:0,0,0	0/1:0,0:0:33:0,0,0	./.:0,0:0	0/0:0,0:0:33:0,0,0	0/0:0,0:0:33:0,0,0	1/1:0,0:0:33:0,0,0	0/0:0,0:0:33:0,0,0	0/0:0,0:0:33:0,0,0	0/0:0,0:0:33:0,0,0	1/1:0,0:0:33:0,0,0	1/1:0,0:0:33:0,0,0	1/1:0,0:0:33:0,0,0	0/0:0,0:0:33:0,0,0	0/0:0,0:0:33:0,0,0	0/0:0,0:0:33:0,0,0	1/1:0,0:0:33:0,0,0	1/1:0,0:0:33:0,0,0	0/0:0,0:0:33:0,0,0	0/0:0,0:0:33:0,0,0	0/0:0,0:0:33:0,0,0	0/0:0,0:0:33:0,0,0	0/0:0,0:0:33:0,0,0	0/0:0,0:0:33:0,0,0	0/0:0,0:0:33:0,0,0	0/0:0,0:0:33:0,0,0	0/0:0,0:0:33:0,0,0	0/0:0,0:0:33:0,0,0	0/0:0,0:0:33:0,0,0	0/0:0,0:0:33:0,0,0	0/0:0,0:0:33:0,0,0	0/0:0,0:0:33:0,0,0	0/0:0,0:0:33:0,0,0	0/0:0,0:0:33:0,0,0	./.:0,0:0	0/1:0,0:0:33:0,0,0	0/1:0,0:0:33:0,0,0	0/0:0,0:0:33:0,0,0	1/1:0,0:0:33:0,0,0	1/1:0,0:0:33:0,0,0	0/1:0,0:0:33:0,0,0	0/1:0,0:0:33:0,0,0	0/0:0,0:0:33:0,0,0	1/1:0,0:0:33:0,0,0	0/0:0,0:0:33:0,0,0	1/1:0,0:0:33:0,0,0	1/1:0,0:0:33:0,0,0	1/1:0,0:0:33:0,0,0
PL01	552423	SPL01_552423	A	G	.	PASS	DP=0	GT:AD:DP:GQ:PL	0/0:0,0:0:33:0,0,0	0/0:0,0:0:33:0,0,0	0/0:0,0:0:33:0,0,0	0/0:0,0:0:33:0,0,0	0/0:0,0:0:33:0,0,0	0/0:0,0:0:33:0,0,0	0/0:0,0:0:33:0,0,0	0/0:0,0:0:33:0,0,0	0/0:0,0:0:33:0,0,0	0/0:0,0:0:33:0,0,0	0/0:0,0:0:33:0,0,0	0/0:0,0:0:33:0,0,0	0/0:0,0:0:33:0,0,0	0/0:0,0:0:33:0,0,0	0/0:0,0:0:33:0,0,0	0/0:0,0:0:33:0,0,0	0/0:0,0:0:33:0,0,0	0/0:0,0:0:33:0,0,0	0/0:0,0:0:33:0,0,0	0/0:0,0:0:33:0,0,0	0/0:0,0:0:33:0,0,0	0/0:0,0:0:33:0,0,0	0/0:0,0:0:33:0,0,0	0/0:0,0:0:33:0,0,0	0/0:0,0:0:33:0,0,0	0/0:0,0:0:33:0,0,0	0/0:0,0:0:33:0,0,0	0/0:0,0:0:33:0,0,0	0/0:0,0:0:33:0,0,0	0/0:0,0:0:33:0,0,0	0/0:0,0:0:33:0,0,0	0/0:0,0:0:33:0,0,0	0/0:0,0:0:33:0,0,0	1/1:0,0:0:33:0,0,0	0/0:0,0:0:33:0,0,0	0/0:0,0:0:33:0,0,0	0/0:0,0:0:33:0,0,0	0/0:0,0:0:33:0,0,0	0/0:0,0:0:33:0,0,0	0/0:0,0:0:33:0,0,0	0/0:0,0:0:33:0,0,0	1/1:0,0:0:33:0,0,0	1/1:0,0:0:33:0,0,0	0/0:0,0:0:33:0,0,0	0/0:0,0:0:33:0,0,0	0/0:0,0:0:33:0,0,0	0/0:0,0:0:33:0,0,0	0/0:0,0:0:33:0,0,0	0/0:0,0:0:33:0,0,0	0/0:0,0:0:33:0,0,0	0/0:0,0:0:33:0,0,0	0/0:0,0:0:33:0,0,0	0/0:0,0:0:33:0,0,0	0/0:0,0:0:33:0,0,0	0/0:0,0:0:33:0,0,0	0/0:0,0:0:33:0,0,0	0/0:0,0:0:33:0,0,0	0/0:0,0:0:33:0,0,0	0/0:0,0:0:33:0,0,0	0/0:0,0:0:33:0,0,0	0/0:0,0:0:33:0,0,0	0/0:0,0:0:33:0,0,0	./.:0,0:0	0/0:0,0:0:33:0,0,0	0/0:0,0:0:33:0,0,0	0/0:0,0:0:33:0,0,0	0/0:0,0:0:33:0,0,0	0/1:0,0:0:33:0,0,0	./.:0,0:0	0/0:0,0:0:33:0,0,0	0/0:0,0:0:33:0,0,0	0/0:0,0:0:33:0,0,0	0/0:0,0:0:33:0,0,0	0/0:0,0:0:33:0,0,0	0/0:0,0:0:33:0,0,0	0/0:0,0:0:33:0,0,0	0/0:0,0:0:33:0,0,0	0/0:0,0:0:33:0,0,0	0/0:0,0:0:33:0,0,0	0/0:0,0:0:33:0,0,0	0/0:0,0:0:33:0,0,0	0/0:0,0:0:33:0,0,0	0/0:0,0:0:33:0,0,0	0/0:0,0:0:33:0,0,0	0/0:0,0:0:33:0,0,0	0/0:0,0:0:33:0,0,0	0/0:0,0:0:33:0,0,0	0/0:0,0:0:33:0,0,0	0/0:0,0:0:33:0,0,0	0/0:0,0:0:33:0,0,0	0/0:0,0:0:33:0,0,0	0/0:0,0:0:33:0,0,0	0/0:0,0:0:33:0,0,0	0/0:0,0:0:33:0,0,0	0/0:0,0:0:33:0,0,0	0/0:0,0:0:33:0,0,0	0/0:0,0:0:33:0,0,0	0/0:0,0:0:33:0,0,0	0/0:0,0:0:33:0,0,0	0/0:0,0:0:33:0,0,0	0/0:0,0:0:33:0,0,0	0/0:0,0:0:33:0,0,0	0/0:0,0:0:33:0,0,0	0/0:0,0:0:33:0,0,0	0/0:0,0:0:33:0,0,0	0/0:0,0:0:33:0,0,0	0/0:0,0:0:33:0,0,0	0/0:0,0:0:33:0,0,0	0/0:0,0:0:33:0,0,0	0/0:0,0:0:33:0,0,0	0/0:0,0:0:33:0,0,0	0/0:0,0:0:33:0,0,0	0/0:0,0:0:33:0,0,0
PL01	558189	SPL01_558189	A	G	.	PASS	DP=0	GT:AD:DP:GQ:PL	1/1:0,0:0:33:0,0,0	1/1:0,0:0:33:0,0,0	1/1:0,0:0:33:0,0,0	1/1:0,0:0:33:0,0,0	0/0:0,0:0:33:0,0,0	0/0:0,0:0:33:0,0,0	1/1:0,0:0:33:0,0,0	1/1:0,0:0:33:0,0,0	1/1:0,0:0:33:0,0,0	1/1:0,0:0:33:0,0,0	1/1:0,0:0:33:0,0,0	1/1:0,0:0:33:0,0,0	0/0:0,0:0:33:0,0,0	0/0:0,0:0:33:0,0,0	0/0:0,0:0:33:0,0,0	0/0:0,0:0:33:0,0,0	0/0:0,0:0:33:0,0,0	0/0:0,0:0:33:0,0,0	0/0:0,0:0:33:0,0,0	0/0:0,0:0:33:0,0,0	0/0:0,0:0:33:0,0,0	0/0:0,0:0:33:0,0,0	0/0:0,0:0:33:0,0,0	0/0:0,0:0:33:0,0,0	0/0:0,0:0:33:0,0,0	0/0:0,0:0:33:0,0,0	0/0:0,0:0:33:0,0,0	0/0:0,0:0:33:0,0,0	0/0:0,0:0:33:0,0,0	0/0:0,0:0:33:0,0,0	0/0:0,0:0:33:0,0,0	0/0:0,0:0:33:0,0,0	0/0:0,0:0:33:0,0,0	1/1:0,0:0:33:0,0,0	0/0:0,0:0:33:0,0,0	1/1:0,0:0:33:0,0,0	1/1:0,0:0:33:0,0,0	1/1:0,0:0:33:0,0,0	1/1:0,0:0:33:0,0,0	1/1:0,0:0:33:0,0,0	1/1:0,0:0:33:0,0,0	1/1:0,0:0:33:0,0,0	1/1:0,0:0:33:0,0,0	0/0:0,0:0:33:0,0,0	0/0:0,0:0:33:0,0,0	0/0:0,0:0:33:0,0,0	0/0:0,0:0:33:0,0,0	1/1:0,0:0:33:0,0,0	1/1:0,0:0:33:0,0,0	1/1:0,0:0:33:0,0,0	1/1:0,0:0:33:0,0,0	0/0:0,0:0:33:0,0,0	1/1:0,0:0:33:0,0,0	0/0:0,0:0:33:0,0,0	0/0:0,0:0:33:0,0,0	1/1:0,0:0:33:0,0,0	0/0:0,0:0:33:0,0,0	1/1:0,0:0:33:0,0,0	1/1:0,0:0:33:0,0,0	1/1:0,0:0:33:0,0,0	0/0:0,0:0:33:0,0,0	1/1:0,0:0:33:0,0,0	1/1:0,0:0:33:0,0,0	1/1:0,0:0:33:0,0,0	1/1:0,0:0:33:0,0,0	1/1:0,0:0:33:0,0,0	0/0:0,0:0:33:0,0,0	0/1:0,0:0:33:0,0,0	0/0:0,0:0:33:0,0,0	1/1:0,0:0:33:0,0,0	0/1:0,0:0:33:0,0,0	1/1:0,0:0:33:0,0,0	0/0:0,0:0:33:0,0,0	0/0:0,0:0:33:0,0,0	0/0:0,0:0:33:0,0,0	1/1:0,0:0:33:0,0,0	1/1:0,0:0:33:0,0,0	1/1:0,0:0:33:0,0,0	0/0:0,0:0:33:0,0,0	0/0:0,0:0:33:0,0,0	0/0:0,0:0:33:0,0,0	1/1:0,0:0:33:0,0,0	1/1:0,0:0:33:0,0,0	1/1:0,0:0:33:0,0,0	0/0:0,0:0:33:0,0,0	0/0:0,0:0:33:0,0,0	0/0:0,0:0:33:0,0,0	0/0:0,0:0:33:0,0,0	0/0:0,0:0:33:0,0,0	0/0:0,0:0:33:0,0,0	0/0:0,0:0:33:0,0,0	0/0:0,0:0:33:0,0,0	0/0:0,0:0:33:0,0,0	0/0:0,0:0:33:0,0,0	0/0:0,0:0:33:0,0,0	0/0:0,0:0:33:0,0,0	0/0:0,0:0:33:0,0,0	0/0:0,0:0:33:0,0,0	0/0:0,0:0:33:0,0,0	0/0:0,0:0:33:0,0,0	0/1:0,0:0:33:0,0,0	0/1:0,0:0:33:0,0,0	0/0:0,0:0:33:0,0,0	1/1:0,0:0:33:0,0,0	1/1:0,0:0:33:0,0,0	0/1:0,0:0:33:0,0,0	0/1:0,0:0:33:0,0,0	0/0:0,0:0:33:0,0,0	1/1:0,0:0:33:0,0,0	0/0:0,0:0:33:0,0,0	1/1:0,0:0:33:0,0,0	1/1:0,0:0:33:0,0,0	1/1:0,0:0:33:0,0,0
PL01	558208	SPL01_558208	C	T	.	PASS	DP=0	GT:AD:DP:GQ:PL	1/1:0,0:0:33:0,0,0	1/1:0,0:0:33:0,0,0	1/1:0,0:0:33:0,0,0	1/1:0,0:0:33:0,0,0	0/0:0,0:0:33:0,0,0	0/0:0,0:0:33:0,0,0	1/1:0,0:0:33:0,0,0	1/1:0,0:0:33:0,0,0	1/1:0,0:0:33:0,0,0	1/1:0,0:0:33:0,0,0	1/1:0,0:0:33:0,0,0	1/1:0,0:0:33:0,0,0	0/0:0,0:0:33:0,0,0	0/0:0,0:0:33:0,0,0	0/0:0,0:0:33:0,0,0	0/0:0,0:0:33:0,0,0	0/0:0,0:0:33:0,0,0	0/0:0,0:0:33:0,0,0	0/0:0,0:0:33:0,0,0	0/0:0,0:0:33:0,0,0	0/0:0,0:0:33:0,0,0	0/0:0,0:0:33:0,0,0	0/0:0,0:0:33:0,0,0	0/0:0,0:0:33:0,0,0	0/0:0,0:0:33:0,0,0	0/0:0,0:0:33:0,0,0	0/0:0,0:0:33:0,0,0	0/0:0,0:0:33:0,0,0	0/0:0,0:0:33:0,0,0	0/0:0,0:0:33:0,0,0	0/0:0,0:0:33:0,0,0	0/0:0,0:0:33:0,0,0	0/0:0,0:0:33:0,0,0	1/1:0,0:0:33:0,0,0	0/0:0,0:0:33:0,0,0	1/1:0,0:0:33:0,0,0	1/1:0,0:0:33:0,0,0	1/1:0,0:0:33:0,0,0	1/1:0,0:0:33:0,0,0	1/1:0,0:0:33:0,0,0	0/0:0,0:0:33:0,0,0	1/1:0,0:0:33:0,0,0	1/1:0,0:0:33:0,0,0	0/0:0,0:0:33:0,0,0	0/0:0,0:0:33:0,0,0	0/0:0,0:0:33:0,0,0	0/0:0,0:0:33:0,0,0	1/1:0,0:0:33:0,0,0	0/0:0,0:0:33:0,0,0	0/0:0,0:0:33:0,0,0	1/1:0,0:0:33:0,0,0	0/0:0,0:0:33:0,0,0	1/1:0,0:0:33:0,0,0	0/0:0,0:0:33:0,0,0	0/0:0,0:0:33:0,0,0	1/1:0,0:0:33:0,0,0	0/0:0,0:0:33:0,0,0	1/1:0,0:0:33:0,0,0	0/0:0,0:0:33:0,0,0	1/1:0,0:0:33:0,0,0	0/0:0,0:0:33:0,0,0	0/0:0,0:0:33:0,0,0	0/0:0,0:0:33:0,0,0	1/1:0,0:0:33:0,0,0	0/0:0,0:0:33:0,0,0	0/0:0,0:0:33:0,0,0	0/0:0,0:0:33:0,0,0	0/1:0,0:0:33:0,0,0	0/0:0,0:0:33:0,0,0	0/0:0,0:0:33:0,0,0	0/0:0,0:0:33:0,0,0	1/1:0,0:0:33:0,0,0	0/0:0,0:0:33:0,0,0	0/0:0,0:0:33:0,0,0	0/0:0,0:0:33:0,0,0	1/1:0,0:0:33:0,0,0	1/1:0,0:0:33:0,0,0	1/1:0,0:0:33:0,0,0	0/0:0,0:0:33:0,0,0	0/0:0,0:0:33:0,0,0	0/0:0,0:0:33:0,0,0	1/1:0,0:0:33:0,0,0	1/1:0,0:0:33:0,0,0	0/0:0,0:0:33:0,0,0	0/0:0,0:0:33:0,0,0	0/0:0,0:0:33:0,0,0	0/0:0,0:0:33:0,0,0	0/0:0,0:0:33:0,0,0	0/0:0,0:0:33:0,0,0	0/0:0,0:0:33:0,0,0	0/0:0,0:0:33:0,0,0	0/0:0,0:0:33:0,0,0	0/0:0,0:0:33:0,0,0	0/0:0,0:0:33:0,0,0	0/0:0,0:0:33:0,0,0	0/0:0,0:0:33:0,0,0	0/0:0,0:0:33:0,0,0	0/0:0,0:0:33:0,0,0	0/0:0,0:0:33:0,0,0	0/0:0,0:0:33:0,0,0	0/1:0,0:0:33:0,0,0	0/1:0,0:0:33:0,0,0	0/0:0,0:0:33:0,0,0	1/1:0,0:0:33:0,0,0	1/1:0,0:0:33:0,0,0	0/1:0,0:0:33:0,0,0	0/1:0,0:0:33:0,0,0	0/0:0,0:0:33:0,0,0	1/1:0,0:0:33:0,0,0	0/0:0,0:0:33:0,0,0	1/1:0,0:0:33:0,0,0	1/1:0,0:0:33:0,0,0	1/1:0,0:0:33:0,0,0
PL01	583054	SPL01_583054	G	A	.	PASS	DP=0	GT:AD:DP:GQ:PL	0/0:0,0:0:33:0,0,0	1/1:0,0:0:33:0,0,0	1/1:0,0:0:33:0,0,0	1/1:0,0:0:33:0,0,0	0/0:0,0:0:33:0,0,0	0/0:0,0:0:33:0,0,0	0/0:0,0:0:33:0,0,0	0/0:0,0:0:33:0,0,0	0/0:0,0:0:33:0,0,0	0/0:0,0:0:33:0,0,0	0/0:0,0:0:33:0,0,0	1/0:0,0:0:33:0,0,0	0/0:0,0:0:33:0,0,0	0/0:0,0:0:33:0,0,0	0/0:0,0:0:33:0,0,0	0/0:0,0:0:33:0,0,0	0/0:0,0:0:33:0,0,0	0/0:0,0:0:33:0,0,0	0/0:0,0:0:33:0,0,0	0/0:0,0:0:33:0,0,0	0/0:0,0:0:33:0,0,0	0/0:0,0:0:33:0,0,0	0/0:0,0:0:33:0,0,0	0/0:0,0:0:33:0,0,0	0/0:0,0:0:33:0,0,0	0/0:0,0:0:33:0,0,0	0/0:0,0:0:33:0,0,0	0/0:0,0:0:33:0,0,0	0/0:0,0:0:33:0,0,0	0/0:0,0:0:33:0,0,0	0/0:0,0:0:33:0,0,0	0/0:0,0:0:33:0,0,0	0/0:0,0:0:33:0,0,0	0/0:0,0:0:33:0,0,0	1/1:0,0:0:33:0,0,0	1/1:0,0:0:33:0,0,0	1/1:0,0:0:33:0,0,0	1/1:0,0:0:33:0,0,0	1/1:0,0:0:33:0,0,0	1/1:0,0:0:33:0,0,0	1/1:0,0:0:33:0,0,0	1/1:0,0:0:33:0,0,0	1/1:0,0:0:33:0,0,0	1/1:0,0:0:33:0,0,0	1/1:0,0:0:33:0,0,0	0/0:0,0:0:33:0,0,0	0/0:0,0:0:33:0,0,0	1/1:0,0:0:33:0,0,0	./.:0,0:0	1/1:0,0:0:33:0,0,0	./.:0,0:0	0/0:0,0:0:33:0,0,0	1/1:0,0:0:33:0,0,0	0/0:0,0:0:33:0,0,0	0/0:0,0:0:33:0,0,0	1/1:0,0:0:33:0,0,0	0/0:0,0:0:33:0,0,0	1/1:0,0:0:33:0,0,0	1/1:0,0:0:33:0,0,0	1/1:0,0:0:33:0,0,0	0/0:0,0:0:33:0,0,0	./.:0,0:0	1/1:0,0:0:33:0,0,0	./.:0,0:0	1/1:0,0:0:33:0,0,0	1/1:0,0:0:33:0,0,0	./.:0,0:0	./.:0,0:0	./.:0,0:0	./.:0,0:0	0/0:0,0:0:33:0,0,0	1/1:0,0:0:33:0,0,0	0/0:0,0:0:33:0,0,0	0/0:0,0:0:33:0,0,0	0/0:0,0:0:33:0,0,0	1/1:0,0:0:33:0,0,0	1/1:0,0:0:33:0,0,0	./.:0,0:0	0/0:0,0:0:33:0,0,0	0/0:0,0:0:33:0,0,0	0/0:0,0:0:33:0,0,0	1/1:0,0:0:33:0,0,0	1/1:0,0:0:33:0,0,0	1/1:0,0:0:33:0,0,0	0/0:0,0:0:33:0,0,0	0/0:0,0:0:33:0,0,0	0/0:0,0:0:33:0,0,0	0/0:0,0:0:33:0,0,0	0/0:0,0:0:33:0,0,0	0/0:0,0:0:33:0,0,0	0/0:0,0:0:33:0,0,0	0/0:0,0:0:33:0,0,0	0/0:0,0:0:33:0,0,0	0/0:0,0:0:33:0,0,0	0/0:0,0:0:33:0,0,0	0/0:0,0:0:33:0,0,0	0/0:0,0:0:33:0,0,0	0/0:0,0:0:33:0,0,0	0/0:0,0:0:33:0,0,0	0/0:0,0:0:33:0,0,0	1/0:0,0:0:33:0,0,0	1/0:0,0:0:33:0,0,0	0/0:0,0:0:33:0,0,0	1/1:0,0:0:33:0,0,0	1/1:0,0:0:33:0,0,0	0/0:0,0:0:33:0,0,0	0/0:0,0:0:33:0,0,0	0/0:0,0:0:33:0,0,0	1/1:0,0:0:33:0,0,0	0/0:0,0:0:33:0,0,0	0/0:0,0:0:33:0,0,0	0/0:0,0:0:33:0,0,0	0/0:0,0:0:33:0,0,0
PL01	611395	SPL01_611395	G	A	.	PASS	DP=0	GT:AD:DP:GQ:PL	0/0:0,0:0:33:0,0,0	0/0:0,0:0:33:0,0,0	0/0:0,0:0:33:0,0,0	0/0:0,0:0:33:0,0,0	0/0:0,0:0:33:0,0,0	0/0:0,0:0:33:0,0,0	0/0:0,0:0:33:0,0,0	0/0:0,0:0:33:0,0,0	0/0:0,0:0:33:0,0,0	0/0:0,0:0:33:0,0,0	0/0:0,0:0:33:0,0,0	0/0:0,0:0:33:0,0,0	0/0:0,0:0:33:0,0,0	0/0:0,0:0:33:0,0,0	0/0:0,0:0:33:0,0,0	0/0:0,0:0:33:0,0,0	0/0:0,0:0:33:0,0,0	0/0:0,0:0:33:0,0,0	0/0:0,0:0:33:0,0,0	0/0:0,0:0:33:0,0,0	0/0:0,0:0:33:0,0,0	0/0:0,0:0:33:0,0,0	0/0:0,0:0:33:0,0,0	0/0:0,0:0:33:0,0,0	0/0:0,0:0:33:0,0,0	0/0:0,0:0:33:0,0,0	0/0:0,0:0:33:0,0,0	0/0:0,0:0:33:0,0,0	0/0:0,0:0:33:0,0,0	0/0:0,0:0:33:0,0,0	0/0:0,0:0:33:0,0,0	0/0:0,0:0:33:0,0,0	0/0:0,0:0:33:0,0,0	0/0:0,0:0:33:0,0,0	0/0:0,0:0:33:0,0,0	0/0:0,0:0:33:0,0,0	0/0:0,0:0:33:0,0,0	0/0:0,0:0:33:0,0,0	0/0:0,0:0:33:0,0,0	0/0:0,0:0:33:0,0,0	0/0:0,0:0:33:0,0,0	0/0:0,0:0:33:0,0,0	0/0:0,0:0:33:0,0,0	0/0:0,0:0:33:0,0,0	0/0:0,0:0:33:0,0,0	0/0:0,0:0:33:0,0,0	0/0:0,0:0:33:0,0,0	1/1:0,0:0:33:0,0,0	0/0:0,0:0:33:0,0,0	0/0:0,0:0:33:0,0,0	0/0:0,0:0:33:0,0,0	0/0:0,0:0:33:0,0,0	1/1:0,0:0:33:0,0,0	0/0:0,0:0:33:0,0,0	0/0:0,0:0:33:0,0,0	0/0:0,0:0:33:0,0,0	0/0:0,0:0:33:0,0,0	1/1:0,0:0:33:0,0,0	0/0:0,0:0:33:0,0,0	0/0:0,0:0:33:0,0,0	0/0:0,0:0:33:0,0,0	0/0:0,0:0:33:0,0,0	0/0:0,0:0:33:0,0,0	0/0:0,0:0:33:0,0,0	0/0:0,0:0:33:0,0,0	0/0:0,0:0:33:0,0,0	0/0:0,0:0:33:0,0,0	0/0:0,0:0:33:0,0,0	0/0:0,0:0:33:0,0,0	0/0:0,0:0:33:0,0,0	0/0:0,0:0:33:0,0,0	0/0:0,0:0:33:0,0,0	0/0:0,0:0:33:0,0,0	0/0:0,0:0:33:0,0,0	0/0:0,0:0:33:0,0,0	1/0:0,0:0:33:0,0,0	1/1:0,0:0:33:0,0,0	1/0:0,0:0:33:0,0,0	0/0:0,0:0:33:0,0,0	0/0:0,0:0:33:0,0,0	0/0:0,0:0:33:0,0,0	0/0:0,0:0:33:0,0,0	0/0:0,0:0:33:0,0,0	0/0:0,0:0:33:0,0,0	0/0:0,0:0:33:0,0,0	0/0:0,0:0:33:0,0,0	0/0:0,0:0:33:0,0,0	0/0:0,0:0:33:0,0,0	0/0:0,0:0:33:0,0,0	0/0:0,0:0:33:0,0,0	0/0:0,0:0:33:0,0,0	0/0:0,0:0:33:0,0,0	0/0:0,0:0:33:0,0,0	0/0:0,0:0:33:0,0,0	0/0:0,0:0:33:0,0,0	0/0:0,0:0:33:0,0,0	0/0:0,0:0:33:0,0,0	0/0:0,0:0:33:0,0,0	0/0:0,0:0:33:0,0,0	0/0:0,0:0:33:0,0,0	0/0:0,0:0:33:0,0,0	1/0:0,0:0:33:0,0,0	0/0:0,0:0:33:0,0,0	1/1:0,0:0:33:0,0,0	1/0:0,0:0:33:0,0,0	1/0:0,0:0:33:0,0,0	1/0:0,0:0:33:0,0,0	0/0:0,0:0:33:0,0,0	0/0:0,0:0:33:0,0,0	0/0:0,0:0:33:0,0,0	0/0:0,0:0:33:0,0,0	0/0:0,0:0:33:0,0,0	0/0:0,0:0:33:0,0,0
PL01	611405	SPL01_611405	G	C	.	PASS	DP=0	GT:AD:DP:GQ:PL	0/0:0,0:0:33:0,0,0	1/1:0,0:0:33:0,0,0	1/1:0,0:0:33:0,0,0	1/1:0,0:0:33:0,0,0	0/0:0,0:0:33:0,0,0	0/0:0,0:0:33:0,0,0	0/0:0,0:0:33:0,0,0	0/0:0,0:0:33:0,0,0	0/0:0,0:0:33:0,0,0	0/0:0,0:0:33:0,0,0	0/0:0,0:0:33:0,0,0	0/1:0,0:0:33:0,0,0	0/0:0,0:0:33:0,0,0	0/0:0,0:0:33:0,0,0	0/0:0,0:0:33:0,0,0	0/0:0,0:0:33:0,0,0	0/0:0,0:0:33:0,0,0	0/0:0,0:0:33:0,0,0	0/0:0,0:0:33:0,0,0	0/0:0,0:0:33:0,0,0	0/0:0,0:0:33:0,0,0	0/0:0,0:0:33:0,0,0	0/0:0,0:0:33:0,0,0	0/0:0,0:0:33:0,0,0	0/0:0,0:0:33:0,0,0	0/0:0,0:0:33:0,0,0	0/0:0,0:0:33:0,0,0	0/0:0,0:0:33:0,0,0	0/0:0,0:0:33:0,0,0	0/0:0,0:0:33:0,0,0	0/0:0,0:0:33:0,0,0	0/0:0,0:0:33:0,0,0	0/0:0,0:0:33:0,0,0	0/0:0,0:0:33:0,0,0	0/0:0,0:0:33:0,0,0	1/1:0,0:0:33:0,0,0	1/1:0,0:0:33:0,0,0	1/1:0,0:0:33:0,0,0	1/1:0,0:0:33:0,0,0	1/1:0,0:0:33:0,0,0	0/0:0,0:0:33:0,0,0	0/0:0,0:0:33:0,0,0	0/0:0,0:0:33:0,0,0	0/0:0,0:0:33:0,0,0	0/0:0,0:0:33:0,0,0	0/0:0,0:0:33:0,0,0	0/0:0,0:0:33:0,0,0	0/0:0,0:0:33:0,0,0	0/0:0,0:0:33:0,0,0	0/0:0,0:0:33:0,0,0	0/0:0,0:0:33:0,0,0	0/0:0,0:0:33:0,0,0	0/0:0,0:0:33:0,0,0	0/0:0,0:0:33:0,0,0	0/0:0,0:0:33:0,0,0	0/0:0,0:0:33:0,0,0	0/0:0,0:0:33:0,0,0	0/0:0,0:0:33:0,0,0	0/0:0,0:0:33:0,0,0	0/0:0,0:0:33:0,0,0	0/0:0,0:0:33:0,0,0	0/0:0,0:0:33:0,0,0	0/0:0,0:0:33:0,0,0	0/0:0,0:0:33:0,0,0	0/0:0,0:0:33:0,0,0	0/0:0,0:0:33:0,0,0	0/0:0,0:0:33:0,0,0	0/0:0,0:0:33:0,0,0	0/0:0,0:0:33:0,0,0	0/0:0,0:0:33:0,0,0	0/0:0,0:0:33:0,0,0	0/0:0,0:0:33:0,0,0	0/0:0,0:0:33:0,0,0	0/0:0,0:0:33:0,0,0	0/0:0,0:0:33:0,0,0	0/0:0,0:0:33:0,0,0	0/0:0,0:0:33:0,0,0	0/0:0,0:0:33:0,0,0	0/0:0,0:0:33:0,0,0	0/0:0,0:0:33:0,0,0	0/0:0,0:0:33:0,0,0	0/0:0,0:0:33:0,0,0	0/0:0,0:0:33:0,0,0	0/0:0,0:0:33:0,0,0	0/0:0,0:0:33:0,0,0	0/0:0,0:0:33:0,0,0	0/0:0,0:0:33:0,0,0	0/0:0,0:0:33:0,0,0	0/0:0,0:0:33:0,0,0	0/0:0,0:0:33:0,0,0	0/0:0,0:0:33:0,0,0	0/0:0,0:0:33:0,0,0	0/0:0,0:0:33:0,0,0	0/0:0,0:0:33:0,0,0	0/0:0,0:0:33:0,0,0	0/0:0,0:0:33:0,0,0	0/0:0,0:0:33:0,0,0	0/0:0,0:0:33:0,0,0	0/0:0,0:0:33:0,0,0	0/0:0,0:0:33:0,0,0	0/0:0,0:0:33:0,0,0	0/0:0,0:0:33:0,0,0	0/0:0,0:0:33:0,0,0	0/0:0,0:0:33:0,0,0	0/0:0,0:0:33:0,0,0	0/0:0,0:0:33:0,0,0	0/0:0,0:0:33:0,0,0	0/0:0,0:0:33:0,0,0	0/0:0,0:0:33:0,0,0	0/0:0,0:0:33:0,0,0	0/0:0,0:0:33:0,0,0	0/0:0,0:0:33:0,0,0	0/0:0,0:0:33:0,0,0
PL01	611458	SPL01_611458	G	A	.	PASS	DP=0	GT:AD:DP:GQ:PL	1/1:0,0:0:33:0,0,0	0/0:0,0:0:33:0,0,0	0/0:0,0:0:33:0,0,0	0/0:0,0:0:33:0,0,0	0/0:0,0:0:33:0,0,0	0/0:0,0:0:33:0,0,0	1/1:0,0:0:33:0,0,0	1/1:0,0:0:33:0,0,0	1/1:0,0:0:33:0,0,0	1/1:0,0:0:33:0,0,0	1/1:0,0:0:33:0,0,0	1/0:0,0:0:33:0,0,0	0/0:0,0:0:33:0,0,0	0/0:0,0:0:33:0,0,0	0/0:0,0:0:33:0,0,0	0/0:0,0:0:33:0,0,0	0/0:0,0:0:33:0,0,0	0/0:0,0:0:33:0,0,0	0/0:0,0:0:33:0,0,0	0/0:0,0:0:33:0,0,0	0/0:0,0:0:33:0,0,0	0/0:0,0:0:33:0,0,0	0/0:0,0:0:33:0,0,0	0/0:0,0:0:33:0,0,0	0/0:0,0:0:33:0,0,0	0/0:0,0:0:33:0,0,0	0/0:0,0:0:33:0,0,0	0/0:0,0:0:33:0,0,0	0/0:0,0:0:33:0,0,0	0/0:0,0:0:33:0,0,0	0/0:0,0:0:33:0,0,0	0/0:0,0:0:33:0,0,0	0/0:0,0:0:33:0,0,0	0/0:0,0:0:33:0,0,0	0/0:0,0:0:33:0,0,0	0/0:0,0:0:33:0,0,0	0/0:0,0:0:33:0,0,0	0/0:0,0:0:33:0,0,0	0/0:0,0:0:33:0,0,0	0/0:0,0:0:33:0,0,0	1/1:0,0:0:33:0,0,0	1/1:0,0:0:33:0,0,0	1/1:0,0:0:33:0,0,0	0/0:0,0:0:33:0,0,0	0/0:0,0:0:33:0,0,0	0/0:0,0:0:33:0,0,0	0/0:0,0:0:33:0,0,0	0/0:0,0:0:33:0,0,0	1/1:0,0:0:33:0,0,0	1/1:0,0:0:33:0,0,0	0/0:0,0:0:33:0,0,0	0/0:0,0:0:33:0,0,0	0/0:0,0:0:33:0,0,0	0/0:0,0:0:33:0,0,0	0/0:0,0:0:33:0,0,0	1/1:0,0:0:33:0,0,0	0/0:0,0:0:33:0,0,0	0/0:0,0:0:33:0,0,0	1/1:0,0:0:33:0,0,0	0/0:0,0:0:33:0,0,0	0/0:0,0:0:33:0,0,0	1/1:0,0:0:33:0,0,0	0/0:0,0:0:33:0,0,0	0/0:0,0:0:33:0,0,0	1/1:0,0:0:33:0,0,0	1/1:0,0:0:33:0,0,0	0/0:0,0:0:33:0,0,0	1/0:0,0:0:33:0,0,0	0/0:0,0:0:33:0,0,0	1/1:0,0:0:33:0,0,0	0/0:0,0:0:33:0,0,0	1/1:0,0:0:33:0,0,0	0/0:0,0:0:33:0,0,0	0/0:0,0:0:33:0,0,0	0/0:0,0:0:33:0,0,0	0/0:0,0:0:33:0,0,0	0/0:0,0:0:33:0,0,0	0/0:0,0:0:33:0,0,0	0/0:0,0:0:33:0,0,0	0/0:0,0:0:33:0,0,0	0/0:0,0:0:33:0,0,0	0/0:0,0:0:33:0,0,0	0/0:0,0:0:33:0,0,0	0/0:0,0:0:33:0,0,0	0/0:0,0:0:33:0,0,0	0/0:0,0:0:33:0,0,0	0/0:0,0:0:33:0,0,0	0/0:0,0:0:33:0,0,0	0/0:0,0:0:33:0,0,0	0/0:0,0:0:33:0,0,0	0/0:0,0:0:33:0,0,0	0/0:0,0:0:33:0,0,0	0/0:0,0:0:33:0,0,0	0/0:0,0:0:33:0,0,0	0/0:0,0:0:33:0,0,0	0/0:0,0:0:33:0,0,0	0/0:0,0:0:33:0,0,0	0/0:0,0:0:33:0,0,0	0/0:0,0:0:33:0,0,0	1/0:0,0:0:33:0,0,0	0/0:0,0:0:33:0,0,0	0/0:0,0:0:33:0,0,0	0/0:0,0:0:33:0,0,0	0/0:0,0:0:33:0,0,0	0/0:0,0:0:33:0,0,0	0/0:0,0:0:33:0,0,0	0/0:0,0:0:33:0,0,0	0/0:0,0:0:33:0,0,0	0/0:0,0:0:33:0,0,0	0/0:0,0:0:33:0,0,0	1/1:0,0:0:33:0,0,0	1/1:0,0:0:33:0,0,0	1/1:0,0:0:33:0,0,0
PL01	611498	SPL01_611498	A	G	.	PASS	DP=0	GT:AD:DP:GQ:PL	1/1:0,0:0:33:0,0,0	0/0:0,0:0:33:0,0,0	0/0:0,0:0:33:0,0,0	0/0:0,0:0:33:0,0,0	0/0:0,0:0:33:0,0,0	0/0:0,0:0:33:0,0,0	1/1:0,0:0:33:0,0,0	1/1:0,0:0:33:0,0,0	1/1:0,0:0:33:0,0,0	1/1:0,0:0:33:0,0,0	1/1:0,0:0:33:0,0,0	0/1:0,0:0:33:0,0,0	0/0:0,0:0:33:0,0,0	0/0:0,0:0:33:0,0,0	0/0:0,0:0:33:0,0,0	0/0:0,0:0:33:0,0,0	0/0:0,0:0:33:0,0,0	0/0:0,0:0:33:0,0,0	0/0:0,0:0:33:0,0,0	0/0:0,0:0:33:0,0,0	0/0:0,0:0:33:0,0,0	0/0:0,0:0:33:0,0,0	0/0:0,0:0:33:0,0,0	0/0:0,0:0:33:0,0,0	0/0:0,0:0:33:0,0,0	0/0:0,0:0:33:0,0,0	0/0:0,0:0:33:0,0,0	0/0:0,0:0:33:0,0,0	0/0:0,0:0:33:0,0,0	0/0:0,0:0:33:0,0,0	0/0:0,0:0:33:0,0,0	0/0:0,0:0:33:0,0,0	0/0:0,0:0:33:0,0,0	0/0:0,0:0:33:0,0,0	0/0:0,0:0:33:0,0,0	0/0:0,0:0:33:0,0,0	0/0:0,0:0:33:0,0,0	0/0:0,0:0:33:0,0,0	0/0:0,0:0:33:0,0,0	0/0:0,0:0:33:0,0,0	1/1:0,0:0:33:0,0,0	1/1:0,0:0:33:0,0,0	1/1:0,0:0:33:0,0,0	0/0:0,0:0:33:0,0,0	0/0:0,0:0:33:0,0,0	0/0:0,0:0:33:0,0,0	0/0:0,0:0:33:0,0,0	0/0:0,0:0:33:0,0,0	1/1:0,0:0:33:0,0,0	1/1:0,0:0:33:0,0,0	0/0:0,0:0:33:0,0,0	0/0:0,0:0:33:0,0,0	0/0:0,0:0:33:0,0,0	0/0:0,0:0:33:0,0,0	0/0:0,0:0:33:0,0,0	1/1:0,0:0:33:0,0,0	0/0:0,0:0:33:0,0,0	0/0:0,0:0:33:0,0,0	1/1:0,0:0:33:0,0,0	0/0:0,0:0:33:0,0,0	0/0:0,0:0:33:0,0,0	1/1:0,0:0:33:0,0,0	0/0:0,0:0:33:0,0,0	0/0:0,0:0:33:0,0,0	1/1:0,0:0:33:0,0,0	1/1:0,0:0:33:0,0,0	0/0:0,0:0:33:0,0,0	0/1:0,0:0:33:0,0,0	0/0:0,0:0:33:0,0,0	1/1:0,0:0:33:0,0,0	0/0:0,0:0:33:0,0,0	1/1:0,0:0:33:0,0,0	0/0:0,0:0:33:0,0,0	0/0:0,0:0:33:0,0,0	0/0:0,0:0:33:0,0,0	0/0:0,0:0:33:0,0,0	0/0:0,0:0:33:0,0,0	0/0:0,0:0:33:0,0,0	0/0:0,0:0:33:0,0,0	0/0:0,0:0:33:0,0,0	0/0:0,0:0:33:0,0,0	0/0:0,0:0:33:0,0,0	0/0:0,0:0:33:0,0,0	0/0:0,0:0:33:0,0,0	0/0:0,0:0:33:0,0,0	0/0:0,0:0:33:0,0,0	0/0:0,0:0:33:0,0,0	0/0:0,0:0:33:0,0,0	0/0:0,0:0:33:0,0,0	0/0:0,0:0:33:0,0,0	0/0:0,0:0:33:0,0,0	0/0:0,0:0:33:0,0,0	0/0:0,0:0:33:0,0,0	0/0:0,0:0:33:0,0,0	0/0:0,0:0:33:0,0,0	0/0:0,0:0:33:0,0,0	0/0:0,0:0:33:0,0,0	0/0:0,0:0:33:0,0,0	0/0:0,0:0:33:0,0,0	0/1:0,0:0:33:0,0,0	0/0:0,0:0:33:0,0,0	0/0:0,0:0:33:0,0,0	0/0:0,0:0:33:0,0,0	0/0:0,0:0:33:0,0,0	0/0:0,0:0:33:0,0,0	0/0:0,0:0:33:0,0,0	0/0:0,0:0:33:0,0,0	0/0:0,0:0:33:0,0,0	0/0:0,0:0:33:0,0,0	0/0:0,0:0:33:0,0,0	1/1:0,0:0:33:0,0,0	1/1:0,0:0:33:0,0,0	1/1:0,0:0:33:0,0,0
PL01	617376	SPL01_617376	A	G	.	PASS	DP=0	GT:AD:DP:GQ:PL	0/0:0,0:0:33:0,0,0	0/0:0,0:0:33:0,0,0	0/0:0,0:0:33:0,0,0	0/0:0,0:0:33:0,0,0	0/0:0,0:0:33:0,0,0	0/0:0,0:0:33:0,0,0	0/0:0,0:0:33:0,0,0	0/0:0,0:0:33:0,0,0	0/0:0,0:0:33:0,0,0	0/0:0,0:0:33:0,0,0	0/0:0,0:0:33:0,0,0	0/0:0,0:0:33:0,0,0	0/0:0,0:0:33:0,0,0	0/0:0,0:0:33:0,0,0	0/0:0,0:0:33:0,0,0	0/0:0,0:0:33:0,0,0	0/0:0,0:0:33:0,0,0	0/0:0,0:0:33:0,0,0	0/0:0,0:0:33:0,0,0	0/0:0,0:0:33:0,0,0	0/0:0,0:0:33:0,0,0	0/0:0,0:0:33:0,0,0	0/0:0,0:0:33:0,0,0	0/0:0,0:0:33:0,0,0	0/0:0,0:0:33:0,0,0	0/0:0,0:0:33:0,0,0	0/0:0,0:0:33:0,0,0	0/0:0,0:0:33:0,0,0	0/0:0,0:0:33:0,0,0	0/0:0,0:0:33:0,0,0	0/0:0,0:0:33:0,0,0	0/0:0,0:0:33:0,0,0	0/0:0,0:0:33:0,0,0	0/0:0,0:0:33:0,0,0	0/0:0,0:0:33:0,0,0	0/0:0,0:0:33:0,0,0	0/0:0,0:0:33:0,0,0	0/0:0,0:0:33:0,0,0	0/0:0,0:0:33:0,0,0	0/0:0,0:0:33:0,0,0	1/1:0,0:0:33:0,0,0	0/0:0,0:0:33:0,0,0	0/0:0,0:0:33:0,0,0	0/0:0,0:0:33:0,0,0	0/0:0,0:0:33:0,0,0	0/0:0,0:0:33:0,0,0	0/0:0,0:0:33:0,0,0	0/0:0,0:0:33:0,0,0	1/1:0,0:0:33:0,0,0	1/1:0,0:0:33:0,0,0	0/0:0,0:0:33:0,0,0	0/0:0,0:0:33:0,0,0	0/0:0,0:0:33:0,0,0	0/0:0,0:0:33:0,0,0	0/0:0,0:0:33:0,0,0	0/0:0,0:0:33:0,0,0	0/0:0,0:0:33:0,0,0	0/0:0,0:0:33:0,0,0	1/1:0,0:0:33:0,0,0	0/0:0,0:0:33:0,0,0	0/0:0,0:0:33:0,0,0	1/1:0,0:0:33:0,0,0	0/0:0,0:0:33:0,0,0	0/0:0,0:0:33:0,0,0	1/1:0,0:0:33:0,0,0	1/1:0,0:0:33:0,0,0	0/0:0,0:0:33:0,0,0	0/0:0,0:0:33:0,0,0	0/0:0,0:0:33:0,0,0	1/1:0,0:0:33:0,0,0	0/0:0,0:0:33:0,0,0	0/0:0,0:0:33:0,0,0	0/0:0,0:0:33:0,0,0	0/0:0,0:0:33:0,0,0	0/0:0,0:0:33:0,0,0	0/0:0,0:0:33:0,0,0	0/0:0,0:0:33:0,0,0	0/0:0,0:0:33:0,0,0	0/0:0,0:0:33:0,0,0	0/0:0,0:0:33:0,0,0	0/0:0,0:0:33:0,0,0	0/0:0,0:0:33:0,0,0	0/0:0,0:0:33:0,0,0	0/0:0,0:0:33:0,0,0	0/0:0,0:0:33:0,0,0	0/0:0,0:0:33:0,0,0	0/0:0,0:0:33:0,0,0	0/0:0,0:0:33:0,0,0	0/0:0,0:0:33:0,0,0	0/0:0,0:0:33:0,0,0	0/0:0,0:0:33:0,0,0	0/0:0,0:0:33:0,0,0	0/0:0,0:0:33:0,0,0	0/0:0,0:0:33:0,0,0	0/0:0,0:0:33:0,0,0	0/0:0,0:0:33:0,0,0	0/0:0,0:0:33:0,0,0	0/0:0,0:0:33:0,0,0	0/0:0,0:0:33:0,0,0	0/0:0,0:0:33:0,0,0	0/0:0,0:0:33:0,0,0	0/0:0,0:0:33:0,0,0	0/0:0,0:0:33:0,0,0	0/0:0,0:0:33:0,0,0	0/0:0,0:0:33:0,0,0	0/0:0,0:0:33:0,0,0	0/0:0,0:0:33:0,0,0	0/0:0,0:0:33:0,0,0	0/0:0,0:0:33:0,0,0	0/0:0,0:0:33:0,0,0	0/0:0,0:0:33:0,0,0	0/0:0,0:0:33:0,0,0	0/0:0,0:0:33:0,0,0
PL01	648662	SPL01_648662	A	G	.	PASS	DP=0	GT:AD:DP:GQ:PL	./.:0,0:0	./.:0,0:0	./.:0,0:0	./.:0,0:0	./.:0,0:0	./.:0,0:0	./.:0,0:0	./.:0,0:0	./.:0,0:0	./.:0,0:0	./.:0,0:0	./.:0,0:0	./.:0,0:0	0/0:0,0:0:33:0,0,0	0/0:0,0:0:33:0,0,0	./.:0,0:0	0/0:0,0:0:33:0,0,0	0/0:0,0:0:33:0,0,0	0/0:0,0:0:33:0,0,0	0/0:0,0:0:33:0,0,0	0/0:0,0:0:33:0,0,0	0/0:0,0:0:33:0,0,0	0/0:0,0:0:33:0,0,0	0/0:0,0:0:33:0,0,0	0/0:0,0:0:33:0,0,0	0/0:0,0:0:33:0,0,0	0/0:0,0:0:33:0,0,0	0/0:0,0:0:33:0,0,0	0/0:0,0:0:33:0,0,0	0/0:0,0:0:33:0,0,0	0/0:0,0:0:33:0,0,0	0/0:0,0:0:33:0,0,0	0/0:0,0:0:33:0,0,0	0/0:0,0:0:33:0,0,0	0/0:0,0:0:33:0,0,0	./.:0,0:0	./.:0,0:0	./.:0,0:0	./.:0,0:0	./.:0,0:0	0/0:0,0:0:33:0,0,0	0/0:0,0:0:33:0,0,0	0/0:0,0:0:33:0,0,0	0/0:0,0:0:33:0,0,0	0/0:0,0:0:33:0,0,0	0/0:0,0:0:33:0,0,0	0/0:0,0:0:33:0,0,0	0/0:0,0:0:33:0,0,0	0/0:0,0:0:33:0,0,0	0/0:0,0:0:33:0,0,0	0/0:0,0:0:33:0,0,0	0/0:0,0:0:33:0,0,0	0/0:0,0:0:33:0,0,0	0/0:0,0:0:33:0,0,0	0/0:0,0:0:33:0,0,0	1/1:0,0:0:33:0,0,0	0/0:0,0:0:33:0,0,0	0/0:0,0:0:33:0,0,0	0/0:0,0:0:33:0,0,0	0/0:0,0:0:33:0,0,0	0/0:0,0:0:33:0,0,0	0/0:0,0:0:33:0,0,0	0/0:0,0:0:33:0,0,0	0/0:0,0:0:33:0,0,0	./.:0,0:0	./.:0,0:0	0/0:0,0:0:33:0,0,0	0/0:0,0:0:33:0,0,0	0/0:0,0:0:33:0,0,0	./.:0,0:0	0/0:0,0:0:33:0,0,0	1/1:0,0:0:33:0,0,0	0/0:0,0:0:33:0,0,0	./.:0,0:0	0/0:0,0:0:33:0,0,0	0/0:0,0:0:33:0,0,0	0/0:0,0:0:33:0,0,0	0/0:0,0:0:33:0,0,0	0/0:0,0:0:33:0,0,0	0/0:0,0:0:33:0,0,0	0/0:0,0:0:33:0,0,0	0/0:0,0:0:33:0,0,0	0/0:0,0:0:33:0,0,0	0/0:0,0:0:33:0,0,0	0/0:0,0:0:33:0,0,0	0/0:0,0:0:33:0,0,0	./.:0,0:0	0/0:0,0:0:33:0,0,0	0/0:0,0:0:33:0,0,0	0/0:0,0:0:33:0,0,0	0/0:0,0:0:33:0,0,0	0/0:0,0:0:33:0,0,0	0/0:0,0:0:33:0,0,0	./.:0,0:0	0/0:0,0:0:33:0,0,0	0/0:0,0:0:33:0,0,0	0/0:0,0:0:33:0,0,0	0/0:0,0:0:33:0,0,0	0/0:0,0:0:33:0,0,0	0/0:0,0:0:33:0,0,0	0/0:0,0:0:33:0,0,0	./.:0,0:0	0/0:0,0:0:33:0,0,0	0/0:0,0:0:33:0,0,0	0/0:0,0:0:33:0,0,0	0/0:0,0:0:33:0,0,0	0/0:0,0:0:33:0,0,0	0/0:0,0:0:33:0,0,0	0/0:0,0:0:33:0,0,0	0/0:0,0:0:33:0,0,0	0/0:0,0:0:33:0,0,0	0/0:0,0:0:33:0,0,0	0/0:0,0:0:33:0,0,0
PL01	681605	SPL01_681605	G	A	.	PASS	DP=0	GT:AD:DP:GQ:PL	0/0:0,0:0:33:0,0,0	0/0:0,0:0:33:0,0,0	0/0:0,0:0:33:0,0,0	0/0:0,0:0:33:0,0,0	0/0:0,0:0:33:0,0,0	0/0:0,0:0:33:0,0,0	0/0:0,0:0:33:0,0,0	0/0:0,0:0:33:0,0,0	0/0:0,0:0:33:0,0,0	0/0:0,0:0:33:0,0,0	0/0:0,0:0:33:0,0,0	0/0:0,0:0:33:0,0,0	0/0:0,0:0:33:0,0,0	0/0:0,0:0:33:0,0,0	0/0:0,0:0:33:0,0,0	0/0:0,0:0:33:0,0,0	0/0:0,0:0:33:0,0,0	0/0:0,0:0:33:0,0,0	0/0:0,0:0:33:0,0,0	0/0:0,0:0:33:0,0,0	0/0:0,0:0:33:0,0,0	0/0:0,0:0:33:0,0,0	0/0:0,0:0:33:0,0,0	0/0:0,0:0:33:0,0,0	0/0:0,0:0:33:0,0,0	0/0:0,0:0:33:0,0,0	0/0:0,0:0:33:0,0,0	0/0:0,0:0:33:0,0,0	0/0:0,0:0:33:0,0,0	0/0:0,0:0:33:0,0,0	0/0:0,0:0:33:0,0,0	0/0:0,0:0:33:0,0,0	0/0:0,0:0:33:0,0,0	0/0:0,0:0:33:0,0,0	0/0:0,0:0:33:0,0,0	0/0:0,0:0:33:0,0,0	0/0:0,0:0:33:0,0,0	0/0:0,0:0:33:0,0,0	0/0:0,0:0:33:0,0,0	0/0:0,0:0:33:0,0,0	1/1:0,0:0:33:0,0,0	0/0:0,0:0:33:0,0,0	0/0:0,0:0:33:0,0,0	0/0:0,0:0:33:0,0,0	0/0:0,0:0:33:0,0,0	0/0:0,0:0:33:0,0,0	0/0:0,0:0:33:0,0,0	0/0:0,0:0:33:0,0,0	1/1:0,0:0:33:0,0,0	1/1:0,0:0:33:0,0,0	0/0:0,0:0:33:0,0,0	0/0:0,0:0:33:0,0,0	0/0:0,0:0:33:0,0,0	0/0:0,0:0:33:0,0,0	0/0:0,0:0:33:0,0,0	0/0:0,0:0:33:0,0,0	0/0:0,0:0:33:0,0,0	0/0:0,0:0:33:0,0,0	1/1:0,0:0:33:0,0,0	0/0:0,0:0:33:0,0,0	0/0:0,0:0:33:0,0,0	1/1:0,0:0:33:0,0,0	0/0:0,0:0:33:0,0,0	0/0:0,0:0:33:0,0,0	1/1:0,0:0:33:0,0,0	1/1:0,0:0:33:0,0,0	0/0:0,0:0:33:0,0,0	0/0:0,0:0:33:0,0,0	0/0:0,0:0:33:0,0,0	1/1:0,0:0:33:0,0,0	0/0:0,0:0:33:0,0,0	0/0:0,0:0:33:0,0,0	0/0:0,0:0:33:0,0,0	0/0:0,0:0:33:0,0,0	0/0:0,0:0:33:0,0,0	0/0:0,0:0:33:0,0,0	0/0:0,0:0:33:0,0,0	0/0:0,0:0:33:0,0,0	0/0:0,0:0:33:0,0,0	0/0:0,0:0:33:0,0,0	0/0:0,0:0:33:0,0,0	0/0:0,0:0:33:0,0,0	0/0:0,0:0:33:0,0,0	0/0:0,0:0:33:0,0,0	0/0:0,0:0:33:0,0,0	0/0:0,0:0:33:0,0,0	0/0:0,0:0:33:0,0,0	0/0:0,0:0:33:0,0,0	0/0:0,0:0:33:0,0,0	0/0:0,0:0:33:0,0,0	0/0:0,0:0:33:0,0,0	0/0:0,0:0:33:0,0,0	0/0:0,0:0:33:0,0,0	0/0:0,0:0:33:0,0,0	0/0:0,0:0:33:0,0,0	0/0:0,0:0:33:0,0,0	0/0:0,0:0:33:0,0,0	0/0:0,0:0:33:0,0,0	0/0:0,0:0:33:0,0,0	0/0:0,0:0:33:0,0,0	0/0:0,0:0:33:0,0,0	0/0:0,0:0:33:0,0,0	0/0:0,0:0:33:0,0,0	0/0:0,0:0:33:0,0,0	0/0:0,0:0:33:0,0,0	0/0:0,0:0:33:0,0,0	0/0:0,0:0:33:0,0,0	0/0:0,0:0:33:0,0,0	0/0:0,0:0:33:0,0,0	0/0:0,0:0:33:0,0,0	0/0:0,0:0:33:0,0,0	0/0:0,0:0:33:0,0,0	0/0:0,0:0:33:0,0,0
PL01	686830	SPL01_686830	T	C	.	PASS	DP=0	GT:AD:DP:GQ:PL	0/0:0,0:0:33:0,0,0	0/0:0,0:0:33:0,0,0	0/0:0,0:0:33:0,0,0	0/0:0,0:0:33:0,0,0	1/1:0,0:0:33:0,0,0	1/1:0,0:0:33:0,0,0	0/0:0,0:0:33:0,0,0	0/0:0,0:0:33:0,0,0	0/0:0,0:0:33:0,0,0	0/0:0,0:0:33:0,0,0	0/0:0,0:0:33:0,0,0	0/0:0,0:0:33:0,0,0	./.:0,0:0	0/0:0,0:0:33:0,0,0	1/0:0,0:0:33:0,0,0	0/0:0,0:0:33:0,0,0	1/0:0,0:0:33:0,0,0	0/0:0,0:0:33:0,0,0	0/0:0,0:0:33:0,0,0	0/0:0,0:0:33:0,0,0	1/0:0,0:0:33:0,0,0	0/0:0,0:0:33:0,0,0	0/0:0,0:0:33:0,0,0	0/0:0,0:0:33:0,0,0	1/1:0,0:0:33:0,0,0	1/1:0,0:0:33:0,0,0	1/0:0,0:0:33:0,0,0	1/0:0,0:0:33:0,0,0	0/0:0,0:0:33:0,0,0	1/0:0,0:0:33:0,0,0	0/0:0,0:0:33:0,0,0	0/0:0,0:0:33:0,0,0	0/0:0,0:0:33:0,0,0	0/0:0,0:0:33:0,0,0	1/1:0,0:0:33:0,0,0	0/0:0,0:0:33:0,0,0	0/0:0,0:0:33:0,0,0	0/0:0,0:0:33:0,0,0	0/0:0,0:0:33:0,0,0	0/0:0,0:0:33:0,0,0	0/0:0,0:0:33:0,0,0	0/0:0,0:0:33:0,0,0	0/0:0,0:0:33:0,0,0	0/0:0,0:0:33:0,0,0	0/0:0,0:0:33:0,0,0	1/1:0,0:0:33:0,0,0	1/1:0,0:0:33:0,0,0	0/0:0,0:0:33:0,0,0	0/0:0,0:0:33:0,0,0	0/0:0,0:0:33:0,0,0	1/1:0,0:0:33:0,0,0	0/0:0,0:0:33:0,0,0	0/0:0,0:0:33:0,0,0	0/0:0,0:0:33:0,0,0	1/1:0,0:0:33:0,0,0	0/0:0,0:0:33:0,0,0	0/0:0,0:0:33:0,0,0	0/0:0,0:0:33:0,0,0	1/0:0,0:0:33:0,0,0	0/0:0,0:0:33:0,0,0	1/1:0,0:0:33:0,0,0	0/0:0,0:0:33:0,0,0	0/0:0,0:0:33:0,0,0	0/0:0,0:0:33:0,0,0	0/0:0,0:0:33:0,0,0	0/0:0,0:0:33:0,0,0	1/1:0,0:0:33:0,0,0	1/0:0,0:0:33:0,0,0	1/1:0,0:0:33:0,0,0	0/0:0,0:0:33:0,0,0	0/0:0,0:0:33:0,0,0	0/0:0,0:0:33:0,0,0	1/0:0,0:0:33:0,0,0	1/1:0,0:0:33:0,0,0	0/0:0,0:0:33:0,0,0	0/0:0,0:0:33:0,0,0	0/0:0,0:0:33:0,0,0	0/0:0,0:0:33:0,0,0	1/1:0,0:0:33:0,0,0	1/1:0,0:0:33:0,0,0	0/0:0,0:0:33:0,0,0	0/0:0,0:0:33:0,0,0	1/0:0,0:0:33:0,0,0	1/1:0,0:0:33:0,0,0	0/0:0,0:0:33:0,0,0	0/0:0,0:0:33:0,0,0	0/0:0,0:0:33:0,0,0	0/0:0,0:0:33:0,0,0	0/0:0,0:0:33:0,0,0	0/0:0,0:0:33:0,0,0	0/0:0,0:0:33:0,0,0	1/1:0,0:0:33:0,0,0	1/1:0,0:0:33:0,0,0	1/0:0,0:0:33:0,0,0	0/0:0,0:0:33:0,0,0	1/1:0,0:0:33:0,0,0	0/0:0,0:0:33:0,0,0	1/1:0,0:0:33:0,0,0	1/1:0,0:0:33:0,0,0	0/0:0,0:0:33:0,0,0	0/0:0,0:0:33:0,0,0	0/0:0,0:0:33:0,0,0	1/1:0,0:0:33:0,0,0	0/0:0,0:0:33:0,0,0	0/0:0,0:0:33:0,0,0	0/0:0,0:0:33:0,0,0	1/0:0,0:0:33:0,0,0	0/0:0,0:0:33:0,0,0	0/0:0,0:0:33:0,0,0	1/0:0,0:0:33:0,0,0	0/0:0,0:0:33:0,0,0	0/0:0,0:0:33:0,0,0	0/0:0,0:0:33:0,0,0
PL01	735511	SPL01_735511	A	G	.	PASS	DP=0	GT:AD:DP:GQ:PL	1/1:0,0:0:33:0,0,0	0/0:0,0:0:33:0,0,0	0/0:0,0:0:33:0,0,0	0/0:0,0:0:33:0,0,0	0/0:0,0:0:33:0,0,0	0/0:0,0:0:33:0,0,0	1/1:0,0:0:33:0,0,0	1/1:0,0:0:33:0,0,0	1/1:0,0:0:33:0,0,0	1/1:0,0:0:33:0,0,0	1/1:0,0:0:33:0,0,0	1/1:0,0:0:33:0,0,0	0/0:0,0:0:33:0,0,0	0/0:0,0:0:33:0,0,0	0/0:0,0:0:33:0,0,0	0/0:0,0:0:33:0,0,0	0/0:0,0:0:33:0,0,0	0/0:0,0:0:33:0,0,0	0/0:0,0:0:33:0,0,0	0/0:0,0:0:33:0,0,0	0/0:0,0:0:33:0,0,0	0/0:0,0:0:33:0,0,0	0/0:0,0:0:33:0,0,0	0/0:0,0:0:33:0,0,0	0/0:0,0:0:33:0,0,0	0/0:0,0:0:33:0,0,0	0/0:0,0:0:33:0,0,0	0/0:0,0:0:33:0,0,0	0/0:0,0:0:33:0,0,0	0/0:0,0:0:33:0,0,0	0/0:0,0:0:33:0,0,0	0/0:0,0:0:33:0,0,0	0/0:0,0:0:33:0,0,0	1/1:0,0:0:33:0,0,0	0/0:0,0:0:33:0,0,0	1/1:0,0:0:33:0,0,0	1/1:0,0:0:33:0,0,0	1/1:0,0:0:33:0,0,0	1/1:0,0:0:33:0,0,0	1/1:0,0:0:33:0,0,0	1/1:0,0:0:33:0,0,0	1/1:0,0:0:33:0,0,0	1/1:0,0:0:33:0,0,0	0/0:0,0:0:33:0,0,0	1/1:0,0:0:33:0,0,0	0/0:0,0:0:33:0,0,0	0/0:0,0:0:33:0,0,0	1/1:0,0:0:33:0,0,0	1/1:0,0:0:33:0,0,0	1/1:0,0:0:33:0,0,0	0/0:0,0:0:33:0,0,0	0/0:0,0:0:33:0,0,0	1/1:0,0:0:33:0,0,0	0/0:0,0:0:33:0,0,0	0/0:0,0:0:33:0,0,0	1/1:0,0:0:33:0,0,0	0/0:0,0:0:33:0,0,0	1/1:0,0:0:33:0,0,0	1/1:0,0:0:33:0,0,0	1/1:0,0:0:33:0,0,0	0/0:0,0:0:33:0,0,0	1/1:0,0:0:33:0,0,0	1/1:0,0:0:33:0,0,0	1/1:0,0:0:33:0,0,0	1/1:0,0:0:33:0,0,0	1/1:0,0:0:33:0,0,0	0/0:0,0:0:33:0,0,0	0/1:0,0:0:33:0,0,0	0/0:0,0:0:33:0,0,0	1/1:0,0:0:33:0,0,0	0/0:0,0:0:33:0,0,0	1/1:0,0:0:33:0,0,0	0/0:0,0:0:33:0,0,0	0/0:0,0:0:33:0,0,0	0/0:0,0:0:33:0,0,0	1/1:0,0:0:33:0,0,0	1/1:0,0:0:33:0,0,0	1/1:0,0:0:33:0,0,0	0/0:0,0:0:33:0,0,0	0/0:0,0:0:33:0,0,0	0/0:0,0:0:33:0,0,0	1/1:0,0:0:33:0,0,0	0/1:0,0:0:33:0,0,0	0/0:0,0:0:33:0,0,0	0/0:0,0:0:33:0,0,0	0/0:0,0:0:33:0,0,0	0/0:0,0:0:33:0,0,0	0/0:0,0:0:33:0,0,0	0/0:0,0:0:33:0,0,0	0/0:0,0:0:33:0,0,0	0/0:0,0:0:33:0,0,0	0/0:0,0:0:33:0,0,0	0/0:0,0:0:33:0,0,0	0/0:0,0:0:33:0,0,0	0/0:0,0:0:33:0,0,0	0/0:0,0:0:33:0,0,0	0/0:0,0:0:33:0,0,0	0/0:0,0:0:33:0,0,0	0/0:0,0:0:33:0,0,0	./.:0,0:0	1/1:0,0:0:33:0,0,0	1/1:0,0:0:33:0,0,0	0/0:0,0:0:33:0,0,0	1/1:0,0:0:33:0,0,0	1/1:0,0:0:33:0,0,0	0/1:0,0:0:33:0,0,0	1/1:0,0:0:33:0,0,0	0/0:0,0:0:33:0,0,0	1/1:0,0:0:33:0,0,0	0/0:0,0:0:33:0,0,0	1/1:0,0:0:33:0,0,0	1/1:0,0:0:33:0,0,0	1/1:0,0:0:33:0,0,0
PL01	735529	SPL01_735529	G	A	.	PASS	DP=0	GT:AD:DP:GQ:PL	0/0:0,0:0:33:0,0,0	0/0:0,0:0:33:0,0,0	0/0:0,0:0:33:0,0,0	0/0:0,0:0:33:0,0,0	0/0:0,0:0:33:0,0,0	0/0:0,0:0:33:0,0,0	0/0:0,0:0:33:0,0,0	0/0:0,0:0:33:0,0,0	0/0:0,0:0:33:0,0,0	0/0:0,0:0:33:0,0,0	0/0:0,0:0:33:0,0,0	0/0:0,0:0:33:0,0,0	0/0:0,0:0:33:0,0,0	0/0:0,0:0:33:0,0,0	0/0:0,0:0:33:0,0,0	0/0:0,0:0:33:0,0,0	0/0:0,0:0:33:0,0,0	0/0:0,0:0:33:0,0,0	0/0:0,0:0:33:0,0,0	0/0:0,0:0:33:0,0,0	0/0:0,0:0:33:0,0,0	0/0:0,0:0:33:0,0,0	0/0:0,0:0:33:0,0,0	0/0:0,0:0:33:0,0,0	0/0:0,0:0:33:0,0,0	0/0:0,0:0:33:0,0,0	0/0:0,0:0:33:0,0,0	0/0:0,0:0:33:0,0,0	0/0:0,0:0:33:0,0,0	0/0:0,0:0:33:0,0,0	0/0:0,0:0:33:0,0,0	0/0:0,0:0:33:0,0,0	0/0:0,0:0:33:0,0,0	1/1:0,0:0:33:0,0,0	0/0:0,0:0:33:0,0,0	0/0:0,0:0:33:0,0,0	0/0:0,0:0:33:0,0,0	0/0:0,0:0:33:0,0,0	0/0:0,0:0:33:0,0,0	0/0:0,0:0:33:0,0,0	0/0:0,0:0:33:0,0,0	1/1:0,0:0:33:0,0,0	1/1:0,0:0:33:0,0,0	0/0:0,0:0:33:0,0,0	1/1:0,0:0:33:0,0,0	0/0:0,0:0:33:0,0,0	0/0:0,0:0:33:0,0,0	0/0:0,0:0:33:0,0,0	0/0:0,0:0:33:0,0,0	0/0:0,0:0:33:0,0,0	0/0:0,0:0:33:0,0,0	0/0:0,0:0:33:0,0,0	0/0:0,0:0:33:0,0,0	0/0:0,0:0:33:0,0,0	0/0:0,0:0:33:0,0,0	0/0:0,0:0:33:0,0,0	0/0:0,0:0:33:0,0,0	0/0:0,0:0:33:0,0,0	0/0:0,0:0:33:0,0,0	0/0:0,0:0:33:0,0,0	0/0:0,0:0:33:0,0,0	0/0:0,0:0:33:0,0,0	1/1:0,0:0:33:0,0,0	1/1:0,0:0:33:0,0,0	0/0:0,0:0:33:0,0,0	0/0:0,0:0:33:0,0,0	0/0:0,0:0:33:0,0,0	1/0:0,0:0:33:0,0,0	0/0:0,0:0:33:0,0,0	0/0:0,0:0:33:0,0,0	0/0:0,0:0:33:0,0,0	0/0:0,0:0:33:0,0,0	0/0:0,0:0:33:0,0,0	0/0:0,0:0:33:0,0,0	0/0:0,0:0:33:0,0,0	0/0:0,0:0:33:0,0,0	0/0:0,0:0:33:0,0,0	0/0:0,0:0:33:0,0,0	0/0:0,0:0:33:0,0,0	0/0:0,0:0:33:0,0,0	0/0:0,0:0:33:0,0,0	1/1:0,0:0:33:0,0,0	1/0:0,0:0:33:0,0,0	0/0:0,0:0:33:0,0,0	0/0:0,0:0:33:0,0,0	0/0:0,0:0:33:0,0,0	0/0:0,0:0:33:0,0,0	0/0:0,0:0:33:0,0,0	0/0:0,0:0:33:0,0,0	0/0:0,0:0:33:0,0,0	0/0:0,0:0:33:0,0,0	0/0:0,0:0:33:0,0,0	0/0:0,0:0:33:0,0,0	0/0:0,0:0:33:0,0,0	0/0:0,0:0:33:0,0,0	0/0:0,0:0:33:0,0,0	0/0:0,0:0:33:0,0,0	0/0:0,0:0:33:0,0,0	0/0:0,0:0:33:0,0,0	0/0:0,0:0:33:0,0,0	0/0:0,0:0:33:0,0,0	0/0:0,0:0:33:0,0,0	0/0:0,0:0:33:0,0,0	0/0:0,0:0:33:0,0,0	0/0:0,0:0:33:0,0,0	0/0:0,0:0:33:0,0,0	0/0:0,0:0:33:0,0,0	0/0:0,0:0:33:0,0,0	0/0:0,0:0:33:0,0,0	0/0:0,0:0:33:0,0,0	0/0:0,0:0:33:0,0,0	0/0:0,0:0:33:0,0,0	0/0:0,0:0:33:0,0,0
PL01	754065	SPL01_754065	A	T	.	PASS	DP=0	GT:AD:DP:GQ:PL	1/1:0,0:0:33:0,0,0	0/0:0,0:0:33:0,0,0	0/0:0,0:0:33:0,0,0	0/0:0,0:0:33:0,0,0	0/0:0,0:0:33:0,0,0	0/0:0,0:0:33:0,0,0	1/1:0,0:0:33:0,0,0	1/1:0,0:0:33:0,0,0	1/1:0,0:0:33:0,0,0	1/1:0,0:0:33:0,0,0	1/1:0,0:0:33:0,0,0	1/1:0,0:0:33:0,0,0	0/0:0,0:0:33:0,0,0	./.:0,0:0	0/0:0,0:0:33:0,0,0	0/0:0,0:0:33:0,0,0	0/0:0,0:0:33:0,0,0	0/0:0,0:0:33:0,0,0	0/0:0,0:0:33:0,0,0	0/0:0,0:0:33:0,0,0	0/0:0,0:0:33:0,0,0	0/0:0,0:0:33:0,0,0	0/0:0,0:0:33:0,0,0	0/0:0,0:0:33:0,0,0	0/0:0,0:0:33:0,0,0	0/0:0,0:0:33:0,0,0	0/0:0,0:0:33:0,0,0	0/0:0,0:0:33:0,0,0	0/0:0,0:0:33:0,0,0	0/0:0,0:0:33:0,0,0	./.:0,0:0	0/0:0,0:0:33:0,0,0	./.:0,0:0	0/0:0,0:0:33:0,0,0	0/0:0,0:0:33:0,0,0	1/1:0,0:0:33:0,0,0	1/1:0,0:0:33:0,0,0	1/1:0,0:0:33:0,0,0	1/1:0,0:0:33:0,0,0	1/1:0,0:0:33:0,0,0	0/0:0,0:0:33:0,0,0	0/0:0,0:0:33:0,0,0	0/0:0,0:0:33:0,0,0	0/0:0,0:0:33:0,0,0	0/0:0,0:0:33:0,0,0	0/0:0,0:0:33:0,0,0	0/0:0,0:0:33:0,0,0	1/1:0,0:0:33:0,0,0	0/0:0,0:0:33:0,0,0	0/0:0,0:0:33:0,0,0	0/0:0,0:0:33:0,0,0	0/0:0,0:0:33:0,0,0	1/1:0,0:0:33:0,0,0	0/0:0,0:0:33:0,0,0	0/0:0,0:0:33:0,0,0	1/1:0,0:0:33:0,0,0	0/0:0,0:0:33:0,0,0	0/0:0,0:0:33:0,0,0	0/0:0,0:0:33:0,0,0	1/1:0,0:0:33:0,0,0	0/0:0,0:0:33:0,0,0	./.:0,0:0	0/0:0,0:0:33:0,0,0	./.:0,0:0	./.:0,0:0	./.:0,0:0	./.:0,0:0	0/0:0,0:0:33:0,0,0	0/0:0,0:0:33:0,0,0	./.:0,0:0	0/0:0,0:0:33:0,0,0	1/1:0,0:0:33:0,0,0	0/0:0,0:0:33:0,0,0	./.:0,0:0	0/0:0,0:0:33:0,0,0	1/1:0,0:0:33:0,0,0	1/1:0,0:0:33:0,0,0	./.:0,0:0	0/0:0,0:0:33:0,0,0	0/0:0,0:0:33:0,0,0	0/0:0,0:0:33:0,0,0	0/0:0,0:0:33:0,0,0	0/0:0,0:0:33:0,0,0	0/0:0,0:0:33:0,0,0	0/0:0,0:0:33:0,0,0	0/0:0,0:0:33:0,0,0	./.:0,0:0	0/0:0,0:0:33:0,0,0	0/0:0,0:0:33:0,0,0	0/0:0,0:0:33:0,0,0	0/0:0,0:0:33:0,0,0	0/0:0,0:0:33:0,0,0	0/0:0,0:0:33:0,0,0	0/0:0,0:0:33:0,0,0	0/0:0,0:0:33:0,0,0	0/0:0,0:0:33:0,0,0	0/0:0,0:0:33:0,0,0	0/0:0,0:0:33:0,0,0	0/0:0,0:0:33:0,0,0	0/1:0,0:0:33:0,0,0	0/1:0,0:0:33:0,0,0	1/1:0,0:0:33:0,0,0	0/0:0,0:0:33:0,0,0	1/1:0,0:0:33:0,0,0	1/1:0,0:0:33:0,0,0	0/1:0,0:0:33:0,0,0	1/1:0,0:0:33:0,0,0	0/0:0,0:0:33:0,0,0	1/1:0,0:0:33:0,0,0	0/0:0,0:0:33:0,0,0	1/1:0,0:0:33:0,0,0	1/1:0,0:0:33:0,0,0	1/1:0,0:0:33:0,0,0
PL01	767210	SPL01_767210	C	T	.	PASS	DP=0	GT:AD:DP:GQ:PL	0/0:0,0:0:33:0,0,0	0/0:0,0:0:33:0,0,0	0/0:0,0:0:33:0,0,0	0/0:0,0:0:33:0,0,0	0/0:0,0:0:33:0,0,0	0/0:0,0:0:33:0,0,0	0/0:0,0:0:33:0,0,0	0/0:0,0:0:33:0,0,0	0/0:0,0:0:33:0,0,0	0/0:0,0:0:33:0,0,0	0/0:0,0:0:33:0,0,0	0/0:0,0:0:33:0,0,0	0/0:0,0:0:33:0,0,0	0/0:0,0:0:33:0,0,0	0/0:0,0:0:33:0,0,0	0/0:0,0:0:33:0,0,0	0/0:0,0:0:33:0,0,0	0/0:0,0:0:33:0,0,0	0/0:0,0:0:33:0,0,0	0/0:0,0:0:33:0,0,0	0/0:0,0:0:33:0,0,0	0/0:0,0:0:33:0,0,0	0/0:0,0:0:33:0,0,0	0/0:0,0:0:33:0,0,0	0/0:0,0:0:33:0,0,0	0/0:0,0:0:33:0,0,0	0/0:0,0:0:33:0,0,0	0/0:0,0:0:33:0,0,0	0/0:0,0:0:33:0,0,0	0/0:0,0:0:33:0,0,0	0/0:0,0:0:33:0,0,0	0/0:0,0:0:33:0,0,0	0/0:0,0:0:33:0,0,0	0/0:0,0:0:33:0,0,0	0/0:0,0:0:33:0,0,0	0/0:0,0:0:33:0,0,0	0/0:0,0:0:33:0,0,0	1/1:0,0:0:33:0,0,0	0/1:0,0:0:33:0,0,0	0/0:0,0:0:33:0,0,0	0/0:0,0:0:33:0,0,0	0/0:0,0:0:33:0,0,0	0/0:0,0:0:33:0,0,0	0/0:0,0:0:33:0,0,0	1/1:0,0:0:33:0,0,0	0/0:0,0:0:33:0,0,0	0/0:0,0:0:33:0,0,0	0/0:0,0:0:33:0,0,0	0/0:0,0:0:33:0,0,0	0/0:0,0:0:33:0,0,0	0/0:0,0:0:33:0,0,0	0/0:0,0:0:33:0,0,0	1/1:0,0:0:33:0,0,0	0/0:0,0:0:33:0,0,0	0/0:0,0:0:33:0,0,0	0/0:0,0:0:33:0,0,0	0/0:0,0:0:33:0,0,0	0/1:0,0:0:33:0,0,0	0/0:0,0:0:33:0,0,0	1/1:0,0:0:33:0,0,0	0/0:0,0:0:33:0,0,0	0/0:0,0:0:33:0,0,0	0/0:0,0:0:33:0,0,0	0/0:0,0:0:33:0,0,0	0/0:0,0:0:33:0,0,0	0/0:0,0:0:33:0,0,0	0/0:0,0:0:33:0,0,0	0/0:0,0:0:33:0,0,0	0/0:0,0:0:33:0,0,0	0/0:0,0:0:33:0,0,0	0/0:0,0:0:33:0,0,0	1/1:0,0:0:33:0,0,0	0/0:0,0:0:33:0,0,0	0/0:0,0:0:33:0,0,0	0/0:0,0:0:33:0,0,0	1/1:0,0:0:33:0,0,0	1/1:0,0:0:33:0,0,0	1/1:0,0:0:33:0,0,0	0/0:0,0:0:33:0,0,0	0/0:0,0:0:33:0,0,0	0/0:0,0:0:33:0,0,0	0/0:0,0:0:33:0,0,0	0/0:0,0:0:33:0,0,0	0/0:0,0:0:33:0,0,0	0/0:0,0:0:33:0,0,0	0/0:0,0:0:33:0,0,0	0/0:0,0:0:33:0,0,0	0/0:0,0:0:33:0,0,0	0/0:0,0:0:33:0,0,0	0/0:0,0:0:33:0,0,0	0/0:0,0:0:33:0,0,0	0/0:0,0:0:33:0,0,0	0/0:0,0:0:33:0,0,0	0/0:0,0:0:33:0,0,0	0/0:0,0:0:33:0,0,0	0/0:0,0:0:33:0,0,0	0/0:0,0:0:33:0,0,0	0/0:0,0:0:33:0,0,0	0/0:0,0:0:33:0,0,0	./.:0,0:0	0/0:0,0:0:33:0,0,0	0/1:0,0:0:33:0,0,0	0/0:0,0:0:33:0,0,0	1/1:0,0:0:33:0,0,0	1/1:0,0:0:33:0,0,0	0/1:0,0:0:33:0,0,0	1/1:0,0:0:33:0,0,0	0/0:0,0:0:33:0,0,0	1/1:0,0:0:33:0,0,0	0/0:0,0:0:33:0,0,0	1/1:0,0:0:33:0,0,0	1/1:0,0:0:33:0,0,0	1/1:0,0:0:33:0,0,0
PL01	798973	SPL01_798973	C	T	.	PASS	DP=0	GT:AD:DP:GQ:PL	1/1:0,0:0:33:0,0,0	0/0:0,0:0:33:0,0,0	0/0:0,0:0:33:0,0,0	0/0:0,0:0:33:0,0,0	0/0:0,0:0:33:0,0,0	0/0:0,0:0:33:0,0,0	1/1:0,0:0:33:0,0,0	1/1:0,0:0:33:0,0,0	1/1:0,0:0:33:0,0,0	1/1:0,0:0:33:0,0,0	1/1:0,0:0:33:0,0,0	1/1:0,0:0:33:0,0,0	0/0:0,0:0:33:0,0,0	0/0:0,0:0:33:0,0,0	0/0:0,0:0:33:0,0,0	0/0:0,0:0:33:0,0,0	0/0:0,0:0:33:0,0,0	0/0:0,0:0:33:0,0,0	0/0:0,0:0:33:0,0,0	0/0:0,0:0:33:0,0,0	0/0:0,0:0:33:0,0,0	0/0:0,0:0:33:0,0,0	0/0:0,0:0:33:0,0,0	0/0:0,0:0:33:0,0,0	0/0:0,0:0:33:0,0,0	0/0:0,0:0:33:0,0,0	0/0:0,0:0:33:0,0,0	0/0:0,0:0:33:0,0,0	0/0:0,0:0:33:0,0,0	0/0:0,0:0:33:0,0,0	0/0:0,0:0:33:0,0,0	0/0:0,0:0:33:0,0,0	0/0:0,0:0:33:0,0,0	1/1:0,0:0:33:0,0,0	1/1:0,0:0:33:0,0,0	1/1:0,0:0:33:0,0,0	1/1:0,0:0:33:0,0,0	1/1:0,0:0:33:0,0,0	1/1:0,0:0:33:0,0,0	1/1:0,0:0:33:0,0,0	1/1:0,0:0:33:0,0,0	1/1:0,0:0:33:0,0,0	1/1:0,0:0:33:0,0,0	0/0:0,0:0:33:0,0,0	0/0:0,0:0:33:0,0,0	0/0:0,0:0:33:0,0,0	0/0:0,0:0:33:0,0,0	1/1:0,0:0:33:0,0,0	1/1:0,0:0:33:0,0,0	1/1:0,0:0:33:0,0,0	0/1:0,0:0:33:0,0,0	0/0:0,0:0:33:0,0,0	1/1:0,0:0:33:0,0,0	0/0:0,0:0:33:0,0,0	0/0:0,0:0:33:0,0,0	1/1:0,0:0:33:0,0,0	0/0:0,0:0:33:0,0,0	1/1:0,0:0:33:0,0,0	1/1:0,0:0:33:0,0,0	1/1:0,0:0:33:0,0,0	0/0:0,0:0:33:0,0,0	1/1:0,0:0:33:0,0,0	0/0:0,0:0:33:0,0,0	1/1:0,0:0:33:0,0,0	1/1:0,0:0:33:0,0,0	1/1:0,0:0:33:0,0,0	0/0:0,0:0:33:0,0,0	0/1:0,0:0:33:0,0,0	0/0:0,0:0:33:0,0,0	1/1:0,0:0:33:0,0,0	0/0:0,0:0:33:0,0,0	1/1:0,0:0:33:0,0,0	0/0:0,0:0:33:0,0,0	0/0:0,0:0:33:0,0,0	0/0:0,0:0:33:0,0,0	1/1:0,0:0:33:0,0,0	1/1:0,0:0:33:0,0,0	0/1:0,0:0:33:0,0,0	0/0:0,0:0:33:0,0,0	0/0:0,0:0:33:0,0,0	0/0:0,0:0:33:0,0,0	0/0:0,0:0:33:0,0,0	0/1:0,0:0:33:0,0,0	0/0:0,0:0:33:0,0,0	0/0:0,0:0:33:0,0,0	0/0:0,0:0:33:0,0,0	0/0:0,0:0:33:0,0,0	0/0:0,0:0:33:0,0,0	0/0:0,0:0:33:0,0,0	0/0:0,0:0:33:0,0,0	0/0:0,0:0:33:0,0,0	0/0:0,0:0:33:0,0,0	0/0:0,0:0:33:0,0,0	0/0:0,0:0:33:0,0,0	0/0:0,0:0:33:0,0,0	0/0:0,0:0:33:0,0,0	0/0:0,0:0:33:0,0,0	0/0:0,0:0:33:0,0,0	0/0:0,0:0:33:0,0,0	1/1:0,0:0:33:0,0,0	0/1:0,0:0:33:0,0,0	1/1:0,0:0:33:0,0,0	0/0:0,0:0:33:0,0,0	1/1:0,0:0:33:0,0,0	1/1:0,0:0:33:0,0,0	0/1:0,0:0:33:0,0,0	1/1:0,0:0:33:0,0,0	0/0:0,0:0:33:0,0,0	1/1:0,0:0:33:0,0,0	0/0:0,0:0:33:0,0,0	1/1:0,0:0:33:0,0,0	1/1:0,0:0:33:0,0,0	1/1:0,0:0:33:0,0,0
PL01	810464	SPL01_810464	C	A	.	PASS	DP=0	GT:AD:DP:GQ:PL	0/0:0,0:0:33:0,0,0	0/0:0,0:0:33:0,0,0	0/0:0,0:0:33:0,0,0	0/0:0,0:0:33:0,0,0	0/0:0,0:0:33:0,0,0	0/0:0,0:0:33:0,0,0	0/0:0,0:0:33:0,0,0	0/0:0,0:0:33:0,0,0	0/0:0,0:0:33:0,0,0	0/0:0,0:0:33:0,0,0	0/0:0,0:0:33:0,0,0	0/0:0,0:0:33:0,0,0	0/0:0,0:0:33:0,0,0	0/0:0,0:0:33:0,0,0	0/0:0,0:0:33:0,0,0	0/0:0,0:0:33:0,0,0	0/0:0,0:0:33:0,0,0	0/0:0,0:0:33:0,0,0	0/0:0,0:0:33:0,0,0	0/0:0,0:0:33:0,0,0	0/0:0,0:0:33:0,0,0	0/0:0,0:0:33:0,0,0	0/0:0,0:0:33:0,0,0	0/0:0,0:0:33:0,0,0	0/0:0,0:0:33:0,0,0	0/0:0,0:0:33:0,0,0	0/0:0,0:0:33:0,0,0	0/0:0,0:0:33:0,0,0	0/0:0,0:0:33:0,0,0	0/0:0,0:0:33:0,0,0	0/0:0,0:0:33:0,0,0	0/0:0,0:0:33:0,0,0	0/0:0,0:0:33:0,0,0	0/0:0,0:0:33:0,0,0	0/0:0,0:0:33:0,0,0	0/0:0,0:0:33:0,0,0	0/0:0,0:0:33:0,0,0	0/0:0,0:0:33:0,0,0	0/0:0,0:0:33:0,0,0	0/0:0,0:0:33:0,0,0	0/0:0,0:0:33:0,0,0	0/0:0,0:0:33:0,0,0	0/0:0,0:0:33:0,0,0	0/0:0,0:0:33:0,0,0	0/0:0,0:0:33:0,0,0	0/0:0,0:0:33:0,0,0	0/0:0,0:0:33:0,0,0	0/0:0,0:0:33:0,0,0	0/0:0,0:0:33:0,0,0	0/0:0,0:0:33:0,0,0	0/0:0,0:0:33:0,0,0	0/0:0,0:0:33:0,0,0	0/0:0,0:0:33:0,0,0	0/0:0,0:0:33:0,0,0	0/0:0,0:0:33:0,0,0	0/0:0,0:0:33:0,0,0	0/0:0,0:0:33:0,0,0	1/0:0,0:0:33:0,0,0	0/0:0,0:0:33:0,0,0	0/0:0,0:0:33:0,0,0	0/0:0,0:0:33:0,0,0	0/0:0,0:0:33:0,0,0	0/0:0,0:0:33:0,0,0	0/0:0,0:0:33:0,0,0	0/0:0,0:0:33:0,0,0	0/0:0,0:0:33:0,0,0	0/0:0,0:0:33:0,0,0	0/0:0,0:0:33:0,0,0	0/0:0,0:0:33:0,0,0	0/0:0,0:0:33:0,0,0	0/0:0,0:0:33:0,0,0	0/0:0,0:0:33:0,0,0	0/0:0,0:0:33:0,0,0	0/0:0,0:0:33:0,0,0	0/0:0,0:0:33:0,0,0	0/0:0,0:0:33:0,0,0	0/0:0,0:0:33:0,0,0	0/0:0,0:0:33:0,0,0	0/0:0,0:0:33:0,0,0	0/0:0,0:0:33:0,0,0	0/0:0,0:0:33:0,0,0	0/0:0,0:0:33:0,0,0	0/0:0,0:0:33:0,0,0	0/0:0,0:0:33:0,0,0	0/0:0,0:0:33:0,0,0	0/0:0,0:0:33:0,0,0	0/0:0,0:0:33:0,0,0	0/0:0,0:0:33:0,0,0	0/0:0,0:0:33:0,0,0	0/0:0,0:0:33:0,0,0	0/0:0,0:0:33:0,0,0	0/0:0,0:0:33:0,0,0	0/0:0,0:0:33:0,0,0	0/0:0,0:0:33:0,0,0	0/0:0,0:0:33:0,0,0	0/0:0,0:0:33:0,0,0	0/0:0,0:0:33:0,0,0	0/0:0,0:0:33:0,0,0	0/0:0,0:0:33:0,0,0	0/0:0,0:0:33:0,0,0	0/0:0,0:0:33:0,0,0	0/0:0,0:0:33:0,0,0	0/0:0,0:0:33:0,0,0	0/0:0,0:0:33:0,0,0	0/0:0,0:0:33:0,0,0	1/0:0,0:0:33:0,0,0	0/0:0,0:0:33:0,0,0	0/0:0,0:0:33:0,0,0	0/0:0,0:0:33:0,0,0	0/0:0,0:0:33:0,0,0	1/1:0,0:0:33:0,0,0	1/1:0,0:0:33:0,0,0	1/1:0,0:0:33:0,0,0
PL01	810491	SPL01_810491	G	A	.	PASS	DP=0	GT:AD:DP:GQ:PL	0/0:0,0:0:33:0,0,0	0/0:0,0:0:33:0,0,0	0/0:0,0:0:33:0,0,0	0/0:0,0:0:33:0,0,0	0/0:0,0:0:33:0,0,0	0/0:0,0:0:33:0,0,0	0/0:0,0:0:33:0,0,0	0/0:0,0:0:33:0,0,0	0/0:0,0:0:33:0,0,0	0/0:0,0:0:33:0,0,0	0/0:0,0:0:33:0,0,0	0/0:0,0:0:33:0,0,0	0/0:0,0:0:33:0,0,0	0/0:0,0:0:33:0,0,0	0/0:0,0:0:33:0,0,0	0/0:0,0:0:33:0,0,0	0/0:0,0:0:33:0,0,0	0/0:0,0:0:33:0,0,0	0/0:0,0:0:33:0,0,0	0/0:0,0:0:33:0,0,0	0/0:0,0:0:33:0,0,0	0/0:0,0:0:33:0,0,0	0/0:0,0:0:33:0,0,0	0/0:0,0:0:33:0,0,0	0/0:0,0:0:33:0,0,0	0/0:0,0:0:33:0,0,0	0/0:0,0:0:33:0,0,0	0/0:0,0:0:33:0,0,0	0/0:0,0:0:33:0,0,0	0/0:0,0:0:33:0,0,0	0/0:0,0:0:33:0,0,0	0/0:0,0:0:33:0,0,0	0/0:0,0:0:33:0,0,0	0/0:0,0:0:33:0,0,0	1/1:0,0:0:33:0,0,0	0/0:0,0:0:33:0,0,0	0/0:0,0:0:33:0,0,0	0/0:0,0:0:33:0,0,0	0/0:0,0:0:33:0,0,0	0/0:0,0:0:33:0,0,0	0/0:0,0:0:33:0,0,0	0/0:0,0:0:33:0,0,0	1/1:0,0:0:33:0,0,0	1/1:0,0:0:33:0,0,0	1/1:0,0:0:33:0,0,0	0/0:0,0:0:33:0,0,0	0/0:0,0:0:33:0,0,0	0/0:0,0:0:33:0,0,0	0/0:0,0:0:33:0,0,0	0/0:0,0:0:33:0,0,0	0/0:0,0:0:33:0,0,0	0/0:0,0:0:33:0,0,0	0/0:0,0:0:33:0,0,0	0/0:0,0:0:33:0,0,0	0/0:0,0:0:33:0,0,0	0/0:0,0:0:33:0,0,0	0/0:0,0:0:33:0,0,0	0/0:0,0:0:33:0,0,0	0/0:0,0:0:33:0,0,0	0/0:0,0:0:33:0,0,0	0/0:0,0:0:33:0,0,0	0/0:0,0:0:33:0,0,0	0/0:0,0:0:33:0,0,0	0/0:0,0:0:33:0,0,0	0/0:0,0:0:33:0,0,0	0/0:0,0:0:33:0,0,0	0/0:0,0:0:33:0,0,0	0/0:0,0:0:33:0,0,0	0/0:0,0:0:33:0,0,0	0/0:0,0:0:33:0,0,0	0/0:0,0:0:33:0,0,0	0/0:0,0:0:33:0,0,0	0/0:0,0:0:33:0,0,0	0/0:0,0:0:33:0,0,0	0/0:0,0:0:33:0,0,0	0/0:0,0:0:33:0,0,0	0/0:0,0:0:33:0,0,0	0/0:0,0:0:33:0,0,0	0/0:0,0:0:33:0,0,0	0/0:0,0:0:33:0,0,0	0/0:0,0:0:33:0,0,0	0/0:0,0:0:33:0,0,0	0/0:0,0:0:33:0,0,0	0/0:0,0:0:33:0,0,0	0/0:0,0:0:33:0,0,0	0/0:0,0:0:33:0,0,0	0/0:0,0:0:33:0,0,0	0/0:0,0:0:33:0,0,0	0/0:0,0:0:33:0,0,0	0/0:0,0:0:33:0,0,0	0/0:0,0:0:33:0,0,0	0/0:0,0:0:33:0,0,0	0/0:0,0:0:33:0,0,0	0/0:0,0:0:33:0,0,0	0/0:0,0:0:33:0,0,0	0/0:0,0:0:33:0,0,0	0/0:0,0:0:33:0,0,0	0/0:0,0:0:33:0,0,0	0/0:0,0:0:33:0,0,0	0/0:0,0:0:33:0,0,0	0/0:0,0:0:33:0,0,0	0/0:0,0:0:33:0,0,0	0/0:0,0:0:33:0,0,0	0/0:0,0:0:33:0,0,0	0/0:0,0:0:33:0,0,0	0/0:0,0:0:33:0,0,0	0/0:0,0:0:33:0,0,0	0/0:0,0:0:33:0,0,0	0/0:0,0:0:33:0,0,0	0/0:0,0:0:33:0,0,0	0/0:0,0:0:33:0,0,0	0/0:0,0:0:33:0,0,0	0/0:0,0:0:33:0,0,0
PL01	827194	SPL01_827194	A	T	.	PASS	DP=0	GT:AD:DP:GQ:PL	0/0:0,0:0:33:0,0,0	0/0:0,0:0:33:0,0,0	0/0:0,0:0:33:0,0,0	0/0:0,0:0:33:0,0,0	0/0:0,0:0:33:0,0,0	0/0:0,0:0:33:0,0,0	0/0:0,0:0:33:0,0,0	0/0:0,0:0:33:0,0,0	0/0:0,0:0:33:0,0,0	0/0:0,0:0:33:0,0,0	0/0:0,0:0:33:0,0,0	0/0:0,0:0:33:0,0,0	0/0:0,0:0:33:0,0,0	0/0:0,0:0:33:0,0,0	0/0:0,0:0:33:0,0,0	0/0:0,0:0:33:0,0,0	0/0:0,0:0:33:0,0,0	0/0:0,0:0:33:0,0,0	0/0:0,0:0:33:0,0,0	0/0:0,0:0:33:0,0,0	0/0:0,0:0:33:0,0,0	0/0:0,0:0:33:0,0,0	0/0:0,0:0:33:0,0,0	0/0:0,0:0:33:0,0,0	0/0:0,0:0:33:0,0,0	0/0:0,0:0:33:0,0,0	0/0:0,0:0:33:0,0,0	0/0:0,0:0:33:0,0,0	0/0:0,0:0:33:0,0,0	0/0:0,0:0:33:0,0,0	0/0:0,0:0:33:0,0,0	0/0:0,0:0:33:0,0,0	0/0:0,0:0:33:0,0,0	0/0:0,0:0:33:0,0,0	1/1:0,0:0:33:0,0,0	0/0:0,0:0:33:0,0,0	0/0:0,0:0:33:0,0,0	0/0:0,0:0:33:0,0,0	0/0:0,0:0:33:0,0,0	0/0:0,0:0:33:0,0,0	1/1:0,0:0:33:0,0,0	0/0:0,0:0:33:0,0,0	0/0:0,0:0:33:0,0,0	0/0:0,0:0:33:0,0,0	0/0:0,0:0:33:0,0,0	0/0:0,0:0:33:0,0,0	0/0:0,0:0:33:0,0,0	0/0:0,0:0:33:0,0,0	1/1:0,0:0:33:0,0,0	1/1:0,0:0:33:0,0,0	0/0:0,0:0:33:0,0,0	0/0:0,0:0:33:0,0,0	0/0:0,0:0:33:0,0,0	0/0:0,0:0:33:0,0,0	0/0:0,0:0:33:0,0,0	./.:0,0:0	0/0:0,0:0:33:0,0,0	0/0:0,0:0:33:0,0,0	1/1:0,0:0:33:0,0,0	0/0:0,0:0:33:0,0,0	0/0:0,0:0:33:0,0,0	1/1:0,0:0:33:0,0,0	0/0:0,0:0:33:0,0,0	0/0:0,0:0:33:0,0,0	1/1:0,0:0:33:0,0,0	1/1:0,0:0:33:0,0,0	0/0:0,0:0:33:0,0,0	0/0:0,0:0:33:0,0,0	0/0:0,0:0:33:0,0,0	1/1:0,0:0:33:0,0,0	0/0:0,0:0:33:0,0,0	0/0:0,0:0:33:0,0,0	0/0:0,0:0:33:0,0,0	0/0:0,0:0:33:0,0,0	0/0:0,0:0:33:0,0,0	0/0:0,0:0:33:0,0,0	0/0:0,0:0:33:0,0,0	0/0:0,0:0:33:0,0,0	0/0:0,0:0:33:0,0,0	0/0:0,0:0:33:0,0,0	0/0:0,0:0:33:0,0,0	0/0:0,0:0:33:0,0,0	0/0:0,0:0:33:0,0,0	0/0:0,0:0:33:0,0,0	0/0:0,0:0:33:0,0,0	0/0:0,0:0:33:0,0,0	0/0:0,0:0:33:0,0,0	0/0:0,0:0:33:0,0,0	0/0:0,0:0:33:0,0,0	0/0:0,0:0:33:0,0,0	0/0:0,0:0:33:0,0,0	0/0:0,0:0:33:0,0,0	0/0:0,0:0:33:0,0,0	0/0:0,0:0:33:0,0,0	0/0:0,0:0:33:0,0,0	0/0:0,0:0:33:0,0,0	0/0:0,0:0:33:0,0,0	0/0:0,0:0:33:0,0,0	0/0:0,0:0:33:0,0,0	0/0:0,0:0:33:0,0,0	0/0:0,0:0:33:0,0,0	0/0:0,0:0:33:0,0,0	0/0:0,0:0:33:0,0,0	0/0:0,0:0:33:0,0,0	0/0:0,0:0:33:0,0,0	0/0:0,0:0:33:0,0,0	0/0:0,0:0:33:0,0,0	0/0:0,0:0:33:0,0,0	0/0:0,0:0:33:0,0,0	0/0:0,0:0:33:0,0,0	0/0:0,0:0:33:0,0,0	0/0:0,0:0:33:0,0,0	0/0:0,0:0:33:0,0,0
PL01	827215	SPL01_827215	A	T	.	PASS	DP=0	GT:AD:DP:GQ:PL	1/1:0,0:0:33:0,0,0	0/0:0,0:0:33:0,0,0	0/0:0,0:0:33:0,0,0	0/0:0,0:0:33:0,0,0	0/0:0,0:0:33:0,0,0	0/0:0,0:0:33:0,0,0	1/1:0,0:0:33:0,0,0	1/1:0,0:0:33:0,0,0	1/1:0,0:0:33:0,0,0	1/1:0,0:0:33:0,0,0	1/1:0,0:0:33:0,0,0	1/1:0,0:0:33:0,0,0	0/0:0,0:0:33:0,0,0	0/0:0,0:0:33:0,0,0	0/0:0,0:0:33:0,0,0	0/0:0,0:0:33:0,0,0	0/0:0,0:0:33:0,0,0	0/0:0,0:0:33:0,0,0	0/0:0,0:0:33:0,0,0	0/0:0,0:0:33:0,0,0	0/0:0,0:0:33:0,0,0	0/0:0,0:0:33:0,0,0	0/0:0,0:0:33:0,0,0	0/0:0,0:0:33:0,0,0	0/0:0,0:0:33:0,0,0	0/0:0,0:0:33:0,0,0	0/0:0,0:0:33:0,0,0	0/0:0,0:0:33:0,0,0	0/0:0,0:0:33:0,0,0	0/0:0,0:0:33:0,0,0	0/0:0,0:0:33:0,0,0	0/0:0,0:0:33:0,0,0	0/0:0,0:0:33:0,0,0	0/0:0,0:0:33:0,0,0	0/0:0,0:0:33:0,0,0	0/0:0,0:0:33:0,0,0	0/0:0,0:0:33:0,0,0	1/1:0,0:0:33:0,0,0	0/1:0,0:0:33:0,0,0	0/0:0,0:0:33:0,0,0	0/0:0,0:0:33:0,0,0	0/0:0,0:0:33:0,0,0	0/0:0,0:0:33:0,0,0	0/0:0,0:0:33:0,0,0	0/0:0,0:0:33:0,0,0	0/0:0,0:0:33:0,0,0	0/0:0,0:0:33:0,0,0	1/1:0,0:0:33:0,0,0	0/0:0,0:0:33:0,0,0	0/0:0,0:0:33:0,0,0	0/0:0,0:0:33:0,0,0	0/0:0,0:0:33:0,0,0	0/0:0,0:0:33:0,0,0	0/0:0,0:0:33:0,0,0	0/0:0,0:0:33:0,0,0	0/0:0,0:0:33:0,0,0	0/0:0,0:0:33:0,0,0	0/1:0,0:0:33:0,0,0	0/0:0,0:0:33:0,0,0	1/1:0,0:0:33:0,0,0	0/0:0,0:0:33:0,0,0	0/0:0,0:0:33:0,0,0	0/0:0,0:0:33:0,0,0	0/0:0,0:0:33:0,0,0	0/0:0,0:0:33:0,0,0	0/0:0,0:0:33:0,0,0	0/0:0,0:0:33:0,0,0	0/0:0,0:0:33:0,0,0	0/0:0,0:0:33:0,0,0	0/0:0,0:0:33:0,0,0	0/0:0,0:0:33:0,0,0	1/1:0,0:0:33:0,0,0	0/0:0,0:0:33:0,0,0	0/0:0,0:0:33:0,0,0	0/0:0,0:0:33:0,0,0	0/0:0,0:0:33:0,0,0	0/0:0,0:0:33:0,0,0	0/0:0,0:0:33:0,0,0	0/0:0,0:0:33:0,0,0	0/0:0,0:0:33:0,0,0	0/0:0,0:0:33:0,0,0	0/0:0,0:0:33:0,0,0	0/0:0,0:0:33:0,0,0	0/0:0,0:0:33:0,0,0	0/0:0,0:0:33:0,0,0	0/0:0,0:0:33:0,0,0	0/0:0,0:0:33:0,0,0	0/0:0,0:0:33:0,0,0	0/0:0,0:0:33:0,0,0	0/0:0,0:0:33:0,0,0	0/0:0,0:0:33:0,0,0	0/0:0,0:0:33:0,0,0	0/0:0,0:0:33:0,0,0	0/0:0,0:0:33:0,0,0	0/0:0,0:0:33:0,0,0	0/0:0,0:0:33:0,0,0	0/0:0,0:0:33:0,0,0	0/0:0,0:0:33:0,0,0	0/0:0,0:0:33:0,0,0	0/1:0,0:0:33:0,0,0	0/1:0,0:0:33:0,0,0	0/1:0,0:0:33:0,0,0	0/0:0,0:0:33:0,0,0	0/0:0,0:0:33:0,0,0	0/0:0,0:0:33:0,0,0	0/0:0,0:0:33:0,0,0	0/0:0,0:0:33:0,0,0	0/0:0,0:0:33:0,0,0	0/0:0,0:0:33:0,0,0	0/0:0,0:0:33:0,0,0	0/0:0,0:0:33:0,0,0	0/0:0,0:0:33:0,0,0	0/0:0,0:0:33:0,0,0
PL01	827221	SPL01_827221	T	A	.	PASS	DP=0	GT:AD:DP:GQ:PL	0/0:0,0:0:33:0,0,0	0/0:0,0:0:33:0,0,0	0/0:0,0:0:33:0,0,0	0/0:0,0:0:33:0,0,0	1/1:0,0:0:33:0,0,0	1/1:0,0:0:33:0,0,0	0/0:0,0:0:33:0,0,0	0/0:0,0:0:33:0,0,0	0/0:0,0:0:33:0,0,0	0/0:0,0:0:33:0,0,0	0/0:0,0:0:33:0,0,0	0/0:0,0:0:33:0,0,0	0/0:0,0:0:33:0,0,0	1/0:0,0:0:33:0,0,0	0/0:0,0:0:33:0,0,0	1/0:0,0:0:33:0,0,0	1/0:0,0:0:33:0,0,0	0/0:0,0:0:33:0,0,0	1/1:0,0:0:33:0,0,0	1/1:0,0:0:33:0,0,0	0/0:0,0:0:33:0,0,0	1/1:0,0:0:33:0,0,0	1/1:0,0:0:33:0,0,0	1/1:0,0:0:33:0,0,0	1/1:0,0:0:33:0,0,0	1/1:0,0:0:33:0,0,0	1/1:0,0:0:33:0,0,0	1/1:0,0:0:33:0,0,0	1/0:0,0:0:33:0,0,0	1/0:0,0:0:33:0,0,0	1/0:0,0:0:33:0,0,0	1/1:0,0:0:33:0,0,0	1/1:0,0:0:33:0,0,0	0/0:0,0:0:33:0,0,0	0/0:0,0:0:33:0,0,0	0/0:0,0:0:33:0,0,0	0/0:0,0:0:33:0,0,0	0/0:0,0:0:33:0,0,0	0/0:0,0:0:33:0,0,0	0/0:0,0:0:33:0,0,0	0/0:0,0:0:33:0,0,0	0/0:0,0:0:33:0,0,0	0/0:0,0:0:33:0,0,0	0/0:0,0:0:33:0,0,0	0/0:0,0:0:33:0,0,0	0/0:0,0:0:33:0,0,0	1/1:0,0:0:33:0,0,0	0/0:0,0:0:33:0,0,0	0/0:0,0:0:33:0,0,0	0/0:0,0:0:33:0,0,0	1/1:0,0:0:33:0,0,0	1/0:0,0:0:33:0,0,0	0/0:0,0:0:33:0,0,0	1/1:0,0:0:33:0,0,0	0/0:0,0:0:33:0,0,0	0/0:0,0:0:33:0,0,0	1/1:0,0:0:33:0,0,0	0/0:0,0:0:33:0,0,0	0/0:0,0:0:33:0,0,0	0/0:0,0:0:33:0,0,0	1/1:0,0:0:33:0,0,0	0/0:0,0:0:33:0,0,0	0/0:0,0:0:33:0,0,0	0/0:0,0:0:33:0,0,0	0/0:0,0:0:33:0,0,0	0/0:0,0:0:33:0,0,0	1/0:0,0:0:33:0,0,0	0/0:0,0:0:33:0,0,0	1/1:0,0:0:33:0,0,0	0/0:0,0:0:33:0,0,0	0/0:0,0:0:33:0,0,0	0/0:0,0:0:33:0,0,0	1/0:0,0:0:33:0,0,0	1/1:0,0:0:33:0,0,0	0/0:0,0:0:33:0,0,0	0/0:0,0:0:33:0,0,0	0/0:0,0:0:33:0,0,0	0/0:0,0:0:33:0,0,0	0/0:0,0:0:33:0,0,0	0/0:0,0:0:33:0,0,0	0/0:0,0:0:33:0,0,0	1/1:0,0:0:33:0,0,0	0/0:0,0:0:33:0,0,0	1/1:0,0:0:33:0,0,0	0/0:0,0:0:33:0,0,0	1/1:0,0:0:33:0,0,0	1/1:0,0:0:33:0,0,0	0/0:0,0:0:33:0,0,0	1/0:0,0:0:33:0,0,0	1/0:0,0:0:33:0,0,0	1/1:0,0:0:33:0,0,0	1/1:0,0:0:33:0,0,0	1/1:0,0:0:33:0,0,0	1/1:0,0:0:33:0,0,0	1/1:0,0:0:33:0,0,0	1/1:0,0:0:33:0,0,0	0/0:0,0:0:33:0,0,0	1/1:0,0:0:33:0,0,0	1/1:0,0:0:33:0,0,0	0/0:0,0:0:33:0,0,0	1/0:0,0:0:33:0,0,0	1/0:0,0:0:33:0,0,0	1/1:0,0:0:33:0,0,0	0/0:0,0:0:33:0,0,0	0/0:0,0:0:33:0,0,0	0/0:0,0:0:33:0,0,0	0/0:0,0:0:33:0,0,0	1/1:0,0:0:33:0,0,0	0/0:0,0:0:33:0,0,0	1/0:0,0:0:33:0,0,0	0/0:0,0:0:33:0,0,0	0/0:0,0:0:33:0,0,0	0/0:0,0:0:33:0,0,0
PL01	827239	SPL01_827239	G	A	.	PASS	DP=0	GT:AD:DP:GQ:PL	1/1:0,0:0:33:0,0,0	0/0:0,0:0:33:0,0,0	0/0:0,0:0:33:0,0,0	0/0:0,0:0:33:0,0,0	0/0:0,0:0:33:0,0,0	0/0:0,0:0:33:0,0,0	1/1:0,0:0:33:0,0,0	1/1:0,0:0:33:0,0,0	1/1:0,0:0:33:0,0,0	1/1:0,0:0:33:0,0,0	1/1:0,0:0:33:0,0,0	1/1:0,0:0:33:0,0,0	0/0:0,0:0:33:0,0,0	0/0:0,0:0:33:0,0,0	0/0:0,0:0:33:0,0,0	0/0:0,0:0:33:0,0,0	0/0:0,0:0:33:0,0,0	0/0:0,0:0:33:0,0,0	0/0:0,0:0:33:0,0,0	0/0:0,0:0:33:0,0,0	0/0:0,0:0:33:0,0,0	0/0:0,0:0:33:0,0,0	0/0:0,0:0:33:0,0,0	0/0:0,0:0:33:0,0,0	0/0:0,0:0:33:0,0,0	0/0:0,0:0:33:0,0,0	0/0:0,0:0:33:0,0,0	0/0:0,0:0:33:0,0,0	0/0:0,0:0:33:0,0,0	0/0:0,0:0:33:0,0,0	0/0:0,0:0:33:0,0,0	0/0:0,0:0:33:0,0,0	0/0:0,0:0:33:0,0,0	0/0:0,0:0:33:0,0,0	0/0:0,0:0:33:0,0,0	0/0:0,0:0:33:0,0,0	0/0:0,0:0:33:0,0,0	1/1:0,0:0:33:0,0,0	1/0:0,0:0:33:0,0,0	0/0:0,0:0:33:0,0,0	0/0:0,0:0:33:0,0,0	0/0:0,0:0:33:0,0,0	0/0:0,0:0:33:0,0,0	0/0:0,0:0:33:0,0,0	0/0:0,0:0:33:0,0,0	0/0:0,0:0:33:0,0,0	0/0:0,0:0:33:0,0,0	1/1:0,0:0:33:0,0,0	0/0:0,0:0:33:0,0,0	0/0:0,0:0:33:0,0,0	0/0:0,0:0:33:0,0,0	0/0:0,0:0:33:0,0,0	0/0:0,0:0:33:0,0,0	0/0:0,0:0:33:0,0,0	0/0:0,0:0:33:0,0,0	0/0:0,0:0:33:0,0,0	0/0:0,0:0:33:0,0,0	1/0:0,0:0:33:0,0,0	0/0:0,0:0:33:0,0,0	1/1:0,0:0:33:0,0,0	0/0:0,0:0:33:0,0,0	0/0:0,0:0:33:0,0,0	0/0:0,0:0:33:0,0,0	0/0:0,0:0:33:0,0,0	0/0:0,0:0:33:0,0,0	0/0:0,0:0:33:0,0,0	0/0:0,0:0:33:0,0,0	0/0:0,0:0:33:0,0,0	0/0:0,0:0:33:0,0,0	0/0:0,0:0:33:0,0,0	0/0:0,0:0:33:0,0,0	1/1:0,0:0:33:0,0,0	0/0:0,0:0:33:0,0,0	0/0:0,0:0:33:0,0,0	0/0:0,0:0:33:0,0,0	0/0:0,0:0:33:0,0,0	0/0:0,0:0:33:0,0,0	0/0:0,0:0:33:0,0,0	0/0:0,0:0:33:0,0,0	0/0:0,0:0:33:0,0,0	0/0:0,0:0:33:0,0,0	0/0:0,0:0:33:0,0,0	0/0:0,0:0:33:0,0,0	0/0:0,0:0:33:0,0,0	0/0:0,0:0:33:0,0,0	0/0:0,0:0:33:0,0,0	0/0:0,0:0:33:0,0,0	0/0:0,0:0:33:0,0,0	0/0:0,0:0:33:0,0,0	0/0:0,0:0:33:0,0,0	0/0:0,0:0:33:0,0,0	0/0:0,0:0:33:0,0,0	0/0:0,0:0:33:0,0,0	0/0:0,0:0:33:0,0,0	0/0:0,0:0:33:0,0,0	0/0:0,0:0:33:0,0,0	0/0:0,0:0:33:0,0,0	0/0:0,0:0:33:0,0,0	0/0:0,0:0:33:0,0,0	1/0:0,0:0:33:0,0,0	1/0:0,0:0:33:0,0,0	1/0:0,0:0:33:0,0,0	0/0:0,0:0:33:0,0,0	0/0:0,0:0:33:0,0,0	0/0:0,0:0:33:0,0,0	0/0:0,0:0:33:0,0,0	0/0:0,0:0:33:0,0,0	0/0:0,0:0:33:0,0,0	0/0:0,0:0:33:0,0,0	0/0:0,0:0:33:0,0,0	0/0:0,0:0:33:0,0,0	0/0:0,0:0:33:0,0,0	0/0:0,0:0:33:0,0,0
PL01	858019	SPL01_858019	A	T	.	PASS	DP=0	GT:AD:DP:GQ:PL	0/0:0,0:0:33:0,0,0	0/0:0,0:0:33:0,0,0	0/0:0,0:0:33:0,0,0	0/0:0,0:0:33:0,0,0	0/0:0,0:0:33:0,0,0	0/0:0,0:0:33:0,0,0	0/0:0,0:0:33:0,0,0	0/0:0,0:0:33:0,0,0	0/0:0,0:0:33:0,0,0	0/0:0,0:0:33:0,0,0	0/0:0,0:0:33:0,0,0	0/0:0,0:0:33:0,0,0	0/1:0,0:0:33:0,0,0	0/1:0,0:0:33:0,0,0	0/1:0,0:0:33:0,0,0	0/1:0,0:0:33:0,0,0	0/1:0,0:0:33:0,0,0	0/1:0,0:0:33:0,0,0	0/0:0,0:0:33:0,0,0	0/0:0,0:0:33:0,0,0	0/0:0,0:0:33:0,0,0	0/0:0,0:0:33:0,0,0	0/0:0,0:0:33:0,0,0	0/0:0,0:0:33:0,0,0	0/0:0,0:0:33:0,0,0	0/0:0,0:0:33:0,0,0	0/0:0,0:0:33:0,0,0	0/0:0,0:0:33:0,0,0	0/0:0,0:0:33:0,0,0	0/0:0,0:0:33:0,0,0	0/0:0,0:0:33:0,0,0	0/0:0,0:0:33:0,0,0	0/0:0,0:0:33:0,0,0	0/0:0,0:0:33:0,0,0	0/0:0,0:0:33:0,0,0	0/0:0,0:0:33:0,0,0	0/0:0,0:0:33:0,0,0	0/0:0,0:0:33:0,0,0	0/0:0,0:0:33:0,0,0	0/0:0,0:0:33:0,0,0	0/0:0,0:0:33:0,0,0	0/0:0,0:0:33:0,0,0	0/0:0,0:0:33:0,0,0	0/0:0,0:0:33:0,0,0	0/0:0,0:0:33:0,0,0	0/0:0,0:0:33:0,0,0	0/0:0,0:0:33:0,0,0	./.:0,0:0	0/0:0,0:0:33:0,0,0	0/0:0,0:0:33:0,0,0	0/0:0,0:0:33:0,0,0	0/0:0,0:0:33:0,0,0	./.:0,0:0	0/0:0,0:0:33:0,0,0	0/0:0,0:0:33:0,0,0	./.:0,0:0	0/0:0,0:0:33:0,0,0	0/0:0,0:0:33:0,0,0	0/0:0,0:0:33:0,0,0	0/0:0,0:0:33:0,0,0	0/0:0,0:0:33:0,0,0	0/0:0,0:0:33:0,0,0	0/0:0,0:0:33:0,0,0	0/0:0,0:0:33:0,0,0	0/0:0,0:0:33:0,0,0	0/0:0,0:0:33:0,0,0	./.:0,0:0	0/0:0,0:0:33:0,0,0	0/0:0,0:0:33:0,0,0	0/0:0,0:0:33:0,0,0	0/0:0,0:0:33:0,0,0	0/0:0,0:0:33:0,0,0	0/0:0,0:0:33:0,0,0	0/0:0,0:0:33:0,0,0	0/0:0,0:0:33:0,0,0	0/0:0,0:0:33:0,0,0	0/0:0,0:0:33:0,0,0	0/0:0,0:0:33:0,0,0	0/1:0,0:0:33:0,0,0	0/0:0,0:0:33:0,0,0	0/0:0,0:0:33:0,0,0	./.:0,0:0	0/0:0,0:0:33:0,0,0	./.:0,0:0	0/0:0,0:0:33:0,0,0	0/0:0,0:0:33:0,0,0	0/1:0,0:0:33:0,0,0	0/0:0,0:0:33:0,0,0	0/0:0,0:0:33:0,0,0	0/0:0,0:0:33:0,0,0	0/1:0,0:0:33:0,0,0	0/1:0,0:0:33:0,0,0	0/0:0,0:0:33:0,0,0	0/1:0,0:0:33:0,0,0	0/0:0,0:0:33:0,0,0	0/0:0,0:0:33:0,0,0	./.:0,0:0	0/0:0,0:0:33:0,0,0	./.:0,0:0	0/0:0,0:0:33:0,0,0	0/0:0,0:0:33:0,0,0	0/0:0,0:0:33:0,0,0	0/0:0,0:0:33:0,0,0	0/0:0,0:0:33:0,0,0	0/0:0,0:0:33:0,0,0	0/0:0,0:0:33:0,0,0	0/0:0,0:0:33:0,0,0	0/0:0,0:0:33:0,0,0	./.:0,0:0	0/1:0,0:0:33:0,0,0	0/0:0,0:0:33:0,0,0	0/0:0,0:0:33:0,0,0	0/0:0,0:0:33:0,0,0
PL01	858034	SPL01_858034	G	T	.	PASS	DP=0	GT:AD:DP:GQ:PL	0/0:0,0:0:33:0,0,0	0/0:0,0:0:33:0,0,0	0/0:0,0:0:33:0,0,0	0/0:0,0:0:33:0,0,0	1/1:0,0:0:33:0,0,0	1/1:0,0:0:33:0,0,0	0/0:0,0:0:33:0,0,0	0/0:0,0:0:33:0,0,0	0/0:0,0:0:33:0,0,0	0/0:0,0:0:33:0,0,0	0/0:0,0:0:33:0,0,0	0/0:0,0:0:33:0,0,0	0/0:0,0:0:33:0,0,0	0/0:0,0:0:33:0,0,0	0/0:0,0:0:33:0,0,0	0/0:0,0:0:33:0,0,0	0/0:0,0:0:33:0,0,0	0/0:0,0:0:33:0,0,0	0/0:0,0:0:33:0,0,0	0/0:0,0:0:33:0,0,0	0/0:0,0:0:33:0,0,0	0/0:0,0:0:33:0,0,0	0/0:0,0:0:33:0,0,0	0/0:0,0:0:33:0,0,0	1/1:0,0:0:33:0,0,0	1/1:0,0:0:33:0,0,0	0/1:0,0:0:33:0,0,0	1/1:0,0:0:33:0,0,0	0/1:0,0:0:33:0,0,0	0/1:0,0:0:33:0,0,0	0/0:0,0:0:33:0,0,0	0/0:0,0:0:33:0,0,0	0/0:0,0:0:33:0,0,0	0/0:0,0:0:33:0,0,0	0/0:0,0:0:33:0,0,0	0/0:0,0:0:33:0,0,0	0/0:0,0:0:33:0,0,0	0/0:0,0:0:33:0,0,0	0/0:0,0:0:33:0,0,0	0/0:0,0:0:33:0,0,0	0/0:0,0:0:33:0,0,0	0/0:0,0:0:33:0,0,0	0/0:0,0:0:33:0,0,0	0/0:0,0:0:33:0,0,0	0/0:0,0:0:33:0,0,0	0/0:0,0:0:33:0,0,0	1/1:0,0:0:33:0,0,0	0/0:0,0:0:33:0,0,0	0/0:0,0:0:33:0,0,0	0/0:0,0:0:33:0,0,0	1/1:0,0:0:33:0,0,0	0/1:0,0:0:33:0,0,0	0/0:0,0:0:33:0,0,0	0/0:0,0:0:33:0,0,0	0/0:0,0:0:33:0,0,0	0/0:0,0:0:33:0,0,0	0/0:0,0:0:33:0,0,0	0/0:0,0:0:33:0,0,0	0/0:0,0:0:33:0,0,0	0/0:0,0:0:33:0,0,0	1/1:0,0:0:33:0,0,0	0/0:0,0:0:33:0,0,0	0/0:0,0:0:33:0,0,0	0/0:0,0:0:33:0,0,0	0/0:0,0:0:33:0,0,0	0/0:0,0:0:33:0,0,0	0/1:0,0:0:33:0,0,0	0/0:0,0:0:33:0,0,0	1/1:0,0:0:33:0,0,0	0/0:0,0:0:33:0,0,0	0/0:0,0:0:33:0,0,0	0/0:0,0:0:33:0,0,0	0/0:0,0:0:33:0,0,0	1/1:0,0:0:33:0,0,0	0/0:0,0:0:33:0,0,0	0/0:0,0:0:33:0,0,0	0/0:0,0:0:33:0,0,0	0/0:0,0:0:33:0,0,0	0/0:0,0:0:33:0,0,0	0/0:0,0:0:33:0,0,0	0/0:0,0:0:33:0,0,0	0/0:0,0:0:33:0,0,0	0/0:0,0:0:33:0,0,0	1/1:0,0:0:33:0,0,0	0/0:0,0:0:33:0,0,0	0/0:0,0:0:33:0,0,0	0/0:0,0:0:33:0,0,0	0/0:0,0:0:33:0,0,0	0/0:0,0:0:33:0,0,0	0/0:0,0:0:33:0,0,0	0/0:0,0:0:33:0,0,0	1/1:0,0:0:33:0,0,0	1/1:0,0:0:33:0,0,0	0/1:0,0:0:33:0,0,0	0/0:0,0:0:33:0,0,0	1/1:0,0:0:33:0,0,0	0/0:0,0:0:33:0,0,0	1/1:0,0:0:33:0,0,0	1/1:0,0:0:33:0,0,0	0/0:0,0:0:33:0,0,0	0/0:0,0:0:33:0,0,0	0/1:0,0:0:33:0,0,0	1/1:0,0:0:33:0,0,0	0/0:0,0:0:33:0,0,0	0/0:0,0:0:33:0,0,0	0/0:0,0:0:33:0,0,0	0/0:0,0:0:33:0,0,0	0/0:0,0:0:33:0,0,0	0/0:0,0:0:33:0,0,0	0/1:0,0:0:33:0,0,0	0/0:0,0:0:33:0,0,0	0/0:0,0:0:33:0,0,0	0/0:0,0:0:33:0,0,0
PL01	858517	SPL01_858517	G	A	.	PASS	DP=0	GT:AD:DP:GQ:PL	1/1:0,0:0:33:0,0,0	0/0:0,0:0:33:0,0,0	0/0:0,0:0:33:0,0,0	0/0:0,0:0:33:0,0,0	0/0:0,0:0:33:0,0,0	0/0:0,0:0:33:0,0,0	1/1:0,0:0:33:0,0,0	1/1:0,0:0:33:0,0,0	1/1:0,0:0:33:0,0,0	1/1:0,0:0:33:0,0,0	1/1:0,0:0:33:0,0,0	1/1:0,0:0:33:0,0,0	0/0:0,0:0:33:0,0,0	0/0:0,0:0:33:0,0,0	0/0:0,0:0:33:0,0,0	0/0:0,0:0:33:0,0,0	0/0:0,0:0:33:0,0,0	0/0:0,0:0:33:0,0,0	0/0:0,0:0:33:0,0,0	0/0:0,0:0:33:0,0,0	0/0:0,0:0:33:0,0,0	0/0:0,0:0:33:0,0,0	0/0:0,0:0:33:0,0,0	0/0:0,0:0:33:0,0,0	0/0:0,0:0:33:0,0,0	0/0:0,0:0:33:0,0,0	0/0:0,0:0:33:0,0,0	0/0:0,0:0:33:0,0,0	0/0:0,0:0:33:0,0,0	0/0:0,0:0:33:0,0,0	0/0:0,0:0:33:0,0,0	0/0:0,0:0:33:0,0,0	0/0:0,0:0:33:0,0,0	0/0:0,0:0:33:0,0,0	0/0:0,0:0:33:0,0,0	0/0:0,0:0:33:0,0,0	0/0:0,0:0:33:0,0,0	0/0:0,0:0:33:0,0,0	0/0:0,0:0:33:0,0,0	0/0:0,0:0:33:0,0,0	0/0:0,0:0:33:0,0,0	0/0:0,0:0:33:0,0,0	0/0:0,0:0:33:0,0,0	0/0:0,0:0:33:0,0,0	0/0:0,0:0:33:0,0,0	0/0:0,0:0:33:0,0,0	0/0:0,0:0:33:0,0,0	0/0:0,0:0:33:0,0,0	0/0:0,0:0:33:0,0,0	0/0:0,0:0:33:0,0,0	0/0:0,0:0:33:0,0,0	0/0:0,0:0:33:0,0,0	0/0:0,0:0:33:0,0,0	0/0:0,0:0:33:0,0,0	0/0:0,0:0:33:0,0,0	0/0:0,0:0:33:0,0,0	0/0:0,0:0:33:0,0,0	0/0:0,0:0:33:0,0,0	0/0:0,0:0:33:0,0,0	0/0:0,0:0:33:0,0,0	0/0:0,0:0:33:0,0,0	0/0:0,0:0:33:0,0,0	0/0:0,0:0:33:0,0,0	0/0:0,0:0:33:0,0,0	0/0:0,0:0:33:0,0,0	0/0:0,0:0:33:0,0,0	0/0:0,0:0:33:0,0,0	0/0:0,0:0:33:0,0,0	0/0:0,0:0:33:0,0,0	0/0:0,0:0:33:0,0,0	0/0:0,0:0:33:0,0,0	0/0:0,0:0:33:0,0,0	0/0:0,0:0:33:0,0,0	0/0:0,0:0:33:0,0,0	0/0:0,0:0:33:0,0,0	0/0:0,0:0:33:0,0,0	0/0:0,0:0:33:0,0,0	0/0:0,0:0:33:0,0,0	0/0:0,0:0:33:0,0,0	0/0:0,0:0:33:0,0,0	0/0:0,0:0:33:0,0,0	0/0:0,0:0:33:0,0,0	0/0:0,0:0:33:0,0,0	0/0:0,0:0:33:0,0,0	0/0:0,0:0:33:0,0,0	0/0:0,0:0:33:0,0,0	0/0:0,0:0:33:0,0,0	0/0:0,0:0:33:0,0,0	0/0:0,0:0:33:0,0,0	0/0:0,0:0:33:0,0,0	0/0:0,0:0:33:0,0,0	0/0:0,0:0:33:0,0,0	0/0:0,0:0:33:0,0,0	0/0:0,0:0:33:0,0,0	0/0:0,0:0:33:0,0,0	0/0:0,0:0:33:0,0,0	0/0:0,0:0:33:0,0,0	0/0:0,0:0:33:0,0,0	0/0:0,0:0:33:0,0,0	0/0:0,0:0:33:0,0,0	0/0:0,0:0:33:0,0,0	0/0:0,0:0:33:0,0,0	0/0:0,0:0:33:0,0,0	0/0:0,0:0:33:0,0,0	0/0:0,0:0:33:0,0,0	0/0:0,0:0:33:0,0,0	0/0:0,0:0:33:0,0,0	0/0:0,0:0:33:0,0,0	0/0:0,0:0:33:0,0,0	0/0:0,0:0:33:0,0,0	0/0:0,0:0:33:0,0,0	0/0:0,0:0:33:0,0,0	0/0:0,0:0:33:0,0,0
PL01	899602	SPL01_899602	T	A	.	PASS	DP=0	GT:AD:DP:GQ:PL	1/1:0,0:0:33:0,0,0	0/0:0,0:0:33:0,0,0	0/0:0,0:0:33:0,0,0	0/0:0,0:0:33:0,0,0	0/0:0,0:0:33:0,0,0	0/0:0,0:0:33:0,0,0	1/1:0,0:0:33:0,0,0	1/1:0,0:0:33:0,0,0	1/1:0,0:0:33:0,0,0	1/1:0,0:0:33:0,0,0	1/1:0,0:0:33:0,0,0	1/1:0,0:0:33:0,0,0	0/0:0,0:0:33:0,0,0	0/0:0,0:0:33:0,0,0	0/0:0,0:0:33:0,0,0	0/0:0,0:0:33:0,0,0	0/0:0,0:0:33:0,0,0	0/0:0,0:0:33:0,0,0	0/0:0,0:0:33:0,0,0	0/0:0,0:0:33:0,0,0	0/0:0,0:0:33:0,0,0	0/0:0,0:0:33:0,0,0	0/0:0,0:0:33:0,0,0	0/0:0,0:0:33:0,0,0	0/0:0,0:0:33:0,0,0	0/0:0,0:0:33:0,0,0	0/0:0,0:0:33:0,0,0	0/0:0,0:0:33:0,0,0	0/0:0,0:0:33:0,0,0	0/0:0,0:0:33:0,0,0	0/0:0,0:0:33:0,0,0	0/0:0,0:0:33:0,0,0	0/0:0,0:0:33:0,0,0	0/0:0,0:0:33:0,0,0	0/0:0,0:0:33:0,0,0	0/0:0,0:0:33:0,0,0	0/0:0,0:0:33:0,0,0	1/1:0,0:0:33:0,0,0	1/0:0,0:0:33:0,0,0	0/0:0,0:0:33:0,0,0	1/1:0,0:0:33:0,0,0	0/0:0,0:0:33:0,0,0	1/1:0,0:0:33:0,0,0	0/0:0,0:0:33:0,0,0	0/0:0,0:0:33:0,0,0	0/0:0,0:0:33:0,0,0	0/0:0,0:0:33:0,0,0	1/1:0,0:0:33:0,0,0	1/1:0,0:0:33:0,0,0	1/1:0,0:0:33:0,0,0	1/0:0,0:0:33:0,0,0	0/0:0,0:0:33:0,0,0	./.:0,0:0	0/0:0,0:0:33:0,0,0	0/0:0,0:0:33:0,0,0	1/1:0,0:0:33:0,0,0	0/0:0,0:0:33:0,0,0	1/1:0,0:0:33:0,0,0	1/1:0,0:0:33:0,0,0	1/1:0,0:0:33:0,0,0	0/0:0,0:0:33:0,0,0	1/1:0,0:0:33:0,0,0	0/0:0,0:0:33:0,0,0	0/0:0,0:0:33:0,0,0	1/1:0,0:0:33:0,0,0	1/1:0,0:0:33:0,0,0	0/0:0,0:0:33:0,0,0	./.:0,0:0	0/0:0,0:0:33:0,0,0	1/1:0,0:0:33:0,0,0	0/0:0,0:0:33:0,0,0	1/1:0,0:0:33:0,0,0	0/0:0,0:0:33:0,0,0	0/0:0,0:0:33:0,0,0	0/0:0,0:0:33:0,0,0	1/1:0,0:0:33:0,0,0	1/1:0,0:0:33:0,0,0	1/1:0,0:0:33:0,0,0	0/0:0,0:0:33:0,0,0	0/0:0,0:0:33:0,0,0	0/0:0,0:0:33:0,0,0	1/1:0,0:0:33:0,0,0	1/0:0,0:0:33:0,0,0	0/0:0,0:0:33:0,0,0	0/0:0,0:0:33:0,0,0	0/0:0,0:0:33:0,0,0	0/0:0,0:0:33:0,0,0	0/0:0,0:0:33:0,0,0	0/0:0,0:0:33:0,0,0	0/0:0,0:0:33:0,0,0	0/0:0,0:0:33:0,0,0	0/0:0,0:0:33:0,0,0	0/0:0,0:0:33:0,0,0	0/0:0,0:0:33:0,0,0	0/0:0,0:0:33:0,0,0	0/0:0,0:0:33:0,0,0	./.:0,0:0	0/0:0,0:0:33:0,0,0	0/0:0,0:0:33:0,0,0	1/1:0,0:0:33:0,0,0	1/1:0,0:0:33:0,0,0	1/1:0,0:0:33:0,0,0	0/0:0,0:0:33:0,0,0	1/1:0,0:0:33:0,0,0	1/1:0,0:0:33:0,0,0	1/0:0,0:0:33:0,0,0	1/1:0,0:0:33:0,0,0	0/0:0,0:0:33:0,0,0	1/1:0,0:0:33:0,0,0	0/0:0,0:0:33:0,0,0	1/1:0,0:0:33:0,0,0	1/1:0,0:0:33:0,0,0	1/1:0,0:0:33:0,0,0
PL01	899706	SPL01_899706	T	C	.	PASS	DP=0	GT:AD:DP:GQ:PL	0/0:0,0:0:33:0,0,0	0/0:0,0:0:33:0,0,0	0/0:0,0:0:33:0,0,0	0/0:0,0:0:33:0,0,0	0/0:0,0:0:33:0,0,0	0/0:0,0:0:33:0,0,0	0/0:0,0:0:33:0,0,0	0/0:0,0:0:33:0,0,0	0/0:0,0:0:33:0,0,0	0/0:0,0:0:33:0,0,0	0/0:0,0:0:33:0,0,0	0/0:0,0:0:33:0,0,0	0/0:0,0:0:33:0,0,0	0/0:0,0:0:33:0,0,0	0/0:0,0:0:33:0,0,0	0/0:0,0:0:33:0,0,0	0/0:0,0:0:33:0,0,0	0/0:0,0:0:33:0,0,0	0/0:0,0:0:33:0,0,0	0/0:0,0:0:33:0,0,0	0/0:0,0:0:33:0,0,0	0/0:0,0:0:33:0,0,0	0/0:0,0:0:33:0,0,0	0/0:0,0:0:33:0,0,0	0/0:0,0:0:33:0,0,0	0/0:0,0:0:33:0,0,0	0/0:0,0:0:33:0,0,0	0/0:0,0:0:33:0,0,0	0/0:0,0:0:33:0,0,0	0/0:0,0:0:33:0,0,0	0/0:0,0:0:33:0,0,0	0/0:0,0:0:33:0,0,0	0/0:0,0:0:33:0,0,0	0/0:0,0:0:33:0,0,0	0/0:0,0:0:33:0,0,0	0/0:0,0:0:33:0,0,0	0/0:0,0:0:33:0,0,0	0/0:0,0:0:33:0,0,0	0/0:0,0:0:33:0,0,0	0/0:0,0:0:33:0,0,0	0/0:0,0:0:33:0,0,0	0/0:0,0:0:33:0,0,0	0/0:0,0:0:33:0,0,0	0/0:0,0:0:33:0,0,0	0/0:0,0:0:33:0,0,0	0/0:0,0:0:33:0,0,0	0/0:0,0:0:33:0,0,0	./.:0,0:0	0/0:0,0:0:33:0,0,0	0/0:0,0:0:33:0,0,0	0/0:0,0:0:33:0,0,0	0/0:0,0:0:33:0,0,0	0/0:0,0:0:33:0,0,0	0/0:0,0:0:33:0,0,0	0/0:0,0:0:33:0,0,0	./.:0,0:0	0/0:0,0:0:33:0,0,0	1/0:0,0:0:33:0,0,0	0/0:0,0:0:33:0,0,0	0/0:0,0:0:33:0,0,0	0/0:0,0:0:33:0,0,0	0/0:0,0:0:33:0,0,0	0/0:0,0:0:33:0,0,0	0/0:0,0:0:33:0,0,0	0/0:0,0:0:33:0,0,0	0/0:0,0:0:33:0,0,0	0/0:0,0:0:33:0,0,0	0/0:0,0:0:33:0,0,0	0/0:0,0:0:33:0,0,0	0/0:0,0:0:33:0,0,0	0/0:0,0:0:33:0,0,0	0/0:0,0:0:33:0,0,0	0/0:0,0:0:33:0,0,0	0/0:0,0:0:33:0,0,0	0/0:0,0:0:33:0,0,0	1/0:0,0:0:33:0,0,0	1/0:0,0:0:33:0,0,0	1/0:0,0:0:33:0,0,0	0/0:0,0:0:33:0,0,0	0/0:0,0:0:33:0,0,0	0/0:0,0:0:33:0,0,0	0/0:0,0:0:33:0,0,0	0/0:0,0:0:33:0,0,0	0/0:0,0:0:33:0,0,0	0/0:0,0:0:33:0,0,0	0/0:0,0:0:33:0,0,0	0/0:0,0:0:33:0,0,0	0/0:0,0:0:33:0,0,0	0/0:0,0:0:33:0,0,0	0/0:0,0:0:33:0,0,0	0/0:0,0:0:33:0,0,0	0/0:0,0:0:33:0,0,0	0/0:0,0:0:33:0,0,0	0/0:0,0:0:33:0,0,0	0/0:0,0:0:33:0,0,0	0/0:0,0:0:33:0,0,0	0/0:0,0:0:33:0,0,0	./.:0,0:0	0/0:0,0:0:33:0,0,0	1/0:0,0:0:33:0,0,0	1/0:0,0:0:33:0,0,0	1/0:0,0:0:33:0,0,0	0/0:0,0:0:33:0,0,0	0/0:0,0:0:33:0,0,0	0/0:0,0:0:33:0,0,0	0/0:0,0:0:33:0,0,0	1/0:0,0:0:33:0,0,0	0/0:0,0:0:33:0,0,0	0/0:0,0:0:33:0,0,0	0/0:0,0:0:33:0,0,0	0/0:0,0:0:33:0,0,0	0/0:0,0:0:33:0,0,0	0/0:0,0:0:33:0,0,0
PL01	923147	SPL01_923147	G	A	.	PASS	DP=0	GT:AD:DP:GQ:PL	1/1:0,0:0:33:0,0,0	0/0:0,0:0:33:0,0,0	0/0:0,0:0:33:0,0,0	0/0:0,0:0:33:0,0,0	0/0:0,0:0:33:0,0,0	0/0:0,0:0:33:0,0,0	1/1:0,0:0:33:0,0,0	1/1:0,0:0:33:0,0,0	1/1:0,0:0:33:0,0,0	1/1:0,0:0:33:0,0,0	1/1:0,0:0:33:0,0,0	1/1:0,0:0:33:0,0,0	0/0:0,0:0:33:0,0,0	0/0:0,0:0:33:0,0,0	0/0:0,0:0:33:0,0,0	0/0:0,0:0:33:0,0,0	0/0:0,0:0:33:0,0,0	0/0:0,0:0:33:0,0,0	0/0:0,0:0:33:0,0,0	0/0:0,0:0:33:0,0,0	0/0:0,0:0:33:0,0,0	0/0:0,0:0:33:0,0,0	0/0:0,0:0:33:0,0,0	0/0:0,0:0:33:0,0,0	0/0:0,0:0:33:0,0,0	0/0:0,0:0:33:0,0,0	0/0:0,0:0:33:0,0,0	0/0:0,0:0:33:0,0,0	0/0:0,0:0:33:0,0,0	0/0:0,0:0:33:0,0,0	0/0:0,0:0:33:0,0,0	0/0:0,0:0:33:0,0,0	0/0:0,0:0:33:0,0,0	0/0:0,0:0:33:0,0,0	0/0:0,0:0:33:0,0,0	0/0:0,0:0:33:0,0,0	0/0:0,0:0:33:0,0,0	0/0:0,0:0:33:0,0,0	0/0:0,0:0:33:0,0,0	0/0:0,0:0:33:0,0,0	0/0:0,0:0:33:0,0,0	0/0:0,0:0:33:0,0,0	0/0:0,0:0:33:0,0,0	0/0:0,0:0:33:0,0,0	0/0:0,0:0:33:0,0,0	0/0:0,0:0:33:0,0,0	0/0:0,0:0:33:0,0,0	0/0:0,0:0:33:0,0,0	0/0:0,0:0:33:0,0,0	0/0:0,0:0:33:0,0,0	0/0:0,0:0:33:0,0,0	0/0:0,0:0:33:0,0,0	./.:0,0:0	0/0:0,0:0:33:0,0,0	0/0:0,0:0:33:0,0,0	0/0:0,0:0:33:0,0,0	0/0:0,0:0:33:0,0,0	0/0:0,0:0:33:0,0,0	0/0:0,0:0:33:0,0,0	./.:0,0:0	0/0:0,0:0:33:0,0,0	0/0:0,0:0:33:0,0,0	0/0:0,0:0:33:0,0,0	0/0:0,0:0:33:0,0,0	0/0:0,0:0:33:0,0,0	0/0:0,0:0:33:0,0,0	0/0:0,0:0:33:0,0,0	0/0:0,0:0:33:0,0,0	0/0:0,0:0:33:0,0,0	0/0:0,0:0:33:0,0,0	0/0:0,0:0:33:0,0,0	./.:0,0:0	0/0:0,0:0:33:0,0,0	0/0:0,0:0:33:0,0,0	0/0:0,0:0:33:0,0,0	0/0:0,0:0:33:0,0,0	0/0:0,0:0:33:0,0,0	0/0:0,0:0:33:0,0,0	0/0:0,0:0:33:0,0,0	0/0:0,0:0:33:0,0,0	0/0:0,0:0:33:0,0,0	0/0:0,0:0:33:0,0,0	0/0:0,0:0:33:0,0,0	0/0:0,0:0:33:0,0,0	0/0:0,0:0:33:0,0,0	0/0:0,0:0:33:0,0,0	0/0:0,0:0:33:0,0,0	0/0:0,0:0:33:0,0,0	0/0:0,0:0:33:0,0,0	0/0:0,0:0:33:0,0,0	0/0:0,0:0:33:0,0,0	0/0:0,0:0:33:0,0,0	0/0:0,0:0:33:0,0,0	0/0:0,0:0:33:0,0,0	./.:0,0:0	0/0:0,0:0:33:0,0,0	0/0:0,0:0:33:0,0,0	0/0:0,0:0:33:0,0,0	./.:0,0:0	0/0:0,0:0:33:0,0,0	0/0:0,0:0:33:0,0,0	0/0:0,0:0:33:0,0,0	0/0:0,0:0:33:0,0,0	0/0:0,0:0:33:0,0,0	0/0:0,0:0:33:0,0,0	0/0:0,0:0:33:0,0,0	0/0:0,0:0:33:0,0,0	0/0:0,0:0:33:0,0,0	0/0:0,0:0:33:0,0,0	0/0:0,0:0:33:0,0,0	0/0:0,0:0:33:0,0,0	0/0:0,0:0:33:0,0,0	0/0:0,0:0:33:0,0,0
PL01	933926	SPL01_933926	A	T	.	PASS	DP=0	GT:AD:DP:GQ:PL	1/1:0,0:0:33:0,0,0	0/0:0,0:0:33:0,0,0	0/0:0,0:0:33:0,0,0	0/0:0,0:0:33:0,0,0	0/0:0,0:0:33:0,0,0	0/0:0,0:0:33:0,0,0	1/1:0,0:0:33:0,0,0	1/1:0,0:0:33:0,0,0	1/1:0,0:0:33:0,0,0	1/1:0,0:0:33:0,0,0	1/1:0,0:0:33:0,0,0	1/1:0,0:0:33:0,0,0	0/0:0,0:0:33:0,0,0	0/0:0,0:0:33:0,0,0	0/0:0,0:0:33:0,0,0	0/0:0,0:0:33:0,0,0	0/0:0,0:0:33:0,0,0	0/0:0,0:0:33:0,0,0	0/0:0,0:0:33:0,0,0	0/0:0,0:0:33:0,0,0	0/0:0,0:0:33:0,0,0	0/0:0,0:0:33:0,0,0	0/0:0,0:0:33:0,0,0	0/0:0,0:0:33:0,0,0	0/0:0,0:0:33:0,0,0	0/0:0,0:0:33:0,0,0	0/0:0,0:0:33:0,0,0	0/0:0,0:0:33:0,0,0	0/0:0,0:0:33:0,0,0	0/0:0,0:0:33:0,0,0	0/0:0,0:0:33:0,0,0	0/0:0,0:0:33:0,0,0	0/0:0,0:0:33:0,0,0	0/0:0,0:0:33:0,0,0	0/0:0,0:0:33:0,0,0	0/0:0,0:0:33:0,0,0	0/0:0,0:0:33:0,0,0	1/1:0,0:0:33:0,0,0	0/1:0,0:0:33:0,0,0	0/0:0,0:0:33:0,0,0	0/0:0,0:0:33:0,0,0	0/0:0,0:0:33:0,0,0	0/0:0,0:0:33:0,0,0	0/0:0,0:0:33:0,0,0	0/0:0,0:0:33:0,0,0	0/0:0,0:0:33:0,0,0	0/0:0,0:0:33:0,0,0	1/1:0,0:0:33:0,0,0	0/0:0,0:0:33:0,0,0	0/0:0,0:0:33:0,0,0	0/0:0,0:0:33:0,0,0	0/0:0,0:0:33:0,0,0	1/1:0,0:0:33:0,0,0	0/0:0,0:0:33:0,0,0	0/0:0,0:0:33:0,0,0	1/1:0,0:0:33:0,0,0	0/0:0,0:0:33:0,0,0	1/1:0,0:0:33:0,0,0	0/0:0,0:0:33:0,0,0	1/1:0,0:0:33:0,0,0	0/0:0,0:0:33:0,0,0	0/0:0,0:0:33:0,0,0	0/0:0,0:0:33:0,0,0	0/0:0,0:0:33:0,0,0	0/0:0,0:0:33:0,0,0	0/0:0,0:0:33:0,0,0	0/0:0,0:0:33:0,0,0	0/0:0,0:0:33:0,0,0	0/0:0,0:0:33:0,0,0	0/0:0,0:0:33:0,0,0	0/0:0,0:0:33:0,0,0	1/1:0,0:0:33:0,0,0	0/0:0,0:0:33:0,0,0	0/0:0,0:0:33:0,0,0	0/0:0,0:0:33:0,0,0	1/1:0,0:0:33:0,0,0	1/1:0,0:0:33:0,0,0	1/1:0,0:0:33:0,0,0	0/0:0,0:0:33:0,0,0	0/0:0,0:0:33:0,0,0	0/0:0,0:0:33:0,0,0	0/0:0,0:0:33:0,0,0	0/0:0,0:0:33:0,0,0	0/0:0,0:0:33:0,0,0	0/0:0,0:0:33:0,0,0	0/0:0,0:0:33:0,0,0	0/0:0,0:0:33:0,0,0	0/0:0,0:0:33:0,0,0	0/0:0,0:0:33:0,0,0	0/0:0,0:0:33:0,0,0	0/0:0,0:0:33:0,0,0	0/0:0,0:0:33:0,0,0	0/0:0,0:0:33:0,0,0	0/0:0,0:0:33:0,0,0	0/0:0,0:0:33:0,0,0	0/0:0,0:0:33:0,0,0	0/0:0,0:0:33:0,0,0	0/0:0,0:0:33:0,0,0	0/0:0,0:0:33:0,0,0	1/1:0,0:0:33:0,0,0	0/1:0,0:0:33:0,0,0	1/1:0,0:0:33:0,0,0	0/0:0,0:0:33:0,0,0	1/1:0,0:0:33:0,0,0	1/1:0,0:0:33:0,0,0	0/1:0,0:0:33:0,0,0	1/1:0,0:0:33:0,0,0	0/0:0,0:0:33:0,0,0	1/1:0,0:0:33:0,0,0	0/0:0,0:0:33:0,0,0	1/1:0,0:0:33:0,0,0	1/1:0,0:0:33:0,0,0	1/1:0,0:0:33:0,0,0
PL01	953387	SPL01_953387	A	T	.	PASS	DP=0	GT:AD:DP:GQ:PL	1/1:0,0:0:33:0,0,0	0/0:0,0:0:33:0,0,0	0/0:0,0:0:33:0,0,0	0/0:0,0:0:33:0,0,0	0/0:0,0:0:33:0,0,0	0/0:0,0:0:33:0,0,0	1/1:0,0:0:33:0,0,0	1/1:0,0:0:33:0,0,0	1/1:0,0:0:33:0,0,0	1/1:0,0:0:33:0,0,0	1/1:0,0:0:33:0,0,0	1/1:0,0:0:33:0,0,0	0/0:0,0:0:33:0,0,0	0/0:0,0:0:33:0,0,0	0/0:0,0:0:33:0,0,0	0/0:0,0:0:33:0,0,0	0/0:0,0:0:33:0,0,0	0/0:0,0:0:33:0,0,0	0/0:0,0:0:33:0,0,0	0/0:0,0:0:33:0,0,0	0/0:0,0:0:33:0,0,0	0/0:0,0:0:33:0,0,0	0/0:0,0:0:33:0,0,0	0/0:0,0:0:33:0,0,0	0/0:0,0:0:33:0,0,0	0/0:0,0:0:33:0,0,0	0/0:0,0:0:33:0,0,0	0/0:0,0:0:33:0,0,0	0/0:0,0:0:33:0,0,0	0/0:0,0:0:33:0,0,0	0/0:0,0:0:33:0,0,0	0/0:0,0:0:33:0,0,0	0/0:0,0:0:33:0,0,0	0/0:0,0:0:33:0,0,0	0/0:0,0:0:33:0,0,0	1/1:0,0:0:33:0,0,0	1/1:0,0:0:33:0,0,0	0/0:0,0:0:33:0,0,0	0/1:0,0:0:33:0,0,0	1/1:0,0:0:33:0,0,0	0/0:0,0:0:33:0,0,0	0/0:0,0:0:33:0,0,0	0/0:0,0:0:33:0,0,0	0/0:0,0:0:33:0,0,0	0/0:0,0:0:33:0,0,0	0/0:0,0:0:33:0,0,0	0/0:0,0:0:33:0,0,0	0/0:0,0:0:33:0,0,0	0/0:0,0:0:33:0,0,0	0/0:0,0:0:33:0,0,0	0/0:0,0:0:33:0,0,0	0/0:0,0:0:33:0,0,0	0/0:0,0:0:33:0,0,0	0/0:0,0:0:33:0,0,0	0/0:0,0:0:33:0,0,0	./.:0,0:0	0/0:0,0:0:33:0,0,0	0/0:0,0:0:33:0,0,0	0/0:0,0:0:33:0,0,0	0/0:0,0:0:33:0,0,0	0/0:0,0:0:33:0,0,0	0/0:0,0:0:33:0,0,0	0/0:0,0:0:33:0,0,0	0/0:0,0:0:33:0,0,0	0/0:0,0:0:33:0,0,0	0/0:0,0:0:33:0,0,0	0/0:0,0:0:33:0,0,0	0/0:0,0:0:33:0,0,0	0/0:0,0:0:33:0,0,0	0/0:0,0:0:33:0,0,0	0/0:0,0:0:33:0,0,0	0/0:0,0:0:33:0,0,0	0/0:0,0:0:33:0,0,0	0/0:0,0:0:33:0,0,0	0/0:0,0:0:33:0,0,0	0/0:0,0:0:33:0,0,0	0/0:0,0:0:33:0,0,0	0/0:0,0:0:33:0,0,0	0/0:0,0:0:33:0,0,0	0/0:0,0:0:33:0,0,0	0/0:0,0:0:33:0,0,0	0/0:0,0:0:33:0,0,0	0/0:0,0:0:33:0,0,0	0/0:0,0:0:33:0,0,0	0/0:0,0:0:33:0,0,0	0/0:0,0:0:33:0,0,0	0/0:0,0:0:33:0,0,0	0/0:0,0:0:33:0,0,0	0/0:0,0:0:33:0,0,0	0/0:0,0:0:33:0,0,0	0/0:0,0:0:33:0,0,0	0/0:0,0:0:33:0,0,0	0/0:0,0:0:33:0,0,0	0/0:0,0:0:33:0,0,0	0/0:0,0:0:33:0,0,0	0/0:0,0:0:33:0,0,0	0/0:0,0:0:33:0,0,0	0/0:0,0:0:33:0,0,0	0/0:0,0:0:33:0,0,0	0/0:0,0:0:33:0,0,0	0/0:0,0:0:33:0,0,0	0/0:0,0:0:33:0,0,0	0/0:0,0:0:33:0,0,0	0/0:0,0:0:33:0,0,0	0/0:0,0:0:33:0,0,0	0/0:0,0:0:33:0,0,0	0/0:0,0:0:33:0,0,0	0/0:0,0:0:33:0,0,0	0/0:0,0:0:33:0,0,0	0/0:0,0:0:33:0,0,0	1/1:0,0:0:33:0,0,0	1/1:0,0:0:33:0,0,0	1/1:0,0:0:33:0,0,0
PL01	960319	SPL01_960319	T	C	.	PASS	DP=0	GT:AD:DP:GQ:PL	0/0:0,0:0:33:0,0,0	0/0:0,0:0:33:0,0,0	0/0:0,0:0:33:0,0,0	0/0:0,0:0:33:0,0,0	0/0:0,0:0:33:0,0,0	0/0:0,0:0:33:0,0,0	0/0:0,0:0:33:0,0,0	0/0:0,0:0:33:0,0,0	0/0:0,0:0:33:0,0,0	0/0:0,0:0:33:0,0,0	0/0:0,0:0:33:0,0,0	0/0:0,0:0:33:0,0,0	0/0:0,0:0:33:0,0,0	0/0:0,0:0:33:0,0,0	0/0:0,0:0:33:0,0,0	0/0:0,0:0:33:0,0,0	0/0:0,0:0:33:0,0,0	0/0:0,0:0:33:0,0,0	1/0:0,0:0:33:0,0,0	0/0:0,0:0:33:0,0,0	0/0:0,0:0:33:0,0,0	0/0:0,0:0:33:0,0,0	0/0:0,0:0:33:0,0,0	0/0:0,0:0:33:0,0,0	0/0:0,0:0:33:0,0,0	0/0:0,0:0:33:0,0,0	0/0:0,0:0:33:0,0,0	0/0:0,0:0:33:0,0,0	./.:0,0:0	1/0:0,0:0:33:0,0,0	0/0:0,0:0:33:0,0,0	0/0:0,0:0:33:0,0,0	0/0:0,0:0:33:0,0,0	0/0:0,0:0:33:0,0,0	0/0:0,0:0:33:0,0,0	0/0:0,0:0:33:0,0,0	0/0:0,0:0:33:0,0,0	0/0:0,0:0:33:0,0,0	0/0:0,0:0:33:0,0,0	0/0:0,0:0:33:0,0,0	0/0:0,0:0:33:0,0,0	0/0:0,0:0:33:0,0,0	0/0:0,0:0:33:0,0,0	0/0:0,0:0:33:0,0,0	0/0:0,0:0:33:0,0,0	0/0:0,0:0:33:0,0,0	0/0:0,0:0:33:0,0,0	0/0:0,0:0:33:0,0,0	0/0:0,0:0:33:0,0,0	./.:0,0:0	0/0:0,0:0:33:0,0,0	0/0:0,0:0:33:0,0,0	0/0:0,0:0:33:0,0,0	0/0:0,0:0:33:0,0,0	0/0:0,0:0:33:0,0,0	0/0:0,0:0:33:0,0,0	0/0:0,0:0:33:0,0,0	0/0:0,0:0:33:0,0,0	0/0:0,0:0:33:0,0,0	0/0:0,0:0:33:0,0,0	0/0:0,0:0:33:0,0,0	0/0:0,0:0:33:0,0,0	0/0:0,0:0:33:0,0,0	0/0:0,0:0:33:0,0,0	./.:0,0:0	0/0:0,0:0:33:0,0,0	0/0:0,0:0:33:0,0,0	./.:0,0:0	./.:0,0:0	0/0:0,0:0:33:0,0,0	./.:0,0:0	0/0:0,0:0:33:0,0,0	1/0:0,0:0:33:0,0,0	1/0:0,0:0:33:0,0,0	1/0:0,0:0:33:0,0,0	0/0:0,0:0:33:0,0,0	0/0:0,0:0:33:0,0,0	0/0:0,0:0:33:0,0,0	0/0:0,0:0:33:0,0,0	1/0:0,0:0:33:0,0,0	1/0:0,0:0:33:0,0,0	0/0:0,0:0:33:0,0,0	0/0:0,0:0:33:0,0,0	0/0:0,0:0:33:0,0,0	1/0:0,0:0:33:0,0,0	1/1:0,0:0:33:0,0,0	0/0:0,0:0:33:0,0,0	1/0:0,0:0:33:0,0,0	1/0:0,0:0:33:0,0,0	1/0:0,0:0:33:0,0,0	1/0:0,0:0:33:0,0,0	0/0:0,0:0:33:0,0,0	./.:0,0:0	0/0:0,0:0:33:0,0,0	0/0:0,0:0:33:0,0,0	0/0:0,0:0:33:0,0,0	0/0:0,0:0:33:0,0,0	0/0:0,0:0:33:0,0,0	0/0:0,0:0:33:0,0,0	0/0:0,0:0:33:0,0,0	0/0:0,0:0:33:0,0,0	0/0:0,0:0:33:0,0,0	0/0:0,0:0:33:0,0,0	0/0:0,0:0:33:0,0,0	0/0:0,0:0:33:0,0,0	0/0:0,0:0:33:0,0,0	0/0:0,0:0:33:0,0,0	0/0:0,0:0:33:0,0,0	0/0:0,0:0:33:0,0,0	0/0:0,0:0:33:0,0,0	0/0:0,0:0:33:0,0,0	0/0:0,0:0:33:0,0,0	0/0:0,0:0:33:0,0,0
PL01	960379	SPL01_960379	A	G	.	PASS	DP=0	GT:AD:DP:GQ:PL	0/0:0,0:0:33:0,0,0	0/0:0,0:0:33:0,0,0	0/0:0,0:0:33:0,0,0	0/0:0,0:0:33:0,0,0	0/0:0,0:0:33:0,0,0	0/0:0,0:0:33:0,0,0	0/0:0,0:0:33:0,0,0	0/0:0,0:0:33:0,0,0	0/0:0,0:0:33:0,0,0	0/0:0,0:0:33:0,0,0	0/0:0,0:0:33:0,0,0	0/0:0,0:0:33:0,0,0	1/1:0,0:0:33:0,0,0	1/1:0,0:0:33:0,0,0	0/1:0,0:0:33:0,0,0	0/1:0,0:0:33:0,0,0	1/1:0,0:0:33:0,0,0	0/0:0,0:0:33:0,0,0	1/1:0,0:0:33:0,0,0	1/1:0,0:0:33:0,0,0	1/1:0,0:0:33:0,0,0	1/1:0,0:0:33:0,0,0	1/1:0,0:0:33:0,0,0	1/1:0,0:0:33:0,0,0	0/0:0,0:0:33:0,0,0	0/0:0,0:0:33:0,0,0	0/1:0,0:0:33:0,0,0	0/0:0,0:0:33:0,0,0	0/0:0,0:0:33:0,0,0	0/1:0,0:0:33:0,0,0	0/1:0,0:0:33:0,0,0	1/1:0,0:0:33:0,0,0	1/1:0,0:0:33:0,0,0	0/0:0,0:0:33:0,0,0	1/1:0,0:0:33:0,0,0	0/0:0,0:0:33:0,0,0	0/0:0,0:0:33:0,0,0	0/0:0,0:0:33:0,0,0	0/0:0,0:0:33:0,0,0	0/0:0,0:0:33:0,0,0	0/0:0,0:0:33:0,0,0	0/0:0,0:0:33:0,0,0	0/0:0,0:0:33:0,0,0	0/1:0,0:0:33:0,0,0	0/0:0,0:0:33:0,0,0	0/0:0,0:0:33:0,0,0	0/0:0,0:0:33:0,0,0	0/0:0,0:0:33:0,0,0	0/0:0,0:0:33:0,0,0	0/0:0,0:0:33:0,0,0	0/0:0,0:0:33:0,0,0	0/0:0,0:0:33:0,0,0	0/0:0,0:0:33:0,0,0	1/1:0,0:0:33:0,0,0	1/1:0,0:0:33:0,0,0	0/0:0,0:0:33:0,0,0	1/1:0,0:0:33:0,0,0	0/0:0,0:0:33:0,0,0	0/0:0,0:0:33:0,0,0	0/0:0,0:0:33:0,0,0	0/0:0,0:0:33:0,0,0	0/0:0,0:0:33:0,0,0	1/1:0,0:0:33:0,0,0	1/1:0,0:0:33:0,0,0	0/0:0,0:0:33:0,0,0	0/0:0,0:0:33:0,0,0	0/0:0,0:0:33:0,0,0	0/1:0,0:0:33:0,0,0	0/0:0,0:0:33:0,0,0	0/0:0,0:0:33:0,0,0	0/1:0,0:0:33:0,0,0	0/0:0,0:0:33:0,0,0	0/1:0,0:0:33:0,0,0	0/0:0,0:0:33:0,0,0	1/1:0,0:0:33:0,0,0	0/0:0,0:0:33:0,0,0	0/0:0,0:0:33:0,0,0	0/0:0,0:0:33:0,0,0	0/0:0,0:0:33:0,0,0	1/1:0,0:0:33:0,0,0	0/0:0,0:0:33:0,0,0	0/0:0,0:0:33:0,0,0	0/0:0,0:0:33:0,0,0	0/0:0,0:0:33:0,0,0	0/0:0,0:0:33:0,0,0	1/1:0,0:0:33:0,0,0	1/1:0,0:0:33:0,0,0	0/0:0,0:0:33:0,0,0	./.:0,0:0	0/1:0,0:0:33:0,0,0	1/1:0,0:0:33:0,0,0	0/0:0,0:0:33:0,0,0	0/0:0,0:0:33:0,0,0	0/0:0,0:0:33:0,0,0	1/1:0,0:0:33:0,0,0	0/0:0,0:0:33:0,0,0	0/0:0,0:0:33:0,0,0	0/0:0,0:0:33:0,0,0	0/0:0,0:0:33:0,0,0	0/0:0,0:0:33:0,0,0	0/1:0,0:0:33:0,0,0	0/0:0,0:0:33:0,0,0	0/0:0,0:0:33:0,0,0	0/0:0,0:0:33:0,0,0	0/0:0,0:0:33:0,0,0	0/0:0,0:0:33:0,0,0	0/0:0,0:0:33:0,0,0	1/1:0,0:0:33:0,0,0	0/0:0,0:0:33:0,0,0	0/1:0,0:0:33:0,0,0	0/0:0,0:0:33:0,0,0	0/0:0,0:0:33:0,0,0	0/0:0,0:0:33:0,0,0
PL01	960462	SPL01_960462	G	A	.	PASS	DP=0	GT:AD:DP:GQ:PL	0/0:0,0:0:33:0,0,0	0/0:0,0:0:33:0,0,0	0/0:0,0:0:33:0,0,0	0/0:0,0:0:33:0,0,0	0/0:0,0:0:33:0,0,0	0/0:0,0:0:33:0,0,0	0/0:0,0:0:33:0,0,0	0/0:0,0:0:33:0,0,0	0/0:0,0:0:33:0,0,0	0/0:0,0:0:33:0,0,0	0/0:0,0:0:33:0,0,0	0/0:0,0:0:33:0,0,0	0/0:0,0:0:33:0,0,0	0/0:0,0:0:33:0,0,0	0/0:0,0:0:33:0,0,0	0/0:0,0:0:33:0,0,0	0/0:0,0:0:33:0,0,0	0/0:0,0:0:33:0,0,0	0/0:0,0:0:33:0,0,0	0/0:0,0:0:33:0,0,0	0/0:0,0:0:33:0,0,0	0/0:0,0:0:33:0,0,0	0/0:0,0:0:33:0,0,0	0/0:0,0:0:33:0,0,0	0/0:0,0:0:33:0,0,0	0/0:0,0:0:33:0,0,0	0/0:0,0:0:33:0,0,0	0/0:0,0:0:33:0,0,0	0/0:0,0:0:33:0,0,0	0/0:0,0:0:33:0,0,0	0/0:0,0:0:33:0,0,0	0/0:0,0:0:33:0,0,0	0/0:0,0:0:33:0,0,0	0/0:0,0:0:33:0,0,0	0/0:0,0:0:33:0,0,0	0/0:0,0:0:33:0,0,0	0/0:0,0:0:33:0,0,0	0/0:0,0:0:33:0,0,0	0/0:0,0:0:33:0,0,0	0/0:0,0:0:33:0,0,0	0/0:0,0:0:33:0,0,0	0/0:0,0:0:33:0,0,0	0/0:0,0:0:33:0,0,0	0/0:0,0:0:33:0,0,0	0/0:0,0:0:33:0,0,0	0/0:0,0:0:33:0,0,0	0/0:0,0:0:33:0,0,0	0/0:0,0:0:33:0,0,0	0/0:0,0:0:33:0,0,0	0/0:0,0:0:33:0,0,0	0/0:0,0:0:33:0,0,0	0/0:0,0:0:33:0,0,0	0/0:0,0:0:33:0,0,0	0/0:0,0:0:33:0,0,0	0/0:0,0:0:33:0,0,0	0/0:0,0:0:33:0,0,0	0/0:0,0:0:33:0,0,0	1/0:0,0:0:33:0,0,0	0/0:0,0:0:33:0,0,0	0/0:0,0:0:33:0,0,0	0/0:0,0:0:33:0,0,0	0/0:0,0:0:33:0,0,0	0/0:0,0:0:33:0,0,0	0/0:0,0:0:33:0,0,0	0/0:0,0:0:33:0,0,0	0/0:0,0:0:33:0,0,0	0/0:0,0:0:33:0,0,0	0/0:0,0:0:33:0,0,0	0/0:0,0:0:33:0,0,0	0/0:0,0:0:33:0,0,0	0/0:0,0:0:33:0,0,0	0/0:0,0:0:33:0,0,0	0/0:0,0:0:33:0,0,0	0/0:0,0:0:33:0,0,0	0/0:0,0:0:33:0,0,0	0/0:0,0:0:33:0,0,0	0/0:0,0:0:33:0,0,0	0/0:0,0:0:33:0,0,0	0/0:0,0:0:33:0,0,0	0/0:0,0:0:33:0,0,0	0/0:0,0:0:33:0,0,0	0/0:0,0:0:33:0,0,0	0/0:0,0:0:33:0,0,0	0/0:0,0:0:33:0,0,0	0/0:0,0:0:33:0,0,0	0/0:0,0:0:33:0,0,0	0/0:0,0:0:33:0,0,0	0/0:0,0:0:33:0,0,0	0/0:0,0:0:33:0,0,0	0/0:0,0:0:33:0,0,0	0/0:0,0:0:33:0,0,0	0/0:0,0:0:33:0,0,0	0/0:0,0:0:33:0,0,0	0/0:0,0:0:33:0,0,0	0/0:0,0:0:33:0,0,0	0/0:0,0:0:33:0,0,0	0/0:0,0:0:33:0,0,0	0/0:0,0:0:33:0,0,0	0/0:0,0:0:33:0,0,0	0/0:0,0:0:33:0,0,0	0/0:0,0:0:33:0,0,0	0/0:0,0:0:33:0,0,0	0/0:0,0:0:33:0,0,0	0/0:0,0:0:33:0,0,0	0/0:0,0:0:33:0,0,0	0/0:0,0:0:33:0,0,0	0/0:0,0:0:33:0,0,0	0/0:0,0:0:33:0,0,0	0/0:0,0:0:33:0,0,0	0/0:0,0:0:33:0,0,0	0/0:0,0:0:33:0,0,0	0/0:0,0:0:33:0,0,0	0/0:0,0:0:33:0,0,0
PL01	969447	SPL01_969447	T	G	.	PASS	DP=0	GT:AD:DP:GQ:PL	0/0:0,0:0:33:0,0,0	1/1:0,0:0:33:0,0,0	1/1:0,0:0:33:0,0,0	1/1:0,0:0:33:0,0,0	1/1:0,0:0:33:0,0,0	1/1:0,0:0:33:0,0,0	0/0:0,0:0:33:0,0,0	0/0:0,0:0:33:0,0,0	0/0:0,0:0:33:0,0,0	0/0:0,0:0:33:0,0,0	0/0:0,0:0:33:0,0,0	0/0:0,0:0:33:0,0,0	0/0:0,0:0:33:0,0,0	0/0:0,0:0:33:0,0,0	0/0:0,0:0:33:0,0,0	1/0:0,0:0:33:0,0,0	0/0:0,0:0:33:0,0,0	0/0:0,0:0:33:0,0,0	0/0:0,0:0:33:0,0,0	0/0:0,0:0:33:0,0,0	0/0:0,0:0:33:0,0,0	0/0:0,0:0:33:0,0,0	0/0:0,0:0:33:0,0,0	0/0:0,0:0:33:0,0,0	0/0:0,0:0:33:0,0,0	1/1:0,0:0:33:0,0,0	1/0:0,0:0:33:0,0,0	1/1:0,0:0:33:0,0,0	1/0:0,0:0:33:0,0,0	1/0:0,0:0:33:0,0,0	0/0:0,0:0:33:0,0,0	0/0:0,0:0:33:0,0,0	0/0:0,0:0:33:0,0,0	0/0:0,0:0:33:0,0,0	0/0:0,0:0:33:0,0,0	0/0:0,0:0:33:0,0,0	0/0:0,0:0:33:0,0,0	0/0:0,0:0:33:0,0,0	0/0:0,0:0:33:0,0,0	0/0:0,0:0:33:0,0,0	0/0:0,0:0:33:0,0,0	0/0:0,0:0:33:0,0,0	0/0:0,0:0:33:0,0,0	1/0:0,0:0:33:0,0,0	0/0:0,0:0:33:0,0,0	1/1:0,0:0:33:0,0,0	1/1:0,0:0:33:0,0,0	0/0:0,0:0:33:0,0,0	0/0:0,0:0:33:0,0,0	0/0:0,0:0:33:0,0,0	0/0:0,0:0:33:0,0,0	1/0:0,0:0:33:0,0,0	0/0:0,0:0:33:0,0,0	0/0:0,0:0:33:0,0,0	0/0:0,0:0:33:0,0,0	0/0:0,0:0:33:0,0,0	0/0:0,0:0:33:0,0,0	0/0:0,0:0:33:0,0,0	0/0:0,0:0:33:0,0,0	0/0:0,0:0:33:0,0,0	1/1:0,0:0:33:0,0,0	0/0:0,0:0:33:0,0,0	0/0:0,0:0:33:0,0,0	0/0:0,0:0:33:0,0,0	0/0:0,0:0:33:0,0,0	0/0:0,0:0:33:0,0,0	1/1:0,0:0:33:0,0,0	0/0:0,0:0:33:0,0,0	0/0:0,0:0:33:0,0,0	0/0:0,0:0:33:0,0,0	1/0:0,0:0:33:0,0,0	0/0:0,0:0:33:0,0,0	1/0:0,0:0:33:0,0,0	1/1:0,0:0:33:0,0,0	0/0:0,0:0:33:0,0,0	0/0:0,0:0:33:0,0,0	0/0:0,0:0:33:0,0,0	0/0:0,0:0:33:0,0,0	0/0:0,0:0:33:0,0,0	0/0:0,0:0:33:0,0,0	0/0:0,0:0:33:0,0,0	0/0:0,0:0:33:0,0,0	0/0:0,0:0:33:0,0,0	1/1:0,0:0:33:0,0,0	0/0:0,0:0:33:0,0,0	0/0:0,0:0:33:0,0,0	0/0:0,0:0:33:0,0,0	0/0:0,0:0:33:0,0,0	0/0:0,0:0:33:0,0,0	0/0:0,0:0:33:0,0,0	0/0:0,0:0:33:0,0,0	1/1:0,0:0:33:0,0,0	1/1:0,0:0:33:0,0,0	1/1:0,0:0:33:0,0,0	0/0:0,0:0:33:0,0,0	1/1:0,0:0:33:0,0,0	1/1:0,0:0:33:0,0,0	1/1:0,0:0:33:0,0,0	0/0:0,0:0:33:0,0,0	0/0:0,0:0:33:0,0,0	0/0:0,0:0:33:0,0,0	0/0:0,0:0:33:0,0,0	1/1:0,0:0:33:0,0,0	0/0:0,0:0:33:0,0,0	0/0:0,0:0:33:0,0,0	1/0:0,0:0:33:0,0,0	0/0:0,0:0:33:0,0,0	0/0:0,0:0:33:0,0,0	0/0:0,0:0:33:0,0,0	1/0:0,0:0:33:0,0,0	0/0:0,0:0:33:0,0,0	0/0:0,0:0:33:0,0,0	0/0:0,0:0:33:0,0,0
PL01	969508	SPL01_969508	G	A	.	PASS	DP=0	GT:AD:DP:GQ:PL	0/0:0,0:0:33:0,0,0	0/0:0,0:0:33:0,0,0	0/0:0,0:0:33:0,0,0	0/0:0,0:0:33:0,0,0	0/0:0,0:0:33:0,0,0	0/0:0,0:0:33:0,0,0	0/0:0,0:0:33:0,0,0	0/0:0,0:0:33:0,0,0	0/0:0,0:0:33:0,0,0	0/0:0,0:0:33:0,0,0	0/0:0,0:0:33:0,0,0	0/0:0,0:0:33:0,0,0	0/0:0,0:0:33:0,0,0	0/0:0,0:0:33:0,0,0	0/0:0,0:0:33:0,0,0	0/0:0,0:0:33:0,0,0	0/0:0,0:0:33:0,0,0	0/0:0,0:0:33:0,0,0	0/0:0,0:0:33:0,0,0	0/0:0,0:0:33:0,0,0	0/0:0,0:0:33:0,0,0	0/0:0,0:0:33:0,0,0	0/0:0,0:0:33:0,0,0	0/0:0,0:0:33:0,0,0	0/0:0,0:0:33:0,0,0	0/0:0,0:0:33:0,0,0	0/0:0,0:0:33:0,0,0	0/0:0,0:0:33:0,0,0	0/0:0,0:0:33:0,0,0	0/0:0,0:0:33:0,0,0	0/0:0,0:0:33:0,0,0	0/0:0,0:0:33:0,0,0	0/0:0,0:0:33:0,0,0	1/1:0,0:0:33:0,0,0	0/0:0,0:0:33:0,0,0	0/0:0,0:0:33:0,0,0	0/0:0,0:0:33:0,0,0	1/1:0,0:0:33:0,0,0	1/0:0,0:0:33:0,0,0	0/0:0,0:0:33:0,0,0	0/0:0,0:0:33:0,0,0	0/0:0,0:0:33:0,0,0	0/0:0,0:0:33:0,0,0	0/0:0,0:0:33:0,0,0	1/1:0,0:0:33:0,0,0	0/0:0,0:0:33:0,0,0	0/0:0,0:0:33:0,0,0	0/0:0,0:0:33:0,0,0	0/0:0,0:0:33:0,0,0	0/0:0,0:0:33:0,0,0	0/0:0,0:0:33:0,0,0	0/0:0,0:0:33:0,0,0	1/1:0,0:0:33:0,0,0	0/0:0,0:0:33:0,0,0	0/0:0,0:0:33:0,0,0	1/1:0,0:0:33:0,0,0	0/0:0,0:0:33:0,0,0	./.:0,0:0	0/0:0,0:0:33:0,0,0	0/0:0,0:0:33:0,0,0	0/0:0,0:0:33:0,0,0	0/0:0,0:0:33:0,0,0	0/0:0,0:0:33:0,0,0	0/0:0,0:0:33:0,0,0	0/0:0,0:0:33:0,0,0	0/0:0,0:0:33:0,0,0	0/0:0,0:0:33:0,0,0	0/0:0,0:0:33:0,0,0	0/0:0,0:0:33:0,0,0	0/0:0,0:0:33:0,0,0	0/0:0,0:0:33:0,0,0	1/1:0,0:0:33:0,0,0	0/0:0,0:0:33:0,0,0	0/0:0,0:0:33:0,0,0	0/0:0,0:0:33:0,0,0	1/0:0,0:0:33:0,0,0	0/0:0,0:0:33:0,0,0	1/0:0,0:0:33:0,0,0	0/0:0,0:0:33:0,0,0	0/0:0,0:0:33:0,0,0	0/0:0,0:0:33:0,0,0	0/0:0,0:0:33:0,0,0	0/0:0,0:0:33:0,0,0	0/0:0,0:0:33:0,0,0	0/0:0,0:0:33:0,0,0	0/0:0,0:0:33:0,0,0	0/0:0,0:0:33:0,0,0	0/0:0,0:0:33:0,0,0	0/0:0,0:0:33:0,0,0	0/0:0,0:0:33:0,0,0	0/0:0,0:0:33:0,0,0	0/0:0,0:0:33:0,0,0	0/0:0,0:0:33:0,0,0	0/0:0,0:0:33:0,0,0	0/0:0,0:0:33:0,0,0	0/0:0,0:0:33:0,0,0	0/0:0,0:0:33:0,0,0	0/0:0,0:0:33:0,0,0	0/0:0,0:0:33:0,0,0	1/0:0,0:0:33:0,0,0	0/0:0,0:0:33:0,0,0	1/0:0,0:0:33:0,0,0	0/0:0,0:0:33:0,0,0	1/1:0,0:0:33:0,0,0	1/1:0,0:0:33:0,0,0	1/0:0,0:0:33:0,0,0	1/0:0,0:0:33:0,0,0	0/0:0,0:0:33:0,0,0	1/1:0,0:0:33:0,0,0	0/0:0,0:0:33:0,0,0	0/0:0,0:0:33:0,0,0	0/0:0,0:0:33:0,0,0	0/0:0,0:0:33:0,0,0
PL01	1011584	SPL01_1011584	C	T	.	PASS	DP=0	GT:AD:DP:GQ:PL	1/1:0,0:0:33:0,0,0	0/0:0,0:0:33:0,0,0	0/0:0,0:0:33:0,0,0	0/0:0,0:0:33:0,0,0	0/0:0,0:0:33:0,0,0	0/0:0,0:0:33:0,0,0	1/1:0,0:0:33:0,0,0	1/1:0,0:0:33:0,0,0	1/1:0,0:0:33:0,0,0	1/1:0,0:0:33:0,0,0	1/1:0,0:0:33:0,0,0	1/1:0,0:0:33:0,0,0	0/0:0,0:0:33:0,0,0	0/0:0,0:0:33:0,0,0	0/0:0,0:0:33:0,0,0	0/0:0,0:0:33:0,0,0	0/0:0,0:0:33:0,0,0	0/0:0,0:0:33:0,0,0	0/0:0,0:0:33:0,0,0	0/0:0,0:0:33:0,0,0	0/0:0,0:0:33:0,0,0	0/0:0,0:0:33:0,0,0	0/0:0,0:0:33:0,0,0	0/0:0,0:0:33:0,0,0	0/0:0,0:0:33:0,0,0	0/0:0,0:0:33:0,0,0	0/0:0,0:0:33:0,0,0	0/0:0,0:0:33:0,0,0	0/0:0,0:0:33:0,0,0	0/0:0,0:0:33:0,0,0	0/0:0,0:0:33:0,0,0	0/0:0,0:0:33:0,0,0	0/0:0,0:0:33:0,0,0	0/0:0,0:0:33:0,0,0	0/0:0,0:0:33:0,0,0	1/1:0,0:0:33:0,0,0	1/1:0,0:0:33:0,0,0	1/1:0,0:0:33:0,0,0	1/1:0,0:0:33:0,0,0	1/1:0,0:0:33:0,0,0	./.:0,0:0	./.:0,0:0	./.:0,0:0	./.:0,0:0	0/0:0,0:0:33:0,0,0	./.:0,0:0	0/0:0,0:0:33:0,0,0	0/0:0,0:0:33:0,0,0	./.:0,0:0	./.:0,0:0	./.:0,0:0	./.:0,0:0	0/0:0,0:0:33:0,0,0	./.:0,0:0	./.:0,0:0	0/0:0,0:0:33:0,0,0	./.:0,0:0	./.:0,0:0	./.:0,0:0	0/0:0,0:0:33:0,0,0	./.:0,0:0	./.:0,0:0	0/0:0,0:0:33:0,0,0	./.:0,0:0	./.:0,0:0	./.:0,0:0	./.:0,0:0	./.:0,0:0	./.:0,0:0	./.:0,0:0	./.:0,0:0	0/0:0,0:0:33:0,0,0	0/0:0,0:0:33:0,0,0	0/0:0,0:0:33:0,0,0	0/0:0,0:0:33:0,0,0	0/0:0,0:0:33:0,0,0	0/0:0,0:0:33:0,0,0	0/0:0,0:0:33:0,0,0	0/0:0,0:0:33:0,0,0	0/0:0,0:0:33:0,0,0	0/0:0,0:0:33:0,0,0	0/0:0,0:0:33:0,0,0	0/0:0,0:0:33:0,0,0	0/0:0,0:0:33:0,0,0	0/0:0,0:0:33:0,0,0	0/0:0,0:0:33:0,0,0	0/0:0,0:0:33:0,0,0	0/0:0,0:0:33:0,0,0	0/0:0,0:0:33:0,0,0	0/0:0,0:0:33:0,0,0	0/0:0,0:0:33:0,0,0	0/0:0,0:0:33:0,0,0	0/0:0,0:0:33:0,0,0	0/0:0,0:0:33:0,0,0	0/0:0,0:0:33:0,0,0	0/0:0,0:0:33:0,0,0	0/0:0,0:0:33:0,0,0	0/0:0,0:0:33:0,0,0	0/0:0,0:0:33:0,0,0	0/0:0,0:0:33:0,0,0	0/0:0,0:0:33:0,0,0	0/0:0,0:0:33:0,0,0	0/0:0,0:0:33:0,0,0	0/0:0,0:0:33:0,0,0	0/0:0,0:0:33:0,0,0	0/0:0,0:0:33:0,0,0	0/0:0,0:0:33:0,0,0	0/0:0,0:0:33:0,0,0	0/0:0,0:0:33:0,0,0	0/0:0,0:0:33:0,0,0	0/0:0,0:0:33:0,0,0	0/0:0,0:0:33:0,0,0	0/0:0,0:0:33:0,0,0
PL01	1023976	SPL01_1023976	T	C	.	PASS	DP=0	GT:AD:DP:GQ:PL	0/0:0,0:0:33:0,0,0	0/0:0,0:0:33:0,0,0	0/0:0,0:0:33:0,0,0	0/0:0,0:0:33:0,0,0	0/0:0,0:0:33:0,0,0	0/0:0,0:0:33:0,0,0	0/0:0,0:0:33:0,0,0	0/0:0,0:0:33:0,0,0	0/0:0,0:0:33:0,0,0	0/0:0,0:0:33:0,0,0	0/0:0,0:0:33:0,0,0	0/0:0,0:0:33:0,0,0	0/0:0,0:0:33:0,0,0	0/0:0,0:0:33:0,0,0	0/0:0,0:0:33:0,0,0	0/0:0,0:0:33:0,0,0	0/0:0,0:0:33:0,0,0	0/0:0,0:0:33:0,0,0	0/0:0,0:0:33:0,0,0	0/0:0,0:0:33:0,0,0	0/0:0,0:0:33:0,0,0	0/0:0,0:0:33:0,0,0	0/0:0,0:0:33:0,0,0	0/0:0,0:0:33:0,0,0	0/0:0,0:0:33:0,0,0	0/0:0,0:0:33:0,0,0	0/0:0,0:0:33:0,0,0	0/0:0,0:0:33:0,0,0	0/0:0,0:0:33:0,0,0	0/0:0,0:0:33:0,0,0	0/0:0,0:0:33:0,0,0	0/0:0,0:0:33:0,0,0	0/0:0,0:0:33:0,0,0	0/0:0,0:0:33:0,0,0	0/0:0,0:0:33:0,0,0	0/0:0,0:0:33:0,0,0	0/0:0,0:0:33:0,0,0	0/0:0,0:0:33:0,0,0	0/0:0,0:0:33:0,0,0	0/0:0,0:0:33:0,0,0	1/1:0,0:0:33:0,0,0	0/0:0,0:0:33:0,0,0	0/0:0,0:0:33:0,0,0	0/0:0,0:0:33:0,0,0	0/0:0,0:0:33:0,0,0	0/0:0,0:0:33:0,0,0	0/0:0,0:0:33:0,0,0	0/0:0,0:0:33:0,0,0	1/1:0,0:0:33:0,0,0	1/1:0,0:0:33:0,0,0	0/0:0,0:0:33:0,0,0	0/0:0,0:0:33:0,0,0	./.:0,0:0	0/0:0,0:0:33:0,0,0	0/0:0,0:0:33:0,0,0	./.:0,0:0	0/0:0,0:0:33:0,0,0	0/0:0,0:0:33:0,0,0	0/0:0,0:0:33:0,0,0	0/0:0,0:0:33:0,0,0	0/0:0,0:0:33:0,0,0	1/1:0,0:0:33:0,0,0	0/0:0,0:0:33:0,0,0	0/0:0,0:0:33:0,0,0	1/1:0,0:0:33:0,0,0	1/1:0,0:0:33:0,0,0	0/0:0,0:0:33:0,0,0	0/0:0,0:0:33:0,0,0	./.:0,0:0	1/0:0,0:0:33:0,0,0	0/0:0,0:0:33:0,0,0	0/0:0,0:0:33:0,0,0	0/0:0,0:0:33:0,0,0	0/0:0,0:0:33:0,0,0	0/0:0,0:0:33:0,0,0	0/0:0,0:0:33:0,0,0	0/0:0,0:0:33:0,0,0	0/0:0,0:0:33:0,0,0	0/0:0,0:0:33:0,0,0	0/0:0,0:0:33:0,0,0	0/0:0,0:0:33:0,0,0	0/0:0,0:0:33:0,0,0	0/0:0,0:0:33:0,0,0	./.:0,0:0	0/0:0,0:0:33:0,0,0	0/0:0,0:0:33:0,0,0	0/0:0,0:0:33:0,0,0	0/0:0,0:0:33:0,0,0	0/0:0,0:0:33:0,0,0	0/0:0,0:0:33:0,0,0	0/0:0,0:0:33:0,0,0	0/0:0,0:0:33:0,0,0	0/0:0,0:0:33:0,0,0	0/0:0,0:0:33:0,0,0	0/0:0,0:0:33:0,0,0	0/0:0,0:0:33:0,0,0	0/0:0,0:0:33:0,0,0	0/0:0,0:0:33:0,0,0	0/0:0,0:0:33:0,0,0	0/0:0,0:0:33:0,0,0	0/0:0,0:0:33:0,0,0	0/0:0,0:0:33:0,0,0	0/0:0,0:0:33:0,0,0	0/0:0,0:0:33:0,0,0	0/0:0,0:0:33:0,0,0	0/0:0,0:0:33:0,0,0	0/0:0,0:0:33:0,0,0	0/0:0,0:0:33:0,0,0	0/0:0,0:0:33:0,0,0	0/0:0,0:0:33:0,0,0	0/0:0,0:0:33:0,0,0	0/0:0,0:0:33:0,0,0	0/0:0,0:0:33:0,0,0
PL01	1027786	SPL01_1027786	G	T	.	PASS	DP=0	GT:AD:DP:GQ:PL	0/0:0,0:0:33:0,0,0	0/0:0,0:0:33:0,0,0	0/0:0,0:0:33:0,0,0	0/0:0,0:0:33:0,0,0	0/0:0,0:0:33:0,0,0	0/0:0,0:0:33:0,0,0	0/0:0,0:0:33:0,0,0	0/0:0,0:0:33:0,0,0	0/0:0,0:0:33:0,0,0	0/0:0,0:0:33:0,0,0	0/0:0,0:0:33:0,0,0	0/0:0,0:0:33:0,0,0	0/0:0,0:0:33:0,0,0	0/0:0,0:0:33:0,0,0	0/0:0,0:0:33:0,0,0	0/0:0,0:0:33:0,0,0	0/0:0,0:0:33:0,0,0	0/0:0,0:0:33:0,0,0	0/0:0,0:0:33:0,0,0	0/0:0,0:0:33:0,0,0	0/0:0,0:0:33:0,0,0	0/0:0,0:0:33:0,0,0	0/0:0,0:0:33:0,0,0	0/0:0,0:0:33:0,0,0	0/0:0,0:0:33:0,0,0	0/0:0,0:0:33:0,0,0	0/0:0,0:0:33:0,0,0	0/0:0,0:0:33:0,0,0	0/0:0,0:0:33:0,0,0	0/0:0,0:0:33:0,0,0	0/0:0,0:0:33:0,0,0	0/0:0,0:0:33:0,0,0	0/0:0,0:0:33:0,0,0	0/0:0,0:0:33:0,0,0	0/0:0,0:0:33:0,0,0	0/0:0,0:0:33:0,0,0	0/0:0,0:0:33:0,0,0	0/0:0,0:0:33:0,0,0	0/0:0,0:0:33:0,0,0	0/0:0,0:0:33:0,0,0	1/1:0,0:0:33:0,0,0	0/0:0,0:0:33:0,0,0	0/0:0,0:0:33:0,0,0	0/0:0,0:0:33:0,0,0	0/0:0,0:0:33:0,0,0	0/0:0,0:0:33:0,0,0	0/0:0,0:0:33:0,0,0	0/0:0,0:0:33:0,0,0	1/1:0,0:0:33:0,0,0	1/1:0,0:0:33:0,0,0	0/0:0,0:0:33:0,0,0	0/0:0,0:0:33:0,0,0	0/0:0,0:0:33:0,0,0	0/0:0,0:0:33:0,0,0	0/0:0,0:0:33:0,0,0	0/0:0,0:0:33:0,0,0	0/0:0,0:0:33:0,0,0	0/0:0,0:0:33:0,0,0	1/1:0,0:0:33:0,0,0	0/0:0,0:0:33:0,0,0	0/0:0,0:0:33:0,0,0	1/1:0,0:0:33:0,0,0	0/0:0,0:0:33:0,0,0	0/0:0,0:0:33:0,0,0	1/1:0,0:0:33:0,0,0	1/1:0,0:0:33:0,0,0	0/0:0,0:0:33:0,0,0	0/0:0,0:0:33:0,0,0	./.:0,0:0	1/1:0,0:0:33:0,0,0	0/0:0,0:0:33:0,0,0	0/0:0,0:0:33:0,0,0	0/0:0,0:0:33:0,0,0	0/0:0,0:0:33:0,0,0	0/0:0,0:0:33:0,0,0	0/0:0,0:0:33:0,0,0	0/0:0,0:0:33:0,0,0	0/0:0,0:0:33:0,0,0	0/0:0,0:0:33:0,0,0	0/0:0,0:0:33:0,0,0	0/0:0,0:0:33:0,0,0	0/0:0,0:0:33:0,0,0	0/0:0,0:0:33:0,0,0	0/0:0,0:0:33:0,0,0	0/0:0,0:0:33:0,0,0	0/0:0,0:0:33:0,0,0	0/0:0,0:0:33:0,0,0	0/0:0,0:0:33:0,0,0	0/0:0,0:0:33:0,0,0	0/0:0,0:0:33:0,0,0	0/0:0,0:0:33:0,0,0	0/0:0,0:0:33:0,0,0	0/0:0,0:0:33:0,0,0	0/0:0,0:0:33:0,0,0	0/0:0,0:0:33:0,0,0	0/0:0,0:0:33:0,0,0	0/0:0,0:0:33:0,0,0	0/0:0,0:0:33:0,0,0	0/0:0,0:0:33:0,0,0	0/0:0,0:0:33:0,0,0	0/0:0,0:0:33:0,0,0	0/0:0,0:0:33:0,0,0	0/0:0,0:0:33:0,0,0	0/0:0,0:0:33:0,0,0	0/0:0,0:0:33:0,0,0	0/0:0,0:0:33:0,0,0	0/0:0,0:0:33:0,0,0	0/0:0,0:0:33:0,0,0	0/0:0,0:0:33:0,0,0	0/0:0,0:0:33:0,0,0	0/0:0,0:0:33:0,0,0	0/0:0,0:0:33:0,0,0	0/0:0,0:0:33:0,0,0
PL01	1036067	SPL01_1036067	T	C	.	PASS	DP=0	GT:AD:DP:GQ:PL	0/0:0,0:0:33:0,0,0	0/0:0,0:0:33:0,0,0	0/0:0,0:0:33:0,0,0	0/0:0,0:0:33:0,0,0	0/0:0,0:0:33:0,0,0	0/0:0,0:0:33:0,0,0	0/0:0,0:0:33:0,0,0	0/0:0,0:0:33:0,0,0	0/0:0,0:0:33:0,0,0	0/0:0,0:0:33:0,0,0	0/0:0,0:0:33:0,0,0	0/0:0,0:0:33:0,0,0	0/0:0,0:0:33:0,0,0	0/0:0,0:0:33:0,0,0	0/0:0,0:0:33:0,0,0	0/0:0,0:0:33:0,0,0	0/0:0,0:0:33:0,0,0	0/0:0,0:0:33:0,0,0	0/0:0,0:0:33:0,0,0	0/0:0,0:0:33:0,0,0	0/0:0,0:0:33:0,0,0	0/0:0,0:0:33:0,0,0	0/0:0,0:0:33:0,0,0	0/0:0,0:0:33:0,0,0	0/0:0,0:0:33:0,0,0	0/0:0,0:0:33:0,0,0	0/0:0,0:0:33:0,0,0	0/0:0,0:0:33:0,0,0	0/0:0,0:0:33:0,0,0	0/0:0,0:0:33:0,0,0	0/0:0,0:0:33:0,0,0	0/0:0,0:0:33:0,0,0	0/0:0,0:0:33:0,0,0	0/0:0,0:0:33:0,0,0	0/0:0,0:0:33:0,0,0	0/0:0,0:0:33:0,0,0	0/0:0,0:0:33:0,0,0	0/0:0,0:0:33:0,0,0	0/0:0,0:0:33:0,0,0	0/0:0,0:0:33:0,0,0	0/0:0,0:0:33:0,0,0	0/0:0,0:0:33:0,0,0	0/0:0,0:0:33:0,0,0	./.:0,0:0	1/1:0,0:0:33:0,0,0	0/0:0,0:0:33:0,0,0	0/0:0,0:0:33:0,0,0	./.:0,0:0	0/0:0,0:0:33:0,0,0	0/0:0,0:0:33:0,0,0	0/0:0,0:0:33:0,0,0	0/0:0,0:0:33:0,0,0	./.:0,0:0	0/0:0,0:0:33:0,0,0	0/0:0,0:0:33:0,0,0	0/0:0,0:0:33:0,0,0	0/0:0,0:0:33:0,0,0	0/0:0,0:0:33:0,0,0	0/0:0,0:0:33:0,0,0	./.:0,0:0	0/0:0,0:0:33:0,0,0	0/0:0,0:0:33:0,0,0	./.:0,0:0	1/1:0,0:0:33:0,0,0	0/0:0,0:0:33:0,0,0	0/0:0,0:0:33:0,0,0	0/0:0,0:0:33:0,0,0	1/0:0,0:0:33:0,0,0	./.:0,0:0	0/0:0,0:0:33:0,0,0	0/0:0,0:0:33:0,0,0	./.:0,0:0	0/0:0,0:0:33:0,0,0	0/0:0,0:0:33:0,0,0	0/0:0,0:0:33:0,0,0	0/0:0,0:0:33:0,0,0	0/0:0,0:0:33:0,0,0	0/0:0,0:0:33:0,0,0	0/0:0,0:0:33:0,0,0	0/0:0,0:0:33:0,0,0	0/0:0,0:0:33:0,0,0	1/1:0,0:0:33:0,0,0	1/1:0,0:0:33:0,0,0	0/0:0,0:0:33:0,0,0	0/0:0,0:0:33:0,0,0	0/0:0,0:0:33:0,0,0	0/0:0,0:0:33:0,0,0	0/0:0,0:0:33:0,0,0	0/0:0,0:0:33:0,0,0	0/0:0,0:0:33:0,0,0	0/0:0,0:0:33:0,0,0	0/0:0,0:0:33:0,0,0	0/0:0,0:0:33:0,0,0	0/0:0,0:0:33:0,0,0	0/0:0,0:0:33:0,0,0	0/0:0,0:0:33:0,0,0	./.:0,0:0	0/0:0,0:0:33:0,0,0	0/0:0,0:0:33:0,0,0	0/0:0,0:0:33:0,0,0	0/0:0,0:0:33:0,0,0	0/0:0,0:0:33:0,0,0	0/0:0,0:0:33:0,0,0	0/0:0,0:0:33:0,0,0	0/0:0,0:0:33:0,0,0	0/0:0,0:0:33:0,0,0	0/0:0,0:0:33:0,0,0	0/0:0,0:0:33:0,0,0	./.:0,0:0	0/0:0,0:0:33:0,0,0	0/0:0,0:0:33:0,0,0	0/0:0,0:0:33:0,0,0	0/0:0,0:0:33:0,0,0
PL01	1065532	SPL01_1065532	G	T	.	PASS	DP=0	GT:AD:DP:GQ:PL	1/1:0,0:0:33:0,0,0	0/0:0,0:0:33:0,0,0	0/0:0,0:0:33:0,0,0	0/0:0,0:0:33:0,0,0	0/0:0,0:0:33:0,0,0	0/0:0,0:0:33:0,0,0	1/1:0,0:0:33:0,0,0	1/1:0,0:0:33:0,0,0	1/1:0,0:0:33:0,0,0	1/1:0,0:0:33:0,0,0	1/1:0,0:0:33:0,0,0	1/1:0,0:0:33:0,0,0	0/0:0,0:0:33:0,0,0	0/0:0,0:0:33:0,0,0	0/0:0,0:0:33:0,0,0	0/0:0,0:0:33:0,0,0	0/0:0,0:0:33:0,0,0	0/0:0,0:0:33:0,0,0	0/0:0,0:0:33:0,0,0	0/0:0,0:0:33:0,0,0	0/0:0,0:0:33:0,0,0	0/0:0,0:0:33:0,0,0	0/0:0,0:0:33:0,0,0	0/0:0,0:0:33:0,0,0	0/0:0,0:0:33:0,0,0	0/0:0,0:0:33:0,0,0	0/0:0,0:0:33:0,0,0	0/0:0,0:0:33:0,0,0	0/0:0,0:0:33:0,0,0	0/0:0,0:0:33:0,0,0	0/0:0,0:0:33:0,0,0	0/0:0,0:0:33:0,0,0	0/0:0,0:0:33:0,0,0	0/0:0,0:0:33:0,0,0	0/0:0,0:0:33:0,0,0	1/1:0,0:0:33:0,0,0	1/1:0,0:0:33:0,0,0	1/1:0,0:0:33:0,0,0	1/1:0,0:0:33:0,0,0	1/1:0,0:0:33:0,0,0	0/0:0,0:0:33:0,0,0	0/0:0,0:0:33:0,0,0	0/0:0,0:0:33:0,0,0	0/0:0,0:0:33:0,0,0	0/0:0,0:0:33:0,0,0	0/0:0,0:0:33:0,0,0	0/0:0,0:0:33:0,0,0	1/1:0,0:0:33:0,0,0	0/0:0,0:0:33:0,0,0	0/0:0,0:0:33:0,0,0	0/1:0,0:0:33:0,0,0	0/0:0,0:0:33:0,0,0	1/1:0,0:0:33:0,0,0	0/0:0,0:0:33:0,0,0	0/0:0,0:0:33:0,0,0	1/1:0,0:0:33:0,0,0	0/0:0,0:0:33:0,0,0	1/1:0,0:0:33:0,0,0	0/0:0,0:0:33:0,0,0	1/1:0,0:0:33:0,0,0	0/0:0,0:0:33:0,0,0	0/0:0,0:0:33:0,0,0	0/0:0,0:0:33:0,0,0	0/0:0,0:0:33:0,0,0	0/0:0,0:0:33:0,0,0	0/0:0,0:0:33:0,0,0	0/0:0,0:0:33:0,0,0	0/0:0,0:0:33:0,0,0	0/0:0,0:0:33:0,0,0	0/0:0,0:0:33:0,0,0	0/0:0,0:0:33:0,0,0	1/1:0,0:0:33:0,0,0	0/0:0,0:0:33:0,0,0	0/0:0,0:0:33:0,0,0	0/0:0,0:0:33:0,0,0	1/1:0,0:0:33:0,0,0	1/1:0,0:0:33:0,0,0	1/1:0,0:0:33:0,0,0	0/0:0,0:0:33:0,0,0	0/0:0,0:0:33:0,0,0	0/0:0,0:0:33:0,0,0	0/0:0,0:0:33:0,0,0	0/0:0,0:0:33:0,0,0	0/0:0,0:0:33:0,0,0	0/0:0,0:0:33:0,0,0	0/0:0,0:0:33:0,0,0	0/0:0,0:0:33:0,0,0	0/0:0,0:0:33:0,0,0	0/0:0,0:0:33:0,0,0	0/0:0,0:0:33:0,0,0	0/0:0,0:0:33:0,0,0	0/0:0,0:0:33:0,0,0	0/0:0,0:0:33:0,0,0	0/0:0,0:0:33:0,0,0	0/0:0,0:0:33:0,0,0	0/0:0,0:0:33:0,0,0	0/0:0,0:0:33:0,0,0	0/0:0,0:0:33:0,0,0	0/0:0,0:0:33:0,0,0	1/1:0,0:0:33:0,0,0	0/1:0,0:0:33:0,0,0	1/1:0,0:0:33:0,0,0	0/0:0,0:0:33:0,0,0	1/1:0,0:0:33:0,0,0	1/1:0,0:0:33:0,0,0	0/1:0,0:0:33:0,0,0	1/1:0,0:0:33:0,0,0	0/0:0,0:0:33:0,0,0	1/1:0,0:0:33:0,0,0	0/0:0,0:0:33:0,0,0	0/0:0,0:0:33:0,0,0	0/0:0,0:0:33:0,0,0	0/0:0,0:0:33:0,0,0
PL01	1123854	SPL01_1123854	C	T	.	PASS	DP=0	GT:AD:DP:GQ:PL	1/1:0,0:0:33:0,0,0	0/0:0,0:0:33:0,0,0	0/0:0,0:0:33:0,0,0	0/0:0,0:0:33:0,0,0	0/0:0,0:0:33:0,0,0	0/0:0,0:0:33:0,0,0	1/1:0,0:0:33:0,0,0	1/1:0,0:0:33:0,0,0	1/1:0,0:0:33:0,0,0	1/1:0,0:0:33:0,0,0	1/1:0,0:0:33:0,0,0	1/1:0,0:0:33:0,0,0	0/0:0,0:0:33:0,0,0	0/0:0,0:0:33:0,0,0	0/0:0,0:0:33:0,0,0	0/0:0,0:0:33:0,0,0	0/0:0,0:0:33:0,0,0	0/0:0,0:0:33:0,0,0	0/0:0,0:0:33:0,0,0	0/0:0,0:0:33:0,0,0	0/0:0,0:0:33:0,0,0	0/0:0,0:0:33:0,0,0	0/0:0,0:0:33:0,0,0	0/0:0,0:0:33:0,0,0	0/0:0,0:0:33:0,0,0	0/0:0,0:0:33:0,0,0	0/0:0,0:0:33:0,0,0	0/0:0,0:0:33:0,0,0	0/0:0,0:0:33:0,0,0	0/0:0,0:0:33:0,0,0	0/0:0,0:0:33:0,0,0	0/0:0,0:0:33:0,0,0	0/0:0,0:0:33:0,0,0	0/0:0,0:0:33:0,0,0	0/0:0,0:0:33:0,0,0	1/1:0,0:0:33:0,0,0	1/1:0,0:0:33:0,0,0	1/1:0,0:0:33:0,0,0	1/1:0,0:0:33:0,0,0	1/1:0,0:0:33:0,0,0	0/0:0,0:0:33:0,0,0	0/0:0,0:0:33:0,0,0	0/0:0,0:0:33:0,0,0	0/0:0,0:0:33:0,0,0	0/0:0,0:0:33:0,0,0	0/0:0,0:0:33:0,0,0	./.:0,0:0	1/1:0,0:0:33:0,0,0	0/0:0,0:0:33:0,0,0	0/0:0,0:0:33:0,0,0	0/0:0,0:0:33:0,0,0	0/0:0,0:0:33:0,0,0	1/1:0,0:0:33:0,0,0	0/0:0,0:0:33:0,0,0	0/0:0,0:0:33:0,0,0	0/0:0,0:0:33:0,0,0	0/0:0,0:0:33:0,0,0	1/1:0,0:0:33:0,0,0	0/0:0,0:0:33:0,0,0	1/1:0,0:0:33:0,0,0	0/0:0,0:0:33:0,0,0	0/0:0,0:0:33:0,0,0	0/0:0,0:0:33:0,0,0	0/0:0,0:0:33:0,0,0	0/0:0,0:0:33:0,0,0	0/0:0,0:0:33:0,0,0	0/0:0,0:0:33:0,0,0	0/0:0,0:0:33:0,0,0	0/0:0,0:0:33:0,0,0	0/0:0,0:0:33:0,0,0	0/0:0,0:0:33:0,0,0	0/0:0,0:0:33:0,0,0	0/0:0,0:0:33:0,0,0	0/0:0,0:0:33:0,0,0	0/0:0,0:0:33:0,0,0	0/1:0,0:0:33:0,0,0	1/1:0,0:0:33:0,0,0	0/1:0,0:0:33:0,0,0	0/0:0,0:0:33:0,0,0	0/0:0,0:0:33:0,0,0	0/0:0,0:0:33:0,0,0	0/0:0,0:0:33:0,0,0	0/0:0,0:0:33:0,0,0	0/0:0,0:0:33:0,0,0	0/0:0,0:0:33:0,0,0	0/0:0,0:0:33:0,0,0	0/0:0,0:0:33:0,0,0	0/0:0,0:0:33:0,0,0	0/0:0,0:0:33:0,0,0	0/0:0,0:0:33:0,0,0	0/0:0,0:0:33:0,0,0	0/0:0,0:0:33:0,0,0	0/0:0,0:0:33:0,0,0	0/0:0,0:0:33:0,0,0	0/0:0,0:0:33:0,0,0	0/0:0,0:0:33:0,0,0	0/0:0,0:0:33:0,0,0	0/0:0,0:0:33:0,0,0	0/0:0,0:0:33:0,0,0	0/1:0,0:0:33:0,0,0	0/1:0,0:0:33:0,0,0	1/1:0,0:0:33:0,0,0	0/0:0,0:0:33:0,0,0	1/1:0,0:0:33:0,0,0	1/1:0,0:0:33:0,0,0	0/1:0,0:0:33:0,0,0	1/1:0,0:0:33:0,0,0	0/0:0,0:0:33:0,0,0	1/1:0,0:0:33:0,0,0	0/0:0,0:0:33:0,0,0	1/1:0,0:0:33:0,0,0	1/1:0,0:0:33:0,0,0	1/1:0,0:0:33:0,0,0
PL01	1123926	SPL01_1123926	G	A	.	PASS	DP=0	GT:AD:DP:GQ:PL	1/1:0,0:0:33:0,0,0	0/0:0,0:0:33:0,0,0	0/0:0,0:0:33:0,0,0	0/0:0,0:0:33:0,0,0	0/0:0,0:0:33:0,0,0	0/0:0,0:0:33:0,0,0	1/1:0,0:0:33:0,0,0	1/1:0,0:0:33:0,0,0	1/1:0,0:0:33:0,0,0	1/1:0,0:0:33:0,0,0	1/1:0,0:0:33:0,0,0	1/1:0,0:0:33:0,0,0	0/0:0,0:0:33:0,0,0	0/0:0,0:0:33:0,0,0	0/0:0,0:0:33:0,0,0	0/0:0,0:0:33:0,0,0	0/0:0,0:0:33:0,0,0	0/0:0,0:0:33:0,0,0	0/0:0,0:0:33:0,0,0	0/0:0,0:0:33:0,0,0	0/0:0,0:0:33:0,0,0	0/0:0,0:0:33:0,0,0	0/0:0,0:0:33:0,0,0	0/0:0,0:0:33:0,0,0	0/0:0,0:0:33:0,0,0	0/0:0,0:0:33:0,0,0	0/0:0,0:0:33:0,0,0	0/0:0,0:0:33:0,0,0	0/0:0,0:0:33:0,0,0	0/0:0,0:0:33:0,0,0	0/0:0,0:0:33:0,0,0	0/0:0,0:0:33:0,0,0	0/0:0,0:0:33:0,0,0	0/0:0,0:0:33:0,0,0	0/0:0,0:0:33:0,0,0	1/1:0,0:0:33:0,0,0	1/1:0,0:0:33:0,0,0	1/1:0,0:0:33:0,0,0	1/1:0,0:0:33:0,0,0	1/1:0,0:0:33:0,0,0	0/0:0,0:0:33:0,0,0	0/0:0,0:0:33:0,0,0	0/0:0,0:0:33:0,0,0	0/0:0,0:0:33:0,0,0	0/0:0,0:0:33:0,0,0	0/0:0,0:0:33:0,0,0	0/0:0,0:0:33:0,0,0	1/1:0,0:0:33:0,0,0	0/0:0,0:0:33:0,0,0	0/0:0,0:0:33:0,0,0	0/0:0,0:0:33:0,0,0	0/0:0,0:0:33:0,0,0	1/1:0,0:0:33:0,0,0	0/0:0,0:0:33:0,0,0	0/0:0,0:0:33:0,0,0	./.:0,0:0	0/0:0,0:0:33:0,0,0	1/1:0,0:0:33:0,0,0	0/0:0,0:0:33:0,0,0	1/1:0,0:0:33:0,0,0	0/0:0,0:0:33:0,0,0	0/0:0,0:0:33:0,0,0	0/0:0,0:0:33:0,0,0	0/0:0,0:0:33:0,0,0	0/0:0,0:0:33:0,0,0	0/0:0,0:0:33:0,0,0	0/0:0,0:0:33:0,0,0	0/0:0,0:0:33:0,0,0	0/0:0,0:0:33:0,0,0	0/0:0,0:0:33:0,0,0	0/0:0,0:0:33:0,0,0	0/0:0,0:0:33:0,0,0	0/0:0,0:0:33:0,0,0	0/0:0,0:0:33:0,0,0	0/0:0,0:0:33:0,0,0	1/0:0,0:0:33:0,0,0	1/1:0,0:0:33:0,0,0	1/0:0,0:0:33:0,0,0	0/0:0,0:0:33:0,0,0	0/0:0,0:0:33:0,0,0	0/0:0,0:0:33:0,0,0	0/0:0,0:0:33:0,0,0	0/0:0,0:0:33:0,0,0	0/0:0,0:0:33:0,0,0	0/0:0,0:0:33:0,0,0	0/0:0,0:0:33:0,0,0	0/0:0,0:0:33:0,0,0	0/0:0,0:0:33:0,0,0	0/0:0,0:0:33:0,0,0	0/0:0,0:0:33:0,0,0	0/0:0,0:0:33:0,0,0	0/0:0,0:0:33:0,0,0	0/0:0,0:0:33:0,0,0	0/0:0,0:0:33:0,0,0	0/0:0,0:0:33:0,0,0	0/0:0,0:0:33:0,0,0	0/0:0,0:0:33:0,0,0	0/0:0,0:0:33:0,0,0	0/0:0,0:0:33:0,0,0	1/0:0,0:0:33:0,0,0	1/0:0,0:0:33:0,0,0	1/1:0,0:0:33:0,0,0	0/0:0,0:0:33:0,0,0	1/1:0,0:0:33:0,0,0	1/1:0,0:0:33:0,0,0	1/0:0,0:0:33:0,0,0	1/1:0,0:0:33:0,0,0	0/0:0,0:0:33:0,0,0	1/1:0,0:0:33:0,0,0	0/0:0,0:0:33:0,0,0	1/1:0,0:0:33:0,0,0	1/1:0,0:0:33:0,0,0	1/1:0,0:0:33:0,0,0
PL01	1128019	SPL01_1128019	C	T	.	PASS	DP=0	GT:AD:DP:GQ:PL	1/1:0,0:0:33:0,0,0	0/0:0,0:0:33:0,0,0	0/0:0,0:0:33:0,0,0	0/0:0,0:0:33:0,0,0	0/0:0,0:0:33:0,0,0	0/0:0,0:0:33:0,0,0	1/1:0,0:0:33:0,0,0	1/1:0,0:0:33:0,0,0	1/1:0,0:0:33:0,0,0	1/1:0,0:0:33:0,0,0	1/1:0,0:0:33:0,0,0	1/1:0,0:0:33:0,0,0	0/0:0,0:0:33:0,0,0	0/0:0,0:0:33:0,0,0	0/0:0,0:0:33:0,0,0	0/0:0,0:0:33:0,0,0	0/0:0,0:0:33:0,0,0	0/0:0,0:0:33:0,0,0	0/0:0,0:0:33:0,0,0	0/0:0,0:0:33:0,0,0	0/0:0,0:0:33:0,0,0	0/0:0,0:0:33:0,0,0	0/0:0,0:0:33:0,0,0	0/0:0,0:0:33:0,0,0	0/0:0,0:0:33:0,0,0	0/0:0,0:0:33:0,0,0	0/0:0,0:0:33:0,0,0	0/0:0,0:0:33:0,0,0	0/0:0,0:0:33:0,0,0	0/0:0,0:0:33:0,0,0	0/0:0,0:0:33:0,0,0	0/0:0,0:0:33:0,0,0	0/0:0,0:0:33:0,0,0	0/0:0,0:0:33:0,0,0	0/0:0,0:0:33:0,0,0	1/1:0,0:0:33:0,0,0	1/1:0,0:0:33:0,0,0	1/1:0,0:0:33:0,0,0	1/1:0,0:0:33:0,0,0	1/1:0,0:0:33:0,0,0	0/0:0,0:0:33:0,0,0	0/0:0,0:0:33:0,0,0	0/0:0,0:0:33:0,0,0	0/0:0,0:0:33:0,0,0	0/0:0,0:0:33:0,0,0	0/0:0,0:0:33:0,0,0	0/0:0,0:0:33:0,0,0	1/1:0,0:0:33:0,0,0	0/0:0,0:0:33:0,0,0	0/0:0,0:0:33:0,0,0	0/0:0,0:0:33:0,0,0	0/0:0,0:0:33:0,0,0	0/0:0,0:0:33:0,0,0	0/0:0,0:0:33:0,0,0	0/0:0,0:0:33:0,0,0	0/0:0,0:0:33:0,0,0	0/0:0,0:0:33:0,0,0	1/1:0,0:0:33:0,0,0	0/0:0,0:0:33:0,0,0	0/0:0,0:0:33:0,0,0	0/0:0,0:0:33:0,0,0	0/0:0,0:0:33:0,0,0	0/0:0,0:0:33:0,0,0	0/0:0,0:0:33:0,0,0	0/0:0,0:0:33:0,0,0	0/0:0,0:0:33:0,0,0	0/0:0,0:0:33:0,0,0	0/0:0,0:0:33:0,0,0	0/0:0,0:0:33:0,0,0	0/0:0,0:0:33:0,0,0	0/0:0,0:0:33:0,0,0	0/0:0,0:0:33:0,0,0	0/0:0,0:0:33:0,0,0	0/0:0,0:0:33:0,0,0	0/0:0,0:0:33:0,0,0	0/1:0,0:0:33:0,0,0	1/1:0,0:0:33:0,0,0	0/1:0,0:0:33:0,0,0	0/0:0,0:0:33:0,0,0	0/0:0,0:0:33:0,0,0	0/0:0,0:0:33:0,0,0	0/0:0,0:0:33:0,0,0	0/0:0,0:0:33:0,0,0	0/0:0,0:0:33:0,0,0	0/0:0,0:0:33:0,0,0	0/0:0,0:0:33:0,0,0	0/0:0,0:0:33:0,0,0	0/0:0,0:0:33:0,0,0	0/0:0,0:0:33:0,0,0	0/0:0,0:0:33:0,0,0	0/0:0,0:0:33:0,0,0	0/0:0,0:0:33:0,0,0	0/0:0,0:0:33:0,0,0	0/0:0,0:0:33:0,0,0	0/0:0,0:0:33:0,0,0	0/0:0,0:0:33:0,0,0	0/0:0,0:0:33:0,0,0	0/0:0,0:0:33:0,0,0	0/0:0,0:0:33:0,0,0	0/1:0,0:0:33:0,0,0	0/1:0,0:0:33:0,0,0	1/1:0,0:0:33:0,0,0	0/0:0,0:0:33:0,0,0	1/1:0,0:0:33:0,0,0	1/1:0,0:0:33:0,0,0	0/1:0,0:0:33:0,0,0	1/1:0,0:0:33:0,0,0	0/0:0,0:0:33:0,0,0	1/1:0,0:0:33:0,0,0	0/0:0,0:0:33:0,0,0	1/1:0,0:0:33:0,0,0	1/1:0,0:0:33:0,0,0	1/1:0,0:0:33:0,0,0
PL01	1138488	SPL01_1138488	T	C	.	PASS	DP=0	GT:AD:DP:GQ:PL	1/1:0,0:0:33:0,0,0	0/0:0,0:0:33:0,0,0	0/0:0,0:0:33:0,0,0	0/0:0,0:0:33:0,0,0	0/0:0,0:0:33:0,0,0	0/0:0,0:0:33:0,0,0	1/1:0,0:0:33:0,0,0	1/1:0,0:0:33:0,0,0	1/1:0,0:0:33:0,0,0	1/1:0,0:0:33:0,0,0	1/1:0,0:0:33:0,0,0	1/1:0,0:0:33:0,0,0	0/0:0,0:0:33:0,0,0	0/0:0,0:0:33:0,0,0	0/0:0,0:0:33:0,0,0	0/0:0,0:0:33:0,0,0	0/0:0,0:0:33:0,0,0	0/0:0,0:0:33:0,0,0	0/0:0,0:0:33:0,0,0	0/0:0,0:0:33:0,0,0	0/0:0,0:0:33:0,0,0	0/0:0,0:0:33:0,0,0	0/0:0,0:0:33:0,0,0	0/0:0,0:0:33:0,0,0	0/0:0,0:0:33:0,0,0	0/0:0,0:0:33:0,0,0	0/0:0,0:0:33:0,0,0	0/0:0,0:0:33:0,0,0	0/0:0,0:0:33:0,0,0	0/0:0,0:0:33:0,0,0	0/0:0,0:0:33:0,0,0	0/0:0,0:0:33:0,0,0	0/0:0,0:0:33:0,0,0	0/0:0,0:0:33:0,0,0	0/0:0,0:0:33:0,0,0	1/1:0,0:0:33:0,0,0	1/1:0,0:0:33:0,0,0	1/1:0,0:0:33:0,0,0	1/1:0,0:0:33:0,0,0	1/1:0,0:0:33:0,0,0	1/1:0,0:0:33:0,0,0	0/0:0,0:0:33:0,0,0	0/0:0,0:0:33:0,0,0	0/0:0,0:0:33:0,0,0	0/0:0,0:0:33:0,0,0	0/0:0,0:0:33:0,0,0	0/0:0,0:0:33:0,0,0	./.:0,0:0	1/1:0,0:0:33:0,0,0	1/1:0,0:0:33:0,0,0	0/0:0,0:0:33:0,0,0	0/0:0,0:0:33:0,0,0	./.:0,0:0	0/0:0,0:0:33:0,0,0	0/0:0,0:0:33:0,0,0	1/1:0,0:0:33:0,0,0	0/0:0,0:0:33:0,0,0	1/1:0,0:0:33:0,0,0	./.:0,0:0	1/1:0,0:0:33:0,0,0	0/0:0,0:0:33:0,0,0	1/1:0,0:0:33:0,0,0	0/0:0,0:0:33:0,0,0	0/0:0,0:0:33:0,0,0	1/1:0,0:0:33:0,0,0	1/1:0,0:0:33:0,0,0	0/0:0,0:0:33:0,0,0	0/0:0,0:0:33:0,0,0	0/0:0,0:0:33:0,0,0	1/1:0,0:0:33:0,0,0	0/0:0,0:0:33:0,0,0	1/1:0,0:0:33:0,0,0	0/0:0,0:0:33:0,0,0	0/0:0,0:0:33:0,0,0	0/0:0,0:0:33:0,0,0	1/0:0,0:0:33:0,0,0	1/1:0,0:0:33:0,0,0	1/0:0,0:0:33:0,0,0	0/0:0,0:0:33:0,0,0	0/0:0,0:0:33:0,0,0	0/0:0,0:0:33:0,0,0	0/0:0,0:0:33:0,0,0	0/0:0,0:0:33:0,0,0	0/0:0,0:0:33:0,0,0	0/0:0,0:0:33:0,0,0	0/0:0,0:0:33:0,0,0	0/0:0,0:0:33:0,0,0	0/0:0,0:0:33:0,0,0	0/0:0,0:0:33:0,0,0	0/0:0,0:0:33:0,0,0	0/0:0,0:0:33:0,0,0	0/0:0,0:0:33:0,0,0	0/0:0,0:0:33:0,0,0	0/0:0,0:0:33:0,0,0	0/0:0,0:0:33:0,0,0	0/0:0,0:0:33:0,0,0	0/0:0,0:0:33:0,0,0	./.:0,0:0	0/0:0,0:0:33:0,0,0	1/1:0,0:0:33:0,0,0	1/0:0,0:0:33:0,0,0	1/1:0,0:0:33:0,0,0	0/0:0,0:0:33:0,0,0	1/1:0,0:0:33:0,0,0	1/1:0,0:0:33:0,0,0	1/0:0,0:0:33:0,0,0	1/1:0,0:0:33:0,0,0	0/0:0,0:0:33:0,0,0	1/1:0,0:0:33:0,0,0	0/0:0,0:0:33:0,0,0	1/1:0,0:0:33:0,0,0	1/1:0,0:0:33:0,0,0	1/1:0,0:0:33:0,0,0
PL01	1183765	SPL01_1183765	T	A	.	PASS	DP=0	GT:AD:DP:GQ:PL	1/1:0,0:0:33:0,0,0	0/0:0,0:0:33:0,0,0	0/0:0,0:0:33:0,0,0	0/0:0,0:0:33:0,0,0	0/0:0,0:0:33:0,0,0	0/0:0,0:0:33:0,0,0	1/1:0,0:0:33:0,0,0	1/1:0,0:0:33:0,0,0	1/1:0,0:0:33:0,0,0	1/1:0,0:0:33:0,0,0	1/1:0,0:0:33:0,0,0	1/1:0,0:0:33:0,0,0	0/0:0,0:0:33:0,0,0	0/0:0,0:0:33:0,0,0	0/0:0,0:0:33:0,0,0	0/0:0,0:0:33:0,0,0	0/0:0,0:0:33:0,0,0	0/0:0,0:0:33:0,0,0	0/0:0,0:0:33:0,0,0	0/0:0,0:0:33:0,0,0	0/0:0,0:0:33:0,0,0	0/0:0,0:0:33:0,0,0	0/0:0,0:0:33:0,0,0	0/0:0,0:0:33:0,0,0	0/0:0,0:0:33:0,0,0	0/0:0,0:0:33:0,0,0	0/0:0,0:0:33:0,0,0	0/0:0,0:0:33:0,0,0	0/0:0,0:0:33:0,0,0	0/0:0,0:0:33:0,0,0	0/0:0,0:0:33:0,0,0	0/0:0,0:0:33:0,0,0	0/0:0,0:0:33:0,0,0	0/0:0,0:0:33:0,0,0	0/0:0,0:0:33:0,0,0	1/1:0,0:0:33:0,0,0	1/1:0,0:0:33:0,0,0	1/1:0,0:0:33:0,0,0	1/1:0,0:0:33:0,0,0	1/1:0,0:0:33:0,0,0	./.:0,0:0	./.:0,0:0	0/0:0,0:0:33:0,0,0	0/0:0,0:0:33:0,0,0	0/0:0,0:0:33:0,0,0	0/0:0,0:0:33:0,0,0	0/0:0,0:0:33:0,0,0	1/1:0,0:0:33:0,0,0	./.:0,0:0	./.:0,0:0	0/0:0,0:0:33:0,0,0	./.:0,0:0	1/1:0,0:0:33:0,0,0	./.:0,0:0	0/0:0,0:0:33:0,0,0	1/1:0,0:0:33:0,0,0	./.:0,0:0	0/0:0,0:0:33:0,0,0	0/0:0,0:0:33:0,0,0	1/1:0,0:0:33:0,0,0	0/0:0,0:0:33:0,0,0	0/0:0,0:0:33:0,0,0	0/0:0,0:0:33:0,0,0	0/0:0,0:0:33:0,0,0	./.:0,0:0	./.:0,0:0	./.:0,0:0	0/0:0,0:0:33:0,0,0	./.:0,0:0	./.:0,0:0	./.:0,0:0	1/1:0,0:0:33:0,0,0	0/0:0,0:0:33:0,0,0	0/0:0,0:0:33:0,0,0	0/0:0,0:0:33:0,0,0	0/0:0,0:0:33:0,0,0	0/0:0,0:0:33:0,0,0	0/0:0,0:0:33:0,0,0	0/0:0,0:0:33:0,0,0	0/0:0,0:0:33:0,0,0	0/0:0,0:0:33:0,0,0	0/0:0,0:0:33:0,0,0	0/0:0,0:0:33:0,0,0	0/0:0,0:0:33:0,0,0	0/0:0,0:0:33:0,0,0	0/0:0,0:0:33:0,0,0	0/0:0,0:0:33:0,0,0	0/0:0,0:0:33:0,0,0	0/0:0,0:0:33:0,0,0	0/0:0,0:0:33:0,0,0	0/0:0,0:0:33:0,0,0	0/0:0,0:0:33:0,0,0	0/0:0,0:0:33:0,0,0	0/0:0,0:0:33:0,0,0	0/0:0,0:0:33:0,0,0	0/0:0,0:0:33:0,0,0	0/0:0,0:0:33:0,0,0	0/0:0,0:0:33:0,0,0	0/0:0,0:0:33:0,0,0	0/0:0,0:0:33:0,0,0	0/0:0,0:0:33:0,0,0	0/0:0,0:0:33:0,0,0	0/0:0,0:0:33:0,0,0	0/0:0,0:0:33:0,0,0	0/0:0,0:0:33:0,0,0	0/0:0,0:0:33:0,0,0	0/0:0,0:0:33:0,0,0	0/0:0,0:0:33:0,0,0	0/0:0,0:0:33:0,0,0	0/0:0,0:0:33:0,0,0	1/1:0,0:0:33:0,0,0	1/1:0,0:0:33:0,0,0	1/1:0,0:0:33:0,0,0
PL01	1184989	SPL01_1184989	C	T	.	PASS	DP=0	GT:AD:DP:GQ:PL	1/1:0,0:0:33:0,0,0	0/0:0,0:0:33:0,0,0	0/0:0,0:0:33:0,0,0	0/0:0,0:0:33:0,0,0	0/0:0,0:0:33:0,0,0	0/0:0,0:0:33:0,0,0	1/1:0,0:0:33:0,0,0	1/1:0,0:0:33:0,0,0	1/1:0,0:0:33:0,0,0	1/1:0,0:0:33:0,0,0	1/1:0,0:0:33:0,0,0	1/1:0,0:0:33:0,0,0	0/0:0,0:0:33:0,0,0	0/0:0,0:0:33:0,0,0	0/0:0,0:0:33:0,0,0	0/0:0,0:0:33:0,0,0	0/0:0,0:0:33:0,0,0	0/0:0,0:0:33:0,0,0	0/0:0,0:0:33:0,0,0	0/0:0,0:0:33:0,0,0	0/0:0,0:0:33:0,0,0	0/0:0,0:0:33:0,0,0	0/0:0,0:0:33:0,0,0	0/0:0,0:0:33:0,0,0	0/0:0,0:0:33:0,0,0	0/0:0,0:0:33:0,0,0	0/0:0,0:0:33:0,0,0	0/0:0,0:0:33:0,0,0	0/0:0,0:0:33:0,0,0	0/0:0,0:0:33:0,0,0	0/0:0,0:0:33:0,0,0	0/0:0,0:0:33:0,0,0	0/0:0,0:0:33:0,0,0	0/0:0,0:0:33:0,0,0	0/0:0,0:0:33:0,0,0	1/1:0,0:0:33:0,0,0	1/1:0,0:0:33:0,0,0	1/1:0,0:0:33:0,0,0	1/1:0,0:0:33:0,0,0	1/1:0,0:0:33:0,0,0	./.:0,0:0	./.:0,0:0	./.:0,0:0	./.:0,0:0	0/0:0,0:0:33:0,0,0	./.:0,0:0	0/0:0,0:0:33:0,0,0	1/1:0,0:0:33:0,0,0	./.:0,0:0	./.:0,0:0	./.:0,0:0	./.:0,0:0	1/1:0,0:0:33:0,0,0	./.:0,0:0	./.:0,0:0	1/1:0,0:0:33:0,0,0	./.:0,0:0	./.:0,0:0	./.:0,0:0	1/1:0,0:0:33:0,0,0	./.:0,0:0	./.:0,0:0	0/0:0,0:0:33:0,0,0	./.:0,0:0	./.:0,0:0	./.:0,0:0	./.:0,0:0	./.:0,0:0	./.:0,0:0	./.:0,0:0	./.:0,0:0	1/1:0,0:0:33:0,0,0	0/0:0,0:0:33:0,0,0	0/0:0,0:0:33:0,0,0	0/0:0,0:0:33:0,0,0	0/0:0,0:0:33:0,0,0	0/0:0,0:0:33:0,0,0	0/0:0,0:0:33:0,0,0	0/0:0,0:0:33:0,0,0	0/0:0,0:0:33:0,0,0	0/0:0,0:0:33:0,0,0	0/0:0,0:0:33:0,0,0	0/0:0,0:0:33:0,0,0	./.:0,0:0	0/0:0,0:0:33:0,0,0	0/0:0,0:0:33:0,0,0	0/0:0,0:0:33:0,0,0	0/0:0,0:0:33:0,0,0	0/0:0,0:0:33:0,0,0	0/0:0,0:0:33:0,0,0	0/0:0,0:0:33:0,0,0	0/0:0,0:0:33:0,0,0	0/0:0,0:0:33:0,0,0	0/0:0,0:0:33:0,0,0	0/0:0,0:0:33:0,0,0	0/0:0,0:0:33:0,0,0	0/0:0,0:0:33:0,0,0	0/0:0,0:0:33:0,0,0	0/0:0,0:0:33:0,0,0	0/1:0,0:0:33:0,0,0	0/0:0,0:0:33:0,0,0	0/0:0,0:0:33:0,0,0	0/0:0,0:0:33:0,0,0	0/0:0,0:0:33:0,0,0	0/0:0,0:0:33:0,0,0	0/0:0,0:0:33:0,0,0	0/0:0,0:0:33:0,0,0	0/0:0,0:0:33:0,0,0	0/0:0,0:0:33:0,0,0	0/0:0,0:0:33:0,0,0	1/1:0,0:0:33:0,0,0	1/1:0,0:0:33:0,0,0	1/1:0,0:0:33:0,0,0
PL01	1210367	SPL01_1210367	G	C	.	PASS	DP=0	GT:AD:DP:GQ:PL	0/0:0,0:0:33:0,0,0	1/1:0,0:0:33:0,0,0	1/1:0,0:0:33:0,0,0	1/1:0,0:0:33:0,0,0	0/0:0,0:0:33:0,0,0	0/0:0,0:0:33:0,0,0	0/0:0,0:0:33:0,0,0	0/0:0,0:0:33:0,0,0	0/0:0,0:0:33:0,0,0	0/0:0,0:0:33:0,0,0	0/0:0,0:0:33:0,0,0	0/0:0,0:0:33:0,0,0	0/1:0,0:0:33:0,0,0	0/1:0,0:0:33:0,0,0	1/1:0,0:0:33:0,0,0	0/1:0,0:0:33:0,0,0	0/1:0,0:0:33:0,0,0	1/1:0,0:0:33:0,0,0	1/1:0,0:0:33:0,0,0	1/1:0,0:0:33:0,0,0	1/1:0,0:0:33:0,0,0	1/1:0,0:0:33:0,0,0	1/1:0,0:0:33:0,0,0	1/1:0,0:0:33:0,0,0	0/0:0,0:0:33:0,0,0	./.:0,0:0	1/1:0,0:0:33:0,0,0	0/0:0,0:0:33:0,0,0	1/1:0,0:0:33:0,0,0	0/1:0,0:0:33:0,0,0	1/1:0,0:0:33:0,0,0	1/1:0,0:0:33:0,0,0	1/1:0,0:0:33:0,0,0	0/0:0,0:0:33:0,0,0	0/0:0,0:0:33:0,0,0	0/0:0,0:0:33:0,0,0	0/0:0,0:0:33:0,0,0	0/0:0,0:0:33:0,0,0	0/0:0,0:0:33:0,0,0	0/0:0,0:0:33:0,0,0	0/0:0,0:0:33:0,0,0	0/0:0,0:0:33:0,0,0	0/0:0,0:0:33:0,0,0	0/1:0,0:0:33:0,0,0	1/1:0,0:0:33:0,0,0	0/0:0,0:0:33:0,0,0	1/1:0,0:0:33:0,0,0	0/0:0,0:0:33:0,0,0	0/0:0,0:0:33:0,0,0	0/0:0,0:0:33:0,0,0	./.:0,0:0	0/0:0,0:0:33:0,0,0	0/0:0,0:0:33:0,0,0	1/1:0,0:0:33:0,0,0	1/1:0,0:0:33:0,0,0	0/0:0,0:0:33:0,0,0	1/1:0,0:0:33:0,0,0	0/0:0,0:0:33:0,0,0	0/0:0,0:0:33:0,0,0	0/0:0,0:0:33:0,0,0	1/1:0,0:0:33:0,0,0	0/0:0,0:0:33:0,0,0	1/1:0,0:0:33:0,0,0	1/1:0,0:0:33:0,0,0	0/0:0,0:0:33:0,0,0	0/0:0,0:0:33:0,0,0	1/1:0,0:0:33:0,0,0	0/1:0,0:0:33:0,0,0	1/1:0,0:0:33:0,0,0	0/0:0,0:0:33:0,0,0	1/1:0,0:0:33:0,0,0	0/0:0,0:0:33:0,0,0	1/1:0,0:0:33:0,0,0	0/0:0,0:0:33:0,0,0	1/1:0,0:0:33:0,0,0	0/0:0,0:0:33:0,0,0	0/0:0,0:0:33:0,0,0	0/0:0,0:0:33:0,0,0	1/1:0,0:0:33:0,0,0	1/1:0,0:0:33:0,0,0	1/1:0,0:0:33:0,0,0	1/1:0,0:0:33:0,0,0	1/1:0,0:0:33:0,0,0	0/0:0,0:0:33:0,0,0	1/1:0,0:0:33:0,0,0	1/1:0,0:0:33:0,0,0	1/1:0,0:0:33:0,0,0	1/1:0,0:0:33:0,0,0	1/1:0,0:0:33:0,0,0	1/1:0,0:0:33:0,0,0	1/1:0,0:0:33:0,0,0	0/0:0,0:0:33:0,0,0	0/0:0,0:0:33:0,0,0	./.:0,0:0	1/1:0,0:0:33:0,0,0	1/1:0,0:0:33:0,0,0	0/0:0,0:0:33:0,0,0	0/0:0,0:0:33:0,0,0	1/1:0,0:0:33:0,0,0	0/1:0,0:0:33:0,0,0	0/1:0,0:0:33:0,0,0	./.:0,0:0	0/0:0,0:0:33:0,0,0	0/0:0,0:0:33:0,0,0	0/0:0,0:0:33:0,0,0	0/0:0,0:0:33:0,0,0	0/0:0,0:0:33:0,0,0	1/1:0,0:0:33:0,0,0	0/0:0,0:0:33:0,0,0	0/1:0,0:0:33:0,0,0	0/0:0,0:0:33:0,0,0	0/0:0,0:0:33:0,0,0	0/0:0,0:0:33:0,0,0
PL01	1234986	SPL01_1234986	G	A	.	PASS	DP=0	GT:AD:DP:GQ:PL	0/0:0,0:0:33:0,0,0	0/0:0,0:0:33:0,0,0	0/0:0,0:0:33:0,0,0	0/0:0,0:0:33:0,0,0	0/0:0,0:0:33:0,0,0	0/0:0,0:0:33:0,0,0	0/0:0,0:0:33:0,0,0	0/0:0,0:0:33:0,0,0	0/0:0,0:0:33:0,0,0	0/0:0,0:0:33:0,0,0	0/0:0,0:0:33:0,0,0	0/0:0,0:0:33:0,0,0	0/0:0,0:0:33:0,0,0	0/0:0,0:0:33:0,0,0	0/0:0,0:0:33:0,0,0	0/0:0,0:0:33:0,0,0	0/0:0,0:0:33:0,0,0	0/0:0,0:0:33:0,0,0	0/0:0,0:0:33:0,0,0	0/0:0,0:0:33:0,0,0	0/0:0,0:0:33:0,0,0	0/0:0,0:0:33:0,0,0	0/0:0,0:0:33:0,0,0	0/0:0,0:0:33:0,0,0	0/0:0,0:0:33:0,0,0	0/0:0,0:0:33:0,0,0	0/0:0,0:0:33:0,0,0	0/0:0,0:0:33:0,0,0	0/0:0,0:0:33:0,0,0	0/0:0,0:0:33:0,0,0	0/0:0,0:0:33:0,0,0	0/0:0,0:0:33:0,0,0	0/0:0,0:0:33:0,0,0	0/0:0,0:0:33:0,0,0	0/0:0,0:0:33:0,0,0	0/0:0,0:0:33:0,0,0	0/0:0,0:0:33:0,0,0	0/0:0,0:0:33:0,0,0	0/0:0,0:0:33:0,0,0	0/0:0,0:0:33:0,0,0	1/1:0,0:0:33:0,0,0	0/0:0,0:0:33:0,0,0	0/0:0,0:0:33:0,0,0	0/0:0,0:0:33:0,0,0	0/0:0,0:0:33:0,0,0	0/0:0,0:0:33:0,0,0	0/0:0,0:0:33:0,0,0	0/0:0,0:0:33:0,0,0	1/1:0,0:0:33:0,0,0	1/1:0,0:0:33:0,0,0	0/0:0,0:0:33:0,0,0	0/0:0,0:0:33:0,0,0	1/1:0,0:0:33:0,0,0	0/0:0,0:0:33:0,0,0	0/0:0,0:0:33:0,0,0	0/0:0,0:0:33:0,0,0	0/0:0,0:0:33:0,0,0	0/0:0,0:0:33:0,0,0	1/1:0,0:0:33:0,0,0	0/0:0,0:0:33:0,0,0	0/0:0,0:0:33:0,0,0	1/1:0,0:0:33:0,0,0	0/0:0,0:0:33:0,0,0	0/0:0,0:0:33:0,0,0	1/1:0,0:0:33:0,0,0	1/1:0,0:0:33:0,0,0	0/0:0,0:0:33:0,0,0	0/0:0,0:0:33:0,0,0	0/0:0,0:0:33:0,0,0	1/1:0,0:0:33:0,0,0	0/0:0,0:0:33:0,0,0	0/0:0,0:0:33:0,0,0	0/0:0,0:0:33:0,0,0	0/0:0,0:0:33:0,0,0	0/0:0,0:0:33:0,0,0	0/0:0,0:0:33:0,0,0	0/0:0,0:0:33:0,0,0	0/0:0,0:0:33:0,0,0	0/0:0,0:0:33:0,0,0	0/0:0,0:0:33:0,0,0	0/0:0,0:0:33:0,0,0	0/0:0,0:0:33:0,0,0	0/0:0,0:0:33:0,0,0	0/0:0,0:0:33:0,0,0	0/0:0,0:0:33:0,0,0	0/0:0,0:0:33:0,0,0	0/0:0,0:0:33:0,0,0	0/0:0,0:0:33:0,0,0	0/0:0,0:0:33:0,0,0	0/0:0,0:0:33:0,0,0	0/0:0,0:0:33:0,0,0	0/0:0,0:0:33:0,0,0	0/0:0,0:0:33:0,0,0	0/0:0,0:0:33:0,0,0	0/0:0,0:0:33:0,0,0	0/0:0,0:0:33:0,0,0	0/0:0,0:0:33:0,0,0	0/0:0,0:0:33:0,0,0	0/0:0,0:0:33:0,0,0	0/0:0,0:0:33:0,0,0	0/0:0,0:0:33:0,0,0	0/0:0,0:0:33:0,0,0	0/0:0,0:0:33:0,0,0	0/0:0,0:0:33:0,0,0	0/0:0,0:0:33:0,0,0	0/0:0,0:0:33:0,0,0	0/0:0,0:0:33:0,0,0	0/0:0,0:0:33:0,0,0	0/0:0,0:0:33:0,0,0	0/0:0,0:0:33:0,0,0	0/0:0,0:0:33:0,0,0	0/0:0,0:0:33:0,0,0	0/0:0,0:0:33:0,0,0
PL01	1235486	SPL01_1235486	T	A	.	PASS	DP=0	GT:AD:DP:GQ:PL	0/0:0,0:0:33:0,0,0	0/0:0,0:0:33:0,0,0	0/0:0,0:0:33:0,0,0	0/0:0,0:0:33:0,0,0	0/0:0,0:0:33:0,0,0	0/0:0,0:0:33:0,0,0	0/0:0,0:0:33:0,0,0	0/0:0,0:0:33:0,0,0	0/0:0,0:0:33:0,0,0	0/0:0,0:0:33:0,0,0	0/0:0,0:0:33:0,0,0	0/0:0,0:0:33:0,0,0	0/0:0,0:0:33:0,0,0	0/0:0,0:0:33:0,0,0	0/0:0,0:0:33:0,0,0	0/0:0,0:0:33:0,0,0	0/0:0,0:0:33:0,0,0	0/0:0,0:0:33:0,0,0	0/0:0,0:0:33:0,0,0	0/0:0,0:0:33:0,0,0	0/0:0,0:0:33:0,0,0	0/0:0,0:0:33:0,0,0	0/0:0,0:0:33:0,0,0	0/0:0,0:0:33:0,0,0	0/0:0,0:0:33:0,0,0	0/0:0,0:0:33:0,0,0	0/0:0,0:0:33:0,0,0	0/0:0,0:0:33:0,0,0	0/0:0,0:0:33:0,0,0	0/0:0,0:0:33:0,0,0	0/0:0,0:0:33:0,0,0	0/0:0,0:0:33:0,0,0	0/0:0,0:0:33:0,0,0	0/0:0,0:0:33:0,0,0	0/0:0,0:0:33:0,0,0	0/0:0,0:0:33:0,0,0	0/0:0,0:0:33:0,0,0	0/0:0,0:0:33:0,0,0	0/0:0,0:0:33:0,0,0	0/0:0,0:0:33:0,0,0	1/1:0,0:0:33:0,0,0	0/0:0,0:0:33:0,0,0	0/0:0,0:0:33:0,0,0	0/0:0,0:0:33:0,0,0	0/0:0,0:0:33:0,0,0	0/0:0,0:0:33:0,0,0	0/0:0,0:0:33:0,0,0	0/0:0,0:0:33:0,0,0	1/1:0,0:0:33:0,0,0	1/1:0,0:0:33:0,0,0	0/0:0,0:0:33:0,0,0	0/0:0,0:0:33:0,0,0	0/0:0,0:0:33:0,0,0	0/0:0,0:0:33:0,0,0	0/0:0,0:0:33:0,0,0	0/0:0,0:0:33:0,0,0	0/0:0,0:0:33:0,0,0	0/0:0,0:0:33:0,0,0	1/1:0,0:0:33:0,0,0	0/0:0,0:0:33:0,0,0	0/0:0,0:0:33:0,0,0	1/1:0,0:0:33:0,0,0	0/0:0,0:0:33:0,0,0	0/0:0,0:0:33:0,0,0	1/1:0,0:0:33:0,0,0	1/1:0,0:0:33:0,0,0	0/0:0,0:0:33:0,0,0	0/0:0,0:0:33:0,0,0	0/0:0,0:0:33:0,0,0	1/1:0,0:0:33:0,0,0	0/0:0,0:0:33:0,0,0	0/0:0,0:0:33:0,0,0	0/0:0,0:0:33:0,0,0	0/0:0,0:0:33:0,0,0	0/0:0,0:0:33:0,0,0	0/0:0,0:0:33:0,0,0	0/0:0,0:0:33:0,0,0	0/0:0,0:0:33:0,0,0	0/0:0,0:0:33:0,0,0	0/0:0,0:0:33:0,0,0	0/0:0,0:0:33:0,0,0	0/0:0,0:0:33:0,0,0	0/0:0,0:0:33:0,0,0	0/0:0,0:0:33:0,0,0	0/0:0,0:0:33:0,0,0	0/0:0,0:0:33:0,0,0	0/0:0,0:0:33:0,0,0	0/0:0,0:0:33:0,0,0	0/0:0,0:0:33:0,0,0	0/0:0,0:0:33:0,0,0	0/0:0,0:0:33:0,0,0	0/0:0,0:0:33:0,0,0	0/0:0,0:0:33:0,0,0	0/0:0,0:0:33:0,0,0	0/0:0,0:0:33:0,0,0	0/0:0,0:0:33:0,0,0	0/0:0,0:0:33:0,0,0	0/0:0,0:0:33:0,0,0	0/0:0,0:0:33:0,0,0	0/0:0,0:0:33:0,0,0	0/0:0,0:0:33:0,0,0	0/0:0,0:0:33:0,0,0	0/0:0,0:0:33:0,0,0	0/0:0,0:0:33:0,0,0	0/0:0,0:0:33:0,0,0	0/0:0,0:0:33:0,0,0	0/0:0,0:0:33:0,0,0	0/0:0,0:0:33:0,0,0	0/0:0,0:0:33:0,0,0	0/0:0,0:0:33:0,0,0	0/0:0,0:0:33:0,0,0	0/0:0,0:0:33:0,0,0	0/0:0,0:0:33:0,0,0
PL01	1268060	SPL01_1268060	T	C	.	PASS	DP=0	GT:AD:DP:GQ:PL	1/1:0,0:0:33:0,0,0	0/0:0,0:0:33:0,0,0	0/0:0,0:0:33:0,0,0	0/0:0,0:0:33:0,0,0	0/0:0,0:0:33:0,0,0	0/0:0,0:0:33:0,0,0	1/1:0,0:0:33:0,0,0	1/1:0,0:0:33:0,0,0	1/1:0,0:0:33:0,0,0	1/1:0,0:0:33:0,0,0	1/1:0,0:0:33:0,0,0	1/1:0,0:0:33:0,0,0	0/0:0,0:0:33:0,0,0	0/0:0,0:0:33:0,0,0	0/0:0,0:0:33:0,0,0	0/0:0,0:0:33:0,0,0	0/0:0,0:0:33:0,0,0	0/0:0,0:0:33:0,0,0	0/0:0,0:0:33:0,0,0	0/0:0,0:0:33:0,0,0	0/0:0,0:0:33:0,0,0	0/0:0,0:0:33:0,0,0	0/0:0,0:0:33:0,0,0	0/0:0,0:0:33:0,0,0	0/0:0,0:0:33:0,0,0	0/0:0,0:0:33:0,0,0	0/0:0,0:0:33:0,0,0	0/0:0,0:0:33:0,0,0	0/0:0,0:0:33:0,0,0	0/0:0,0:0:33:0,0,0	0/0:0,0:0:33:0,0,0	0/0:0,0:0:33:0,0,0	0/0:0,0:0:33:0,0,0	0/0:0,0:0:33:0,0,0	0/0:0,0:0:33:0,0,0	1/1:0,0:0:33:0,0,0	1/1:0,0:0:33:0,0,0	1/1:0,0:0:33:0,0,0	1/1:0,0:0:33:0,0,0	1/1:0,0:0:33:0,0,0	0/0:0,0:0:33:0,0,0	0/0:0,0:0:33:0,0,0	0/0:0,0:0:33:0,0,0	0/0:0,0:0:33:0,0,0	0/0:0,0:0:33:0,0,0	0/0:0,0:0:33:0,0,0	0/0:0,0:0:33:0,0,0	./.:0,0:0	0/0:0,0:0:33:0,0,0	0/0:0,0:0:33:0,0,0	0/0:0,0:0:33:0,0,0	0/0:0,0:0:33:0,0,0	1/1:0,0:0:33:0,0,0	0/0:0,0:0:33:0,0,0	0/0:0,0:0:33:0,0,0	1/1:0,0:0:33:0,0,0	0/0:0,0:0:33:0,0,0	1/1:0,0:0:33:0,0,0	0/0:0,0:0:33:0,0,0	1/1:0,0:0:33:0,0,0	0/0:0,0:0:33:0,0,0	0/0:0,0:0:33:0,0,0	0/0:0,0:0:33:0,0,0	0/0:0,0:0:33:0,0,0	0/0:0,0:0:33:0,0,0	0/0:0,0:0:33:0,0,0	0/0:0,0:0:33:0,0,0	0/0:0,0:0:33:0,0,0	0/0:0,0:0:33:0,0,0	0/0:0,0:0:33:0,0,0	0/0:0,0:0:33:0,0,0	./.:0,0:0	0/0:0,0:0:33:0,0,0	0/0:0,0:0:33:0,0,0	0/0:0,0:0:33:0,0,0	1/1:0,0:0:33:0,0,0	1/1:0,0:0:33:0,0,0	1/1:0,0:0:33:0,0,0	0/0:0,0:0:33:0,0,0	0/0:0,0:0:33:0,0,0	0/0:0,0:0:33:0,0,0	0/0:0,0:0:33:0,0,0	0/0:0,0:0:33:0,0,0	./.:0,0:0	0/0:0,0:0:33:0,0,0	0/0:0,0:0:33:0,0,0	0/0:0,0:0:33:0,0,0	0/0:0,0:0:33:0,0,0	0/0:0,0:0:33:0,0,0	0/0:0,0:0:33:0,0,0	0/0:0,0:0:33:0,0,0	0/0:0,0:0:33:0,0,0	0/0:0,0:0:33:0,0,0	0/0:0,0:0:33:0,0,0	0/0:0,0:0:33:0,0,0	0/0:0,0:0:33:0,0,0	0/0:0,0:0:33:0,0,0	0/0:0,0:0:33:0,0,0	0/0:0,0:0:33:0,0,0	./.:0,0:0	1/0:0,0:0:33:0,0,0	./.:0,0:0	0/0:0,0:0:33:0,0,0	1/1:0,0:0:33:0,0,0	1/1:0,0:0:33:0,0,0	1/0:0,0:0:33:0,0,0	1/1:0,0:0:33:0,0,0	0/0:0,0:0:33:0,0,0	1/1:0,0:0:33:0,0,0	0/0:0,0:0:33:0,0,0	1/1:0,0:0:33:0,0,0	1/1:0,0:0:33:0,0,0	1/1:0,0:0:33:0,0,0
PL01	1268217	SPL01_1268217	T	A	.	PASS	DP=0	GT:AD:DP:GQ:PL	1/1:0,0:0:33:0,0,0	0/0:0,0:0:33:0,0,0	0/0:0,0:0:33:0,0,0	0/0:0,0:0:33:0,0,0	0/0:0,0:0:33:0,0,0	0/0:0,0:0:33:0,0,0	0/0:0,0:0:33:0,0,0	1/0:0,0:0:33:0,0,0	0/0:0,0:0:33:0,0,0	1/1:0,0:0:33:0,0,0	0/0:0,0:0:33:0,0,0	1/1:0,0:0:33:0,0,0	0/0:0,0:0:33:0,0,0	0/0:0,0:0:33:0,0,0	0/0:0,0:0:33:0,0,0	0/0:0,0:0:33:0,0,0	0/0:0,0:0:33:0,0,0	0/0:0,0:0:33:0,0,0	0/0:0,0:0:33:0,0,0	0/0:0,0:0:33:0,0,0	0/0:0,0:0:33:0,0,0	0/0:0,0:0:33:0,0,0	0/0:0,0:0:33:0,0,0	0/0:0,0:0:33:0,0,0	0/0:0,0:0:33:0,0,0	0/0:0,0:0:33:0,0,0	0/0:0,0:0:33:0,0,0	0/0:0,0:0:33:0,0,0	0/0:0,0:0:33:0,0,0	0/0:0,0:0:33:0,0,0	0/0:0,0:0:33:0,0,0	0/0:0,0:0:33:0,0,0	0/0:0,0:0:33:0,0,0	0/0:0,0:0:33:0,0,0	0/0:0,0:0:33:0,0,0	0/0:0,0:0:33:0,0,0	0/0:0,0:0:33:0,0,0	0/0:0,0:0:33:0,0,0	0/0:0,0:0:33:0,0,0	0/0:0,0:0:33:0,0,0	0/0:0,0:0:33:0,0,0	0/0:0,0:0:33:0,0,0	0/0:0,0:0:33:0,0,0	0/0:0,0:0:33:0,0,0	0/0:0,0:0:33:0,0,0	0/0:0,0:0:33:0,0,0	0/0:0,0:0:33:0,0,0	1/1:0,0:0:33:0,0,0	0/0:0,0:0:33:0,0,0	0/0:0,0:0:33:0,0,0	0/0:0,0:0:33:0,0,0	0/0:0,0:0:33:0,0,0	./.:0,0:0	0/0:0,0:0:33:0,0,0	0/0:0,0:0:33:0,0,0	./.:0,0:0	0/0:0,0:0:33:0,0,0	0/0:0,0:0:33:0,0,0	0/0:0,0:0:33:0,0,0	1/1:0,0:0:33:0,0,0	0/0:0,0:0:33:0,0,0	0/0:0,0:0:33:0,0,0	0/0:0,0:0:33:0,0,0	0/0:0,0:0:33:0,0,0	0/0:0,0:0:33:0,0,0	0/0:0,0:0:33:0,0,0	0/0:0,0:0:33:0,0,0	./.:0,0:0	0/0:0,0:0:33:0,0,0	0/0:0,0:0:33:0,0,0	0/0:0,0:0:33:0,0,0	0/0:0,0:0:33:0,0,0	0/0:0,0:0:33:0,0,0	0/0:0,0:0:33:0,0,0	0/0:0,0:0:33:0,0,0	0/0:0,0:0:33:0,0,0	0/0:0,0:0:33:0,0,0	0/0:0,0:0:33:0,0,0	0/0:0,0:0:33:0,0,0	0/0:0,0:0:33:0,0,0	0/0:0,0:0:33:0,0,0	0/0:0,0:0:33:0,0,0	0/0:0,0:0:33:0,0,0	0/0:0,0:0:33:0,0,0	0/0:0,0:0:33:0,0,0	0/0:0,0:0:33:0,0,0	0/0:0,0:0:33:0,0,0	0/0:0,0:0:33:0,0,0	0/0:0,0:0:33:0,0,0	0/0:0,0:0:33:0,0,0	0/0:0,0:0:33:0,0,0	0/0:0,0:0:33:0,0,0	0/0:0,0:0:33:0,0,0	0/0:0,0:0:33:0,0,0	0/0:0,0:0:33:0,0,0	0/0:0,0:0:33:0,0,0	0/0:0,0:0:33:0,0,0	0/0:0,0:0:33:0,0,0	0/0:0,0:0:33:0,0,0	1/0:0,0:0:33:0,0,0	0/0:0,0:0:33:0,0,0	0/0:0,0:0:33:0,0,0	0/0:0,0:0:33:0,0,0	0/0:0,0:0:33:0,0,0	0/0:0,0:0:33:0,0,0	0/0:0,0:0:33:0,0,0	1/0:0,0:0:33:0,0,0	0/0:0,0:0:33:0,0,0	0/0:0,0:0:33:0,0,0	0/0:0,0:0:33:0,0,0	0/0:0,0:0:33:0,0,0	0/0:0,0:0:33:0,0,0	0/0:0,0:0:33:0,0,0
PL01	1332314	SPL01_1332314	G	C	.	PASS	DP=0	GT:AD:DP:GQ:PL	0/0:0,0:0:33:0,0,0	0/0:0,0:0:33:0,0,0	0/0:0,0:0:33:0,0,0	0/0:0,0:0:33:0,0,0	0/0:0,0:0:33:0,0,0	0/0:0,0:0:33:0,0,0	0/0:0,0:0:33:0,0,0	0/0:0,0:0:33:0,0,0	0/0:0,0:0:33:0,0,0	0/0:0,0:0:33:0,0,0	0/0:0,0:0:33:0,0,0	0/0:0,0:0:33:0,0,0	0/0:0,0:0:33:0,0,0	0/0:0,0:0:33:0,0,0	0/0:0,0:0:33:0,0,0	0/0:0,0:0:33:0,0,0	0/0:0,0:0:33:0,0,0	0/0:0,0:0:33:0,0,0	0/0:0,0:0:33:0,0,0	0/0:0,0:0:33:0,0,0	0/0:0,0:0:33:0,0,0	0/0:0,0:0:33:0,0,0	0/0:0,0:0:33:0,0,0	0/0:0,0:0:33:0,0,0	0/0:0,0:0:33:0,0,0	0/0:0,0:0:33:0,0,0	0/0:0,0:0:33:0,0,0	0/0:0,0:0:33:0,0,0	0/0:0,0:0:33:0,0,0	0/0:0,0:0:33:0,0,0	0/0:0,0:0:33:0,0,0	0/0:0,0:0:33:0,0,0	0/0:0,0:0:33:0,0,0	0/0:0,0:0:33:0,0,0	0/0:0,0:0:33:0,0,0	0/0:0,0:0:33:0,0,0	0/0:0,0:0:33:0,0,0	0/0:0,0:0:33:0,0,0	0/0:0,0:0:33:0,0,0	0/0:0,0:0:33:0,0,0	0/0:0,0:0:33:0,0,0	0/0:0,0:0:33:0,0,0	0/0:0,0:0:33:0,0,0	0/0:0,0:0:33:0,0,0	0/0:0,0:0:33:0,0,0	0/0:0,0:0:33:0,0,0	0/0:0,0:0:33:0,0,0	0/0:0,0:0:33:0,0,0	0/0:0,0:0:33:0,0,0	0/0:0,0:0:33:0,0,0	0/0:0,0:0:33:0,0,0	0/0:0,0:0:33:0,0,0	0/0:0,0:0:33:0,0,0	0/0:0,0:0:33:0,0,0	0/0:0,0:0:33:0,0,0	0/0:0,0:0:33:0,0,0	0/0:0,0:0:33:0,0,0	1/1:0,0:0:33:0,0,0	0/0:0,0:0:33:0,0,0	0/0:0,0:0:33:0,0,0	0/0:0,0:0:33:0,0,0	0/0:0,0:0:33:0,0,0	0/0:0,0:0:33:0,0,0	0/0:0,0:0:33:0,0,0	0/0:0,0:0:33:0,0,0	0/0:0,0:0:33:0,0,0	0/0:0,0:0:33:0,0,0	0/0:0,0:0:33:0,0,0	0/0:0,0:0:33:0,0,0	0/0:0,0:0:33:0,0,0	0/0:0,0:0:33:0,0,0	0/0:0,0:0:33:0,0,0	0/0:0,0:0:33:0,0,0	0/0:0,0:0:33:0,0,0	0/0:0,0:0:33:0,0,0	0/1:0,0:0:33:0,0,0	0/0:0,0:0:33:0,0,0	0/1:0,0:0:33:0,0,0	0/0:0,0:0:33:0,0,0	0/0:0,0:0:33:0,0,0	0/0:0,0:0:33:0,0,0	0/0:0,0:0:33:0,0,0	0/0:0,0:0:33:0,0,0	0/0:0,0:0:33:0,0,0	0/0:0,0:0:33:0,0,0	0/0:0,0:0:33:0,0,0	0/0:0,0:0:33:0,0,0	0/0:0,0:0:33:0,0,0	0/0:0,0:0:33:0,0,0	0/0:0,0:0:33:0,0,0	0/0:0,0:0:33:0,0,0	0/0:0,0:0:33:0,0,0	0/0:0,0:0:33:0,0,0	0/0:0,0:0:33:0,0,0	0/0:0,0:0:33:0,0,0	0/0:0,0:0:33:0,0,0	0/0:0,0:0:33:0,0,0	0/0:0,0:0:33:0,0,0	0/0:0,0:0:33:0,0,0	0/1:0,0:0:33:0,0,0	0/1:0,0:0:33:0,0,0	0/0:0,0:0:33:0,0,0	0/0:0,0:0:33:0,0,0	1/1:0,0:0:33:0,0,0	1/1:0,0:0:33:0,0,0	0/1:0,0:0:33:0,0,0	0/1:0,0:0:33:0,0,0	0/0:0,0:0:33:0,0,0	1/1:0,0:0:33:0,0,0	0/0:0,0:0:33:0,0,0	0/0:0,0:0:33:0,0,0	0/0:0,0:0:33:0,0,0	0/0:0,0:0:33:0,0,0
PL01	1333550	SPL01_1333550	C	T	.	PASS	DP=0	GT:AD:DP:GQ:PL	1/1:0,0:0:33:0,0,0	0/0:0,0:0:33:0,0,0	0/0:0,0:0:33:0,0,0	0/0:0,0:0:33:0,0,0	0/0:0,0:0:33:0,0,0	0/0:0,0:0:33:0,0,0	0/0:0,0:0:33:0,0,0	0/1:0,0:0:33:0,0,0	0/0:0,0:0:33:0,0,0	1/1:0,0:0:33:0,0,0	0/0:0,0:0:33:0,0,0	1/1:0,0:0:33:0,0,0	0/0:0,0:0:33:0,0,0	0/0:0,0:0:33:0,0,0	0/0:0,0:0:33:0,0,0	0/0:0,0:0:33:0,0,0	0/0:0,0:0:33:0,0,0	0/0:0,0:0:33:0,0,0	0/0:0,0:0:33:0,0,0	0/0:0,0:0:33:0,0,0	0/0:0,0:0:33:0,0,0	0/0:0,0:0:33:0,0,0	0/0:0,0:0:33:0,0,0	0/0:0,0:0:33:0,0,0	0/0:0,0:0:33:0,0,0	0/0:0,0:0:33:0,0,0	0/0:0,0:0:33:0,0,0	0/0:0,0:0:33:0,0,0	0/0:0,0:0:33:0,0,0	0/0:0,0:0:33:0,0,0	0/0:0,0:0:33:0,0,0	0/0:0,0:0:33:0,0,0	0/0:0,0:0:33:0,0,0	0/0:0,0:0:33:0,0,0	0/0:0,0:0:33:0,0,0	1/1:0,0:0:33:0,0,0	1/1:0,0:0:33:0,0,0	0/0:0,0:0:33:0,0,0	0/0:0,0:0:33:0,0,0	0/0:0,0:0:33:0,0,0	0/0:0,0:0:33:0,0,0	0/0:0,0:0:33:0,0,0	0/0:0,0:0:33:0,0,0	0/0:0,0:0:33:0,0,0	0/0:0,0:0:33:0,0,0	0/0:0,0:0:33:0,0,0	0/0:0,0:0:33:0,0,0	1/1:0,0:0:33:0,0,0	0/0:0,0:0:33:0,0,0	0/0:0,0:0:33:0,0,0	0/0:0,0:0:33:0,0,0	0/0:0,0:0:33:0,0,0	0/0:0,0:0:33:0,0,0	0/0:0,0:0:33:0,0,0	0/0:0,0:0:33:0,0,0	0/0:0,0:0:33:0,0,0	0/0:0,0:0:33:0,0,0	1/1:0,0:0:33:0,0,0	0/0:0,0:0:33:0,0,0	0/0:0,0:0:33:0,0,0	0/0:0,0:0:33:0,0,0	0/0:0,0:0:33:0,0,0	0/0:0,0:0:33:0,0,0	0/0:0,0:0:33:0,0,0	0/0:0,0:0:33:0,0,0	0/0:0,0:0:33:0,0,0	0/0:0,0:0:33:0,0,0	0/0:0,0:0:33:0,0,0	0/0:0,0:0:33:0,0,0	0/0:0,0:0:33:0,0,0	0/0:0,0:0:33:0,0,0	0/0:0,0:0:33:0,0,0	0/0:0,0:0:33:0,0,0	0/0:0,0:0:33:0,0,0	0/0:0,0:0:33:0,0,0	0/1:0,0:0:33:0,0,0	0/1:0,0:0:33:0,0,0	1/1:0,0:0:33:0,0,0	0/0:0,0:0:33:0,0,0	0/0:0,0:0:33:0,0,0	0/0:0,0:0:33:0,0,0	0/0:0,0:0:33:0,0,0	0/0:0,0:0:33:0,0,0	0/0:0,0:0:33:0,0,0	0/0:0,0:0:33:0,0,0	0/0:0,0:0:33:0,0,0	0/0:0,0:0:33:0,0,0	0/0:0,0:0:33:0,0,0	0/0:0,0:0:33:0,0,0	0/0:0,0:0:33:0,0,0	0/0:0,0:0:33:0,0,0	0/0:0,0:0:33:0,0,0	0/0:0,0:0:33:0,0,0	0/0:0,0:0:33:0,0,0	0/0:0,0:0:33:0,0,0	0/0:0,0:0:33:0,0,0	0/0:0,0:0:33:0,0,0	0/0:0,0:0:33:0,0,0	0/0:0,0:0:33:0,0,0	0/1:0,0:0:33:0,0,0	0/1:0,0:0:33:0,0,0	0/0:0,0:0:33:0,0,0	0/0:0,0:0:33:0,0,0	0/1:0,0:0:33:0,0,0	1/1:0,0:0:33:0,0,0	0/1:0,0:0:33:0,0,0	0/1:0,0:0:33:0,0,0	0/0:0,0:0:33:0,0,0	1/1:0,0:0:33:0,0,0	0/0:0,0:0:33:0,0,0	1/1:0,0:0:33:0,0,0	1/1:0,0:0:33:0,0,0	1/1:0,0:0:33:0,0,0
PL01	1353438	SPL01_1353438	G	T	.	PASS	DP=0	GT:AD:DP:GQ:PL	1/1:0,0:0:33:0,0,0	0/0:0,0:0:33:0,0,0	0/0:0,0:0:33:0,0,0	0/0:0,0:0:33:0,0,0	0/0:0,0:0:33:0,0,0	0/0:0,0:0:33:0,0,0	1/1:0,0:0:33:0,0,0	1/1:0,0:0:33:0,0,0	1/1:0,0:0:33:0,0,0	1/1:0,0:0:33:0,0,0	1/1:0,0:0:33:0,0,0	1/1:0,0:0:33:0,0,0	0/0:0,0:0:33:0,0,0	0/0:0,0:0:33:0,0,0	0/0:0,0:0:33:0,0,0	0/0:0,0:0:33:0,0,0	0/0:0,0:0:33:0,0,0	0/0:0,0:0:33:0,0,0	0/0:0,0:0:33:0,0,0	0/0:0,0:0:33:0,0,0	0/0:0,0:0:33:0,0,0	0/0:0,0:0:33:0,0,0	0/0:0,0:0:33:0,0,0	0/0:0,0:0:33:0,0,0	0/0:0,0:0:33:0,0,0	0/0:0,0:0:33:0,0,0	0/0:0,0:0:33:0,0,0	0/0:0,0:0:33:0,0,0	0/0:0,0:0:33:0,0,0	0/0:0,0:0:33:0,0,0	0/0:0,0:0:33:0,0,0	0/0:0,0:0:33:0,0,0	0/0:0,0:0:33:0,0,0	1/1:0,0:0:33:0,0,0	0/0:0,0:0:33:0,0,0	1/1:0,0:0:33:0,0,0	1/1:0,0:0:33:0,0,0	1/1:0,0:0:33:0,0,0	1/1:0,0:0:33:0,0,0	1/1:0,0:0:33:0,0,0	1/1:0,0:0:33:0,0,0	0/0:0,0:0:33:0,0,0	0/0:0,0:0:33:0,0,0	1/1:0,0:0:33:0,0,0	1/1:0,0:0:33:0,0,0	0/0:0,0:0:33:0,0,0	0/0:0,0:0:33:0,0,0	1/1:0,0:0:33:0,0,0	1/1:0,0:0:33:0,0,0	1/1:0,0:0:33:0,0,0	0/0:0,0:0:33:0,0,0	0/0:0,0:0:33:0,0,0	1/1:0,0:0:33:0,0,0	0/0:0,0:0:33:0,0,0	0/0:0,0:0:33:0,0,0	1/1:0,0:0:33:0,0,0	0/0:0,0:0:33:0,0,0	1/1:0,0:0:33:0,0,0	1/1:0,0:0:33:0,0,0	1/1:0,0:0:33:0,0,0	0/0:0,0:0:33:0,0,0	1/1:0,0:0:33:0,0,0	0/0:0,0:0:33:0,0,0	0/0:0,0:0:33:0,0,0	1/1:0,0:0:33:0,0,0	1/1:0,0:0:33:0,0,0	0/0:0,0:0:33:0,0,0	0/1:0,0:0:33:0,0,0	0/0:0,0:0:33:0,0,0	1/1:0,0:0:33:0,0,0	0/0:0,0:0:33:0,0,0	1/1:0,0:0:33:0,0,0	0/0:0,0:0:33:0,0,0	0/0:0,0:0:33:0,0,0	0/0:0,0:0:33:0,0,0	1/1:0,0:0:33:0,0,0	1/1:0,0:0:33:0,0,0	0/1:0,0:0:33:0,0,0	0/0:0,0:0:33:0,0,0	0/0:0,0:0:33:0,0,0	0/0:0,0:0:33:0,0,0	0/0:0,0:0:33:0,0,0	0/0:0,0:0:33:0,0,0	0/0:0,0:0:33:0,0,0	0/0:0,0:0:33:0,0,0	0/0:0,0:0:33:0,0,0	0/0:0,0:0:33:0,0,0	0/0:0,0:0:33:0,0,0	0/0:0,0:0:33:0,0,0	0/0:0,0:0:33:0,0,0	0/0:0,0:0:33:0,0,0	0/0:0,0:0:33:0,0,0	0/0:0,0:0:33:0,0,0	0/0:0,0:0:33:0,0,0	0/0:0,0:0:33:0,0,0	0/0:0,0:0:33:0,0,0	0/0:0,0:0:33:0,0,0	0/0:0,0:0:33:0,0,0	0/0:0,0:0:33:0,0,0	0/1:0,0:0:33:0,0,0	0/1:0,0:0:33:0,0,0	./.:0,0:0	0/0:0,0:0:33:0,0,0	1/1:0,0:0:33:0,0,0	1/1:0,0:0:33:0,0,0	0/1:0,0:0:33:0,0,0	0/1:0,0:0:33:0,0,0	0/0:0,0:0:33:0,0,0	1/1:0,0:0:33:0,0,0	0/0:0,0:0:33:0,0,0	0/0:0,0:0:33:0,0,0	0/0:0,0:0:33:0,0,0	0/0:0,0:0:33:0,0,0
PL01	1353471	SPL01_1353471	A	C	.	PASS	DP=0	GT:AD:DP:GQ:PL	1/1:0,0:0:33:0,0,0	0/0:0,0:0:33:0,0,0	0/0:0,0:0:33:0,0,0	0/0:0,0:0:33:0,0,0	0/0:0,0:0:33:0,0,0	0/0:0,0:0:33:0,0,0	1/1:0,0:0:33:0,0,0	1/1:0,0:0:33:0,0,0	1/1:0,0:0:33:0,0,0	1/1:0,0:0:33:0,0,0	1/1:0,0:0:33:0,0,0	1/1:0,0:0:33:0,0,0	0/0:0,0:0:33:0,0,0	0/0:0,0:0:33:0,0,0	0/0:0,0:0:33:0,0,0	0/0:0,0:0:33:0,0,0	0/0:0,0:0:33:0,0,0	0/0:0,0:0:33:0,0,0	0/0:0,0:0:33:0,0,0	0/0:0,0:0:33:0,0,0	0/0:0,0:0:33:0,0,0	0/0:0,0:0:33:0,0,0	0/0:0,0:0:33:0,0,0	0/0:0,0:0:33:0,0,0	0/0:0,0:0:33:0,0,0	0/0:0,0:0:33:0,0,0	0/0:0,0:0:33:0,0,0	0/0:0,0:0:33:0,0,0	0/0:0,0:0:33:0,0,0	0/0:0,0:0:33:0,0,0	0/0:0,0:0:33:0,0,0	0/0:0,0:0:33:0,0,0	0/0:0,0:0:33:0,0,0	0/0:0,0:0:33:0,0,0	0/0:0,0:0:33:0,0,0	1/1:0,0:0:33:0,0,0	1/1:0,0:0:33:0,0,0	1/1:0,0:0:33:0,0,0	1/1:0,0:0:33:0,0,0	1/1:0,0:0:33:0,0,0	1/1:0,0:0:33:0,0,0	0/0:0,0:0:33:0,0,0	0/0:0,0:0:33:0,0,0	0/0:0,0:0:33:0,0,0	0/0:0,0:0:33:0,0,0	0/0:0,0:0:33:0,0,0	0/0:0,0:0:33:0,0,0	1/1:0,0:0:33:0,0,0	1/1:0,0:0:33:0,0,0	1/1:0,0:0:33:0,0,0	0/0:0,0:0:33:0,0,0	0/0:0,0:0:33:0,0,0	1/1:0,0:0:33:0,0,0	0/0:0,0:0:33:0,0,0	0/0:0,0:0:33:0,0,0	1/1:0,0:0:33:0,0,0	0/0:0,0:0:33:0,0,0	1/1:0,0:0:33:0,0,0	1/1:0,0:0:33:0,0,0	1/1:0,0:0:33:0,0,0	0/0:0,0:0:33:0,0,0	1/1:0,0:0:33:0,0,0	0/0:0,0:0:33:0,0,0	0/0:0,0:0:33:0,0,0	1/1:0,0:0:33:0,0,0	1/1:0,0:0:33:0,0,0	0/0:0,0:0:33:0,0,0	0/1:0,0:0:33:0,0,0	0/0:0,0:0:33:0,0,0	1/1:0,0:0:33:0,0,0	0/0:0,0:0:33:0,0,0	1/1:0,0:0:33:0,0,0	0/0:0,0:0:33:0,0,0	0/0:0,0:0:33:0,0,0	0/0:0,0:0:33:0,0,0	1/1:0,0:0:33:0,0,0	1/1:0,0:0:33:0,0,0	0/1:0,0:0:33:0,0,0	0/0:0,0:0:33:0,0,0	0/0:0,0:0:33:0,0,0	0/0:0,0:0:33:0,0,0	0/0:0,0:0:33:0,0,0	0/0:0,0:0:33:0,0,0	0/0:0,0:0:33:0,0,0	0/0:0,0:0:33:0,0,0	0/0:0,0:0:33:0,0,0	0/0:0,0:0:33:0,0,0	0/0:0,0:0:33:0,0,0	0/0:0,0:0:33:0,0,0	0/0:0,0:0:33:0,0,0	0/0:0,0:0:33:0,0,0	0/0:0,0:0:33:0,0,0	0/0:0,0:0:33:0,0,0	0/0:0,0:0:33:0,0,0	0/0:0,0:0:33:0,0,0	0/0:0,0:0:33:0,0,0	0/0:0,0:0:33:0,0,0	0/0:0,0:0:33:0,0,0	0/0:0,0:0:33:0,0,0	0/1:0,0:0:33:0,0,0	0/1:0,0:0:33:0,0,0	./.:0,0:0	0/0:0,0:0:33:0,0,0	1/1:0,0:0:33:0,0,0	1/1:0,0:0:33:0,0,0	0/1:0,0:0:33:0,0,0	0/1:0,0:0:33:0,0,0	0/0:0,0:0:33:0,0,0	1/1:0,0:0:33:0,0,0	0/0:0,0:0:33:0,0,0	0/0:0,0:0:33:0,0,0	0/0:0,0:0:33:0,0,0	0/0:0,0:0:33:0,0,0
PL01	1353519	SPL01_1353519	A	C	.	PASS	DP=0	GT:AD:DP:GQ:PL	1/1:0,0:0:33:0,0,0	0/0:0,0:0:33:0,0,0	0/0:0,0:0:33:0,0,0	0/0:0,0:0:33:0,0,0	0/0:0,0:0:33:0,0,0	0/0:0,0:0:33:0,0,0	1/1:0,0:0:33:0,0,0	1/1:0,0:0:33:0,0,0	1/1:0,0:0:33:0,0,0	1/1:0,0:0:33:0,0,0	1/1:0,0:0:33:0,0,0	1/1:0,0:0:33:0,0,0	0/0:0,0:0:33:0,0,0	0/0:0,0:0:33:0,0,0	0/0:0,0:0:33:0,0,0	0/0:0,0:0:33:0,0,0	0/0:0,0:0:33:0,0,0	0/0:0,0:0:33:0,0,0	0/0:0,0:0:33:0,0,0	0/0:0,0:0:33:0,0,0	0/0:0,0:0:33:0,0,0	0/0:0,0:0:33:0,0,0	0/0:0,0:0:33:0,0,0	0/0:0,0:0:33:0,0,0	0/0:0,0:0:33:0,0,0	0/0:0,0:0:33:0,0,0	0/0:0,0:0:33:0,0,0	0/0:0,0:0:33:0,0,0	0/0:0,0:0:33:0,0,0	0/0:0,0:0:33:0,0,0	0/0:0,0:0:33:0,0,0	0/0:0,0:0:33:0,0,0	0/0:0,0:0:33:0,0,0	1/1:0,0:0:33:0,0,0	1/1:0,0:0:33:0,0,0	1/1:0,0:0:33:0,0,0	1/1:0,0:0:33:0,0,0	1/1:0,0:0:33:0,0,0	1/1:0,0:0:33:0,0,0	1/1:0,0:0:33:0,0,0	1/1:0,0:0:33:0,0,0	1/1:0,0:0:33:0,0,0	0/0:0,0:0:33:0,0,0	1/1:0,0:0:33:0,0,0	1/1:0,0:0:33:0,0,0	0/0:0,0:0:33:0,0,0	0/0:0,0:0:33:0,0,0	1/1:0,0:0:33:0,0,0	1/1:0,0:0:33:0,0,0	1/1:0,0:0:33:0,0,0	0/0:0,0:0:33:0,0,0	0/0:0,0:0:33:0,0,0	1/1:0,0:0:33:0,0,0	0/0:0,0:0:33:0,0,0	0/0:0,0:0:33:0,0,0	1/1:0,0:0:33:0,0,0	0/0:0,0:0:33:0,0,0	1/1:0,0:0:33:0,0,0	1/1:0,0:0:33:0,0,0	1/1:0,0:0:33:0,0,0	0/0:0,0:0:33:0,0,0	1/1:0,0:0:33:0,0,0	0/0:0,0:0:33:0,0,0	0/0:0,0:0:33:0,0,0	1/1:0,0:0:33:0,0,0	1/1:0,0:0:33:0,0,0	0/0:0,0:0:33:0,0,0	0/1:0,0:0:33:0,0,0	0/0:0,0:0:33:0,0,0	1/1:0,0:0:33:0,0,0	0/0:0,0:0:33:0,0,0	1/1:0,0:0:33:0,0,0	0/0:0,0:0:33:0,0,0	0/0:0,0:0:33:0,0,0	0/0:0,0:0:33:0,0,0	1/1:0,0:0:33:0,0,0	./.:0,0:0	0/1:0,0:0:33:0,0,0	0/0:0,0:0:33:0,0,0	0/0:0,0:0:33:0,0,0	0/0:0,0:0:33:0,0,0	1/1:0,0:0:33:0,0,0	0/1:0,0:0:33:0,0,0	0/0:0,0:0:33:0,0,0	0/0:0,0:0:33:0,0,0	0/0:0,0:0:33:0,0,0	0/0:0,0:0:33:0,0,0	0/0:0,0:0:33:0,0,0	0/0:0,0:0:33:0,0,0	0/0:0,0:0:33:0,0,0	0/0:0,0:0:33:0,0,0	0/0:0,0:0:33:0,0,0	0/0:0,0:0:33:0,0,0	0/0:0,0:0:33:0,0,0	0/0:0,0:0:33:0,0,0	0/0:0,0:0:33:0,0,0	0/0:0,0:0:33:0,0,0	0/0:0,0:0:33:0,0,0	0/0:0,0:0:33:0,0,0	0/1:0,0:0:33:0,0,0	0/1:0,0:0:33:0,0,0	1/1:0,0:0:33:0,0,0	0/0:0,0:0:33:0,0,0	1/1:0,0:0:33:0,0,0	1/1:0,0:0:33:0,0,0	0/1:0,0:0:33:0,0,0	0/1:0,0:0:33:0,0,0	0/0:0,0:0:33:0,0,0	1/1:0,0:0:33:0,0,0	0/0:0,0:0:33:0,0,0	0/0:0,0:0:33:0,0,0	0/0:0,0:0:33:0,0,0	0/0:0,0:0:33:0,0,0
PL01	1353526	SPL01_1353526	T	C	.	PASS	DP=0	GT:AD:DP:GQ:PL	0/0:0,0:0:33:0,0,0	0/0:0,0:0:33:0,0,0	0/0:0,0:0:33:0,0,0	0/0:0,0:0:33:0,0,0	0/0:0,0:0:33:0,0,0	0/0:0,0:0:33:0,0,0	1/1:0,0:0:33:0,0,0	1/0:0,0:0:33:0,0,0	1/1:0,0:0:33:0,0,0	0/0:0,0:0:33:0,0,0	1/1:0,0:0:33:0,0,0	0/0:0,0:0:33:0,0,0	0/0:0,0:0:33:0,0,0	0/0:0,0:0:33:0,0,0	0/0:0,0:0:33:0,0,0	0/0:0,0:0:33:0,0,0	0/0:0,0:0:33:0,0,0	0/0:0,0:0:33:0,0,0	0/0:0,0:0:33:0,0,0	0/0:0,0:0:33:0,0,0	0/0:0,0:0:33:0,0,0	0/0:0,0:0:33:0,0,0	0/0:0,0:0:33:0,0,0	0/0:0,0:0:33:0,0,0	0/0:0,0:0:33:0,0,0	0/0:0,0:0:33:0,0,0	0/0:0,0:0:33:0,0,0	0/0:0,0:0:33:0,0,0	0/0:0,0:0:33:0,0,0	0/0:0,0:0:33:0,0,0	0/0:0,0:0:33:0,0,0	0/0:0,0:0:33:0,0,0	0/0:0,0:0:33:0,0,0	0/0:0,0:0:33:0,0,0	0/0:0,0:0:33:0,0,0	1/1:0,0:0:33:0,0,0	1/1:0,0:0:33:0,0,0	0/0:0,0:0:33:0,0,0	0/0:0,0:0:33:0,0,0	0/0:0,0:0:33:0,0,0	0/0:0,0:0:33:0,0,0	0/0:0,0:0:33:0,0,0	0/0:0,0:0:33:0,0,0	0/0:0,0:0:33:0,0,0	0/0:0,0:0:33:0,0,0	0/0:0,0:0:33:0,0,0	0/0:0,0:0:33:0,0,0	0/0:0,0:0:33:0,0,0	0/0:0,0:0:33:0,0,0	0/0:0,0:0:33:0,0,0	0/0:0,0:0:33:0,0,0	0/0:0,0:0:33:0,0,0	0/0:0,0:0:33:0,0,0	0/0:0,0:0:33:0,0,0	0/0:0,0:0:33:0,0,0	1/1:0,0:0:33:0,0,0	0/0:0,0:0:33:0,0,0	0/0:0,0:0:33:0,0,0	0/0:0,0:0:33:0,0,0	0/0:0,0:0:33:0,0,0	0/0:0,0:0:33:0,0,0	0/0:0,0:0:33:0,0,0	0/0:0,0:0:33:0,0,0	0/0:0,0:0:33:0,0,0	0/0:0,0:0:33:0,0,0	0/0:0,0:0:33:0,0,0	0/0:0,0:0:33:0,0,0	./.:0,0:0	0/0:0,0:0:33:0,0,0	0/0:0,0:0:33:0,0,0	0/0:0,0:0:33:0,0,0	1/1:0,0:0:33:0,0,0	0/0:0,0:0:33:0,0,0	0/0:0,0:0:33:0,0,0	0/0:0,0:0:33:0,0,0	0/0:0,0:0:33:0,0,0	./.:0,0:0	0/0:0,0:0:33:0,0,0	0/0:0,0:0:33:0,0,0	0/0:0,0:0:33:0,0,0	0/0:0,0:0:33:0,0,0	0/0:0,0:0:33:0,0,0	0/0:0,0:0:33:0,0,0	0/0:0,0:0:33:0,0,0	0/0:0,0:0:33:0,0,0	0/0:0,0:0:33:0,0,0	0/0:0,0:0:33:0,0,0	0/0:0,0:0:33:0,0,0	0/0:0,0:0:33:0,0,0	0/0:0,0:0:33:0,0,0	0/0:0,0:0:33:0,0,0	0/0:0,0:0:33:0,0,0	0/0:0,0:0:33:0,0,0	0/0:0,0:0:33:0,0,0	0/0:0,0:0:33:0,0,0	0/0:0,0:0:33:0,0,0	0/0:0,0:0:33:0,0,0	0/0:0,0:0:33:0,0,0	0/0:0,0:0:33:0,0,0	1/0:0,0:0:33:0,0,0	1/0:0,0:0:33:0,0,0	1/0:0,0:0:33:0,0,0	0/0:0,0:0:33:0,0,0	0/0:0,0:0:33:0,0,0	0/0:0,0:0:33:0,0,0	0/0:0,0:0:33:0,0,0	0/0:0,0:0:33:0,0,0	0/0:0,0:0:33:0,0,0	0/0:0,0:0:33:0,0,0	0/0:0,0:0:33:0,0,0	0/0:0,0:0:33:0,0,0	0/0:0,0:0:33:0,0,0	0/0:0,0:0:33:0,0,0
PL01	1394594	SPL01_1394594	C	A	.	PASS	DP=0	GT:AD:DP:GQ:PL	0/0:0,0:0:33:0,0,0	0/0:0,0:0:33:0,0,0	0/0:0,0:0:33:0,0,0	0/0:0,0:0:33:0,0,0	0/0:0,0:0:33:0,0,0	0/0:0,0:0:33:0,0,0	0/0:0,0:0:33:0,0,0	0/0:0,0:0:33:0,0,0	0/0:0,0:0:33:0,0,0	0/0:0,0:0:33:0,0,0	0/0:0,0:0:33:0,0,0	0/0:0,0:0:33:0,0,0	0/0:0,0:0:33:0,0,0	0/0:0,0:0:33:0,0,0	0/0:0,0:0:33:0,0,0	0/0:0,0:0:33:0,0,0	0/0:0,0:0:33:0,0,0	0/0:0,0:0:33:0,0,0	0/0:0,0:0:33:0,0,0	0/0:0,0:0:33:0,0,0	0/0:0,0:0:33:0,0,0	0/0:0,0:0:33:0,0,0	0/0:0,0:0:33:0,0,0	0/0:0,0:0:33:0,0,0	0/0:0,0:0:33:0,0,0	0/0:0,0:0:33:0,0,0	0/0:0,0:0:33:0,0,0	0/0:0,0:0:33:0,0,0	0/0:0,0:0:33:0,0,0	0/0:0,0:0:33:0,0,0	0/0:0,0:0:33:0,0,0	0/0:0,0:0:33:0,0,0	0/0:0,0:0:33:0,0,0	0/0:0,0:0:33:0,0,0	0/0:0,0:0:33:0,0,0	0/0:0,0:0:33:0,0,0	0/0:0,0:0:33:0,0,0	1/1:0,0:0:33:0,0,0	1/1:0,0:0:33:0,0,0	1/1:0,0:0:33:0,0,0	1/1:0,0:0:33:0,0,0	0/0:0,0:0:33:0,0,0	0/0:0,0:0:33:0,0,0	0/0:0,0:0:33:0,0,0	1/1:0,0:0:33:0,0,0	0/0:0,0:0:33:0,0,0	./.:0,0:0	0/0:0,0:0:33:0,0,0	1/1:0,0:0:33:0,0,0	1/1:0,0:0:33:0,0,0	0/0:0,0:0:33:0,0,0	0/0:0,0:0:33:0,0,0	0/0:0,0:0:33:0,0,0	0/0:0,0:0:33:0,0,0	0/0:0,0:0:33:0,0,0	0/0:0,0:0:33:0,0,0	0/0:0,0:0:33:0,0,0	0/0:0,0:0:33:0,0,0	1/1:0,0:0:33:0,0,0	./.:0,0:0	0/0:0,0:0:33:0,0,0	1/1:0,0:0:33:0,0,0	0/0:0,0:0:33:0,0,0	1/1:0,0:0:33:0,0,0	1/1:0,0:0:33:0,0,0	1/1:0,0:0:33:0,0,0	0/0:0,0:0:33:0,0,0	0/0:0,0:0:33:0,0,0	0/0:0,0:0:33:0,0,0	1/1:0,0:0:33:0,0,0	0/0:0,0:0:33:0,0,0	0/0:0,0:0:33:0,0,0	0/0:0,0:0:33:0,0,0	0/0:0,0:0:33:0,0,0	0/0:0,0:0:33:0,0,0	0/0:0,0:0:33:0,0,0	./.:0,0:0	0/0:0,0:0:33:0,0,0	0/0:0,0:0:33:0,0,0	0/0:0,0:0:33:0,0,0	0/0:0,0:0:33:0,0,0	0/0:0,0:0:33:0,0,0	0/0:0,0:0:33:0,0,0	./.:0,0:0	0/0:0,0:0:33:0,0,0	0/0:0,0:0:33:0,0,0	0/0:0,0:0:33:0,0,0	0/0:0,0:0:33:0,0,0	0/0:0,0:0:33:0,0,0	0/0:0,0:0:33:0,0,0	0/0:0,0:0:33:0,0,0	0/0:0,0:0:33:0,0,0	0/0:0,0:0:33:0,0,0	0/0:0,0:0:33:0,0,0	0/0:0,0:0:33:0,0,0	./.:0,0:0	./.:0,0:0	0/0:0,0:0:33:0,0,0	0/0:0,0:0:33:0,0,0	0/0:0,0:0:33:0,0,0	0/0:0,0:0:33:0,0,0	0/0:0,0:0:33:0,0,0	0/0:0,0:0:33:0,0,0	0/0:0,0:0:33:0,0,0	0/0:0,0:0:33:0,0,0	0/0:0,0:0:33:0,0,0	0/0:0,0:0:33:0,0,0	0/0:0,0:0:33:0,0,0	0/0:0,0:0:33:0,0,0	0/0:0,0:0:33:0,0,0	1/1:0,0:0:33:0,0,0	1/1:0,0:0:33:0,0,0	1/1:0,0:0:33:0,0,0
PL01	1419584	SPL01_1419584	T	C	.	PASS	DP=0	GT:AD:DP:GQ:PL	1/1:0,0:0:33:0,0,0	0/0:0,0:0:33:0,0,0	0/0:0,0:0:33:0,0,0	0/0:0,0:0:33:0,0,0	0/0:0,0:0:33:0,0,0	0/0:0,0:0:33:0,0,0	1/1:0,0:0:33:0,0,0	1/1:0,0:0:33:0,0,0	1/1:0,0:0:33:0,0,0	1/1:0,0:0:33:0,0,0	1/1:0,0:0:33:0,0,0	1/1:0,0:0:33:0,0,0	0/0:0,0:0:33:0,0,0	0/0:0,0:0:33:0,0,0	0/0:0,0:0:33:0,0,0	0/0:0,0:0:33:0,0,0	0/0:0,0:0:33:0,0,0	0/0:0,0:0:33:0,0,0	0/0:0,0:0:33:0,0,0	0/0:0,0:0:33:0,0,0	0/0:0,0:0:33:0,0,0	0/0:0,0:0:33:0,0,0	0/0:0,0:0:33:0,0,0	0/0:0,0:0:33:0,0,0	0/0:0,0:0:33:0,0,0	0/0:0,0:0:33:0,0,0	0/0:0,0:0:33:0,0,0	0/0:0,0:0:33:0,0,0	0/0:0,0:0:33:0,0,0	0/0:0,0:0:33:0,0,0	0/0:0,0:0:33:0,0,0	0/0:0,0:0:33:0,0,0	0/0:0,0:0:33:0,0,0	1/1:0,0:0:33:0,0,0	1/1:0,0:0:33:0,0,0	1/1:0,0:0:33:0,0,0	1/1:0,0:0:33:0,0,0	1/1:0,0:0:33:0,0,0	1/1:0,0:0:33:0,0,0	1/1:0,0:0:33:0,0,0	1/1:0,0:0:33:0,0,0	1/1:0,0:0:33:0,0,0	1/1:0,0:0:33:0,0,0	1/0:0,0:0:33:0,0,0	1/1:0,0:0:33:0,0,0	0/0:0,0:0:33:0,0,0	0/0:0,0:0:33:0,0,0	0/0:0,0:0:33:0,0,0	1/1:0,0:0:33:0,0,0	1/1:0,0:0:33:0,0,0	0/0:0,0:0:33:0,0,0	0/0:0,0:0:33:0,0,0	1/1:0,0:0:33:0,0,0	0/0:0,0:0:33:0,0,0	0/0:0,0:0:33:0,0,0	1/1:0,0:0:33:0,0,0	0/0:0,0:0:33:0,0,0	0/0:0,0:0:33:0,0,0	1/1:0,0:0:33:0,0,0	0/0:0,0:0:33:0,0,0	1/1:0,0:0:33:0,0,0	1/1:0,0:0:33:0,0,0	0/0:0,0:0:33:0,0,0	0/0:0,0:0:33:0,0,0	1/1:0,0:0:33:0,0,0	1/1:0,0:0:33:0,0,0	0/0:0,0:0:33:0,0,0	1/0:0,0:0:33:0,0,0	0/0:0,0:0:33:0,0,0	1/1:0,0:0:33:0,0,0	./.:0,0:0	1/1:0,0:0:33:0,0,0	0/0:0,0:0:33:0,0,0	0/0:0,0:0:33:0,0,0	0/0:0,0:0:33:0,0,0	0/0:0,0:0:33:0,0,0	0/0:0,0:0:33:0,0,0	0/0:0,0:0:33:0,0,0	0/0:0,0:0:33:0,0,0	0/0:0,0:0:33:0,0,0	0/0:0,0:0:33:0,0,0	1/1:0,0:0:33:0,0,0	1/1:0,0:0:33:0,0,0	0/0:0,0:0:33:0,0,0	0/0:0,0:0:33:0,0,0	0/0:0,0:0:33:0,0,0	0/0:0,0:0:33:0,0,0	0/0:0,0:0:33:0,0,0	0/0:0,0:0:33:0,0,0	0/0:0,0:0:33:0,0,0	0/0:0,0:0:33:0,0,0	0/0:0,0:0:33:0,0,0	0/0:0,0:0:33:0,0,0	0/0:0,0:0:33:0,0,0	0/0:0,0:0:33:0,0,0	0/0:0,0:0:33:0,0,0	0/0:0,0:0:33:0,0,0	0/0:0,0:0:33:0,0,0	0/0:0,0:0:33:0,0,0	0/0:0,0:0:33:0,0,0	0/0:0,0:0:33:0,0,0	0/0:0,0:0:33:0,0,0	0/0:0,0:0:33:0,0,0	0/0:0,0:0:33:0,0,0	0/0:0,0:0:33:0,0,0	0/0:0,0:0:33:0,0,0	0/0:0,0:0:33:0,0,0	0/0:0,0:0:33:0,0,0	0/0:0,0:0:33:0,0,0	0/0:0,0:0:33:0,0,0	1/1:0,0:0:33:0,0,0	1/1:0,0:0:33:0,0,0	1/1:0,0:0:33:0,0,0
PL01	1443832	SPL01_1443832	G	T	.	PASS	DP=0	GT:AD:DP:GQ:PL	1/1:0,0:0:33:0,0,0	0/0:0,0:0:33:0,0,0	0/0:0,0:0:33:0,0,0	0/0:0,0:0:33:0,0,0	0/0:0,0:0:33:0,0,0	0/0:0,0:0:33:0,0,0	1/1:0,0:0:33:0,0,0	0/1:0,0:0:33:0,0,0	1/1:0,0:0:33:0,0,0	0/0:0,0:0:33:0,0,0	1/1:0,0:0:33:0,0,0	0/0:0,0:0:33:0,0,0	0/0:0,0:0:33:0,0,0	0/0:0,0:0:33:0,0,0	0/0:0,0:0:33:0,0,0	0/0:0,0:0:33:0,0,0	0/0:0,0:0:33:0,0,0	0/0:0,0:0:33:0,0,0	0/0:0,0:0:33:0,0,0	0/0:0,0:0:33:0,0,0	0/0:0,0:0:33:0,0,0	0/0:0,0:0:33:0,0,0	0/0:0,0:0:33:0,0,0	0/0:0,0:0:33:0,0,0	0/0:0,0:0:33:0,0,0	0/0:0,0:0:33:0,0,0	0/0:0,0:0:33:0,0,0	0/0:0,0:0:33:0,0,0	0/0:0,0:0:33:0,0,0	0/0:0,0:0:33:0,0,0	0/0:0,0:0:33:0,0,0	0/0:0,0:0:33:0,0,0	0/0:0,0:0:33:0,0,0	0/0:0,0:0:33:0,0,0	0/0:0,0:0:33:0,0,0	1/1:0,0:0:33:0,0,0	1/1:0,0:0:33:0,0,0	1/1:0,0:0:33:0,0,0	1/1:0,0:0:33:0,0,0	1/1:0,0:0:33:0,0,0	0/0:0,0:0:33:0,0,0	0/0:0,0:0:33:0,0,0	0/0:0,0:0:33:0,0,0	0/0:0,0:0:33:0,0,0	0/0:0,0:0:33:0,0,0	0/0:0,0:0:33:0,0,0	0/0:0,0:0:33:0,0,0	1/1:0,0:0:33:0,0,0	0/0:0,0:0:33:0,0,0	0/0:0,0:0:33:0,0,0	0/0:0,0:0:33:0,0,0	0/0:0,0:0:33:0,0,0	./.:0,0:0	0/0:0,0:0:33:0,0,0	0/0:0,0:0:33:0,0,0	1/1:0,0:0:33:0,0,0	0/0:0,0:0:33:0,0,0	1/1:0,0:0:33:0,0,0	0/0:0,0:0:33:0,0,0	./.:0,0:0	0/0:0,0:0:33:0,0,0	0/0:0,0:0:33:0,0,0	0/0:0,0:0:33:0,0,0	0/0:0,0:0:33:0,0,0	0/0:0,0:0:33:0,0,0	0/0:0,0:0:33:0,0,0	0/0:0,0:0:33:0,0,0	./.:0,0:0	0/0:0,0:0:33:0,0,0	0/0:0,0:0:33:0,0,0	0/0:0,0:0:33:0,0,0	1/1:0,0:0:33:0,0,0	0/0:0,0:0:33:0,0,0	0/0:0,0:0:33:0,0,0	0/0:0,0:0:33:0,0,0	1/1:0,0:0:33:0,0,0	1/1:0,0:0:33:0,0,0	./.:0,0:0	0/0:0,0:0:33:0,0,0	0/0:0,0:0:33:0,0,0	0/0:0,0:0:33:0,0,0	0/0:0,0:0:33:0,0,0	0/0:0,0:0:33:0,0,0	0/0:0,0:0:33:0,0,0	0/0:0,0:0:33:0,0,0	0/0:0,0:0:33:0,0,0	0/0:0,0:0:33:0,0,0	0/0:0,0:0:33:0,0,0	0/0:0,0:0:33:0,0,0	0/0:0,0:0:33:0,0,0	0/0:0,0:0:33:0,0,0	0/0:0,0:0:33:0,0,0	0/0:0,0:0:33:0,0,0	0/0:0,0:0:33:0,0,0	0/0:0,0:0:33:0,0,0	0/0:0,0:0:33:0,0,0	0/0:0,0:0:33:0,0,0	./.:0,0:0	0/0:0,0:0:33:0,0,0	./.:0,0:0	0/1:0,0:0:33:0,0,0	1/1:0,0:0:33:0,0,0	0/0:0,0:0:33:0,0,0	1/1:0,0:0:33:0,0,0	0/1:0,0:0:33:0,0,0	0/1:0,0:0:33:0,0,0	1/1:0,0:0:33:0,0,0	0/0:0,0:0:33:0,0,0	1/1:0,0:0:33:0,0,0	0/0:0,0:0:33:0,0,0	1/1:0,0:0:33:0,0,0	1/1:0,0:0:33:0,0,0	1/1:0,0:0:33:0,0,0
PL01	1531239	SPL01_1531239	G	T	.	PASS	DP=0	GT:AD:DP:GQ:PL	0/0:0,0:0:33:0,0,0	0/0:0,0:0:33:0,0,0	0/0:0,0:0:33:0,0,0	0/0:0,0:0:33:0,0,0	0/0:0,0:0:33:0,0,0	0/0:0,0:0:33:0,0,0	0/0:0,0:0:33:0,0,0	0/0:0,0:0:33:0,0,0	0/0:0,0:0:33:0,0,0	0/0:0,0:0:33:0,0,0	0/0:0,0:0:33:0,0,0	0/0:0,0:0:33:0,0,0	0/0:0,0:0:33:0,0,0	0/0:0,0:0:33:0,0,0	0/0:0,0:0:33:0,0,0	0/0:0,0:0:33:0,0,0	0/0:0,0:0:33:0,0,0	0/0:0,0:0:33:0,0,0	0/0:0,0:0:33:0,0,0	0/0:0,0:0:33:0,0,0	0/0:0,0:0:33:0,0,0	0/0:0,0:0:33:0,0,0	0/0:0,0:0:33:0,0,0	0/0:0,0:0:33:0,0,0	0/0:0,0:0:33:0,0,0	0/0:0,0:0:33:0,0,0	0/0:0,0:0:33:0,0,0	0/0:0,0:0:33:0,0,0	0/0:0,0:0:33:0,0,0	0/0:0,0:0:33:0,0,0	0/0:0,0:0:33:0,0,0	0/0:0,0:0:33:0,0,0	0/0:0,0:0:33:0,0,0	0/0:0,0:0:33:0,0,0	0/0:0,0:0:33:0,0,0	0/0:0,0:0:33:0,0,0	0/0:0,0:0:33:0,0,0	0/0:0,0:0:33:0,0,0	0/0:0,0:0:33:0,0,0	0/0:0,0:0:33:0,0,0	0/0:0,0:0:33:0,0,0	0/0:0,0:0:33:0,0,0	0/0:0,0:0:33:0,0,0	0/0:0,0:0:33:0,0,0	0/0:0,0:0:33:0,0,0	0/0:0,0:0:33:0,0,0	0/0:0,0:0:33:0,0,0	1/1:0,0:0:33:0,0,0	0/0:0,0:0:33:0,0,0	0/0:0,0:0:33:0,0,0	0/0:0,0:0:33:0,0,0	0/0:0,0:0:33:0,0,0	0/0:0,0:0:33:0,0,0	0/0:0,0:0:33:0,0,0	0/0:0,0:0:33:0,0,0	1/1:0,0:0:33:0,0,0	0/0:0,0:0:33:0,0,0	1/1:0,0:0:33:0,0,0	0/0:0,0:0:33:0,0,0	1/1:0,0:0:33:0,0,0	0/0:0,0:0:33:0,0,0	0/0:0,0:0:33:0,0,0	0/0:0,0:0:33:0,0,0	0/0:0,0:0:33:0,0,0	0/0:0,0:0:33:0,0,0	0/0:0,0:0:33:0,0,0	0/0:0,0:0:33:0,0,0	0/0:0,0:0:33:0,0,0	./.:0,0:0	0/0:0,0:0:33:0,0,0	0/0:0,0:0:33:0,0,0	0/0:0,0:0:33:0,0,0	0/0:0,0:0:33:0,0,0	0/0:0,0:0:33:0,0,0	0/0:0,0:0:33:0,0,0	0/1:0,0:0:33:0,0,0	0/1:0,0:0:33:0,0,0	0/1:0,0:0:33:0,0,0	0/0:0,0:0:33:0,0,0	0/0:0,0:0:33:0,0,0	0/0:0,0:0:33:0,0,0	0/0:0,0:0:33:0,0,0	0/0:0,0:0:33:0,0,0	0/0:0,0:0:33:0,0,0	0/0:0,0:0:33:0,0,0	0/0:0,0:0:33:0,0,0	0/0:0,0:0:33:0,0,0	0/0:0,0:0:33:0,0,0	0/0:0,0:0:33:0,0,0	0/0:0,0:0:33:0,0,0	0/0:0,0:0:33:0,0,0	0/0:0,0:0:33:0,0,0	0/0:0,0:0:33:0,0,0	0/0:0,0:0:33:0,0,0	0/0:0,0:0:33:0,0,0	0/0:0,0:0:33:0,0,0	0/0:0,0:0:33:0,0,0	0/0:0,0:0:33:0,0,0	0/0:0,0:0:33:0,0,0	0/1:0,0:0:33:0,0,0	0/1:0,0:0:33:0,0,0	0/0:0,0:0:33:0,0,0	0/0:0,0:0:33:0,0,0	1/1:0,0:0:33:0,0,0	1/1:0,0:0:33:0,0,0	0/1:0,0:0:33:0,0,0	0/0:0,0:0:33:0,0,0	0/0:0,0:0:33:0,0,0	1/1:0,0:0:33:0,0,0	0/0:0,0:0:33:0,0,0	1/1:0,0:0:33:0,0,0	1/1:0,0:0:33:0,0,0	1/1:0,0:0:33:0,0,0
PL01	1531537	SPL01_1531537	T	C	.	PASS	DP=0	GT:AD:DP:GQ:PL	0/0:0,0:0:33:0,0,0	0/0:0,0:0:33:0,0,0	0/0:0,0:0:33:0,0,0	0/0:0,0:0:33:0,0,0	0/0:0,0:0:33:0,0,0	0/0:0,0:0:33:0,0,0	0/0:0,0:0:33:0,0,0	0/0:0,0:0:33:0,0,0	0/0:0,0:0:33:0,0,0	0/0:0,0:0:33:0,0,0	0/0:0,0:0:33:0,0,0	0/0:0,0:0:33:0,0,0	1/1:0,0:0:33:0,0,0	0/0:0,0:0:33:0,0,0	0/0:0,0:0:33:0,0,0	1/0:0,0:0:33:0,0,0	1/0:0,0:0:33:0,0,0	0/0:0,0:0:33:0,0,0	1/1:0,0:0:33:0,0,0	1/1:0,0:0:33:0,0,0	1/1:0,0:0:33:0,0,0	1/1:0,0:0:33:0,0,0	1/1:0,0:0:33:0,0,0	1/0:0,0:0:33:0,0,0	1/1:0,0:0:33:0,0,0	0/0:0,0:0:33:0,0,0	1/0:0,0:0:33:0,0,0	./.:0,0:0	0/0:0,0:0:33:0,0,0	1/0:0,0:0:33:0,0,0	1/0:0,0:0:33:0,0,0	1/1:0,0:0:33:0,0,0	1/1:0,0:0:33:0,0,0	0/0:0,0:0:33:0,0,0	0/0:0,0:0:33:0,0,0	0/0:0,0:0:33:0,0,0	0/0:0,0:0:33:0,0,0	0/0:0,0:0:33:0,0,0	0/0:0,0:0:33:0,0,0	0/0:0,0:0:33:0,0,0	0/0:0,0:0:33:0,0,0	0/0:0,0:0:33:0,0,0	0/0:0,0:0:33:0,0,0	0/0:0,0:0:33:0,0,0	1/1:0,0:0:33:0,0,0	1/1:0,0:0:33:0,0,0	./.:0,0:0	./.:0,0:0	0/0:0,0:0:33:0,0,0	0/0:0,0:0:33:0,0,0	0/0:0,0:0:33:0,0,0	0/0:0,0:0:33:0,0,0	./.:0,0:0	0/0:0,0:0:33:0,0,0	1/1:0,0:0:33:0,0,0	0/0:0,0:0:33:0,0,0	1/1:0,0:0:33:0,0,0	0/0:0,0:0:33:0,0,0	0/0:0,0:0:33:0,0,0	0/0:0,0:0:33:0,0,0	1/1:0,0:0:33:0,0,0	0/0:0,0:0:33:0,0,0	./.:0,0:0	0/0:0,0:0:33:0,0,0	0/0:0,0:0:33:0,0,0	0/0:0,0:0:33:0,0,0	0/0:0,0:0:33:0,0,0	0/0:0,0:0:33:0,0,0	0/0:0,0:0:33:0,0,0	0/0:0,0:0:33:0,0,0	./.:0,0:0	./.:0,0:0	0/0:0,0:0:33:0,0,0	0/0:0,0:0:33:0,0,0	0/0:0,0:0:33:0,0,0	0/0:0,0:0:33:0,0,0	0/0:0,0:0:33:0,0,0	1/0:0,0:0:33:0,0,0	0/0:0,0:0:33:0,0,0	1/1:0,0:0:33:0,0,0	0/0:0,0:0:33:0,0,0	0/0:0,0:0:33:0,0,0	0/0:0,0:0:33:0,0,0	./.:0,0:0	1/1:0,0:0:33:0,0,0	1/1:0,0:0:33:0,0,0	1/1:0,0:0:33:0,0,0	./.:0,0:0	1/1:0,0:0:33:0,0,0	1/0:0,0:0:33:0,0,0	1/1:0,0:0:33:0,0,0	0/0:0,0:0:33:0,0,0	0/0:0,0:0:33:0,0,0	0/0:0,0:0:33:0,0,0	1/1:0,0:0:33:0,0,0	./.:0,0:0	0/0:0,0:0:33:0,0,0	./.:0,0:0	./.:0,0:0	0/0:0,0:0:33:0,0,0	0/0:0,0:0:33:0,0,0	0/0:0,0:0:33:0,0,0	0/0:0,0:0:33:0,0,0	0/0:0,0:0:33:0,0,0	0/0:0,0:0:33:0,0,0	0/0:0,0:0:33:0,0,0	0/0:0,0:0:33:0,0,0	0/0:0,0:0:33:0,0,0	./.:0,0:0	0/0:0,0:0:33:0,0,0	0/0:0,0:0:33:0,0,0	0/0:0,0:0:33:0,0,0	0/0:0,0:0:33:0,0,0
PL01	1538934	SPL01_1538934	T	A	.	PASS	DP=0	GT:AD:DP:GQ:PL	0/0:0,0:0:33:0,0,0	0/0:0,0:0:33:0,0,0	0/0:0,0:0:33:0,0,0	0/0:0,0:0:33:0,0,0	0/0:0,0:0:33:0,0,0	0/0:0,0:0:33:0,0,0	0/0:0,0:0:33:0,0,0	0/0:0,0:0:33:0,0,0	0/0:0,0:0:33:0,0,0	0/0:0,0:0:33:0,0,0	0/0:0,0:0:33:0,0,0	0/0:0,0:0:33:0,0,0	0/0:0,0:0:33:0,0,0	0/0:0,0:0:33:0,0,0	0/0:0,0:0:33:0,0,0	0/0:0,0:0:33:0,0,0	0/0:0,0:0:33:0,0,0	0/0:0,0:0:33:0,0,0	0/0:0,0:0:33:0,0,0	0/0:0,0:0:33:0,0,0	0/0:0,0:0:33:0,0,0	0/0:0,0:0:33:0,0,0	0/0:0,0:0:33:0,0,0	0/0:0,0:0:33:0,0,0	0/0:0,0:0:33:0,0,0	0/0:0,0:0:33:0,0,0	0/0:0,0:0:33:0,0,0	0/0:0,0:0:33:0,0,0	0/0:0,0:0:33:0,0,0	0/0:0,0:0:33:0,0,0	0/0:0,0:0:33:0,0,0	0/0:0,0:0:33:0,0,0	0/0:0,0:0:33:0,0,0	0/0:0,0:0:33:0,0,0	0/0:0,0:0:33:0,0,0	0/0:0,0:0:33:0,0,0	0/0:0,0:0:33:0,0,0	0/0:0,0:0:33:0,0,0	0/0:0,0:0:33:0,0,0	0/0:0,0:0:33:0,0,0	0/0:0,0:0:33:0,0,0	0/0:0,0:0:33:0,0,0	0/0:0,0:0:33:0,0,0	0/0:0,0:0:33:0,0,0	0/0:0,0:0:33:0,0,0	0/0:0,0:0:33:0,0,0	0/0:0,0:0:33:0,0,0	1/1:0,0:0:33:0,0,0	0/0:0,0:0:33:0,0,0	0/0:0,0:0:33:0,0,0	0/0:0,0:0:33:0,0,0	0/0:0,0:0:33:0,0,0	0/0:0,0:0:33:0,0,0	0/0:0,0:0:33:0,0,0	0/0:0,0:0:33:0,0,0	1/1:0,0:0:33:0,0,0	0/0:0,0:0:33:0,0,0	./.:0,0:0	0/0:0,0:0:33:0,0,0	1/1:0,0:0:33:0,0,0	0/0:0,0:0:33:0,0,0	0/0:0,0:0:33:0,0,0	0/0:0,0:0:33:0,0,0	0/0:0,0:0:33:0,0,0	0/0:0,0:0:33:0,0,0	0/0:0,0:0:33:0,0,0	0/0:0,0:0:33:0,0,0	0/0:0,0:0:33:0,0,0	0/0:0,0:0:33:0,0,0	0/0:0,0:0:33:0,0,0	0/0:0,0:0:33:0,0,0	1/1:0,0:0:33:0,0,0	0/0:0,0:0:33:0,0,0	0/0:0,0:0:33:0,0,0	0/0:0,0:0:33:0,0,0	1/1:0,0:0:33:0,0,0	1/0:0,0:0:33:0,0,0	1/0:0,0:0:33:0,0,0	0/0:0,0:0:33:0,0,0	0/0:0,0:0:33:0,0,0	0/0:0,0:0:33:0,0,0	0/0:0,0:0:33:0,0,0	0/0:0,0:0:33:0,0,0	0/0:0,0:0:33:0,0,0	0/0:0,0:0:33:0,0,0	0/0:0,0:0:33:0,0,0	0/0:0,0:0:33:0,0,0	0/0:0,0:0:33:0,0,0	0/0:0,0:0:33:0,0,0	0/0:0,0:0:33:0,0,0	0/0:0,0:0:33:0,0,0	0/0:0,0:0:33:0,0,0	0/0:0,0:0:33:0,0,0	0/0:0,0:0:33:0,0,0	0/0:0,0:0:33:0,0,0	0/0:0,0:0:33:0,0,0	0/0:0,0:0:33:0,0,0	0/0:0,0:0:33:0,0,0	0/0:0,0:0:33:0,0,0	1/0:0,0:0:33:0,0,0	1/0:0,0:0:33:0,0,0	1/1:0,0:0:33:0,0,0	0/0:0,0:0:33:0,0,0	1/1:0,0:0:33:0,0,0	1/1:0,0:0:33:0,0,0	1/0:0,0:0:33:0,0,0	1/1:0,0:0:33:0,0,0	0/0:0,0:0:33:0,0,0	1/1:0,0:0:33:0,0,0	0/0:0,0:0:33:0,0,0	1/1:0,0:0:33:0,0,0	1/1:0,0:0:33:0,0,0	1/1:0,0:0:33:0,0,0
PL01	1543777	SPL01_1543777	T	C	.	PASS	DP=0	GT:AD:DP:GQ:PL	0/0:0,0:0:33:0,0,0	0/0:0,0:0:33:0,0,0	0/0:0,0:0:33:0,0,0	0/0:0,0:0:33:0,0,0	0/0:0,0:0:33:0,0,0	0/0:0,0:0:33:0,0,0	0/0:0,0:0:33:0,0,0	0/0:0,0:0:33:0,0,0	0/0:0,0:0:33:0,0,0	0/0:0,0:0:33:0,0,0	0/0:0,0:0:33:0,0,0	0/0:0,0:0:33:0,0,0	0/0:0,0:0:33:0,0,0	0/0:0,0:0:33:0,0,0	0/0:0,0:0:33:0,0,0	0/0:0,0:0:33:0,0,0	0/0:0,0:0:33:0,0,0	0/0:0,0:0:33:0,0,0	0/0:0,0:0:33:0,0,0	0/0:0,0:0:33:0,0,0	0/0:0,0:0:33:0,0,0	0/0:0,0:0:33:0,0,0	0/0:0,0:0:33:0,0,0	0/0:0,0:0:33:0,0,0	0/0:0,0:0:33:0,0,0	0/0:0,0:0:33:0,0,0	0/0:0,0:0:33:0,0,0	0/0:0,0:0:33:0,0,0	0/0:0,0:0:33:0,0,0	0/0:0,0:0:33:0,0,0	0/0:0,0:0:33:0,0,0	0/0:0,0:0:33:0,0,0	0/0:0,0:0:33:0,0,0	0/0:0,0:0:33:0,0,0	0/0:0,0:0:33:0,0,0	0/0:0,0:0:33:0,0,0	0/0:0,0:0:33:0,0,0	0/0:0,0:0:33:0,0,0	0/0:0,0:0:33:0,0,0	0/0:0,0:0:33:0,0,0	1/1:0,0:0:33:0,0,0	0/0:0,0:0:33:0,0,0	0/0:0,0:0:33:0,0,0	0/0:0,0:0:33:0,0,0	0/0:0,0:0:33:0,0,0	0/0:0,0:0:33:0,0,0	0/0:0,0:0:33:0,0,0	0/0:0,0:0:33:0,0,0	1/1:0,0:0:33:0,0,0	1/1:0,0:0:33:0,0,0	0/0:0,0:0:33:0,0,0	0/0:0,0:0:33:0,0,0	0/0:0,0:0:33:0,0,0	0/0:0,0:0:33:0,0,0	0/0:0,0:0:33:0,0,0	0/0:0,0:0:33:0,0,0	0/0:0,0:0:33:0,0,0	0/0:0,0:0:33:0,0,0	0/0:0,0:0:33:0,0,0	0/0:0,0:0:33:0,0,0	0/0:0,0:0:33:0,0,0	1/1:0,0:0:33:0,0,0	0/0:0,0:0:33:0,0,0	0/0:0,0:0:33:0,0,0	1/1:0,0:0:33:0,0,0	0/0:0,0:0:33:0,0,0	0/0:0,0:0:33:0,0,0	0/0:0,0:0:33:0,0,0	0/0:0,0:0:33:0,0,0	1/0:0,0:0:33:0,0,0	0/0:0,0:0:33:0,0,0	0/0:0,0:0:33:0,0,0	0/0:0,0:0:33:0,0,0	0/0:0,0:0:33:0,0,0	0/0:0,0:0:33:0,0,0	0/0:0,0:0:33:0,0,0	0/0:0,0:0:33:0,0,0	0/0:0,0:0:33:0,0,0	0/0:0,0:0:33:0,0,0	0/0:0,0:0:33:0,0,0	0/0:0,0:0:33:0,0,0	0/0:0,0:0:33:0,0,0	0/0:0,0:0:33:0,0,0	0/0:0,0:0:33:0,0,0	0/0:0,0:0:33:0,0,0	0/0:0,0:0:33:0,0,0	0/0:0,0:0:33:0,0,0	0/0:0,0:0:33:0,0,0	0/0:0,0:0:33:0,0,0	0/0:0,0:0:33:0,0,0	0/0:0,0:0:33:0,0,0	0/0:0,0:0:33:0,0,0	0/0:0,0:0:33:0,0,0	0/0:0,0:0:33:0,0,0	0/0:0,0:0:33:0,0,0	0/0:0,0:0:33:0,0,0	0/0:0,0:0:33:0,0,0	0/0:0,0:0:33:0,0,0	0/0:0,0:0:33:0,0,0	0/0:0,0:0:33:0,0,0	0/0:0,0:0:33:0,0,0	0/0:0,0:0:33:0,0,0	0/0:0,0:0:33:0,0,0	0/0:0,0:0:33:0,0,0	0/0:0,0:0:33:0,0,0	0/0:0,0:0:33:0,0,0	0/0:0,0:0:33:0,0,0	0/0:0,0:0:33:0,0,0	0/0:0,0:0:33:0,0,0	0/0:0,0:0:33:0,0,0	0/0:0,0:0:33:0,0,0	0/0:0,0:0:33:0,0,0	0/0:0,0:0:33:0,0,0
PL01	1543800	SPL01_1543800	A	G	.	PASS	DP=0	GT:AD:DP:GQ:PL	0/0:0,0:0:33:0,0,0	0/0:0,0:0:33:0,0,0	0/0:0,0:0:33:0,0,0	0/0:0,0:0:33:0,0,0	0/0:0,0:0:33:0,0,0	0/0:0,0:0:33:0,0,0	0/0:0,0:0:33:0,0,0	0/0:0,0:0:33:0,0,0	0/0:0,0:0:33:0,0,0	0/0:0,0:0:33:0,0,0	0/0:0,0:0:33:0,0,0	0/0:0,0:0:33:0,0,0	1/1:0,0:0:33:0,0,0	0/0:0,0:0:33:0,0,0	0/0:0,0:0:33:0,0,0	./.:0,0:0	0/1:0,0:0:33:0,0,0	0/0:0,0:0:33:0,0,0	1/1:0,0:0:33:0,0,0	1/1:0,0:0:33:0,0,0	1/1:0,0:0:33:0,0,0	1/1:0,0:0:33:0,0,0	1/1:0,0:0:33:0,0,0	0/1:0,0:0:33:0,0,0	1/1:0,0:0:33:0,0,0	0/0:0,0:0:33:0,0,0	0/1:0,0:0:33:0,0,0	0/0:0,0:0:33:0,0,0	0/0:0,0:0:33:0,0,0	0/1:0,0:0:33:0,0,0	0/1:0,0:0:33:0,0,0	1/1:0,0:0:33:0,0,0	1/1:0,0:0:33:0,0,0	0/0:0,0:0:33:0,0,0	0/0:0,0:0:33:0,0,0	0/0:0,0:0:33:0,0,0	0/0:0,0:0:33:0,0,0	0/0:0,0:0:33:0,0,0	0/0:0,0:0:33:0,0,0	0/0:0,0:0:33:0,0,0	0/0:0,0:0:33:0,0,0	1/1:0,0:0:33:0,0,0	0/0:0,0:0:33:0,0,0	0/1:0,0:0:33:0,0,0	1/1:0,0:0:33:0,0,0	1/1:0,0:0:33:0,0,0	0/0:0,0:0:33:0,0,0	0/0:0,0:0:33:0,0,0	0/0:0,0:0:33:0,0,0	0/0:0,0:0:33:0,0,0	0/0:0,0:0:33:0,0,0	0/0:0,0:0:33:0,0,0	0/0:0,0:0:33:0,0,0	0/0:0,0:0:33:0,0,0	1/1:0,0:0:33:0,0,0	0/0:0,0:0:33:0,0,0	1/1:0,0:0:33:0,0,0	./.:0,0:0	0/0:0,0:0:33:0,0,0	0/0:0,0:0:33:0,0,0	1/1:0,0:0:33:0,0,0	0/0:0,0:0:33:0,0,0	0/0:0,0:0:33:0,0,0	0/0:0,0:0:33:0,0,0	0/0:0,0:0:33:0,0,0	0/0:0,0:0:33:0,0,0	0/0:0,0:0:33:0,0,0	0/1:0,0:0:33:0,0,0	0/0:0,0:0:33:0,0,0	0/0:0,0:0:33:0,0,0	./.:0,0:0	0/0:0,0:0:33:0,0,0	0/0:0,0:0:33:0,0,0	0/0:0,0:0:33:0,0,0	0/0:0,0:0:33:0,0,0	0/0:0,0:0:33:0,0,0	0/0:0,0:0:33:0,0,0	0/1:0,0:0:33:0,0,0	0/0:0,0:0:33:0,0,0	1/1:0,0:0:33:0,0,0	0/0:0,0:0:33:0,0,0	1/1:0,0:0:33:0,0,0	0/1:0,0:0:33:0,0,0	1/1:0,0:0:33:0,0,0	1/1:0,0:0:33:0,0,0	1/1:0,0:0:33:0,0,0	1/1:0,0:0:33:0,0,0	0/0:0,0:0:33:0,0,0	1/1:0,0:0:33:0,0,0	0/1:0,0:0:33:0,0,0	1/1:0,0:0:33:0,0,0	0/0:0,0:0:33:0,0,0	0/0:0,0:0:33:0,0,0	0/0:0,0:0:33:0,0,0	1/1:0,0:0:33:0,0,0	0/0:0,0:0:33:0,0,0	0/0:0,0:0:33:0,0,0	0/0:0,0:0:33:0,0,0	0/0:0,0:0:33:0,0,0	0/0:0,0:0:33:0,0,0	0/0:0,0:0:33:0,0,0	0/0:0,0:0:33:0,0,0	0/0:0,0:0:33:0,0,0	0/0:0,0:0:33:0,0,0	0/0:0,0:0:33:0,0,0	0/0:0,0:0:33:0,0,0	0/0:0,0:0:33:0,0,0	0/0:0,0:0:33:0,0,0	0/0:0,0:0:33:0,0,0	0/0:0,0:0:33:0,0,0	0/0:0,0:0:33:0,0,0	0/0:0,0:0:33:0,0,0	0/0:0,0:0:33:0,0,0
PL01	1560092	SPL01_1560092	G	C	.	PASS	DP=0	GT:AD:DP:GQ:PL	0/0:0,0:0:33:0,0,0	0/0:0,0:0:33:0,0,0	0/0:0,0:0:33:0,0,0	0/0:0,0:0:33:0,0,0	0/0:0,0:0:33:0,0,0	0/0:0,0:0:33:0,0,0	0/0:0,0:0:33:0,0,0	0/0:0,0:0:33:0,0,0	0/0:0,0:0:33:0,0,0	0/0:0,0:0:33:0,0,0	0/0:0,0:0:33:0,0,0	0/0:0,0:0:33:0,0,0	0/0:0,0:0:33:0,0,0	0/0:0,0:0:33:0,0,0	0/0:0,0:0:33:0,0,0	0/0:0,0:0:33:0,0,0	0/0:0,0:0:33:0,0,0	0/0:0,0:0:33:0,0,0	0/0:0,0:0:33:0,0,0	0/0:0,0:0:33:0,0,0	0/0:0,0:0:33:0,0,0	0/0:0,0:0:33:0,0,0	0/0:0,0:0:33:0,0,0	0/0:0,0:0:33:0,0,0	0/0:0,0:0:33:0,0,0	0/0:0,0:0:33:0,0,0	0/0:0,0:0:33:0,0,0	0/0:0,0:0:33:0,0,0	0/0:0,0:0:33:0,0,0	0/0:0,0:0:33:0,0,0	0/0:0,0:0:33:0,0,0	0/0:0,0:0:33:0,0,0	0/0:0,0:0:33:0,0,0	0/0:0,0:0:33:0,0,0	0/0:0,0:0:33:0,0,0	0/0:0,0:0:33:0,0,0	0/0:0,0:0:33:0,0,0	0/0:0,0:0:33:0,0,0	0/0:0,0:0:33:0,0,0	0/0:0,0:0:33:0,0,0	1/1:0,0:0:33:0,0,0	0/0:0,0:0:33:0,0,0	0/0:0,0:0:33:0,0,0	0/0:0,0:0:33:0,0,0	0/0:0,0:0:33:0,0,0	0/0:0,0:0:33:0,0,0	0/0:0,0:0:33:0,0,0	0/0:0,0:0:33:0,0,0	1/1:0,0:0:33:0,0,0	1/1:0,0:0:33:0,0,0	0/0:0,0:0:33:0,0,0	0/0:0,0:0:33:0,0,0	0/0:0,0:0:33:0,0,0	0/0:0,0:0:33:0,0,0	0/0:0,0:0:33:0,0,0	0/0:0,0:0:33:0,0,0	0/0:0,0:0:33:0,0,0	0/0:0,0:0:33:0,0,0	1/1:0,0:0:33:0,0,0	0/0:0,0:0:33:0,0,0	0/0:0,0:0:33:0,0,0	1/1:0,0:0:33:0,0,0	0/0:0,0:0:33:0,0,0	0/0:0,0:0:33:0,0,0	1/1:0,0:0:33:0,0,0	1/1:0,0:0:33:0,0,0	0/0:0,0:0:33:0,0,0	0/0:0,0:0:33:0,0,0	0/0:0,0:0:33:0,0,0	1/1:0,0:0:33:0,0,0	0/0:0,0:0:33:0,0,0	0/0:0,0:0:33:0,0,0	0/0:0,0:0:33:0,0,0	0/0:0,0:0:33:0,0,0	0/0:0,0:0:33:0,0,0	0/0:0,0:0:33:0,0,0	0/0:0,0:0:33:0,0,0	0/0:0,0:0:33:0,0,0	0/0:0,0:0:33:0,0,0	0/0:0,0:0:33:0,0,0	0/0:0,0:0:33:0,0,0	0/0:0,0:0:33:0,0,0	0/0:0,0:0:33:0,0,0	0/0:0,0:0:33:0,0,0	0/0:0,0:0:33:0,0,0	0/0:0,0:0:33:0,0,0	0/0:0,0:0:33:0,0,0	0/0:0,0:0:33:0,0,0	0/0:0,0:0:33:0,0,0	0/0:0,0:0:33:0,0,0	0/0:0,0:0:33:0,0,0	0/0:0,0:0:33:0,0,0	0/0:0,0:0:33:0,0,0	0/0:0,0:0:33:0,0,0	0/0:0,0:0:33:0,0,0	0/0:0,0:0:33:0,0,0	./.:0,0:0	0/0:0,0:0:33:0,0,0	0/0:0,0:0:33:0,0,0	0/0:0,0:0:33:0,0,0	0/0:0,0:0:33:0,0,0	0/0:0,0:0:33:0,0,0	0/0:0,0:0:33:0,0,0	0/0:0,0:0:33:0,0,0	0/0:0,0:0:33:0,0,0	0/0:0,0:0:33:0,0,0	0/0:0,0:0:33:0,0,0	0/0:0,0:0:33:0,0,0	0/0:0,0:0:33:0,0,0	0/0:0,0:0:33:0,0,0	0/0:0,0:0:33:0,0,0	0/0:0,0:0:33:0,0,0	0/0:0,0:0:33:0,0,0
PL01	1560194	SPL01_1560194	G	A	.	PASS	DP=0	GT:AD:DP:GQ:PL	1/1:0,0:0:33:0,0,0	0/0:0,0:0:33:0,0,0	0/0:0,0:0:33:0,0,0	0/0:0,0:0:33:0,0,0	0/0:0,0:0:33:0,0,0	0/0:0,0:0:33:0,0,0	1/1:0,0:0:33:0,0,0	1/1:0,0:0:33:0,0,0	1/1:0,0:0:33:0,0,0	1/1:0,0:0:33:0,0,0	1/1:0,0:0:33:0,0,0	1/1:0,0:0:33:0,0,0	0/0:0,0:0:33:0,0,0	0/0:0,0:0:33:0,0,0	0/0:0,0:0:33:0,0,0	0/0:0,0:0:33:0,0,0	0/0:0,0:0:33:0,0,0	0/0:0,0:0:33:0,0,0	0/0:0,0:0:33:0,0,0	0/0:0,0:0:33:0,0,0	0/0:0,0:0:33:0,0,0	0/0:0,0:0:33:0,0,0	0/0:0,0:0:33:0,0,0	0/0:0,0:0:33:0,0,0	0/0:0,0:0:33:0,0,0	0/0:0,0:0:33:0,0,0	0/0:0,0:0:33:0,0,0	0/0:0,0:0:33:0,0,0	0/0:0,0:0:33:0,0,0	0/0:0,0:0:33:0,0,0	0/0:0,0:0:33:0,0,0	0/0:0,0:0:33:0,0,0	0/0:0,0:0:33:0,0,0	0/0:0,0:0:33:0,0,0	0/0:0,0:0:33:0,0,0	1/1:0,0:0:33:0,0,0	1/1:0,0:0:33:0,0,0	1/1:0,0:0:33:0,0,0	1/1:0,0:0:33:0,0,0	1/1:0,0:0:33:0,0,0	0/0:0,0:0:33:0,0,0	0/0:0,0:0:33:0,0,0	0/0:0,0:0:33:0,0,0	0/0:0,0:0:33:0,0,0	0/0:0,0:0:33:0,0,0	0/0:0,0:0:33:0,0,0	0/0:0,0:0:33:0,0,0	1/1:0,0:0:33:0,0,0	0/0:0,0:0:33:0,0,0	0/0:0,0:0:33:0,0,0	0/0:0,0:0:33:0,0,0	0/0:0,0:0:33:0,0,0	./.:0,0:0	0/0:0,0:0:33:0,0,0	0/0:0,0:0:33:0,0,0	1/1:0,0:0:33:0,0,0	0/0:0,0:0:33:0,0,0	1/1:0,0:0:33:0,0,0	0/0:0,0:0:33:0,0,0	1/1:0,0:0:33:0,0,0	0/0:0,0:0:33:0,0,0	0/0:0,0:0:33:0,0,0	0/0:0,0:0:33:0,0,0	0/0:0,0:0:33:0,0,0	0/0:0,0:0:33:0,0,0	0/0:0,0:0:33:0,0,0	0/0:0,0:0:33:0,0,0	1/0:0,0:0:33:0,0,0	0/0:0,0:0:33:0,0,0	0/0:0,0:0:33:0,0,0	0/0:0,0:0:33:0,0,0	1/1:0,0:0:33:0,0,0	0/0:0,0:0:33:0,0,0	0/0:0,0:0:33:0,0,0	0/0:0,0:0:33:0,0,0	1/1:0,0:0:33:0,0,0	1/1:0,0:0:33:0,0,0	1/0:0,0:0:33:0,0,0	0/0:0,0:0:33:0,0,0	0/0:0,0:0:33:0,0,0	0/0:0,0:0:33:0,0,0	0/0:0,0:0:33:0,0,0	0/0:0,0:0:33:0,0,0	0/0:0,0:0:33:0,0,0	0/0:0,0:0:33:0,0,0	0/0:0,0:0:33:0,0,0	0/0:0,0:0:33:0,0,0	0/0:0,0:0:33:0,0,0	0/0:0,0:0:33:0,0,0	0/0:0,0:0:33:0,0,0	0/0:0,0:0:33:0,0,0	0/0:0,0:0:33:0,0,0	0/0:0,0:0:33:0,0,0	0/0:0,0:0:33:0,0,0	0/0:0,0:0:33:0,0,0	./.:0,0:0	0/0:0,0:0:33:0,0,0	0/0:0,0:0:33:0,0,0	0/0:0,0:0:33:0,0,0	1/0:0,0:0:33:0,0,0	1/0:0,0:0:33:0,0,0	1/1:0,0:0:33:0,0,0	0/0:0,0:0:33:0,0,0	1/1:0,0:0:33:0,0,0	1/1:0,0:0:33:0,0,0	1/1:0,0:0:33:0,0,0	1/1:0,0:0:33:0,0,0	0/0:0,0:0:33:0,0,0	1/1:0,0:0:33:0,0,0	0/0:0,0:0:33:0,0,0	1/1:0,0:0:33:0,0,0	1/1:0,0:0:33:0,0,0	1/1:0,0:0:33:0,0,0
PL01	1607873	SPL01_1607873	A	T	.	PASS	DP=0	GT:AD:DP:GQ:PL	0/0:0,0:0:33:0,0,0	0/0:0,0:0:33:0,0,0	0/0:0,0:0:33:0,0,0	0/0:0,0:0:33:0,0,0	0/0:0,0:0:33:0,0,0	0/0:0,0:0:33:0,0,0	0/0:0,0:0:33:0,0,0	0/1:0,0:0:33:0,0,0	0/0:0,0:0:33:0,0,0	1/1:0,0:0:33:0,0,0	0/0:0,0:0:33:0,0,0	1/1:0,0:0:33:0,0,0	0/0:0,0:0:33:0,0,0	0/0:0,0:0:33:0,0,0	0/0:0,0:0:33:0,0,0	0/0:0,0:0:33:0,0,0	0/0:0,0:0:33:0,0,0	0/0:0,0:0:33:0,0,0	0/0:0,0:0:33:0,0,0	0/0:0,0:0:33:0,0,0	0/0:0,0:0:33:0,0,0	0/0:0,0:0:33:0,0,0	0/0:0,0:0:33:0,0,0	0/0:0,0:0:33:0,0,0	0/0:0,0:0:33:0,0,0	0/0:0,0:0:33:0,0,0	0/0:0,0:0:33:0,0,0	0/0:0,0:0:33:0,0,0	0/0:0,0:0:33:0,0,0	0/0:0,0:0:33:0,0,0	0/0:0,0:0:33:0,0,0	0/0:0,0:0:33:0,0,0	0/0:0,0:0:33:0,0,0	0/0:0,0:0:33:0,0,0	0/0:0,0:0:33:0,0,0	0/0:0,0:0:33:0,0,0	0/0:0,0:0:33:0,0,0	0/0:0,0:0:33:0,0,0	0/0:0,0:0:33:0,0,0	0/0:0,0:0:33:0,0,0	0/0:0,0:0:33:0,0,0	0/0:0,0:0:33:0,0,0	0/0:0,0:0:33:0,0,0	0/0:0,0:0:33:0,0,0	0/0:0,0:0:33:0,0,0	0/0:0,0:0:33:0,0,0	0/0:0,0:0:33:0,0,0	1/1:0,0:0:33:0,0,0	0/0:0,0:0:33:0,0,0	0/0:0,0:0:33:0,0,0	0/0:0,0:0:33:0,0,0	0/0:0,0:0:33:0,0,0	./.:0,0:0	0/0:0,0:0:33:0,0,0	0/0:0,0:0:33:0,0,0	1/1:0,0:0:33:0,0,0	./.:0,0:0	1/1:0,0:0:33:0,0,0	0/0:0,0:0:33:0,0,0	./.:0,0:0	0/0:0,0:0:33:0,0,0	0/0:0,0:0:33:0,0,0	0/0:0,0:0:33:0,0,0	0/0:0,0:0:33:0,0,0	0/0:0,0:0:33:0,0,0	0/0:0,0:0:33:0,0,0	0/0:0,0:0:33:0,0,0	0/0:0,0:0:33:0,0,0	0/0:0,0:0:33:0,0,0	0/0:0,0:0:33:0,0,0	0/0:0,0:0:33:0,0,0	0/0:0,0:0:33:0,0,0	0/0:0,0:0:33:0,0,0	0/0:0,0:0:33:0,0,0	0/0:0,0:0:33:0,0,0	0/1:0,0:0:33:0,0,0	0/1:0,0:0:33:0,0,0	0/1:0,0:0:33:0,0,0	0/0:0,0:0:33:0,0,0	0/0:0,0:0:33:0,0,0	0/0:0,0:0:33:0,0,0	0/0:0,0:0:33:0,0,0	0/0:0,0:0:33:0,0,0	0/0:0,0:0:33:0,0,0	0/0:0,0:0:33:0,0,0	0/0:0,0:0:33:0,0,0	0/0:0,0:0:33:0,0,0	0/0:0,0:0:33:0,0,0	0/0:0,0:0:33:0,0,0	0/0:0,0:0:33:0,0,0	0/0:0,0:0:33:0,0,0	0/0:0,0:0:33:0,0,0	0/0:0,0:0:33:0,0,0	0/0:0,0:0:33:0,0,0	0/0:0,0:0:33:0,0,0	0/0:0,0:0:33:0,0,0	0/0:0,0:0:33:0,0,0	0/0:0,0:0:33:0,0,0	0/0:0,0:0:33:0,0,0	0/1:0,0:0:33:0,0,0	0/1:0,0:0:33:0,0,0	./.:0,0:0	0/0:0,0:0:33:0,0,0	0/0:0,0:0:33:0,0,0	0/1:0,0:0:33:0,0,0	0/0:0,0:0:33:0,0,0	1/1:0,0:0:33:0,0,0	0/0:0,0:0:33:0,0,0	0/0:0,0:0:33:0,0,0	0/0:0,0:0:33:0,0,0	1/1:0,0:0:33:0,0,0	1/1:0,0:0:33:0,0,0	1/1:0,0:0:33:0,0,0
PL01	1607912	SPL01_1607912	G	T	.	PASS	DP=0	GT:AD:DP:GQ:PL	1/1:0,0:0:33:0,0,0	0/0:0,0:0:33:0,0,0	0/0:0,0:0:33:0,0,0	0/0:0,0:0:33:0,0,0	0/0:0,0:0:33:0,0,0	0/0:0,0:0:33:0,0,0	1/1:0,0:0:33:0,0,0	0/1:0,0:0:33:0,0,0	1/1:0,0:0:33:0,0,0	0/0:0,0:0:33:0,0,0	1/1:0,0:0:33:0,0,0	0/0:0,0:0:33:0,0,0	0/0:0,0:0:33:0,0,0	0/0:0,0:0:33:0,0,0	0/0:0,0:0:33:0,0,0	0/0:0,0:0:33:0,0,0	0/0:0,0:0:33:0,0,0	0/0:0,0:0:33:0,0,0	0/0:0,0:0:33:0,0,0	0/0:0,0:0:33:0,0,0	0/0:0,0:0:33:0,0,0	0/0:0,0:0:33:0,0,0	0/0:0,0:0:33:0,0,0	0/0:0,0:0:33:0,0,0	0/0:0,0:0:33:0,0,0	0/0:0,0:0:33:0,0,0	0/0:0,0:0:33:0,0,0	0/0:0,0:0:33:0,0,0	0/0:0,0:0:33:0,0,0	0/0:0,0:0:33:0,0,0	0/0:0,0:0:33:0,0,0	0/0:0,0:0:33:0,0,0	0/0:0,0:0:33:0,0,0	0/0:0,0:0:33:0,0,0	0/0:0,0:0:33:0,0,0	0/0:0,0:0:33:0,0,0	0/0:0,0:0:33:0,0,0	1/1:0,0:0:33:0,0,0	1/1:0,0:0:33:0,0,0	1/1:0,0:0:33:0,0,0	0/0:0,0:0:33:0,0,0	0/0:0,0:0:33:0,0,0	0/0:0,0:0:33:0,0,0	0/0:0,0:0:33:0,0,0	0/0:0,0:0:33:0,0,0	0/0:0,0:0:33:0,0,0	0/0:0,0:0:33:0,0,0	0/0:0,0:0:33:0,0,0	0/0:0,0:0:33:0,0,0	0/0:0,0:0:33:0,0,0	0/0:0,0:0:33:0,0,0	0/0:0,0:0:33:0,0,0	0/0:0,0:0:33:0,0,0	0/0:0,0:0:33:0,0,0	0/0:0,0:0:33:0,0,0	0/0:0,0:0:33:0,0,0	./.:0,0:0	0/0:0,0:0:33:0,0,0	0/0:0,0:0:33:0,0,0	./.:0,0:0	0/0:0,0:0:33:0,0,0	0/0:0,0:0:33:0,0,0	0/0:0,0:0:33:0,0,0	0/0:0,0:0:33:0,0,0	0/0:0,0:0:33:0,0,0	0/0:0,0:0:33:0,0,0	0/0:0,0:0:33:0,0,0	0/0:0,0:0:33:0,0,0	1/1:0,0:0:33:0,0,0	0/0:0,0:0:33:0,0,0	0/0:0,0:0:33:0,0,0	0/0:0,0:0:33:0,0,0	0/0:0,0:0:33:0,0,0	0/0:0,0:0:33:0,0,0	0/0:0,0:0:33:0,0,0	0/0:0,0:0:33:0,0,0	0/0:0,0:0:33:0,0,0	0/0:0,0:0:33:0,0,0	0/0:0,0:0:33:0,0,0	0/0:0,0:0:33:0,0,0	0/0:0,0:0:33:0,0,0	0/0:0,0:0:33:0,0,0	0/0:0,0:0:33:0,0,0	0/0:0,0:0:33:0,0,0	0/0:0,0:0:33:0,0,0	0/0:0,0:0:33:0,0,0	0/0:0,0:0:33:0,0,0	0/0:0,0:0:33:0,0,0	0/0:0,0:0:33:0,0,0	0/0:0,0:0:33:0,0,0	0/0:0,0:0:33:0,0,0	0/0:0,0:0:33:0,0,0	0/0:0,0:0:33:0,0,0	0/0:0,0:0:33:0,0,0	0/0:0,0:0:33:0,0,0	0/0:0,0:0:33:0,0,0	0/0:0,0:0:33:0,0,0	0/0:0,0:0:33:0,0,0	1/1:0,0:0:33:0,0,0	0/0:0,0:0:33:0,0,0	0/0:0,0:0:33:0,0,0	0/0:0,0:0:33:0,0,0	0/0:0,0:0:33:0,0,0	0/0:0,0:0:33:0,0,0	0/0:0,0:0:33:0,0,0	0/0:0,0:0:33:0,0,0	0/0:0,0:0:33:0,0,0	0/0:0,0:0:33:0,0,0	0/0:0,0:0:33:0,0,0	0/0:0,0:0:33:0,0,0	0/0:0,0:0:33:0,0,0	0/0:0,0:0:33:0,0,0	0/0:0,0:0:33:0,0,0
PL01	1609632	SPL01_1609632	G	C	.	PASS	DP=0	GT:AD:DP:GQ:PL	1/1:0,0:0:33:0,0,0	0/0:0,0:0:33:0,0,0	0/0:0,0:0:33:0,0,0	0/0:0,0:0:33:0,0,0	0/0:0,0:0:33:0,0,0	0/0:0,0:0:33:0,0,0	1/1:0,0:0:33:0,0,0	0/1:0,0:0:33:0,0,0	1/1:0,0:0:33:0,0,0	0/0:0,0:0:33:0,0,0	1/1:0,0:0:33:0,0,0	0/0:0,0:0:33:0,0,0	0/0:0,0:0:33:0,0,0	0/0:0,0:0:33:0,0,0	0/0:0,0:0:33:0,0,0	0/0:0,0:0:33:0,0,0	0/0:0,0:0:33:0,0,0	0/0:0,0:0:33:0,0,0	0/0:0,0:0:33:0,0,0	0/0:0,0:0:33:0,0,0	0/0:0,0:0:33:0,0,0	0/0:0,0:0:33:0,0,0	0/0:0,0:0:33:0,0,0	0/0:0,0:0:33:0,0,0	0/0:0,0:0:33:0,0,0	0/0:0,0:0:33:0,0,0	0/0:0,0:0:33:0,0,0	0/0:0,0:0:33:0,0,0	0/0:0,0:0:33:0,0,0	0/0:0,0:0:33:0,0,0	0/0:0,0:0:33:0,0,0	0/0:0,0:0:33:0,0,0	0/0:0,0:0:33:0,0,0	0/0:0,0:0:33:0,0,0	0/0:0,0:0:33:0,0,0	0/0:0,0:0:33:0,0,0	0/0:0,0:0:33:0,0,0	1/1:0,0:0:33:0,0,0	1/1:0,0:0:33:0,0,0	1/1:0,0:0:33:0,0,0	0/0:0,0:0:33:0,0,0	0/0:0,0:0:33:0,0,0	0/0:0,0:0:33:0,0,0	0/0:0,0:0:33:0,0,0	0/0:0,0:0:33:0,0,0	0/0:0,0:0:33:0,0,0	0/0:0,0:0:33:0,0,0	0/0:0,0:0:33:0,0,0	0/0:0,0:0:33:0,0,0	0/0:0,0:0:33:0,0,0	0/0:0,0:0:33:0,0,0	0/0:0,0:0:33:0,0,0	0/0:0,0:0:33:0,0,0	0/0:0,0:0:33:0,0,0	0/0:0,0:0:33:0,0,0	0/0:0,0:0:33:0,0,0	0/0:0,0:0:33:0,0,0	0/0:0,0:0:33:0,0,0	0/0:0,0:0:33:0,0,0	0/0:0,0:0:33:0,0,0	0/0:0,0:0:33:0,0,0	0/0:0,0:0:33:0,0,0	0/0:0,0:0:33:0,0,0	0/0:0,0:0:33:0,0,0	0/0:0,0:0:33:0,0,0	0/0:0,0:0:33:0,0,0	0/0:0,0:0:33:0,0,0	./.:0,0:0	1/1:0,0:0:33:0,0,0	0/0:0,0:0:33:0,0,0	0/0:0,0:0:33:0,0,0	0/0:0,0:0:33:0,0,0	0/0:0,0:0:33:0,0,0	0/0:0,0:0:33:0,0,0	0/0:0,0:0:33:0,0,0	0/0:0,0:0:33:0,0,0	0/0:0,0:0:33:0,0,0	0/0:0,0:0:33:0,0,0	0/0:0,0:0:33:0,0,0	0/0:0,0:0:33:0,0,0	0/0:0,0:0:33:0,0,0	0/0:0,0:0:33:0,0,0	0/0:0,0:0:33:0,0,0	0/0:0,0:0:33:0,0,0	0/0:0,0:0:33:0,0,0	0/0:0,0:0:33:0,0,0	0/0:0,0:0:33:0,0,0	0/0:0,0:0:33:0,0,0	0/0:0,0:0:33:0,0,0	0/0:0,0:0:33:0,0,0	0/0:0,0:0:33:0,0,0	0/0:0,0:0:33:0,0,0	0/0:0,0:0:33:0,0,0	0/0:0,0:0:33:0,0,0	0/0:0,0:0:33:0,0,0	0/0:0,0:0:33:0,0,0	0/0:0,0:0:33:0,0,0	0/0:0,0:0:33:0,0,0	1/1:0,0:0:33:0,0,0	0/0:0,0:0:33:0,0,0	0/0:0,0:0:33:0,0,0	0/0:0,0:0:33:0,0,0	0/0:0,0:0:33:0,0,0	0/0:0,0:0:33:0,0,0	0/0:0,0:0:33:0,0,0	0/0:0,0:0:33:0,0,0	0/0:0,0:0:33:0,0,0	0/0:0,0:0:33:0,0,0	0/0:0,0:0:33:0,0,0	0/0:0,0:0:33:0,0,0	0/0:0,0:0:33:0,0,0	0/0:0,0:0:33:0,0,0	0/0:0,0:0:33:0,0,0
PL01	1633132	SPL01_1633132	A	G	.	PASS	DP=0	GT:AD:DP:GQ:PL	1/1:0,0:0:33:0,0,0	0/0:0,0:0:33:0,0,0	0/0:0,0:0:33:0,0,0	0/0:0,0:0:33:0,0,0	0/0:0,0:0:33:0,0,0	0/0:0,0:0:33:0,0,0	1/1:0,0:0:33:0,0,0	1/1:0,0:0:33:0,0,0	1/1:0,0:0:33:0,0,0	1/1:0,0:0:33:0,0,0	1/1:0,0:0:33:0,0,0	1/1:0,0:0:33:0,0,0	0/0:0,0:0:33:0,0,0	0/0:0,0:0:33:0,0,0	0/0:0,0:0:33:0,0,0	0/0:0,0:0:33:0,0,0	0/0:0,0:0:33:0,0,0	0/0:0,0:0:33:0,0,0	0/0:0,0:0:33:0,0,0	0/0:0,0:0:33:0,0,0	0/0:0,0:0:33:0,0,0	0/0:0,0:0:33:0,0,0	0/0:0,0:0:33:0,0,0	0/0:0,0:0:33:0,0,0	0/0:0,0:0:33:0,0,0	0/0:0,0:0:33:0,0,0	0/0:0,0:0:33:0,0,0	0/0:0,0:0:33:0,0,0	0/0:0,0:0:33:0,0,0	0/0:0,0:0:33:0,0,0	0/0:0,0:0:33:0,0,0	0/0:0,0:0:33:0,0,0	0/0:0,0:0:33:0,0,0	0/0:0,0:0:33:0,0,0	0/0:0,0:0:33:0,0,0	1/1:0,0:0:33:0,0,0	1/1:0,0:0:33:0,0,0	1/1:0,0:0:33:0,0,0	1/1:0,0:0:33:0,0,0	1/1:0,0:0:33:0,0,0	./.:0,0:0	0/0:0,0:0:33:0,0,0	0/0:0,0:0:33:0,0,0	0/0:0,0:0:33:0,0,0	0/0:0,0:0:33:0,0,0	0/0:0,0:0:33:0,0,0	0/0:0,0:0:33:0,0,0	1/1:0,0:0:33:0,0,0	./.:0,0:0	./.:0,0:0	0/0:0,0:0:33:0,0,0	0/0:0,0:0:33:0,0,0	1/1:0,0:0:33:0,0,0	./.:0,0:0	0/0:0,0:0:33:0,0,0	1/1:0,0:0:33:0,0,0	0/0:0,0:0:33:0,0,0	1/1:0,0:0:33:0,0,0	./.:0,0:0	1/1:0,0:0:33:0,0,0	0/0:0,0:0:33:0,0,0	./.:0,0:0	0/0:0,0:0:33:0,0,0	0/0:0,0:0:33:0,0,0	./.:0,0:0	./.:0,0:0	./.:0,0:0	0/0:0,0:0:33:0,0,0	1/1:0,0:0:33:0,0,0	./.:0,0:0	0/0:0,0:0:33:0,0,0	./.:0,0:0	0/0:0,0:0:33:0,0,0	0/0:0,0:0:33:0,0,0	0/0:0,0:0:33:0,0,0	1/1:0,0:0:33:0,0,0	1/1:0,0:0:33:0,0,0	1/1:0,0:0:33:0,0,0	0/0:0,0:0:33:0,0,0	0/0:0,0:0:33:0,0,0	0/0:0,0:0:33:0,0,0	0/0:0,0:0:33:0,0,0	0/0:0,0:0:33:0,0,0	0/0:0,0:0:33:0,0,0	0/0:0,0:0:33:0,0,0	0/0:0,0:0:33:0,0,0	0/0:0,0:0:33:0,0,0	0/0:0,0:0:33:0,0,0	0/0:0,0:0:33:0,0,0	0/0:0,0:0:33:0,0,0	0/0:0,0:0:33:0,0,0	0/0:0,0:0:33:0,0,0	0/0:0,0:0:33:0,0,0	0/0:0,0:0:33:0,0,0	0/0:0,0:0:33:0,0,0	0/0:0,0:0:33:0,0,0	./.:0,0:0	0/0:0,0:0:33:0,0,0	1/1:0,0:0:33:0,0,0	1/1:0,0:0:33:0,0,0	1/1:0,0:0:33:0,0,0	1/1:0,0:0:33:0,0,0	0/0:0,0:0:33:0,0,0	1/1:0,0:0:33:0,0,0	1/1:0,0:0:33:0,0,0	0/1:0,0:0:33:0,0,0	1/1:0,0:0:33:0,0,0	0/0:0,0:0:33:0,0,0	1/1:0,0:0:33:0,0,0	0/0:0,0:0:33:0,0,0	1/1:0,0:0:33:0,0,0	1/1:0,0:0:33:0,0,0	1/1:0,0:0:33:0,0,0
PL01	1649863	SPL01_1649863	G	T	.	PASS	DP=0	GT:AD:DP:GQ:PL	0/0:0,0:0:33:0,0,0	0/0:0,0:0:33:0,0,0	0/0:0,0:0:33:0,0,0	0/0:0,0:0:33:0,0,0	0/0:0,0:0:33:0,0,0	0/0:0,0:0:33:0,0,0	0/0:0,0:0:33:0,0,0	0/0:0,0:0:33:0,0,0	0/0:0,0:0:33:0,0,0	0/0:0,0:0:33:0,0,0	0/0:0,0:0:33:0,0,0	0/0:0,0:0:33:0,0,0	0/0:0,0:0:33:0,0,0	0/0:0,0:0:33:0,0,0	0/0:0,0:0:33:0,0,0	0/0:0,0:0:33:0,0,0	0/0:0,0:0:33:0,0,0	0/0:0,0:0:33:0,0,0	0/0:0,0:0:33:0,0,0	0/0:0,0:0:33:0,0,0	0/0:0,0:0:33:0,0,0	0/0:0,0:0:33:0,0,0	0/0:0,0:0:33:0,0,0	0/0:0,0:0:33:0,0,0	0/0:0,0:0:33:0,0,0	0/0:0,0:0:33:0,0,0	0/0:0,0:0:33:0,0,0	0/0:0,0:0:33:0,0,0	0/0:0,0:0:33:0,0,0	0/0:0,0:0:33:0,0,0	0/0:0,0:0:33:0,0,0	0/0:0,0:0:33:0,0,0	0/0:0,0:0:33:0,0,0	0/0:0,0:0:33:0,0,0	0/0:0,0:0:33:0,0,0	0/0:0,0:0:33:0,0,0	0/0:0,0:0:33:0,0,0	0/0:0,0:0:33:0,0,0	0/0:0,0:0:33:0,0,0	0/0:0,0:0:33:0,0,0	0/0:0,0:0:33:0,0,0	0/0:0,0:0:33:0,0,0	0/0:0,0:0:33:0,0,0	0/0:0,0:0:33:0,0,0	0/0:0,0:0:33:0,0,0	0/0:0,0:0:33:0,0,0	0/0:0,0:0:33:0,0,0	0/0:0,0:0:33:0,0,0	0/0:0,0:0:33:0,0,0	0/0:0,0:0:33:0,0,0	0/0:0,0:0:33:0,0,0	0/0:0,0:0:33:0,0,0	0/0:0,0:0:33:0,0,0	0/0:0,0:0:33:0,0,0	0/0:0,0:0:33:0,0,0	0/0:0,0:0:33:0,0,0	0/0:0,0:0:33:0,0,0	0/0:0,0:0:33:0,0,0	0/0:0,0:0:33:0,0,0	0/0:0,0:0:33:0,0,0	0/0:0,0:0:33:0,0,0	0/0:0,0:0:33:0,0,0	0/0:0,0:0:33:0,0,0	0/0:0,0:0:33:0,0,0	0/0:0,0:0:33:0,0,0	0/0:0,0:0:33:0,0,0	0/0:0,0:0:33:0,0,0	0/0:0,0:0:33:0,0,0	./.:0,0:0	0/0:0,0:0:33:0,0,0	0/0:0,0:0:33:0,0,0	0/0:0,0:0:33:0,0,0	0/0:0,0:0:33:0,0,0	0/0:0,0:0:33:0,0,0	0/0:0,0:0:33:0,0,0	1/1:0,0:0:33:0,0,0	1/1:0,0:0:33:0,0,0	1/1:0,0:0:33:0,0,0	0/0:0,0:0:33:0,0,0	0/0:0,0:0:33:0,0,0	0/0:0,0:0:33:0,0,0	0/0:0,0:0:33:0,0,0	0/0:0,0:0:33:0,0,0	0/0:0,0:0:33:0,0,0	0/0:0,0:0:33:0,0,0	0/0:0,0:0:33:0,0,0	0/0:0,0:0:33:0,0,0	0/0:0,0:0:33:0,0,0	0/0:0,0:0:33:0,0,0	0/0:0,0:0:33:0,0,0	0/0:0,0:0:33:0,0,0	0/0:0,0:0:33:0,0,0	0/0:0,0:0:33:0,0,0	0/0:0,0:0:33:0,0,0	0/0:0,0:0:33:0,0,0	0/0:0,0:0:33:0,0,0	0/0:0,0:0:33:0,0,0	0/0:0,0:0:33:0,0,0	0/0:0,0:0:33:0,0,0	0/1:0,0:0:33:0,0,0	0/0:0,0:0:33:0,0,0	0/0:0,0:0:33:0,0,0	0/0:0,0:0:33:0,0,0	1/1:0,0:0:33:0,0,0	1/1:0,0:0:33:0,0,0	0/1:0,0:0:33:0,0,0	0/0:0,0:0:33:0,0,0	0/0:0,0:0:33:0,0,0	1/1:0,0:0:33:0,0,0	0/0:0,0:0:33:0,0,0	0/0:0,0:0:33:0,0,0	0/0:0,0:0:33:0,0,0	0/0:0,0:0:33:0,0,0
PL01	1649880	SPL01_1649880	T	C	.	PASS	DP=0	GT:AD:DP:GQ:PL	1/1:0,0:0:33:0,0,0	0/0:0,0:0:33:0,0,0	0/0:0,0:0:33:0,0,0	0/0:0,0:0:33:0,0,0	0/0:0,0:0:33:0,0,0	0/0:0,0:0:33:0,0,0	1/1:0,0:0:33:0,0,0	1/0:0,0:0:33:0,0,0	1/1:0,0:0:33:0,0,0	0/0:0,0:0:33:0,0,0	1/1:0,0:0:33:0,0,0	0/0:0,0:0:33:0,0,0	0/0:0,0:0:33:0,0,0	0/0:0,0:0:33:0,0,0	0/0:0,0:0:33:0,0,0	0/0:0,0:0:33:0,0,0	0/0:0,0:0:33:0,0,0	0/0:0,0:0:33:0,0,0	0/0:0,0:0:33:0,0,0	0/0:0,0:0:33:0,0,0	0/0:0,0:0:33:0,0,0	0/0:0,0:0:33:0,0,0	0/0:0,0:0:33:0,0,0	0/0:0,0:0:33:0,0,0	0/0:0,0:0:33:0,0,0	0/0:0,0:0:33:0,0,0	0/0:0,0:0:33:0,0,0	0/0:0,0:0:33:0,0,0	0/0:0,0:0:33:0,0,0	0/0:0,0:0:33:0,0,0	0/0:0,0:0:33:0,0,0	0/0:0,0:0:33:0,0,0	0/0:0,0:0:33:0,0,0	0/0:0,0:0:33:0,0,0	0/0:0,0:0:33:0,0,0	1/1:0,0:0:33:0,0,0	1/1:0,0:0:33:0,0,0	0/0:0,0:0:33:0,0,0	0/0:0,0:0:33:0,0,0	0/0:0,0:0:33:0,0,0	0/0:0,0:0:33:0,0,0	0/0:0,0:0:33:0,0,0	0/0:0,0:0:33:0,0,0	0/0:0,0:0:33:0,0,0	0/0:0,0:0:33:0,0,0	0/0:0,0:0:33:0,0,0	0/0:0,0:0:33:0,0,0	0/0:0,0:0:33:0,0,0	0/0:0,0:0:33:0,0,0	0/0:0,0:0:33:0,0,0	0/0:0,0:0:33:0,0,0	0/0:0,0:0:33:0,0,0	0/0:0,0:0:33:0,0,0	0/0:0,0:0:33:0,0,0	0/0:0,0:0:33:0,0,0	0/0:0,0:0:33:0,0,0	0/0:0,0:0:33:0,0,0	0/0:0,0:0:33:0,0,0	0/0:0,0:0:33:0,0,0	0/0:0,0:0:33:0,0,0	0/0:0,0:0:33:0,0,0	0/0:0,0:0:33:0,0,0	0/0:0,0:0:33:0,0,0	0/0:0,0:0:33:0,0,0	0/0:0,0:0:33:0,0,0	0/0:0,0:0:33:0,0,0	0/0:0,0:0:33:0,0,0	0/0:0,0:0:33:0,0,0	0/0:0,0:0:33:0,0,0	0/0:0,0:0:33:0,0,0	0/0:0,0:0:33:0,0,0	0/0:0,0:0:33:0,0,0	0/0:0,0:0:33:0,0,0	0/0:0,0:0:33:0,0,0	0/0:0,0:0:33:0,0,0	0/0:0,0:0:33:0,0,0	0/0:0,0:0:33:0,0,0	0/0:0,0:0:33:0,0,0	0/0:0,0:0:33:0,0,0	0/0:0,0:0:33:0,0,0	0/0:0,0:0:33:0,0,0	0/0:0,0:0:33:0,0,0	0/0:0,0:0:33:0,0,0	0/0:0,0:0:33:0,0,0	0/0:0,0:0:33:0,0,0	0/0:0,0:0:33:0,0,0	0/0:0,0:0:33:0,0,0	0/0:0,0:0:33:0,0,0	0/0:0,0:0:33:0,0,0	0/0:0,0:0:33:0,0,0	0/0:0,0:0:33:0,0,0	0/0:0,0:0:33:0,0,0	0/0:0,0:0:33:0,0,0	0/0:0,0:0:33:0,0,0	0/0:0,0:0:33:0,0,0	0/0:0,0:0:33:0,0,0	0/0:0,0:0:33:0,0,0	0/0:0,0:0:33:0,0,0	0/0:0,0:0:33:0,0,0	0/0:0,0:0:33:0,0,0	0/0:0,0:0:33:0,0,0	0/0:0,0:0:33:0,0,0	0/0:0,0:0:33:0,0,0	0/0:0,0:0:33:0,0,0	0/0:0,0:0:33:0,0,0	0/0:0,0:0:33:0,0,0	0/0:0,0:0:33:0,0,0	0/0:0,0:0:33:0,0,0	0/0:0,0:0:33:0,0,0	0/0:0,0:0:33:0,0,0	0/0:0,0:0:33:0,0,0	0/0:0,0:0:33:0,0,0	0/0:0,0:0:33:0,0,0
PL01	1651247	SPL01_1651247	A	T	.	PASS	DP=0	GT:AD:DP:GQ:PL	0/0:0,0:0:33:0,0,0	1/1:0,0:0:33:0,0,0	1/1:0,0:0:33:0,0,0	1/1:0,0:0:33:0,0,0	1/1:0,0:0:33:0,0,0	1/1:0,0:0:33:0,0,0	0/0:0,0:0:33:0,0,0	0/0:0,0:0:33:0,0,0	0/0:0,0:0:33:0,0,0	0/0:0,0:0:33:0,0,0	0/0:0,0:0:33:0,0,0	0/0:0,0:0:33:0,0,0	1/1:0,0:0:33:0,0,0	1/1:0,0:0:33:0,0,0	1/1:0,0:0:33:0,0,0	1/1:0,0:0:33:0,0,0	1/1:0,0:0:33:0,0,0	1/1:0,0:0:33:0,0,0	1/1:0,0:0:33:0,0,0	1/1:0,0:0:33:0,0,0	1/1:0,0:0:33:0,0,0	1/1:0,0:0:33:0,0,0	1/1:0,0:0:33:0,0,0	1/1:0,0:0:33:0,0,0	1/1:0,0:0:33:0,0,0	1/1:0,0:0:33:0,0,0	1/1:0,0:0:33:0,0,0	1/1:0,0:0:33:0,0,0	1/1:0,0:0:33:0,0,0	1/1:0,0:0:33:0,0,0	1/1:0,0:0:33:0,0,0	1/1:0,0:0:33:0,0,0	1/1:0,0:0:33:0,0,0	1/1:0,0:0:33:0,0,0	0/0:0,0:0:33:0,0,0	0/0:0,0:0:33:0,0,0	0/0:0,0:0:33:0,0,0	0/0:0,0:0:33:0,0,0	0/0:0,0:0:33:0,0,0	0/0:0,0:0:33:0,0,0	0/0:0,0:0:33:0,0,0	0/0:0,0:0:33:0,0,0	0/0:0,0:0:33:0,0,0	0/0:0,0:0:33:0,0,0	1/1:0,0:0:33:0,0,0	1/1:0,0:0:33:0,0,0	1/1:0,0:0:33:0,0,0	0/0:0,0:0:33:0,0,0	0/0:0,0:0:33:0,0,0	0/0:0,0:0:33:0,0,0	1/1:0,0:0:33:0,0,0	1/1:0,0:0:33:0,0,0	0/0:0,0:0:33:0,0,0	1/1:0,0:0:33:0,0,0	1/1:0,0:0:33:0,0,0	0/0:0,0:0:33:0,0,0	1/1:0,0:0:33:0,0,0	0/0:0,0:0:33:0,0,0	0/0:0,0:0:33:0,0,0	0/0:0,0:0:33:0,0,0	1/1:0,0:0:33:0,0,0	0/0:0,0:0:33:0,0,0	1/1:0,0:0:33:0,0,0	1/1:0,0:0:33:0,0,0	0/0:0,0:0:33:0,0,0	0/0:0,0:0:33:0,0,0	1/1:0,0:0:33:0,0,0	0/1:0,0:0:33:0,0,0	0/0:0,0:0:33:0,0,0	0/0:0,0:0:33:0,0,0	1/1:0,0:0:33:0,0,0	0/0:0,0:0:33:0,0,0	1/1:0,0:0:33:0,0,0	1/1:0,0:0:33:0,0,0	1/1:0,0:0:33:0,0,0	0/0:0,0:0:33:0,0,0	0/0:0,0:0:33:0,0,0	0/0:0,0:0:33:0,0,0	1/1:0,0:0:33:0,0,0	1/1:0,0:0:33:0,0,0	1/1:0,0:0:33:0,0,0	1/1:0,0:0:33:0,0,0	0/1:0,0:0:33:0,0,0	1/1:0,0:0:33:0,0,0	1/1:0,0:0:33:0,0,0	1/1:0,0:0:33:0,0,0	1/1:0,0:0:33:0,0,0	1/1:0,0:0:33:0,0,0	1/1:0,0:0:33:0,0,0	1/1:0,0:0:33:0,0,0	1/1:0,0:0:33:0,0,0	1/1:0,0:0:33:0,0,0	1/1:0,0:0:33:0,0,0	1/1:0,0:0:33:0,0,0	1/1:0,0:0:33:0,0,0	1/1:0,0:0:33:0,0,0	1/1:0,0:0:33:0,0,0	1/1:0,0:0:33:0,0,0	0/0:0,0:0:33:0,0,0	0/0:0,0:0:33:0,0,0	0/0:0,0:0:33:0,0,0	0/0:0,0:0:33:0,0,0	1/1:0,0:0:33:0,0,0	0/0:0,0:0:33:0,0,0	0/0:0,0:0:33:0,0,0	0/1:0,0:0:33:0,0,0	0/0:0,0:0:33:0,0,0	1/1:0,0:0:33:0,0,0	0/0:0,0:0:33:0,0,0	1/1:0,0:0:33:0,0,0	0/0:0,0:0:33:0,0,0	0/0:0,0:0:33:0,0,0	0/0:0,0:0:33:0,0,0
PL01	1652283	SPL01_1652283	G	A	.	PASS	DP=0	GT:AD:DP:GQ:PL	0/0:0,0:0:33:0,0,0	0/0:0,0:0:33:0,0,0	0/0:0,0:0:33:0,0,0	0/0:0,0:0:33:0,0,0	0/0:0,0:0:33:0,0,0	0/0:0,0:0:33:0,0,0	0/0:0,0:0:33:0,0,0	0/0:0,0:0:33:0,0,0	0/0:0,0:0:33:0,0,0	0/0:0,0:0:33:0,0,0	0/0:0,0:0:33:0,0,0	0/0:0,0:0:33:0,0,0	0/0:0,0:0:33:0,0,0	0/0:0,0:0:33:0,0,0	0/0:0,0:0:33:0,0,0	0/0:0,0:0:33:0,0,0	0/0:0,0:0:33:0,0,0	0/0:0,0:0:33:0,0,0	0/0:0,0:0:33:0,0,0	0/0:0,0:0:33:0,0,0	0/0:0,0:0:33:0,0,0	0/0:0,0:0:33:0,0,0	0/0:0,0:0:33:0,0,0	0/0:0,0:0:33:0,0,0	0/0:0,0:0:33:0,0,0	0/0:0,0:0:33:0,0,0	0/0:0,0:0:33:0,0,0	0/0:0,0:0:33:0,0,0	0/0:0,0:0:33:0,0,0	0/0:0,0:0:33:0,0,0	0/0:0,0:0:33:0,0,0	0/0:0,0:0:33:0,0,0	0/0:0,0:0:33:0,0,0	0/0:0,0:0:33:0,0,0	0/0:0,0:0:33:0,0,0	0/0:0,0:0:33:0,0,0	0/0:0,0:0:33:0,0,0	0/0:0,0:0:33:0,0,0	0/0:0,0:0:33:0,0,0	0/0:0,0:0:33:0,0,0	./.:0,0:0	0/0:0,0:0:33:0,0,0	0/0:0,0:0:33:0,0,0	0/0:0,0:0:33:0,0,0	0/0:0,0:0:33:0,0,0	0/0:0,0:0:33:0,0,0	0/0:0,0:0:33:0,0,0	0/0:0,0:0:33:0,0,0	./.:0,0:0	./.:0,0:0	0/0:0,0:0:33:0,0,0	0/0:0,0:0:33:0,0,0	0/0:0,0:0:33:0,0,0	0/0:0,0:0:33:0,0,0	0/0:0,0:0:33:0,0,0	0/0:0,0:0:33:0,0,0	0/0:0,0:0:33:0,0,0	0/0:0,0:0:33:0,0,0	./.:0,0:0	0/0:0,0:0:33:0,0,0	0/0:0,0:0:33:0,0,0	./.:0,0:0	0/0:0,0:0:33:0,0,0	0/0:0,0:0:33:0,0,0	./.:0,0:0	./.:0,0:0	0/0:0,0:0:33:0,0,0	0/0:0,0:0:33:0,0,0	0/0:0,0:0:33:0,0,0	./.:0,0:0	0/0:0,0:0:33:0,0,0	0/0:0,0:0:33:0,0,0	0/0:0,0:0:33:0,0,0	0/0:0,0:0:33:0,0,0	0/0:0,0:0:33:0,0,0	1/1:0,0:0:33:0,0,0	1/1:0,0:0:33:0,0,0	1/1:0,0:0:33:0,0,0	0/0:0,0:0:33:0,0,0	0/0:0,0:0:33:0,0,0	0/0:0,0:0:33:0,0,0	0/0:0,0:0:33:0,0,0	0/0:0,0:0:33:0,0,0	0/0:0,0:0:33:0,0,0	0/0:0,0:0:33:0,0,0	0/0:0,0:0:33:0,0,0	0/0:0,0:0:33:0,0,0	0/0:0,0:0:33:0,0,0	0/0:0,0:0:33:0,0,0	0/0:0,0:0:33:0,0,0	0/0:0,0:0:33:0,0,0	0/0:0,0:0:33:0,0,0	0/0:0,0:0:33:0,0,0	0/0:0,0:0:33:0,0,0	0/0:0,0:0:33:0,0,0	0/0:0,0:0:33:0,0,0	0/0:0,0:0:33:0,0,0	0/0:0,0:0:33:0,0,0	0/0:0,0:0:33:0,0,0	1/0:0,0:0:33:0,0,0	0/0:0,0:0:33:0,0,0	0/0:0,0:0:33:0,0,0	0/0:0,0:0:33:0,0,0	1/1:0,0:0:33:0,0,0	1/1:0,0:0:33:0,0,0	1/0:0,0:0:33:0,0,0	0/0:0,0:0:33:0,0,0	0/0:0,0:0:33:0,0,0	1/1:0,0:0:33:0,0,0	0/0:0,0:0:33:0,0,0	0/0:0,0:0:33:0,0,0	0/0:0,0:0:33:0,0,0	0/0:0,0:0:33:0,0,0
PL01	1668207	SPL01_1668207	C	G	.	PASS	DP=0	GT:AD:DP:GQ:PL	0/0:0,0:0:33:0,0,0	0/0:0,0:0:33:0,0,0	0/0:0,0:0:33:0,0,0	0/0:0,0:0:33:0,0,0	0/0:0,0:0:33:0,0,0	0/0:0,0:0:33:0,0,0	0/0:0,0:0:33:0,0,0	0/0:0,0:0:33:0,0,0	0/0:0,0:0:33:0,0,0	0/0:0,0:0:33:0,0,0	0/0:0,0:0:33:0,0,0	0/0:0,0:0:33:0,0,0	0/0:0,0:0:33:0,0,0	0/0:0,0:0:33:0,0,0	0/0:0,0:0:33:0,0,0	0/0:0,0:0:33:0,0,0	0/0:0,0:0:33:0,0,0	0/0:0,0:0:33:0,0,0	0/0:0,0:0:33:0,0,0	0/0:0,0:0:33:0,0,0	0/0:0,0:0:33:0,0,0	0/0:0,0:0:33:0,0,0	0/0:0,0:0:33:0,0,0	0/0:0,0:0:33:0,0,0	0/0:0,0:0:33:0,0,0	0/0:0,0:0:33:0,0,0	0/0:0,0:0:33:0,0,0	0/0:0,0:0:33:0,0,0	0/0:0,0:0:33:0,0,0	0/0:0,0:0:33:0,0,0	0/0:0,0:0:33:0,0,0	0/0:0,0:0:33:0,0,0	0/0:0,0:0:33:0,0,0	0/0:0,0:0:33:0,0,0	0/0:0,0:0:33:0,0,0	0/0:0,0:0:33:0,0,0	0/0:0,0:0:33:0,0,0	0/0:0,0:0:33:0,0,0	0/0:0,0:0:33:0,0,0	0/0:0,0:0:33:0,0,0	1/1:0,0:0:33:0,0,0	0/0:0,0:0:33:0,0,0	0/0:0,0:0:33:0,0,0	0/0:0,0:0:33:0,0,0	0/0:0,0:0:33:0,0,0	0/0:0,0:0:33:0,0,0	0/0:0,0:0:33:0,0,0	0/0:0,0:0:33:0,0,0	1/1:0,0:0:33:0,0,0	1/1:0,0:0:33:0,0,0	0/0:0,0:0:33:0,0,0	0/0:0,0:0:33:0,0,0	0/0:0,0:0:33:0,0,0	0/0:0,0:0:33:0,0,0	0/0:0,0:0:33:0,0,0	1/1:0,0:0:33:0,0,0	0/0:0,0:0:33:0,0,0	0/0:0,0:0:33:0,0,0	1/1:0,0:0:33:0,0,0	0/0:0,0:0:33:0,0,0	0/0:0,0:0:33:0,0,0	1/1:0,0:0:33:0,0,0	0/0:0,0:0:33:0,0,0	0/0:0,0:0:33:0,0,0	1/1:0,0:0:33:0,0,0	1/1:0,0:0:33:0,0,0	0/0:0,0:0:33:0,0,0	0/0:0,0:0:33:0,0,0	0/0:0,0:0:33:0,0,0	1/1:0,0:0:33:0,0,0	0/0:0,0:0:33:0,0,0	1/1:0,0:0:33:0,0,0	0/0:0,0:0:33:0,0,0	0/0:0,0:0:33:0,0,0	0/0:0,0:0:33:0,0,0	1/0:0,0:0:33:0,0,0	1/0:0,0:0:33:0,0,0	1/1:0,0:0:33:0,0,0	0/0:0,0:0:33:0,0,0	0/0:0,0:0:33:0,0,0	0/0:0,0:0:33:0,0,0	0/0:0,0:0:33:0,0,0	0/0:0,0:0:33:0,0,0	0/0:0,0:0:33:0,0,0	0/0:0,0:0:33:0,0,0	0/0:0,0:0:33:0,0,0	0/0:0,0:0:33:0,0,0	0/0:0,0:0:33:0,0,0	0/0:0,0:0:33:0,0,0	0/0:0,0:0:33:0,0,0	0/0:0,0:0:33:0,0,0	0/0:0,0:0:33:0,0,0	0/0:0,0:0:33:0,0,0	0/0:0,0:0:33:0,0,0	0/0:0,0:0:33:0,0,0	0/0:0,0:0:33:0,0,0	0/0:0,0:0:33:0,0,0	0/0:0,0:0:33:0,0,0	0/0:0,0:0:33:0,0,0	1/0:0,0:0:33:0,0,0	0/0:0,0:0:33:0,0,0	0/0:0,0:0:33:0,0,0	0/0:0,0:0:33:0,0,0	1/1:0,0:0:33:0,0,0	1/1:0,0:0:33:0,0,0	1/0:0,0:0:33:0,0,0	1/0:0,0:0:33:0,0,0	0/0:0,0:0:33:0,0,0	1/1:0,0:0:33:0,0,0	0/0:0,0:0:33:0,0,0	0/0:0,0:0:33:0,0,0	0/0:0,0:0:33:0,0,0	0/0:0,0:0:33:0,0,0
PL01	1668252	SPL01_1668252	A	G	.	PASS	DP=0	GT:AD:DP:GQ:PL	1/1:0,0:0:33:0,0,0	0/0:0,0:0:33:0,0,0	0/0:0,0:0:33:0,0,0	0/0:0,0:0:33:0,0,0	0/0:0,0:0:33:0,0,0	0/0:0,0:0:33:0,0,0	1/1:0,0:0:33:0,0,0	0/1:0,0:0:33:0,0,0	1/1:0,0:0:33:0,0,0	0/0:0,0:0:33:0,0,0	1/1:0,0:0:33:0,0,0	0/0:0,0:0:33:0,0,0	0/0:0,0:0:33:0,0,0	0/0:0,0:0:33:0,0,0	0/0:0,0:0:33:0,0,0	0/0:0,0:0:33:0,0,0	0/0:0,0:0:33:0,0,0	0/0:0,0:0:33:0,0,0	0/0:0,0:0:33:0,0,0	0/0:0,0:0:33:0,0,0	0/0:0,0:0:33:0,0,0	0/0:0,0:0:33:0,0,0	0/0:0,0:0:33:0,0,0	0/0:0,0:0:33:0,0,0	0/0:0,0:0:33:0,0,0	0/0:0,0:0:33:0,0,0	0/0:0,0:0:33:0,0,0	0/0:0,0:0:33:0,0,0	0/0:0,0:0:33:0,0,0	0/0:0,0:0:33:0,0,0	0/0:0,0:0:33:0,0,0	0/0:0,0:0:33:0,0,0	0/0:0,0:0:33:0,0,0	0/0:0,0:0:33:0,0,0	0/0:0,0:0:33:0,0,0	1/1:0,0:0:33:0,0,0	1/1:0,0:0:33:0,0,0	0/0:0,0:0:33:0,0,0	0/0:0,0:0:33:0,0,0	0/0:0,0:0:33:0,0,0	0/0:0,0:0:33:0,0,0	0/0:0,0:0:33:0,0,0	0/0:0,0:0:33:0,0,0	0/0:0,0:0:33:0,0,0	0/0:0,0:0:33:0,0,0	0/0:0,0:0:33:0,0,0	0/0:0,0:0:33:0,0,0	0/0:0,0:0:33:0,0,0	0/0:0,0:0:33:0,0,0	0/0:0,0:0:33:0,0,0	0/0:0,0:0:33:0,0,0	0/0:0,0:0:33:0,0,0	0/0:0,0:0:33:0,0,0	0/0:0,0:0:33:0,0,0	0/0:0,0:0:33:0,0,0	0/0:0,0:0:33:0,0,0	0/0:0,0:0:33:0,0,0	0/0:0,0:0:33:0,0,0	0/0:0,0:0:33:0,0,0	0/0:0,0:0:33:0,0,0	0/0:0,0:0:33:0,0,0	0/0:0,0:0:33:0,0,0	0/0:0,0:0:33:0,0,0	0/0:0,0:0:33:0,0,0	0/0:0,0:0:33:0,0,0	0/0:0,0:0:33:0,0,0	0/0:0,0:0:33:0,0,0	0/1:0,0:0:33:0,0,0	1/1:0,0:0:33:0,0,0	0/0:0,0:0:33:0,0,0	0/0:0,0:0:33:0,0,0	0/0:0,0:0:33:0,0,0	0/0:0,0:0:33:0,0,0	0/0:0,0:0:33:0,0,0	0/0:0,0:0:33:0,0,0	0/0:0,0:0:33:0,0,0	0/0:0,0:0:33:0,0,0	0/0:0,0:0:33:0,0,0	0/0:0,0:0:33:0,0,0	0/0:0,0:0:33:0,0,0	0/0:0,0:0:33:0,0,0	0/0:0,0:0:33:0,0,0	0/0:0,0:0:33:0,0,0	0/0:0,0:0:33:0,0,0	0/0:0,0:0:33:0,0,0	0/0:0,0:0:33:0,0,0	0/0:0,0:0:33:0,0,0	0/0:0,0:0:33:0,0,0	0/0:0,0:0:33:0,0,0	0/0:0,0:0:33:0,0,0	0/0:0,0:0:33:0,0,0	0/0:0,0:0:33:0,0,0	0/0:0,0:0:33:0,0,0	0/0:0,0:0:33:0,0,0	0/0:0,0:0:33:0,0,0	0/0:0,0:0:33:0,0,0	0/0:0,0:0:33:0,0,0	0/0:0,0:0:33:0,0,0	1/1:0,0:0:33:0,0,0	0/0:0,0:0:33:0,0,0	0/0:0,0:0:33:0,0,0	0/0:0,0:0:33:0,0,0	0/0:0,0:0:33:0,0,0	0/0:0,0:0:33:0,0,0	0/0:0,0:0:33:0,0,0	0/0:0,0:0:33:0,0,0	0/0:0,0:0:33:0,0,0	0/0:0,0:0:33:0,0,0	0/0:0,0:0:33:0,0,0	0/0:0,0:0:33:0,0,0	0/0:0,0:0:33:0,0,0	0/0:0,0:0:33:0,0,0	0/0:0,0:0:33:0,0,0
PL01	1676606	SPL01_1676606	T	G	.	PASS	DP=0	GT:AD:DP:GQ:PL	1/1:0,0:0:33:0,0,0	0/0:0,0:0:33:0,0,0	0/0:0,0:0:33:0,0,0	0/0:0,0:0:33:0,0,0	0/0:0,0:0:33:0,0,0	0/0:0,0:0:33:0,0,0	1/1:0,0:0:33:0,0,0	1/1:0,0:0:33:0,0,0	1/1:0,0:0:33:0,0,0	1/1:0,0:0:33:0,0,0	1/1:0,0:0:33:0,0,0	1/1:0,0:0:33:0,0,0	0/0:0,0:0:33:0,0,0	0/0:0,0:0:33:0,0,0	0/0:0,0:0:33:0,0,0	0/0:0,0:0:33:0,0,0	0/0:0,0:0:33:0,0,0	0/0:0,0:0:33:0,0,0	0/0:0,0:0:33:0,0,0	0/0:0,0:0:33:0,0,0	0/0:0,0:0:33:0,0,0	0/0:0,0:0:33:0,0,0	0/0:0,0:0:33:0,0,0	0/0:0,0:0:33:0,0,0	0/0:0,0:0:33:0,0,0	0/0:0,0:0:33:0,0,0	0/0:0,0:0:33:0,0,0	0/0:0,0:0:33:0,0,0	0/0:0,0:0:33:0,0,0	0/0:0,0:0:33:0,0,0	0/0:0,0:0:33:0,0,0	0/0:0,0:0:33:0,0,0	0/0:0,0:0:33:0,0,0	0/0:0,0:0:33:0,0,0	0/0:0,0:0:33:0,0,0	1/1:0,0:0:33:0,0,0	1/1:0,0:0:33:0,0,0	1/1:0,0:0:33:0,0,0	1/1:0,0:0:33:0,0,0	1/1:0,0:0:33:0,0,0	1/1:0,0:0:33:0,0,0	0/0:0,0:0:33:0,0,0	0/0:0,0:0:33:0,0,0	0/0:0,0:0:33:0,0,0	0/0:0,0:0:33:0,0,0	0/0:0,0:0:33:0,0,0	0/0:0,0:0:33:0,0,0	1/1:0,0:0:33:0,0,0	1/1:0,0:0:33:0,0,0	1/1:0,0:0:33:0,0,0	0/0:0,0:0:33:0,0,0	0/0:0,0:0:33:0,0,0	1/1:0,0:0:33:0,0,0	0/0:0,0:0:33:0,0,0	0/0:0,0:0:33:0,0,0	1/1:0,0:0:33:0,0,0	0/0:0,0:0:33:0,0,0	1/1:0,0:0:33:0,0,0	1/1:0,0:0:33:0,0,0	1/1:0,0:0:33:0,0,0	0/0:0,0:0:33:0,0,0	1/1:0,0:0:33:0,0,0	0/0:0,0:0:33:0,0,0	0/0:0,0:0:33:0,0,0	1/1:0,0:0:33:0,0,0	1/1:0,0:0:33:0,0,0	0/0:0,0:0:33:0,0,0	0/0:0,0:0:33:0,0,0	1/1:0,0:0:33:0,0,0	1/1:0,0:0:33:0,0,0	0/0:0,0:0:33:0,0,0	1/1:0,0:0:33:0,0,0	0/0:0,0:0:33:0,0,0	0/0:0,0:0:33:0,0,0	0/0:0,0:0:33:0,0,0	1/0:0,0:0:33:0,0,0	1/0:0,0:0:33:0,0,0	1/1:0,0:0:33:0,0,0	0/0:0,0:0:33:0,0,0	0/0:0,0:0:33:0,0,0	0/0:0,0:0:33:0,0,0	0/0:0,0:0:33:0,0,0	0/0:0,0:0:33:0,0,0	0/0:0,0:0:33:0,0,0	0/0:0,0:0:33:0,0,0	0/0:0,0:0:33:0,0,0	0/0:0,0:0:33:0,0,0	0/0:0,0:0:33:0,0,0	0/0:0,0:0:33:0,0,0	0/0:0,0:0:33:0,0,0	0/0:0,0:0:33:0,0,0	0/0:0,0:0:33:0,0,0	0/0:0,0:0:33:0,0,0	0/0:0,0:0:33:0,0,0	0/0:0,0:0:33:0,0,0	0/0:0,0:0:33:0,0,0	0/0:0,0:0:33:0,0,0	0/0:0,0:0:33:0,0,0	1/1:0,0:0:33:0,0,0	1/0:0,0:0:33:0,0,0	1/0:0,0:0:33:0,0,0	1/1:0,0:0:33:0,0,0	0/0:0,0:0:33:0,0,0	1/1:0,0:0:33:0,0,0	1/1:0,0:0:33:0,0,0	1/1:0,0:0:33:0,0,0	1/1:0,0:0:33:0,0,0	0/0:0,0:0:33:0,0,0	1/1:0,0:0:33:0,0,0	0/0:0,0:0:33:0,0,0	1/1:0,0:0:33:0,0,0	1/1:0,0:0:33:0,0,0	1/1:0,0:0:33:0,0,0
PL01	1718893	SPL01_1718893	G	T	.	PASS	DP=0	GT:AD:DP:GQ:PL	1/1:0,0:0:33:0,0,0	0/0:0,0:0:33:0,0,0	0/0:0,0:0:33:0,0,0	0/0:0,0:0:33:0,0,0	0/0:0,0:0:33:0,0,0	0/0:0,0:0:33:0,0,0	1/1:0,0:0:33:0,0,0	1/1:0,0:0:33:0,0,0	1/1:0,0:0:33:0,0,0	1/1:0,0:0:33:0,0,0	1/1:0,0:0:33:0,0,0	1/1:0,0:0:33:0,0,0	0/0:0,0:0:33:0,0,0	0/0:0,0:0:33:0,0,0	0/0:0,0:0:33:0,0,0	0/0:0,0:0:33:0,0,0	0/0:0,0:0:33:0,0,0	0/0:0,0:0:33:0,0,0	0/0:0,0:0:33:0,0,0	0/0:0,0:0:33:0,0,0	0/0:0,0:0:33:0,0,0	0/0:0,0:0:33:0,0,0	0/0:0,0:0:33:0,0,0	0/0:0,0:0:33:0,0,0	0/0:0,0:0:33:0,0,0	0/0:0,0:0:33:0,0,0	0/0:0,0:0:33:0,0,0	0/0:0,0:0:33:0,0,0	0/0:0,0:0:33:0,0,0	0/0:0,0:0:33:0,0,0	0/0:0,0:0:33:0,0,0	0/0:0,0:0:33:0,0,0	0/0:0,0:0:33:0,0,0	0/0:0,0:0:33:0,0,0	0/0:0,0:0:33:0,0,0	1/1:0,0:0:33:0,0,0	1/1:0,0:0:33:0,0,0	1/1:0,0:0:33:0,0,0	1/1:0,0:0:33:0,0,0	1/1:0,0:0:33:0,0,0	0/0:0,0:0:33:0,0,0	0/0:0,0:0:33:0,0,0	0/0:0,0:0:33:0,0,0	0/0:0,0:0:33:0,0,0	0/0:0,0:0:33:0,0,0	0/0:0,0:0:33:0,0,0	0/0:0,0:0:33:0,0,0	0/0:0,0:0:33:0,0,0	0/0:0,0:0:33:0,0,0	0/0:0,0:0:33:0,0,0	0/0:0,0:0:33:0,0,0	0/0:0,0:0:33:0,0,0	0/0:0,0:0:33:0,0,0	0/0:0,0:0:33:0,0,0	0/0:0,0:0:33:0,0,0	0/0:0,0:0:33:0,0,0	0/0:0,0:0:33:0,0,0	0/0:0,0:0:33:0,0,0	./.:0,0:0	0/0:0,0:0:33:0,0,0	0/0:0,0:0:33:0,0,0	0/0:0,0:0:33:0,0,0	0/0:0,0:0:33:0,0,0	0/0:0,0:0:33:0,0,0	0/0:0,0:0:33:0,0,0	0/0:0,0:0:33:0,0,0	./.:0,0:0	0/0:0,0:0:33:0,0,0	1/1:0,0:0:33:0,0,0	0/0:0,0:0:33:0,0,0	0/0:0,0:0:33:0,0,0	0/0:0,0:0:33:0,0,0	0/0:0,0:0:33:0,0,0	0/0:0,0:0:33:0,0,0	0/0:0,0:0:33:0,0,0	0/0:0,0:0:33:0,0,0	0/0:0,0:0:33:0,0,0	0/0:0,0:0:33:0,0,0	0/0:0,0:0:33:0,0,0	0/0:0,0:0:33:0,0,0	0/0:0,0:0:33:0,0,0	0/0:0,0:0:33:0,0,0	0/0:0,0:0:33:0,0,0	0/0:0,0:0:33:0,0,0	0/0:0,0:0:33:0,0,0	0/0:0,0:0:33:0,0,0	0/0:0,0:0:33:0,0,0	0/0:0,0:0:33:0,0,0	0/0:0,0:0:33:0,0,0	0/0:0,0:0:33:0,0,0	0/0:0,0:0:33:0,0,0	0/0:0,0:0:33:0,0,0	0/0:0,0:0:33:0,0,0	0/0:0,0:0:33:0,0,0	0/0:0,0:0:33:0,0,0	0/0:0,0:0:33:0,0,0	0/0:0,0:0:33:0,0,0	0/0:0,0:0:33:0,0,0	1/1:0,0:0:33:0,0,0	0/1:0,0:0:33:0,0,0	0/1:0,0:0:33:0,0,0	0/0:0,0:0:33:0,0,0	0/0:0,0:0:33:0,0,0	0/0:0,0:0:33:0,0,0	0/0:0,0:0:33:0,0,0	0/0:0,0:0:33:0,0,0	0/0:0,0:0:33:0,0,0	0/0:0,0:0:33:0,0,0	0/0:0,0:0:33:0,0,0	0/0:0,0:0:33:0,0,0	0/0:0,0:0:33:0,0,0	0/0:0,0:0:33:0,0,0	0/0:0,0:0:33:0,0,0
PL01	1739226	SPL01_1739226	G	A	.	PASS	DP=0	GT:AD:DP:GQ:PL	0/0:0,0:0:33:0,0,0	1/1:0,0:0:33:0,0,0	1/1:0,0:0:33:0,0,0	1/1:0,0:0:33:0,0,0	1/1:0,0:0:33:0,0,0	1/1:0,0:0:33:0,0,0	0/0:0,0:0:33:0,0,0	0/0:0,0:0:33:0,0,0	0/0:0,0:0:33:0,0,0	0/0:0,0:0:33:0,0,0	0/0:0,0:0:33:0,0,0	0/0:0,0:0:33:0,0,0	1/1:0,0:0:33:0,0,0	1/1:0,0:0:33:0,0,0	1/1:0,0:0:33:0,0,0	1/1:0,0:0:33:0,0,0	1/1:0,0:0:33:0,0,0	1/1:0,0:0:33:0,0,0	1/1:0,0:0:33:0,0,0	1/1:0,0:0:33:0,0,0	1/1:0,0:0:33:0,0,0	1/1:0,0:0:33:0,0,0	1/1:0,0:0:33:0,0,0	1/1:0,0:0:33:0,0,0	1/1:0,0:0:33:0,0,0	1/1:0,0:0:33:0,0,0	1/1:0,0:0:33:0,0,0	1/1:0,0:0:33:0,0,0	1/1:0,0:0:33:0,0,0	1/1:0,0:0:33:0,0,0	1/1:0,0:0:33:0,0,0	1/1:0,0:0:33:0,0,0	1/1:0,0:0:33:0,0,0	0/0:0,0:0:33:0,0,0	1/1:0,0:0:33:0,0,0	0/0:0,0:0:33:0,0,0	0/0:0,0:0:33:0,0,0	0/0:0,0:0:33:0,0,0	0/0:0,0:0:33:0,0,0	0/0:0,0:0:33:0,0,0	0/0:0,0:0:33:0,0,0	0/0:0,0:0:33:0,0,0	1/1:0,0:0:33:0,0,0	1/0:0,0:0:33:0,0,0	1/1:0,0:0:33:0,0,0	1/1:0,0:0:33:0,0,0	1/1:0,0:0:33:0,0,0	0/0:0,0:0:33:0,0,0	0/0:0,0:0:33:0,0,0	0/0:0,0:0:33:0,0,0	1/1:0,0:0:33:0,0,0	1/1:0,0:0:33:0,0,0	0/0:0,0:0:33:0,0,0	1/1:0,0:0:33:0,0,0	1/1:0,0:0:33:0,0,0	0/0:0,0:0:33:0,0,0	1/1:0,0:0:33:0,0,0	0/0:0,0:0:33:0,0,0	0/0:0,0:0:33:0,0,0	0/0:0,0:0:33:0,0,0	0/0:0,0:0:33:0,0,0	0/0:0,0:0:33:0,0,0	0/0:0,0:0:33:0,0,0	0/0:0,0:0:33:0,0,0	0/0:0,0:0:33:0,0,0	0/0:0,0:0:33:0,0,0	0/0:0,0:0:33:0,0,0	0/0:0,0:0:33:0,0,0	0/0:0,0:0:33:0,0,0	0/0:0,0:0:33:0,0,0	0/0:0,0:0:33:0,0,0	0/0:0,0:0:33:0,0,0	1/1:0,0:0:33:0,0,0	1/1:0,0:0:33:0,0,0	1/1:0,0:0:33:0,0,0	1/0:0,0:0:33:0,0,0	1/0:0,0:0:33:0,0,0	0/0:0,0:0:33:0,0,0	1/1:0,0:0:33:0,0,0	0/0:0,0:0:33:0,0,0	1/1:0,0:0:33:0,0,0	0/0:0,0:0:33:0,0,0	1/0:0,0:0:33:0,0,0	0/0:0,0:0:33:0,0,0	0/0:0,0:0:33:0,0,0	1/1:0,0:0:33:0,0,0	1/1:0,0:0:33:0,0,0	1/1:0,0:0:33:0,0,0	1/1:0,0:0:33:0,0,0	1/1:0,0:0:33:0,0,0	1/1:0,0:0:33:0,0,0	1/1:0,0:0:33:0,0,0	1/1:0,0:0:33:0,0,0	1/1:0,0:0:33:0,0,0	1/1:0,0:0:33:0,0,0	1/1:0,0:0:33:0,0,0	1/1:0,0:0:33:0,0,0	1/1:0,0:0:33:0,0,0	0/0:0,0:0:33:0,0,0	0/0:0,0:0:33:0,0,0	0/0:0,0:0:33:0,0,0	0/0:0,0:0:33:0,0,0	1/1:0,0:0:33:0,0,0	1/1:0,0:0:33:0,0,0	0/0:0,0:0:33:0,0,0	0/0:0,0:0:33:0,0,0	0/0:0,0:0:33:0,0,0	1/1:0,0:0:33:0,0,0	0/0:0,0:0:33:0,0,0	1/1:0,0:0:33:0,0,0	0/0:0,0:0:33:0,0,0	0/0:0,0:0:33:0,0,0	0/0:0,0:0:33:0,0,0
PL01	1757749	SPL01_1757749	G	A	.	PASS	DP=0	GT:AD:DP:GQ:PL	0/0:0,0:0:33:0,0,0	0/0:0,0:0:33:0,0,0	0/0:0,0:0:33:0,0,0	0/0:0,0:0:33:0,0,0	0/0:0,0:0:33:0,0,0	0/0:0,0:0:33:0,0,0	0/0:0,0:0:33:0,0,0	0/0:0,0:0:33:0,0,0	0/0:0,0:0:33:0,0,0	0/0:0,0:0:33:0,0,0	0/0:0,0:0:33:0,0,0	0/0:0,0:0:33:0,0,0	0/0:0,0:0:33:0,0,0	0/0:0,0:0:33:0,0,0	0/0:0,0:0:33:0,0,0	0/0:0,0:0:33:0,0,0	0/0:0,0:0:33:0,0,0	0/0:0,0:0:33:0,0,0	0/0:0,0:0:33:0,0,0	0/0:0,0:0:33:0,0,0	0/0:0,0:0:33:0,0,0	0/0:0,0:0:33:0,0,0	0/0:0,0:0:33:0,0,0	0/0:0,0:0:33:0,0,0	0/0:0,0:0:33:0,0,0	0/0:0,0:0:33:0,0,0	0/0:0,0:0:33:0,0,0	0/0:0,0:0:33:0,0,0	0/0:0,0:0:33:0,0,0	0/0:0,0:0:33:0,0,0	0/0:0,0:0:33:0,0,0	0/0:0,0:0:33:0,0,0	0/0:0,0:0:33:0,0,0	1/1:0,0:0:33:0,0,0	0/0:0,0:0:33:0,0,0	0/0:0,0:0:33:0,0,0	0/0:0,0:0:33:0,0,0	0/0:0,0:0:33:0,0,0	0/0:0,0:0:33:0,0,0	0/0:0,0:0:33:0,0,0	0/0:0,0:0:33:0,0,0	0/0:0,0:0:33:0,0,0	1/1:0,0:0:33:0,0,0	0/0:0,0:0:33:0,0,0	0/0:0,0:0:33:0,0,0	0/0:0,0:0:33:0,0,0	0/0:0,0:0:33:0,0,0	0/0:0,0:0:33:0,0,0	0/0:0,0:0:33:0,0,0	0/0:0,0:0:33:0,0,0	0/0:0,0:0:33:0,0,0	0/0:0,0:0:33:0,0,0	./.:0,0:0	0/0:0,0:0:33:0,0,0	0/0:0,0:0:33:0,0,0	./.:0,0:0	0/0:0,0:0:33:0,0,0	0/0:0,0:0:33:0,0,0	0/0:0,0:0:33:0,0,0	0/0:0,0:0:33:0,0,0	0/0:0,0:0:33:0,0,0	0/0:0,0:0:33:0,0,0	./.:0,0:0	0/0:0,0:0:33:0,0,0	0/0:0,0:0:33:0,0,0	0/0:0,0:0:33:0,0,0	0/0:0,0:0:33:0,0,0	./.:0,0:0	./.:0,0:0	0/0:0,0:0:33:0,0,0	0/0:0,0:0:33:0,0,0	0/0:0,0:0:33:0,0,0	0/0:0,0:0:33:0,0,0	0/0:0,0:0:33:0,0,0	0/0:0,0:0:33:0,0,0	0/0:0,0:0:33:0,0,0	0/0:0,0:0:33:0,0,0	0/0:0,0:0:33:0,0,0	0/0:0,0:0:33:0,0,0	0/0:0,0:0:33:0,0,0	0/0:0,0:0:33:0,0,0	1/1:0,0:0:33:0,0,0	1/0:0,0:0:33:0,0,0	0/0:0,0:0:33:0,0,0	0/0:0,0:0:33:0,0,0	0/0:0,0:0:33:0,0,0	0/0:0,0:0:33:0,0,0	0/0:0,0:0:33:0,0,0	0/0:0,0:0:33:0,0,0	0/0:0,0:0:33:0,0,0	0/0:0,0:0:33:0,0,0	0/0:0,0:0:33:0,0,0	0/0:0,0:0:33:0,0,0	0/0:0,0:0:33:0,0,0	0/0:0,0:0:33:0,0,0	./.:0,0:0	0/0:0,0:0:33:0,0,0	0/0:0,0:0:33:0,0,0	0/0:0,0:0:33:0,0,0	0/0:0,0:0:33:0,0,0	0/0:0,0:0:33:0,0,0	0/0:0,0:0:33:0,0,0	0/0:0,0:0:33:0,0,0	0/0:0,0:0:33:0,0,0	0/0:0,0:0:33:0,0,0	0/0:0,0:0:33:0,0,0	0/0:0,0:0:33:0,0,0	0/0:0,0:0:33:0,0,0	./.:0,0:0	0/0:0,0:0:33:0,0,0	0/0:0,0:0:33:0,0,0	0/0:0,0:0:33:0,0,0	0/0:0,0:0:33:0,0,0
PL01	1806320	SPL01_1806320	A	T	.	PASS	DP=0	GT:AD:DP:GQ:PL	0/0:0,0:0:33:0,0,0	0/0:0,0:0:33:0,0,0	0/0:0,0:0:33:0,0,0	0/0:0,0:0:33:0,0,0	0/0:0,0:0:33:0,0,0	0/0:0,0:0:33:0,0,0	0/0:0,0:0:33:0,0,0	0/0:0,0:0:33:0,0,0	0/0:0,0:0:33:0,0,0	0/0:0,0:0:33:0,0,0	0/0:0,0:0:33:0,0,0	0/0:0,0:0:33:0,0,0	0/0:0,0:0:33:0,0,0	0/0:0,0:0:33:0,0,0	0/0:0,0:0:33:0,0,0	0/0:0,0:0:33:0,0,0	0/0:0,0:0:33:0,0,0	0/0:0,0:0:33:0,0,0	0/0:0,0:0:33:0,0,0	0/0:0,0:0:33:0,0,0	0/0:0,0:0:33:0,0,0	0/0:0,0:0:33:0,0,0	0/0:0,0:0:33:0,0,0	0/0:0,0:0:33:0,0,0	0/0:0,0:0:33:0,0,0	0/0:0,0:0:33:0,0,0	0/0:0,0:0:33:0,0,0	0/0:0,0:0:33:0,0,0	0/0:0,0:0:33:0,0,0	0/0:0,0:0:33:0,0,0	0/0:0,0:0:33:0,0,0	0/0:0,0:0:33:0,0,0	0/0:0,0:0:33:0,0,0	0/0:0,0:0:33:0,0,0	0/0:0,0:0:33:0,0,0	0/0:0,0:0:33:0,0,0	0/0:0,0:0:33:0,0,0	0/0:0,0:0:33:0,0,0	0/0:0,0:0:33:0,0,0	0/0:0,0:0:33:0,0,0	0/0:0,0:0:33:0,0,0	0/0:0,0:0:33:0,0,0	0/0:0,0:0:33:0,0,0	0/0:0,0:0:33:0,0,0	0/0:0,0:0:33:0,0,0	0/0:0,0:0:33:0,0,0	0/0:0,0:0:33:0,0,0	0/0:0,0:0:33:0,0,0	0/0:0,0:0:33:0,0,0	0/0:0,0:0:33:0,0,0	0/0:0,0:0:33:0,0,0	0/0:0,0:0:33:0,0,0	0/0:0,0:0:33:0,0,0	0/0:0,0:0:33:0,0,0	0/0:0,0:0:33:0,0,0	0/0:0,0:0:33:0,0,0	0/0:0,0:0:33:0,0,0	0/0:0,0:0:33:0,0,0	0/0:0,0:0:33:0,0,0	0/0:0,0:0:33:0,0,0	0/0:0,0:0:33:0,0,0	0/0:0,0:0:33:0,0,0	0/0:0,0:0:33:0,0,0	0/0:0,0:0:33:0,0,0	0/0:0,0:0:33:0,0,0	0/0:0,0:0:33:0,0,0	0/0:0,0:0:33:0,0,0	0/0:0,0:0:33:0,0,0	0/0:0,0:0:33:0,0,0	0/0:0,0:0:33:0,0,0	0/0:0,0:0:33:0,0,0	0/0:0,0:0:33:0,0,0	0/0:0,0:0:33:0,0,0	0/0:0,0:0:33:0,0,0	0/0:0,0:0:33:0,0,0	0/1:0,0:0:33:0,0,0	0/1:0,0:0:33:0,0,0	1/1:0,0:0:33:0,0,0	0/0:0,0:0:33:0,0,0	0/0:0,0:0:33:0,0,0	0/0:0,0:0:33:0,0,0	0/0:0,0:0:33:0,0,0	0/0:0,0:0:33:0,0,0	0/0:0,0:0:33:0,0,0	0/0:0,0:0:33:0,0,0	0/0:0,0:0:33:0,0,0	0/0:0,0:0:33:0,0,0	0/0:0,0:0:33:0,0,0	0/0:0,0:0:33:0,0,0	0/0:0,0:0:33:0,0,0	0/0:0,0:0:33:0,0,0	0/0:0,0:0:33:0,0,0	0/0:0,0:0:33:0,0,0	0/0:0,0:0:33:0,0,0	0/0:0,0:0:33:0,0,0	0/0:0,0:0:33:0,0,0	0/0:0,0:0:33:0,0,0	0/0:0,0:0:33:0,0,0	0/0:0,0:0:33:0,0,0	0/1:0,0:0:33:0,0,0	0/0:0,0:0:33:0,0,0	0/0:0,0:0:33:0,0,0	0/0:0,0:0:33:0,0,0	0/0:0,0:0:33:0,0,0	1/1:0,0:0:33:0,0,0	0/1:0,0:0:33:0,0,0	0/0:0,0:0:33:0,0,0	0/0:0,0:0:33:0,0,0	1/1:0,0:0:33:0,0,0	0/0:0,0:0:33:0,0,0	0/0:0,0:0:33:0,0,0	0/0:0,0:0:33:0,0,0	0/0:0,0:0:33:0,0,0
PL01	1808508	SPL01_1808508	G	A	.	PASS	DP=0	GT:AD:DP:GQ:PL	0/0:0,0:0:33:0,0,0	0/0:0,0:0:33:0,0,0	0/0:0,0:0:33:0,0,0	0/0:0,0:0:33:0,0,0	0/0:0,0:0:33:0,0,0	0/0:0,0:0:33:0,0,0	0/0:0,0:0:33:0,0,0	0/0:0,0:0:33:0,0,0	0/0:0,0:0:33:0,0,0	0/0:0,0:0:33:0,0,0	0/0:0,0:0:33:0,0,0	0/0:0,0:0:33:0,0,0	0/0:0,0:0:33:0,0,0	0/0:0,0:0:33:0,0,0	0/0:0,0:0:33:0,0,0	0/0:0,0:0:33:0,0,0	0/0:0,0:0:33:0,0,0	0/0:0,0:0:33:0,0,0	0/0:0,0:0:33:0,0,0	0/0:0,0:0:33:0,0,0	0/0:0,0:0:33:0,0,0	0/0:0,0:0:33:0,0,0	0/0:0,0:0:33:0,0,0	0/0:0,0:0:33:0,0,0	0/0:0,0:0:33:0,0,0	0/0:0,0:0:33:0,0,0	0/0:0,0:0:33:0,0,0	0/0:0,0:0:33:0,0,0	0/0:0,0:0:33:0,0,0	0/0:0,0:0:33:0,0,0	0/0:0,0:0:33:0,0,0	0/0:0,0:0:33:0,0,0	0/0:0,0:0:33:0,0,0	0/0:0,0:0:33:0,0,0	0/0:0,0:0:33:0,0,0	0/0:0,0:0:33:0,0,0	0/0:0,0:0:33:0,0,0	0/0:0,0:0:33:0,0,0	0/0:0,0:0:33:0,0,0	0/0:0,0:0:33:0,0,0	0/0:0,0:0:33:0,0,0	0/0:0,0:0:33:0,0,0	0/0:0,0:0:33:0,0,0	0/0:0,0:0:33:0,0,0	0/0:0,0:0:33:0,0,0	0/0:0,0:0:33:0,0,0	0/0:0,0:0:33:0,0,0	0/0:0,0:0:33:0,0,0	0/0:0,0:0:33:0,0,0	0/0:0,0:0:33:0,0,0	0/0:0,0:0:33:0,0,0	0/0:0,0:0:33:0,0,0	0/0:0,0:0:33:0,0,0	0/0:0,0:0:33:0,0,0	0/0:0,0:0:33:0,0,0	0/0:0,0:0:33:0,0,0	0/0:0,0:0:33:0,0,0	0/0:0,0:0:33:0,0,0	0/0:0,0:0:33:0,0,0	0/0:0,0:0:33:0,0,0	0/0:0,0:0:33:0,0,0	0/0:0,0:0:33:0,0,0	0/0:0,0:0:33:0,0,0	0/0:0,0:0:33:0,0,0	0/0:0,0:0:33:0,0,0	0/0:0,0:0:33:0,0,0	0/0:0,0:0:33:0,0,0	0/0:0,0:0:33:0,0,0	0/0:0,0:0:33:0,0,0	0/0:0,0:0:33:0,0,0	0/0:0,0:0:33:0,0,0	0/0:0,0:0:33:0,0,0	0/0:0,0:0:33:0,0,0	0/0:0,0:0:33:0,0,0	0/0:0,0:0:33:0,0,0	0/0:0,0:0:33:0,0,0	0/0:0,0:0:33:0,0,0	0/0:0,0:0:33:0,0,0	0/0:0,0:0:33:0,0,0	0/0:0,0:0:33:0,0,0	0/0:0,0:0:33:0,0,0	0/0:0,0:0:33:0,0,0	0/0:0,0:0:33:0,0,0	0/0:0,0:0:33:0,0,0	0/0:0,0:0:33:0,0,0	0/0:0,0:0:33:0,0,0	0/0:0,0:0:33:0,0,0	0/0:0,0:0:33:0,0,0	0/0:0,0:0:33:0,0,0	0/0:0,0:0:33:0,0,0	0/0:0,0:0:33:0,0,0	0/0:0,0:0:33:0,0,0	0/0:0,0:0:33:0,0,0	0/0:0,0:0:33:0,0,0	0/0:0,0:0:33:0,0,0	0/0:0,0:0:33:0,0,0	0/0:0,0:0:33:0,0,0	0/0:0,0:0:33:0,0,0	0/0:0,0:0:33:0,0,0	0/0:0,0:0:33:0,0,0	0/0:0,0:0:33:0,0,0	0/0:0,0:0:33:0,0,0	0/0:0,0:0:33:0,0,0	0/0:0,0:0:33:0,0,0	0/0:0,0:0:33:0,0,0	1/0:0,0:0:33:0,0,0	0/0:0,0:0:33:0,0,0	0/0:0,0:0:33:0,0,0	0/0:0,0:0:33:0,0,0	0/0:0,0:0:33:0,0,0	0/0:0,0:0:33:0,0,0	0/0:0,0:0:33:0,0,0	0/0:0,0:0:33:0,0,0
PL01	1861279	SPL01_1861279	A	C	.	PASS	DP=0	GT:AD:DP:GQ:PL	0/0:0,0:0:33:0,0,0	0/0:0,0:0:33:0,0,0	0/0:0,0:0:33:0,0,0	0/0:0,0:0:33:0,0,0	0/0:0,0:0:33:0,0,0	0/0:0,0:0:33:0,0,0	0/0:0,0:0:33:0,0,0	0/0:0,0:0:33:0,0,0	0/0:0,0:0:33:0,0,0	0/0:0,0:0:33:0,0,0	0/0:0,0:0:33:0,0,0	0/0:0,0:0:33:0,0,0	0/0:0,0:0:33:0,0,0	0/0:0,0:0:33:0,0,0	0/0:0,0:0:33:0,0,0	0/0:0,0:0:33:0,0,0	0/0:0,0:0:33:0,0,0	0/0:0,0:0:33:0,0,0	0/0:0,0:0:33:0,0,0	0/0:0,0:0:33:0,0,0	0/0:0,0:0:33:0,0,0	0/0:0,0:0:33:0,0,0	0/0:0,0:0:33:0,0,0	0/0:0,0:0:33:0,0,0	0/0:0,0:0:33:0,0,0	0/0:0,0:0:33:0,0,0	0/0:0,0:0:33:0,0,0	0/0:0,0:0:33:0,0,0	0/0:0,0:0:33:0,0,0	0/0:0,0:0:33:0,0,0	0/0:0,0:0:33:0,0,0	0/0:0,0:0:33:0,0,0	0/0:0,0:0:33:0,0,0	0/0:0,0:0:33:0,0,0	0/0:0,0:0:33:0,0,0	0/0:0,0:0:33:0,0,0	0/0:0,0:0:33:0,0,0	0/0:0,0:0:33:0,0,0	0/0:0,0:0:33:0,0,0	0/0:0,0:0:33:0,0,0	0/0:0,0:0:33:0,0,0	0/0:0,0:0:33:0,0,0	0/0:0,0:0:33:0,0,0	0/0:0,0:0:33:0,0,0	0/0:0,0:0:33:0,0,0	0/0:0,0:0:33:0,0,0	0/0:0,0:0:33:0,0,0	0/0:0,0:0:33:0,0,0	0/0:0,0:0:33:0,0,0	0/0:0,0:0:33:0,0,0	0/0:0,0:0:33:0,0,0	0/0:0,0:0:33:0,0,0	0/0:0,0:0:33:0,0,0	0/0:0,0:0:33:0,0,0	0/0:0,0:0:33:0,0,0	0/0:0,0:0:33:0,0,0	0/0:0,0:0:33:0,0,0	0/0:0,0:0:33:0,0,0	0/0:0,0:0:33:0,0,0	0/0:0,0:0:33:0,0,0	0/0:0,0:0:33:0,0,0	0/0:0,0:0:33:0,0,0	0/0:0,0:0:33:0,0,0	./.:0,0:0	0/0:0,0:0:33:0,0,0	0/0:0,0:0:33:0,0,0	0/0:0,0:0:33:0,0,0	0/0:0,0:0:33:0,0,0	0/0:0,0:0:33:0,0,0	0/0:0,0:0:33:0,0,0	0/0:0,0:0:33:0,0,0	0/0:0,0:0:33:0,0,0	0/0:0,0:0:33:0,0,0	0/0:0,0:0:33:0,0,0	0/0:0,0:0:33:0,0,0	0/0:0,0:0:33:0,0,0	0/0:0,0:0:33:0,0,0	0/0:0,0:0:33:0,0,0	0/0:0,0:0:33:0,0,0	0/0:0,0:0:33:0,0,0	0/0:0,0:0:33:0,0,0	0/0:0,0:0:33:0,0,0	0/0:0,0:0:33:0,0,0	0/0:0,0:0:33:0,0,0	0/0:0,0:0:33:0,0,0	0/0:0,0:0:33:0,0,0	0/0:0,0:0:33:0,0,0	0/0:0,0:0:33:0,0,0	0/0:0,0:0:33:0,0,0	0/0:0,0:0:33:0,0,0	0/0:0,0:0:33:0,0,0	0/0:0,0:0:33:0,0,0	0/0:0,0:0:33:0,0,0	0/0:0,0:0:33:0,0,0	0/0:0,0:0:33:0,0,0	0/0:0,0:0:33:0,0,0	0/0:0,0:0:33:0,0,0	0/0:0,0:0:33:0,0,0	0/0:0,0:0:33:0,0,0	0/1:0,0:0:33:0,0,0	0/1:0,0:0:33:0,0,0	0/0:0,0:0:33:0,0,0	0/0:0,0:0:33:0,0,0	0/0:0,0:0:33:0,0,0	0/0:0,0:0:33:0,0,0	0/0:0,0:0:33:0,0,0	0/1:0,0:0:33:0,0,0	0/0:0,0:0:33:0,0,0	0/0:0,0:0:33:0,0,0	0/0:0,0:0:33:0,0,0	0/0:0,0:0:33:0,0,0	./.:0,0:0	0/0:0,0:0:33:0,0,0
PL01	1893281	SPL01_1893281	C	A	.	PASS	DP=0	GT:AD:DP:GQ:PL	0/0:0,0:0:33:0,0,0	0/0:0,0:0:33:0,0,0	0/0:0,0:0:33:0,0,0	0/0:0,0:0:33:0,0,0	0/0:0,0:0:33:0,0,0	0/0:0,0:0:33:0,0,0	0/0:0,0:0:33:0,0,0	0/0:0,0:0:33:0,0,0	0/0:0,0:0:33:0,0,0	0/0:0,0:0:33:0,0,0	0/0:0,0:0:33:0,0,0	0/0:0,0:0:33:0,0,0	0/0:0,0:0:33:0,0,0	0/0:0,0:0:33:0,0,0	0/0:0,0:0:33:0,0,0	0/0:0,0:0:33:0,0,0	0/0:0,0:0:33:0,0,0	0/0:0,0:0:33:0,0,0	0/0:0,0:0:33:0,0,0	0/0:0,0:0:33:0,0,0	0/0:0,0:0:33:0,0,0	0/0:0,0:0:33:0,0,0	0/0:0,0:0:33:0,0,0	0/0:0,0:0:33:0,0,0	0/0:0,0:0:33:0,0,0	0/0:0,0:0:33:0,0,0	0/0:0,0:0:33:0,0,0	0/0:0,0:0:33:0,0,0	0/0:0,0:0:33:0,0,0	0/0:0,0:0:33:0,0,0	0/0:0,0:0:33:0,0,0	0/0:0,0:0:33:0,0,0	0/0:0,0:0:33:0,0,0	0/0:0,0:0:33:0,0,0	0/0:0,0:0:33:0,0,0	0/0:0,0:0:33:0,0,0	0/0:0,0:0:33:0,0,0	0/0:0,0:0:33:0,0,0	0/0:0,0:0:33:0,0,0	0/0:0,0:0:33:0,0,0	0/0:0,0:0:33:0,0,0	0/0:0,0:0:33:0,0,0	0/0:0,0:0:33:0,0,0	0/0:0,0:0:33:0,0,0	0/0:0,0:0:33:0,0,0	0/0:0,0:0:33:0,0,0	0/0:0,0:0:33:0,0,0	0/0:0,0:0:33:0,0,0	0/0:0,0:0:33:0,0,0	0/0:0,0:0:33:0,0,0	0/0:0,0:0:33:0,0,0	0/0:0,0:0:33:0,0,0	0/0:0,0:0:33:0,0,0	0/0:0,0:0:33:0,0,0	0/0:0,0:0:33:0,0,0	1/1:0,0:0:33:0,0,0	0/0:0,0:0:33:0,0,0	0/0:0,0:0:33:0,0,0	0/0:0,0:0:33:0,0,0	0/0:0,0:0:33:0,0,0	0/0:0,0:0:33:0,0,0	0/0:0,0:0:33:0,0,0	0/0:0,0:0:33:0,0,0	0/0:0,0:0:33:0,0,0	0/0:0,0:0:33:0,0,0	0/0:0,0:0:33:0,0,0	0/0:0,0:0:33:0,0,0	1/0:0,0:0:33:0,0,0	0/0:0,0:0:33:0,0,0	0/0:0,0:0:33:0,0,0	0/0:0,0:0:33:0,0,0	1/1:0,0:0:33:0,0,0	0/0:0,0:0:33:0,0,0	0/0:0,0:0:33:0,0,0	0/0:0,0:0:33:0,0,0	0/0:0,0:0:33:0,0,0	0/0:0,0:0:33:0,0,0	0/0:0,0:0:33:0,0,0	0/0:0,0:0:33:0,0,0	0/0:0,0:0:33:0,0,0	0/0:0,0:0:33:0,0,0	1/1:0,0:0:33:0,0,0	1/0:0,0:0:33:0,0,0	0/0:0,0:0:33:0,0,0	0/0:0,0:0:33:0,0,0	0/0:0,0:0:33:0,0,0	0/0:0,0:0:33:0,0,0	0/0:0,0:0:33:0,0,0	0/0:0,0:0:33:0,0,0	0/0:0,0:0:33:0,0,0	0/0:0,0:0:33:0,0,0	0/0:0,0:0:33:0,0,0	0/0:0,0:0:33:0,0,0	0/0:0,0:0:33:0,0,0	0/0:0,0:0:33:0,0,0	./.:0,0:0	0/0:0,0:0:33:0,0,0	0/0:0,0:0:33:0,0,0	0/0:0,0:0:33:0,0,0	0/0:0,0:0:33:0,0,0	0/0:0,0:0:33:0,0,0	0/0:0,0:0:33:0,0,0	0/0:0,0:0:33:0,0,0	0/0:0,0:0:33:0,0,0	0/0:0,0:0:33:0,0,0	0/0:0,0:0:33:0,0,0	0/0:0,0:0:33:0,0,0	0/0:0,0:0:33:0,0,0	0/0:0,0:0:33:0,0,0	0/0:0,0:0:33:0,0,0	0/0:0,0:0:33:0,0,0	0/0:0,0:0:33:0,0,0	0/0:0,0:0:33:0,0,0
PL01	1905348	SPL01_1905348	C	A	.	PASS	DP=0	GT:AD:DP:GQ:PL	1/1:0,0:0:33:0,0,0	0/0:0,0:0:33:0,0,0	0/0:0,0:0:33:0,0,0	0/0:0,0:0:33:0,0,0	0/0:0,0:0:33:0,0,0	0/0:0,0:0:33:0,0,0	1/1:0,0:0:33:0,0,0	1/1:0,0:0:33:0,0,0	1/1:0,0:0:33:0,0,0	1/1:0,0:0:33:0,0,0	1/1:0,0:0:33:0,0,0	1/1:0,0:0:33:0,0,0	0/0:0,0:0:33:0,0,0	0/0:0,0:0:33:0,0,0	0/0:0,0:0:33:0,0,0	0/0:0,0:0:33:0,0,0	0/0:0,0:0:33:0,0,0	0/0:0,0:0:33:0,0,0	0/0:0,0:0:33:0,0,0	0/0:0,0:0:33:0,0,0	0/0:0,0:0:33:0,0,0	0/0:0,0:0:33:0,0,0	0/0:0,0:0:33:0,0,0	0/0:0,0:0:33:0,0,0	0/0:0,0:0:33:0,0,0	0/0:0,0:0:33:0,0,0	0/0:0,0:0:33:0,0,0	0/0:0,0:0:33:0,0,0	0/0:0,0:0:33:0,0,0	0/0:0,0:0:33:0,0,0	0/0:0,0:0:33:0,0,0	0/0:0,0:0:33:0,0,0	0/0:0,0:0:33:0,0,0	0/0:0,0:0:33:0,0,0	0/0:0,0:0:33:0,0,0	1/1:0,0:0:33:0,0,0	1/1:0,0:0:33:0,0,0	1/1:0,0:0:33:0,0,0	1/1:0,0:0:33:0,0,0	1/1:0,0:0:33:0,0,0	0/0:0,0:0:33:0,0,0	0/0:0,0:0:33:0,0,0	0/0:0,0:0:33:0,0,0	0/0:0,0:0:33:0,0,0	0/0:0,0:0:33:0,0,0	0/0:0,0:0:33:0,0,0	0/0:0,0:0:33:0,0,0	./.:0,0:0	0/0:0,0:0:33:0,0,0	0/0:0,0:0:33:0,0,0	0/0:0,0:0:33:0,0,0	0/0:0,0:0:33:0,0,0	0/0:0,0:0:33:0,0,0	0/0:0,0:0:33:0,0,0	0/0:0,0:0:33:0,0,0	0/0:0,0:0:33:0,0,0	0/0:0,0:0:33:0,0,0	0/0:0,0:0:33:0,0,0	0/0:0,0:0:33:0,0,0	0/0:0,0:0:33:0,0,0	0/0:0,0:0:33:0,0,0	0/0:0,0:0:33:0,0,0	0/0:0,0:0:33:0,0,0	0/0:0,0:0:33:0,0,0	0/0:0,0:0:33:0,0,0	0/0:0,0:0:33:0,0,0	0/0:0,0:0:33:0,0,0	./.:0,0:0	1/1:0,0:0:33:0,0,0	0/0:0,0:0:33:0,0,0	0/0:0,0:0:33:0,0,0	0/0:0,0:0:33:0,0,0	0/0:0,0:0:33:0,0,0	0/0:0,0:0:33:0,0,0	0/0:0,0:0:33:0,0,0	0/0:0,0:0:33:0,0,0	./.:0,0:0	0/0:0,0:0:33:0,0,0	0/0:0,0:0:33:0,0,0	0/0:0,0:0:33:0,0,0	0/0:0,0:0:33:0,0,0	0/0:0,0:0:33:0,0,0	0/0:0,0:0:33:0,0,0	0/0:0,0:0:33:0,0,0	0/0:0,0:0:33:0,0,0	0/0:0,0:0:33:0,0,0	0/0:0,0:0:33:0,0,0	0/0:0,0:0:33:0,0,0	0/0:0,0:0:33:0,0,0	0/0:0,0:0:33:0,0,0	0/0:0,0:0:33:0,0,0	0/0:0,0:0:33:0,0,0	0/0:0,0:0:33:0,0,0	0/0:0,0:0:33:0,0,0	./.:0,0:0	0/0:0,0:0:33:0,0,0	0/0:0,0:0:33:0,0,0	./.:0,0:0	1/1:0,0:0:33:0,0,0	1/0:0,0:0:33:0,0,0	0/0:0,0:0:33:0,0,0	1/0:0,0:0:33:0,0,0	0/0:0,0:0:33:0,0,0	0/0:0,0:0:33:0,0,0	0/0:0,0:0:33:0,0,0	0/0:0,0:0:33:0,0,0	1/1:0,0:0:33:0,0,0	0/0:0,0:0:33:0,0,0	0/0:0,0:0:33:0,0,0	0/0:0,0:0:33:0,0,0	0/0:0,0:0:33:0,0,0	0/0:0,0:0:33:0,0,0	0/0:0,0:0:33:0,0,0
PL01	1914144	SPL01_1914144	C	T	.	PASS	DP=0	GT:AD:DP:GQ:PL	0/0:0,0:0:33:0,0,0	1/1:0,0:0:33:0,0,0	1/1:0,0:0:33:0,0,0	1/1:0,0:0:33:0,0,0	1/1:0,0:0:33:0,0,0	1/1:0,0:0:33:0,0,0	0/0:0,0:0:33:0,0,0	0/0:0,0:0:33:0,0,0	0/0:0,0:0:33:0,0,0	0/0:0,0:0:33:0,0,0	0/0:0,0:0:33:0,0,0	0/0:0,0:0:33:0,0,0	1/1:0,0:0:33:0,0,0	1/1:0,0:0:33:0,0,0	1/1:0,0:0:33:0,0,0	1/1:0,0:0:33:0,0,0	1/1:0,0:0:33:0,0,0	1/1:0,0:0:33:0,0,0	1/1:0,0:0:33:0,0,0	1/1:0,0:0:33:0,0,0	1/1:0,0:0:33:0,0,0	1/1:0,0:0:33:0,0,0	1/1:0,0:0:33:0,0,0	1/1:0,0:0:33:0,0,0	1/1:0,0:0:33:0,0,0	1/1:0,0:0:33:0,0,0	1/1:0,0:0:33:0,0,0	1/1:0,0:0:33:0,0,0	1/1:0,0:0:33:0,0,0	1/1:0,0:0:33:0,0,0	1/1:0,0:0:33:0,0,0	1/1:0,0:0:33:0,0,0	1/1:0,0:0:33:0,0,0	0/0:0,0:0:33:0,0,0	0/0:0,0:0:33:0,0,0	0/0:0,0:0:33:0,0,0	0/0:0,0:0:33:0,0,0	0/0:0,0:0:33:0,0,0	0/0:0,0:0:33:0,0,0	0/0:0,0:0:33:0,0,0	0/0:0,0:0:33:0,0,0	0/0:0,0:0:33:0,0,0	0/0:0,0:0:33:0,0,0	0/0:0,0:0:33:0,0,0	1/1:0,0:0:33:0,0,0	1/1:0,0:0:33:0,0,0	1/1:0,0:0:33:0,0,0	0/0:0,0:0:33:0,0,0	0/0:0,0:0:33:0,0,0	0/0:0,0:0:33:0,0,0	0/0:0,0:0:33:0,0,0	1/1:0,0:0:33:0,0,0	0/0:0,0:0:33:0,0,0	1/1:0,0:0:33:0,0,0	1/1:0,0:0:33:0,0,0	0/0:0,0:0:33:0,0,0	1/1:0,0:0:33:0,0,0	0/0:0,0:0:33:0,0,0	0/0:0,0:0:33:0,0,0	0/0:0,0:0:33:0,0,0	0/0:0,0:0:33:0,0,0	0/0:0,0:0:33:0,0,0	0/0:0,0:0:33:0,0,0	0/0:0,0:0:33:0,0,0	0/0:0,0:0:33:0,0,0	0/0:0,0:0:33:0,0,0	1/1:0,0:0:33:0,0,0	0/0:0,0:0:33:0,0,0	./.:0,0:0	0/0:0,0:0:33:0,0,0	0/0:0,0:0:33:0,0,0	0/0:0,0:0:33:0,0,0	1/1:0,0:0:33:0,0,0	1/1:0,0:0:33:0,0,0	1/1:0,0:0:33:0,0,0	0/0:0,0:0:33:0,0,0	0/1:0,0:0:33:0,0,0	0/0:0,0:0:33:0,0,0	1/1:0,0:0:33:0,0,0	1/1:0,0:0:33:0,0,0	1/1:0,0:0:33:0,0,0	0/0:0,0:0:33:0,0,0	0/0:0,0:0:33:0,0,0	1/1:0,0:0:33:0,0,0	1/1:0,0:0:33:0,0,0	1/1:0,0:0:33:0,0,0	1/1:0,0:0:33:0,0,0	1/1:0,0:0:33:0,0,0	1/1:0,0:0:33:0,0,0	1/1:0,0:0:33:0,0,0	1/1:0,0:0:33:0,0,0	1/1:0,0:0:33:0,0,0	1/1:0,0:0:33:0,0,0	1/1:0,0:0:33:0,0,0	1/1:0,0:0:33:0,0,0	1/1:0,0:0:33:0,0,0	1/1:0,0:0:33:0,0,0	1/1:0,0:0:33:0,0,0	0/0:0,0:0:33:0,0,0	0/0:0,0:0:33:0,0,0	0/1:0,0:0:33:0,0,0	0/0:0,0:0:33:0,0,0	1/1:0,0:0:33:0,0,0	0/0:0,0:0:33:0,0,0	0/0:0,0:0:33:0,0,0	0/0:0,0:0:33:0,0,0	0/0:0,0:0:33:0,0,0	1/1:0,0:0:33:0,0,0	0/0:0,0:0:33:0,0,0	1/1:0,0:0:33:0,0,0	1/1:0,0:0:33:0,0,0	1/1:0,0:0:33:0,0,0	1/1:0,0:0:33:0,0,0
PL01	1914174	SPL01_1914174	C	T	.	PASS	DP=0	GT:AD:DP:GQ:PL	1/1:0,0:0:33:0,0,0	0/0:0,0:0:33:0,0,0	0/0:0,0:0:33:0,0,0	0/0:0,0:0:33:0,0,0	0/0:0,0:0:33:0,0,0	0/0:0,0:0:33:0,0,0	1/1:0,0:0:33:0,0,0	1/1:0,0:0:33:0,0,0	1/1:0,0:0:33:0,0,0	1/1:0,0:0:33:0,0,0	1/1:0,0:0:33:0,0,0	1/1:0,0:0:33:0,0,0	0/0:0,0:0:33:0,0,0	0/0:0,0:0:33:0,0,0	0/0:0,0:0:33:0,0,0	0/0:0,0:0:33:0,0,0	0/0:0,0:0:33:0,0,0	0/0:0,0:0:33:0,0,0	0/0:0,0:0:33:0,0,0	0/0:0,0:0:33:0,0,0	0/0:0,0:0:33:0,0,0	0/0:0,0:0:33:0,0,0	0/0:0,0:0:33:0,0,0	0/0:0,0:0:33:0,0,0	0/0:0,0:0:33:0,0,0	0/0:0,0:0:33:0,0,0	0/0:0,0:0:33:0,0,0	0/0:0,0:0:33:0,0,0	0/0:0,0:0:33:0,0,0	0/0:0,0:0:33:0,0,0	0/0:0,0:0:33:0,0,0	0/0:0,0:0:33:0,0,0	0/0:0,0:0:33:0,0,0	0/0:0,0:0:33:0,0,0	0/0:0,0:0:33:0,0,0	1/1:0,0:0:33:0,0,0	1/1:0,0:0:33:0,0,0	1/1:0,0:0:33:0,0,0	1/1:0,0:0:33:0,0,0	1/1:0,0:0:33:0,0,0	0/0:0,0:0:33:0,0,0	0/0:0,0:0:33:0,0,0	0/0:0,0:0:33:0,0,0	0/0:0,0:0:33:0,0,0	0/0:0,0:0:33:0,0,0	0/0:0,0:0:33:0,0,0	0/0:0,0:0:33:0,0,0	0/0:0,0:0:33:0,0,0	0/0:0,0:0:33:0,0,0	0/0:0,0:0:33:0,0,0	0/0:0,0:0:33:0,0,0	0/0:0,0:0:33:0,0,0	0/0:0,0:0:33:0,0,0	0/0:0,0:0:33:0,0,0	0/0:0,0:0:33:0,0,0	0/0:0,0:0:33:0,0,0	0/0:0,0:0:33:0,0,0	0/0:0,0:0:33:0,0,0	0/0:0,0:0:33:0,0,0	1/1:0,0:0:33:0,0,0	0/0:0,0:0:33:0,0,0	0/0:0,0:0:33:0,0,0	0/0:0,0:0:33:0,0,0	0/0:0,0:0:33:0,0,0	0/0:0,0:0:33:0,0,0	0/0:0,0:0:33:0,0,0	0/0:0,0:0:33:0,0,0	0/0:0,0:0:33:0,0,0	./.:0,0:0	0/0:0,0:0:33:0,0,0	0/0:0,0:0:33:0,0,0	0/0:0,0:0:33:0,0,0	0/0:0,0:0:33:0,0,0	0/0:0,0:0:33:0,0,0	0/0:0,0:0:33:0,0,0	0/0:0,0:0:33:0,0,0	0/0:0,0:0:33:0,0,0	0/0:0,0:0:33:0,0,0	0/0:0,0:0:33:0,0,0	0/0:0,0:0:33:0,0,0	0/0:0,0:0:33:0,0,0	0/0:0,0:0:33:0,0,0	0/0:0,0:0:33:0,0,0	0/0:0,0:0:33:0,0,0	0/0:0,0:0:33:0,0,0	0/0:0,0:0:33:0,0,0	0/0:0,0:0:33:0,0,0	0/0:0,0:0:33:0,0,0	0/0:0,0:0:33:0,0,0	0/0:0,0:0:33:0,0,0	0/0:0,0:0:33:0,0,0	0/0:0,0:0:33:0,0,0	0/0:0,0:0:33:0,0,0	0/0:0,0:0:33:0,0,0	0/0:0,0:0:33:0,0,0	0/0:0,0:0:33:0,0,0	0/0:0,0:0:33:0,0,0	0/0:0,0:0:33:0,0,0	1/1:0,0:0:33:0,0,0	0/0:0,0:0:33:0,0,0	0/0:0,0:0:33:0,0,0	0/1:0,0:0:33:0,0,0	0/0:0,0:0:33:0,0,0	0/0:0,0:0:33:0,0,0	0/0:0,0:0:33:0,0,0	0/0:0,0:0:33:0,0,0	0/0:0,0:0:33:0,0,0	0/0:0,0:0:33:0,0,0	0/0:0,0:0:33:0,0,0	0/0:0,0:0:33:0,0,0	0/0:0,0:0:33:0,0,0	0/0:0,0:0:33:0,0,0	0/0:0,0:0:33:0,0,0
PL01	1914330	SPL01_1914330	T	C	.	PASS	DP=0	GT:AD:DP:GQ:PL	0/0:0,0:0:33:0,0,0	0/0:0,0:0:33:0,0,0	0/0:0,0:0:33:0,0,0	0/0:0,0:0:33:0,0,0	0/0:0,0:0:33:0,0,0	0/0:0,0:0:33:0,0,0	0/0:0,0:0:33:0,0,0	0/0:0,0:0:33:0,0,0	0/0:0,0:0:33:0,0,0	0/0:0,0:0:33:0,0,0	0/0:0,0:0:33:0,0,0	0/0:0,0:0:33:0,0,0	0/0:0,0:0:33:0,0,0	0/0:0,0:0:33:0,0,0	0/0:0,0:0:33:0,0,0	0/0:0,0:0:33:0,0,0	0/0:0,0:0:33:0,0,0	0/0:0,0:0:33:0,0,0	0/0:0,0:0:33:0,0,0	0/0:0,0:0:33:0,0,0	0/0:0,0:0:33:0,0,0	0/0:0,0:0:33:0,0,0	0/0:0,0:0:33:0,0,0	0/0:0,0:0:33:0,0,0	0/0:0,0:0:33:0,0,0	0/0:0,0:0:33:0,0,0	0/0:0,0:0:33:0,0,0	0/0:0,0:0:33:0,0,0	0/0:0,0:0:33:0,0,0	0/0:0,0:0:33:0,0,0	0/0:0,0:0:33:0,0,0	0/0:0,0:0:33:0,0,0	0/0:0,0:0:33:0,0,0	0/0:0,0:0:33:0,0,0	0/0:0,0:0:33:0,0,0	0/0:0,0:0:33:0,0,0	0/0:0,0:0:33:0,0,0	0/0:0,0:0:33:0,0,0	0/0:0,0:0:33:0,0,0	0/0:0,0:0:33:0,0,0	1/1:0,0:0:33:0,0,0	0/0:0,0:0:33:0,0,0	0/0:0,0:0:33:0,0,0	0/0:0,0:0:33:0,0,0	0/0:0,0:0:33:0,0,0	0/0:0,0:0:33:0,0,0	0/0:0,0:0:33:0,0,0	1/1:0,0:0:33:0,0,0	1/1:0,0:0:33:0,0,0	1/1:0,0:0:33:0,0,0	1/0:0,0:0:33:0,0,0	0/0:0,0:0:33:0,0,0	1/1:0,0:0:33:0,0,0	0/0:0,0:0:33:0,0,0	0/0:0,0:0:33:0,0,0	1/1:0,0:0:33:0,0,0	0/0:0,0:0:33:0,0,0	1/1:0,0:0:33:0,0,0	1/1:0,0:0:33:0,0,0	0/0:0,0:0:33:0,0,0	1/1:0,0:0:33:0,0,0	1/1:0,0:0:33:0,0,0	1/1:0,0:0:33:0,0,0	1/1:0,0:0:33:0,0,0	1/1:0,0:0:33:0,0,0	1/1:0,0:0:33:0,0,0	0/0:0,0:0:33:0,0,0	0/0:0,0:0:33:0,0,0	0/0:0,0:0:33:0,0,0	1/1:0,0:0:33:0,0,0	1/1:0,0:0:33:0,0,0	1/1:0,0:0:33:0,0,0	0/0:0,0:0:33:0,0,0	0/0:0,0:0:33:0,0,0	0/0:0,0:0:33:0,0,0	./.:0,0:0	1/0:0,0:0:33:0,0,0	1/1:0,0:0:33:0,0,0	0/0:0,0:0:33:0,0,0	0/0:0,0:0:33:0,0,0	0/0:0,0:0:33:0,0,0	0/0:0,0:0:33:0,0,0	1/0:0,0:0:33:0,0,0	0/0:0,0:0:33:0,0,0	0/0:0,0:0:33:0,0,0	0/0:0,0:0:33:0,0,0	0/0:0,0:0:33:0,0,0	0/0:0,0:0:33:0,0,0	0/0:0,0:0:33:0,0,0	0/0:0,0:0:33:0,0,0	0/0:0,0:0:33:0,0,0	0/0:0,0:0:33:0,0,0	0/0:0,0:0:33:0,0,0	0/0:0,0:0:33:0,0,0	0/0:0,0:0:33:0,0,0	0/0:0,0:0:33:0,0,0	0/0:0,0:0:33:0,0,0	0/0:0,0:0:33:0,0,0	0/0:0,0:0:33:0,0,0	1/1:0,0:0:33:0,0,0	1/0:0,0:0:33:0,0,0	1/0:0,0:0:33:0,0,0	0/0:0,0:0:33:0,0,0	1/1:0,0:0:33:0,0,0	1/1:0,0:0:33:0,0,0	1/1:0,0:0:33:0,0,0	1/1:0,0:0:33:0,0,0	0/0:0,0:0:33:0,0,0	1/1:0,0:0:33:0,0,0	0/0:0,0:0:33:0,0,0	0/0:0,0:0:33:0,0,0	0/0:0,0:0:33:0,0,0	0/0:0,0:0:33:0,0,0
PL01	1918360	SPL01_1918360	T	C	.	PASS	DP=0	GT:AD:DP:GQ:PL	0/0:0,0:0:33:0,0,0	0/0:0,0:0:33:0,0,0	0/0:0,0:0:33:0,0,0	0/0:0,0:0:33:0,0,0	0/0:0,0:0:33:0,0,0	0/0:0,0:0:33:0,0,0	0/0:0,0:0:33:0,0,0	0/0:0,0:0:33:0,0,0	0/0:0,0:0:33:0,0,0	0/0:0,0:0:33:0,0,0	0/0:0,0:0:33:0,0,0	0/0:0,0:0:33:0,0,0	0/0:0,0:0:33:0,0,0	0/0:0,0:0:33:0,0,0	0/0:0,0:0:33:0,0,0	0/0:0,0:0:33:0,0,0	0/0:0,0:0:33:0,0,0	0/0:0,0:0:33:0,0,0	0/0:0,0:0:33:0,0,0	0/0:0,0:0:33:0,0,0	0/0:0,0:0:33:0,0,0	0/0:0,0:0:33:0,0,0	0/0:0,0:0:33:0,0,0	0/0:0,0:0:33:0,0,0	0/0:0,0:0:33:0,0,0	0/0:0,0:0:33:0,0,0	0/0:0,0:0:33:0,0,0	0/0:0,0:0:33:0,0,0	0/0:0,0:0:33:0,0,0	0/0:0,0:0:33:0,0,0	0/0:0,0:0:33:0,0,0	0/0:0,0:0:33:0,0,0	./.:0,0:0	0/0:0,0:0:33:0,0,0	0/0:0,0:0:33:0,0,0	0/0:0,0:0:33:0,0,0	0/0:0,0:0:33:0,0,0	0/0:0,0:0:33:0,0,0	0/0:0,0:0:33:0,0,0	0/0:0,0:0:33:0,0,0	0/0:0,0:0:33:0,0,0	0/0:0,0:0:33:0,0,0	0/0:0,0:0:33:0,0,0	0/0:0,0:0:33:0,0,0	0/0:0,0:0:33:0,0,0	0/0:0,0:0:33:0,0,0	0/0:0,0:0:33:0,0,0	1/1:0,0:0:33:0,0,0	0/0:0,0:0:33:0,0,0	0/0:0,0:0:33:0,0,0	0/0:0,0:0:33:0,0,0	0/0:0,0:0:33:0,0,0	1/1:0,0:0:33:0,0,0	0/0:0,0:0:33:0,0,0	0/0:0,0:0:33:0,0,0	1/1:0,0:0:33:0,0,0	0/0:0,0:0:33:0,0,0	1/1:0,0:0:33:0,0,0	0/0:0,0:0:33:0,0,0	0/0:0,0:0:33:0,0,0	0/0:0,0:0:33:0,0,0	0/0:0,0:0:33:0,0,0	0/0:0,0:0:33:0,0,0	0/0:0,0:0:33:0,0,0	0/0:0,0:0:33:0,0,0	0/0:0,0:0:33:0,0,0	0/0:0,0:0:33:0,0,0	0/0:0,0:0:33:0,0,0	0/0:0,0:0:33:0,0,0	0/0:0,0:0:33:0,0,0	0/0:0,0:0:33:0,0,0	1/1:0,0:0:33:0,0,0	0/0:0,0:0:33:0,0,0	0/0:0,0:0:33:0,0,0	0/0:0,0:0:33:0,0,0	0/0:0,0:0:33:0,0,0	1/0:0,0:0:33:0,0,0	1/1:0,0:0:33:0,0,0	0/0:0,0:0:33:0,0,0	0/0:0,0:0:33:0,0,0	0/0:0,0:0:33:0,0,0	0/0:0,0:0:33:0,0,0	0/0:0,0:0:33:0,0,0	0/0:0,0:0:33:0,0,0	0/0:0,0:0:33:0,0,0	0/0:0,0:0:33:0,0,0	./.:0,0:0	0/0:0,0:0:33:0,0,0	0/0:0,0:0:33:0,0,0	0/0:0,0:0:33:0,0,0	0/0:0,0:0:33:0,0,0	0/0:0,0:0:33:0,0,0	0/0:0,0:0:33:0,0,0	0/0:0,0:0:33:0,0,0	0/0:0,0:0:33:0,0,0	0/0:0,0:0:33:0,0,0	0/0:0,0:0:33:0,0,0	0/0:0,0:0:33:0,0,0	0/0:0,0:0:33:0,0,0	1/0:0,0:0:33:0,0,0	0/0:0,0:0:33:0,0,0	0/0:0,0:0:33:0,0,0	0/0:0,0:0:33:0,0,0	1/1:0,0:0:33:0,0,0	1/1:0,0:0:33:0,0,0	1/1:0,0:0:33:0,0,0	1/0:0,0:0:33:0,0,0	0/0:0,0:0:33:0,0,0	1/1:0,0:0:33:0,0,0	0/0:0,0:0:33:0,0,0	0/0:0,0:0:33:0,0,0	0/0:0,0:0:33:0,0,0	0/0:0,0:0:33:0,0,0
PL01	1918412	SPL01_1918412	A	C	.	PASS	DP=0	GT:AD:DP:GQ:PL	0/0:0,0:0:33:0,0,0	0/0:0,0:0:33:0,0,0	0/0:0,0:0:33:0,0,0	0/0:0,0:0:33:0,0,0	0/0:0,0:0:33:0,0,0	0/0:0,0:0:33:0,0,0	0/0:0,0:0:33:0,0,0	0/0:0,0:0:33:0,0,0	0/0:0,0:0:33:0,0,0	0/0:0,0:0:33:0,0,0	0/0:0,0:0:33:0,0,0	0/0:0,0:0:33:0,0,0	0/0:0,0:0:33:0,0,0	0/0:0,0:0:33:0,0,0	0/0:0,0:0:33:0,0,0	0/0:0,0:0:33:0,0,0	0/0:0,0:0:33:0,0,0	0/0:0,0:0:33:0,0,0	0/0:0,0:0:33:0,0,0	0/0:0,0:0:33:0,0,0	0/0:0,0:0:33:0,0,0	0/0:0,0:0:33:0,0,0	0/0:0,0:0:33:0,0,0	0/0:0,0:0:33:0,0,0	0/0:0,0:0:33:0,0,0	0/0:0,0:0:33:0,0,0	0/0:0,0:0:33:0,0,0	0/0:0,0:0:33:0,0,0	0/0:0,0:0:33:0,0,0	0/0:0,0:0:33:0,0,0	0/0:0,0:0:33:0,0,0	0/0:0,0:0:33:0,0,0	./.:0,0:0	0/0:0,0:0:33:0,0,0	0/0:0,0:0:33:0,0,0	0/0:0,0:0:33:0,0,0	0/0:0,0:0:33:0,0,0	0/0:0,0:0:33:0,0,0	0/0:0,0:0:33:0,0,0	0/0:0,0:0:33:0,0,0	0/0:0,0:0:33:0,0,0	0/0:0,0:0:33:0,0,0	0/0:0,0:0:33:0,0,0	0/0:0,0:0:33:0,0,0	0/0:0,0:0:33:0,0,0	0/0:0,0:0:33:0,0,0	0/0:0,0:0:33:0,0,0	./.:0,0:0	0/0:0,0:0:33:0,0,0	0/0:0,0:0:33:0,0,0	0/0:0,0:0:33:0,0,0	0/0:0,0:0:33:0,0,0	0/0:0,0:0:33:0,0,0	0/0:0,0:0:33:0,0,0	0/0:0,0:0:33:0,0,0	0/1:0,0:0:33:0,0,0	0/0:0,0:0:33:0,0,0	0/0:0,0:0:33:0,0,0	0/0:0,0:0:33:0,0,0	0/1:0,0:0:33:0,0,0	0/0:0,0:0:33:0,0,0	0/0:0,0:0:33:0,0,0	0/1:0,0:0:33:0,0,0	0/0:0,0:0:33:0,0,0	0/0:0,0:0:33:0,0,0	0/0:0,0:0:33:0,0,0	0/0:0,0:0:33:0,0,0	0/0:0,0:0:33:0,0,0	0/0:0,0:0:33:0,0,0	0/0:0,0:0:33:0,0,0	0/0:0,0:0:33:0,0,0	0/0:0,0:0:33:0,0,0	0/0:0,0:0:33:0,0,0	./.:0,0:0	0/0:0,0:0:33:0,0,0	0/0:0,0:0:33:0,0,0	0/0:0,0:0:33:0,0,0	./.:0,0:0	0/0:0,0:0:33:0,0,0	0/0:0,0:0:33:0,0,0	0/0:0,0:0:33:0,0,0	0/0:0,0:0:33:0,0,0	0/0:0,0:0:33:0,0,0	0/0:0,0:0:33:0,0,0	0/0:0,0:0:33:0,0,0	0/0:0,0:0:33:0,0,0	./.:0,0:0	0/0:0,0:0:33:0,0,0	0/0:0,0:0:33:0,0,0	0/0:0,0:0:33:0,0,0	0/0:0,0:0:33:0,0,0	0/0:0,0:0:33:0,0,0	0/0:0,0:0:33:0,0,0	0/0:0,0:0:33:0,0,0	0/0:0,0:0:33:0,0,0	0/0:0,0:0:33:0,0,0	0/0:0,0:0:33:0,0,0	0/0:0,0:0:33:0,0,0	0/0:0,0:0:33:0,0,0	0/0:0,0:0:33:0,0,0	0/0:0,0:0:33:0,0,0	0/0:0,0:0:33:0,0,0	0/0:0,0:0:33:0,0,0	0/0:0,0:0:33:0,0,0	0/0:0,0:0:33:0,0,0	0/0:0,0:0:33:0,0,0	0/0:0,0:0:33:0,0,0	0/0:0,0:0:33:0,0,0	0/0:0,0:0:33:0,0,0	0/0:0,0:0:33:0,0,0	0/0:0,0:0:33:0,0,0	0/0:0,0:0:33:0,0,0	0/0:0,0:0:33:0,0,0
PL01	1918456	SPL01_1918456	T	C	.	PASS	DP=0	GT:AD:DP:GQ:PL	0/0:0,0:0:33:0,0,0	0/0:0,0:0:33:0,0,0	0/0:0,0:0:33:0,0,0	0/0:0,0:0:33:0,0,0	0/0:0,0:0:33:0,0,0	0/0:0,0:0:33:0,0,0	0/0:0,0:0:33:0,0,0	0/0:0,0:0:33:0,0,0	0/0:0,0:0:33:0,0,0	0/0:0,0:0:33:0,0,0	0/0:0,0:0:33:0,0,0	0/0:0,0:0:33:0,0,0	0/0:0,0:0:33:0,0,0	0/0:0,0:0:33:0,0,0	0/0:0,0:0:33:0,0,0	0/0:0,0:0:33:0,0,0	0/0:0,0:0:33:0,0,0	0/0:0,0:0:33:0,0,0	0/0:0,0:0:33:0,0,0	0/0:0,0:0:33:0,0,0	0/0:0,0:0:33:0,0,0	0/0:0,0:0:33:0,0,0	0/0:0,0:0:33:0,0,0	0/0:0,0:0:33:0,0,0	0/0:0,0:0:33:0,0,0	0/0:0,0:0:33:0,0,0	0/0:0,0:0:33:0,0,0	0/0:0,0:0:33:0,0,0	0/0:0,0:0:33:0,0,0	0/0:0,0:0:33:0,0,0	0/0:0,0:0:33:0,0,0	0/0:0,0:0:33:0,0,0	0/0:0,0:0:33:0,0,0	0/0:0,0:0:33:0,0,0	0/0:0,0:0:33:0,0,0	0/0:0,0:0:33:0,0,0	0/0:0,0:0:33:0,0,0	0/0:0,0:0:33:0,0,0	0/0:0,0:0:33:0,0,0	0/0:0,0:0:33:0,0,0	0/0:0,0:0:33:0,0,0	0/0:0,0:0:33:0,0,0	0/0:0,0:0:33:0,0,0	0/0:0,0:0:33:0,0,0	0/0:0,0:0:33:0,0,0	0/0:0,0:0:33:0,0,0	0/0:0,0:0:33:0,0,0	1/1:0,0:0:33:0,0,0	0/0:0,0:0:33:0,0,0	0/0:0,0:0:33:0,0,0	0/0:0,0:0:33:0,0,0	0/0:0,0:0:33:0,0,0	1/1:0,0:0:33:0,0,0	0/0:0,0:0:33:0,0,0	0/0:0,0:0:33:0,0,0	1/1:0,0:0:33:0,0,0	0/0:0,0:0:33:0,0,0	1/1:0,0:0:33:0,0,0	0/0:0,0:0:33:0,0,0	0/0:0,0:0:33:0,0,0	0/0:0,0:0:33:0,0,0	0/0:0,0:0:33:0,0,0	0/0:0,0:0:33:0,0,0	0/0:0,0:0:33:0,0,0	0/0:0,0:0:33:0,0,0	0/0:0,0:0:33:0,0,0	0/0:0,0:0:33:0,0,0	0/0:0,0:0:33:0,0,0	0/0:0,0:0:33:0,0,0	0/0:0,0:0:33:0,0,0	0/0:0,0:0:33:0,0,0	1/1:0,0:0:33:0,0,0	0/0:0,0:0:33:0,0,0	0/0:0,0:0:33:0,0,0	0/0:0,0:0:33:0,0,0	1/0:0,0:0:33:0,0,0	1/0:0,0:0:33:0,0,0	1/1:0,0:0:33:0,0,0	0/0:0,0:0:33:0,0,0	0/0:0,0:0:33:0,0,0	0/0:0,0:0:33:0,0,0	0/0:0,0:0:33:0,0,0	0/0:0,0:0:33:0,0,0	0/0:0,0:0:33:0,0,0	0/0:0,0:0:33:0,0,0	0/0:0,0:0:33:0,0,0	0/0:0,0:0:33:0,0,0	0/0:0,0:0:33:0,0,0	0/0:0,0:0:33:0,0,0	0/0:0,0:0:33:0,0,0	0/0:0,0:0:33:0,0,0	0/0:0,0:0:33:0,0,0	0/0:0,0:0:33:0,0,0	0/0:0,0:0:33:0,0,0	0/0:0,0:0:33:0,0,0	0/0:0,0:0:33:0,0,0	0/0:0,0:0:33:0,0,0	0/0:0,0:0:33:0,0,0	0/0:0,0:0:33:0,0,0	1/1:0,0:0:33:0,0,0	1/0:0,0:0:33:0,0,0	1/0:0,0:0:33:0,0,0	0/0:0,0:0:33:0,0,0	1/1:0,0:0:33:0,0,0	1/1:0,0:0:33:0,0,0	1/1:0,0:0:33:0,0,0	1/1:0,0:0:33:0,0,0	0/0:0,0:0:33:0,0,0	1/1:0,0:0:33:0,0,0	0/0:0,0:0:33:0,0,0	0/0:0,0:0:33:0,0,0	0/0:0,0:0:33:0,0,0	0/0:0,0:0:33:0,0,0
PL01	1918471	SPL01_1918471	T	C	.	PASS	DP=0	GT:AD:DP:GQ:PL	0/0:0,0:0:33:0,0,0	0/0:0,0:0:33:0,0,0	0/0:0,0:0:33:0,0,0	0/0:0,0:0:33:0,0,0	0/0:0,0:0:33:0,0,0	0/0:0,0:0:33:0,0,0	0/0:0,0:0:33:0,0,0	0/0:0,0:0:33:0,0,0	0/0:0,0:0:33:0,0,0	0/0:0,0:0:33:0,0,0	0/0:0,0:0:33:0,0,0	0/0:0,0:0:33:0,0,0	0/0:0,0:0:33:0,0,0	0/0:0,0:0:33:0,0,0	0/0:0,0:0:33:0,0,0	0/0:0,0:0:33:0,0,0	0/0:0,0:0:33:0,0,0	0/0:0,0:0:33:0,0,0	0/0:0,0:0:33:0,0,0	0/0:0,0:0:33:0,0,0	0/0:0,0:0:33:0,0,0	0/0:0,0:0:33:0,0,0	0/0:0,0:0:33:0,0,0	0/0:0,0:0:33:0,0,0	0/0:0,0:0:33:0,0,0	0/0:0,0:0:33:0,0,0	0/0:0,0:0:33:0,0,0	0/0:0,0:0:33:0,0,0	0/0:0,0:0:33:0,0,0	0/0:0,0:0:33:0,0,0	0/0:0,0:0:33:0,0,0	0/0:0,0:0:33:0,0,0	0/0:0,0:0:33:0,0,0	0/0:0,0:0:33:0,0,0	0/0:0,0:0:33:0,0,0	0/0:0,0:0:33:0,0,0	0/0:0,0:0:33:0,0,0	0/0:0,0:0:33:0,0,0	0/0:0,0:0:33:0,0,0	0/0:0,0:0:33:0,0,0	1/1:0,0:0:33:0,0,0	0/0:0,0:0:33:0,0,0	0/0:0,0:0:33:0,0,0	0/0:0,0:0:33:0,0,0	0/0:0,0:0:33:0,0,0	0/0:0,0:0:33:0,0,0	0/0:0,0:0:33:0,0,0	0/0:0,0:0:33:0,0,0	1/1:0,0:0:33:0,0,0	1/1:0,0:0:33:0,0,0	0/0:0,0:0:33:0,0,0	0/0:0,0:0:33:0,0,0	0/0:0,0:0:33:0,0,0	0/0:0,0:0:33:0,0,0	0/0:0,0:0:33:0,0,0	0/0:0,0:0:33:0,0,0	0/0:0,0:0:33:0,0,0	0/0:0,0:0:33:0,0,0	1/1:0,0:0:33:0,0,0	0/0:0,0:0:33:0,0,0	0/0:0,0:0:33:0,0,0	1/1:0,0:0:33:0,0,0	0/0:0,0:0:33:0,0,0	0/0:0,0:0:33:0,0,0	1/1:0,0:0:33:0,0,0	1/1:0,0:0:33:0,0,0	0/0:0,0:0:33:0,0,0	0/0:0,0:0:33:0,0,0	0/0:0,0:0:33:0,0,0	1/1:0,0:0:33:0,0,0	0/0:0,0:0:33:0,0,0	0/0:0,0:0:33:0,0,0	0/0:0,0:0:33:0,0,0	0/0:0,0:0:33:0,0,0	0/0:0,0:0:33:0,0,0	0/0:0,0:0:33:0,0,0	0/0:0,0:0:33:0,0,0	0/0:0,0:0:33:0,0,0	0/0:0,0:0:33:0,0,0	0/0:0,0:0:33:0,0,0	0/0:0,0:0:33:0,0,0	0/0:0,0:0:33:0,0,0	0/0:0,0:0:33:0,0,0	0/0:0,0:0:33:0,0,0	0/0:0,0:0:33:0,0,0	0/0:0,0:0:33:0,0,0	0/0:0,0:0:33:0,0,0	0/0:0,0:0:33:0,0,0	0/0:0,0:0:33:0,0,0	0/0:0,0:0:33:0,0,0	0/0:0,0:0:33:0,0,0	0/0:0,0:0:33:0,0,0	0/0:0,0:0:33:0,0,0	0/0:0,0:0:33:0,0,0	0/0:0,0:0:33:0,0,0	0/0:0,0:0:33:0,0,0	0/0:0,0:0:33:0,0,0	0/0:0,0:0:33:0,0,0	0/0:0,0:0:33:0,0,0	0/0:0,0:0:33:0,0,0	0/0:0,0:0:33:0,0,0	0/0:0,0:0:33:0,0,0	0/0:0,0:0:33:0,0,0	0/0:0,0:0:33:0,0,0	0/0:0,0:0:33:0,0,0	0/0:0,0:0:33:0,0,0	0/0:0,0:0:33:0,0,0	0/0:0,0:0:33:0,0,0	0/0:0,0:0:33:0,0,0	0/0:0,0:0:33:0,0,0	0/0:0,0:0:33:0,0,0	0/0:0,0:0:33:0,0,0	0/0:0,0:0:33:0,0,0
PL01	2008468	SPL01_2008468	C	A	.	PASS	DP=0	GT:AD:DP:GQ:PL	0/0:0,0:0:33:0,0,0	0/0:0,0:0:33:0,0,0	0/0:0,0:0:33:0,0,0	0/0:0,0:0:33:0,0,0	0/0:0,0:0:33:0,0,0	0/0:0,0:0:33:0,0,0	0/0:0,0:0:33:0,0,0	0/0:0,0:0:33:0,0,0	0/0:0,0:0:33:0,0,0	0/0:0,0:0:33:0,0,0	0/0:0,0:0:33:0,0,0	0/0:0,0:0:33:0,0,0	0/0:0,0:0:33:0,0,0	0/0:0,0:0:33:0,0,0	0/0:0,0:0:33:0,0,0	0/0:0,0:0:33:0,0,0	0/0:0,0:0:33:0,0,0	0/0:0,0:0:33:0,0,0	0/0:0,0:0:33:0,0,0	0/0:0,0:0:33:0,0,0	0/0:0,0:0:33:0,0,0	0/0:0,0:0:33:0,0,0	0/0:0,0:0:33:0,0,0	0/0:0,0:0:33:0,0,0	0/0:0,0:0:33:0,0,0	0/0:0,0:0:33:0,0,0	0/0:0,0:0:33:0,0,0	0/0:0,0:0:33:0,0,0	0/0:0,0:0:33:0,0,0	0/0:0,0:0:33:0,0,0	0/0:0,0:0:33:0,0,0	0/0:0,0:0:33:0,0,0	0/0:0,0:0:33:0,0,0	0/0:0,0:0:33:0,0,0	0/0:0,0:0:33:0,0,0	0/0:0,0:0:33:0,0,0	0/0:0,0:0:33:0,0,0	1/1:0,0:0:33:0,0,0	1/1:0,0:0:33:0,0,0	1/1:0,0:0:33:0,0,0	0/0:0,0:0:33:0,0,0	0/0:0,0:0:33:0,0,0	0/0:0,0:0:33:0,0,0	0/0:0,0:0:33:0,0,0	0/0:0,0:0:33:0,0,0	0/0:0,0:0:33:0,0,0	0/0:0,0:0:33:0,0,0	1/1:0,0:0:33:0,0,0	0/0:0,0:0:33:0,0,0	0/0:0,0:0:33:0,0,0	0/0:0,0:0:33:0,0,0	0/0:0,0:0:33:0,0,0	0/0:0,0:0:33:0,0,0	0/0:0,0:0:33:0,0,0	0/0:0,0:0:33:0,0,0	0/0:0,0:0:33:0,0,0	0/0:0,0:0:33:0,0,0	0/0:0,0:0:33:0,0,0	0/0:0,0:0:33:0,0,0	0/0:0,0:0:33:0,0,0	0/0:0,0:0:33:0,0,0	0/0:0,0:0:33:0,0,0	0/0:0,0:0:33:0,0,0	0/0:0,0:0:33:0,0,0	0/0:0,0:0:33:0,0,0	0/0:0,0:0:33:0,0,0	0/0:0,0:0:33:0,0,0	0/0:0,0:0:33:0,0,0	0/0:0,0:0:33:0,0,0	0/0:0,0:0:33:0,0,0	0/0:0,0:0:33:0,0,0	0/0:0,0:0:33:0,0,0	0/0:0,0:0:33:0,0,0	0/0:0,0:0:33:0,0,0	0/0:0,0:0:33:0,0,0	0/0:0,0:0:33:0,0,0	0/0:0,0:0:33:0,0,0	0/0:0,0:0:33:0,0,0	0/0:0,0:0:33:0,0,0	0/0:0,0:0:33:0,0,0	0/0:0,0:0:33:0,0,0	0/0:0,0:0:33:0,0,0	0/0:0,0:0:33:0,0,0	0/0:0,0:0:33:0,0,0	0/0:0,0:0:33:0,0,0	0/0:0,0:0:33:0,0,0	0/0:0,0:0:33:0,0,0	0/0:0,0:0:33:0,0,0	0/0:0,0:0:33:0,0,0	0/0:0,0:0:33:0,0,0	0/0:0,0:0:33:0,0,0	0/0:0,0:0:33:0,0,0	0/0:0,0:0:33:0,0,0	0/0:0,0:0:33:0,0,0	0/0:0,0:0:33:0,0,0	0/0:0,0:0:33:0,0,0	0/0:0,0:0:33:0,0,0	0/0:0,0:0:33:0,0,0	0/0:0,0:0:33:0,0,0	0/0:0,0:0:33:0,0,0	0/0:0,0:0:33:0,0,0	0/0:0,0:0:33:0,0,0	0/0:0,0:0:33:0,0,0	0/0:0,0:0:33:0,0,0	0/0:0,0:0:33:0,0,0	0/0:0,0:0:33:0,0,0	0/0:0,0:0:33:0,0,0	0/0:0,0:0:33:0,0,0	0/0:0,0:0:33:0,0,0	0/0:0,0:0:33:0,0,0	0/0:0,0:0:33:0,0,0	0/0:0,0:0:33:0,0,0	0/0:0,0:0:33:0,0,0
PL01	2011498	SPL01_2011498	G	A	.	PASS	DP=0	GT:AD:DP:GQ:PL	0/0:0,0:0:33:0,0,0	0/0:0,0:0:33:0,0,0	0/0:0,0:0:33:0,0,0	0/0:0,0:0:33:0,0,0	0/0:0,0:0:33:0,0,0	0/0:0,0:0:33:0,0,0	0/0:0,0:0:33:0,0,0	0/0:0,0:0:33:0,0,0	0/0:0,0:0:33:0,0,0	0/0:0,0:0:33:0,0,0	0/0:0,0:0:33:0,0,0	0/0:0,0:0:33:0,0,0	0/0:0,0:0:33:0,0,0	0/0:0,0:0:33:0,0,0	0/0:0,0:0:33:0,0,0	0/0:0,0:0:33:0,0,0	0/0:0,0:0:33:0,0,0	0/0:0,0:0:33:0,0,0	0/0:0,0:0:33:0,0,0	0/0:0,0:0:33:0,0,0	0/0:0,0:0:33:0,0,0	0/0:0,0:0:33:0,0,0	0/0:0,0:0:33:0,0,0	0/0:0,0:0:33:0,0,0	0/0:0,0:0:33:0,0,0	0/0:0,0:0:33:0,0,0	0/0:0,0:0:33:0,0,0	0/0:0,0:0:33:0,0,0	0/0:0,0:0:33:0,0,0	0/0:0,0:0:33:0,0,0	0/0:0,0:0:33:0,0,0	0/0:0,0:0:33:0,0,0	0/0:0,0:0:33:0,0,0	1/1:0,0:0:33:0,0,0	1/1:0,0:0:33:0,0,0	0/0:0,0:0:33:0,0,0	0/0:0,0:0:33:0,0,0	0/0:0,0:0:33:0,0,0	0/0:0,0:0:33:0,0,0	0/0:0,0:0:33:0,0,0	0/0:0,0:0:33:0,0,0	1/1:0,0:0:33:0,0,0	1/1:0,0:0:33:0,0,0	0/0:0,0:0:33:0,0,0	0/0:0,0:0:33:0,0,0	1/1:0,0:0:33:0,0,0	0/0:0,0:0:33:0,0,0	0/0:0,0:0:33:0,0,0	0/0:0,0:0:33:0,0,0	0/0:0,0:0:33:0,0,0	1/1:0,0:0:33:0,0,0	0/0:0,0:0:33:0,0,0	0/0:0,0:0:33:0,0,0	0/0:0,0:0:33:0,0,0	0/0:0,0:0:33:0,0,0	0/0:0,0:0:33:0,0,0	0/0:0,0:0:33:0,0,0	0/0:0,0:0:33:0,0,0	0/0:0,0:0:33:0,0,0	0/0:0,0:0:33:0,0,0	1/1:0,0:0:33:0,0,0	0/0:0,0:0:33:0,0,0	0/0:0,0:0:33:0,0,0	0/0:0,0:0:33:0,0,0	0/0:0,0:0:33:0,0,0	0/0:0,0:0:33:0,0,0	0/0:0,0:0:33:0,0,0	0/0:0,0:0:33:0,0,0	0/0:0,0:0:33:0,0,0	0/0:0,0:0:33:0,0,0	1/1:0,0:0:33:0,0,0	0/0:0,0:0:33:0,0,0	0/0:0,0:0:33:0,0,0	0/0:0,0:0:33:0,0,0	0/0:0,0:0:33:0,0,0	0/0:0,0:0:33:0,0,0	0/0:0,0:0:33:0,0,0	0/0:0,0:0:33:0,0,0	0/0:0,0:0:33:0,0,0	0/0:0,0:0:33:0,0,0	0/0:0,0:0:33:0,0,0	0/0:0,0:0:33:0,0,0	0/0:0,0:0:33:0,0,0	0/0:0,0:0:33:0,0,0	0/0:0,0:0:33:0,0,0	0/0:0,0:0:33:0,0,0	0/0:0,0:0:33:0,0,0	0/0:0,0:0:33:0,0,0	0/0:0,0:0:33:0,0,0	0/0:0,0:0:33:0,0,0	0/0:0,0:0:33:0,0,0	0/0:0,0:0:33:0,0,0	0/0:0,0:0:33:0,0,0	0/0:0,0:0:33:0,0,0	0/0:0,0:0:33:0,0,0	0/0:0,0:0:33:0,0,0	0/0:0,0:0:33:0,0,0	0/0:0,0:0:33:0,0,0	0/0:0,0:0:33:0,0,0	0/0:0,0:0:33:0,0,0	0/0:0,0:0:33:0,0,0	0/0:0,0:0:33:0,0,0	0/0:0,0:0:33:0,0,0	0/0:0,0:0:33:0,0,0	0/0:0,0:0:33:0,0,0	1/0:0,0:0:33:0,0,0	0/0:0,0:0:33:0,0,0	0/0:0,0:0:33:0,0,0	0/0:0,0:0:33:0,0,0	0/0:0,0:0:33:0,0,0	0/0:0,0:0:33:0,0,0	0/0:0,0:0:33:0,0,0	0/0:0,0:0:33:0,0,0
PL01	2011510	SPL01_2011510	G	A	.	PASS	DP=0	GT:AD:DP:GQ:PL	0/0:0,0:0:33:0,0,0	0/0:0,0:0:33:0,0,0	0/0:0,0:0:33:0,0,0	0/0:0,0:0:33:0,0,0	0/0:0,0:0:33:0,0,0	0/0:0,0:0:33:0,0,0	0/0:0,0:0:33:0,0,0	0/0:0,0:0:33:0,0,0	0/0:0,0:0:33:0,0,0	0/0:0,0:0:33:0,0,0	0/0:0,0:0:33:0,0,0	0/0:0,0:0:33:0,0,0	0/0:0,0:0:33:0,0,0	0/0:0,0:0:33:0,0,0	0/0:0,0:0:33:0,0,0	0/0:0,0:0:33:0,0,0	0/0:0,0:0:33:0,0,0	0/0:0,0:0:33:0,0,0	0/0:0,0:0:33:0,0,0	0/0:0,0:0:33:0,0,0	0/0:0,0:0:33:0,0,0	0/0:0,0:0:33:0,0,0	0/0:0,0:0:33:0,0,0	0/0:0,0:0:33:0,0,0	0/0:0,0:0:33:0,0,0	0/0:0,0:0:33:0,0,0	0/0:0,0:0:33:0,0,0	0/0:0,0:0:33:0,0,0	0/0:0,0:0:33:0,0,0	0/0:0,0:0:33:0,0,0	0/0:0,0:0:33:0,0,0	0/0:0,0:0:33:0,0,0	0/0:0,0:0:33:0,0,0	1/1:0,0:0:33:0,0,0	1/1:0,0:0:33:0,0,0	0/0:0,0:0:33:0,0,0	0/0:0,0:0:33:0,0,0	1/1:0,0:0:33:0,0,0	1/1:0,0:0:33:0,0,0	1/1:0,0:0:33:0,0,0	0/0:0,0:0:33:0,0,0	1/1:0,0:0:33:0,0,0	1/1:0,0:0:33:0,0,0	1/1:0,0:0:33:0,0,0	1/1:0,0:0:33:0,0,0	1/1:0,0:0:33:0,0,0	0/0:0,0:0:33:0,0,0	1/1:0,0:0:33:0,0,0	0/0:0,0:0:33:0,0,0	0/0:0,0:0:33:0,0,0	1/1:0,0:0:33:0,0,0	0/0:0,0:0:33:0,0,0	1/1:0,0:0:33:0,0,0	0/0:0,0:0:33:0,0,0	0/0:0,0:0:33:0,0,0	1/1:0,0:0:33:0,0,0	0/0:0,0:0:33:0,0,0	0/0:0,0:0:33:0,0,0	0/0:0,0:0:33:0,0,0	0/0:0,0:0:33:0,0,0	1/1:0,0:0:33:0,0,0	0/0:0,0:0:33:0,0,0	0/0:0,0:0:33:0,0,0	0/0:0,0:0:33:0,0,0	0/0:0,0:0:33:0,0,0	0/0:0,0:0:33:0,0,0	0/0:0,0:0:33:0,0,0	0/0:0,0:0:33:0,0,0	0/0:0,0:0:33:0,0,0	0/0:0,0:0:33:0,0,0	1/1:0,0:0:33:0,0,0	1/1:0,0:0:33:0,0,0	0/0:0,0:0:33:0,0,0	0/0:0,0:0:33:0,0,0	0/0:0,0:0:33:0,0,0	0/0:0,0:0:33:0,0,0	0/0:0,0:0:33:0,0,0	0/0:0,0:0:33:0,0,0	0/0:0,0:0:33:0,0,0	0/0:0,0:0:33:0,0,0	0/0:0,0:0:33:0,0,0	0/0:0,0:0:33:0,0,0	0/0:0,0:0:33:0,0,0	0/0:0,0:0:33:0,0,0	0/0:0,0:0:33:0,0,0	0/0:0,0:0:33:0,0,0	0/0:0,0:0:33:0,0,0	0/0:0,0:0:33:0,0,0	0/0:0,0:0:33:0,0,0	0/0:0,0:0:33:0,0,0	0/0:0,0:0:33:0,0,0	0/0:0,0:0:33:0,0,0	0/0:0,0:0:33:0,0,0	0/0:0,0:0:33:0,0,0	0/0:0,0:0:33:0,0,0	0/0:0,0:0:33:0,0,0	0/0:0,0:0:33:0,0,0	0/0:0,0:0:33:0,0,0	0/0:0,0:0:33:0,0,0	1/0:0,0:0:33:0,0,0	1/0:0,0:0:33:0,0,0	1/0:0,0:0:33:0,0,0	0/0:0,0:0:33:0,0,0	0/0:0,0:0:33:0,0,0	0/0:0,0:0:33:0,0,0	1/0:0,0:0:33:0,0,0	1/1:0,0:0:33:0,0,0	0/0:0,0:0:33:0,0,0	0/0:0,0:0:33:0,0,0	0/0:0,0:0:33:0,0,0	1/1:0,0:0:33:0,0,0	1/1:0,0:0:33:0,0,0	1/1:0,0:0:33:0,0,0
PL01	2058932	SPL01_2058932	G	A	.	PASS	DP=0	GT:AD:DP:GQ:PL	1/1:0,0:0:33:0,0,0	0/0:0,0:0:33:0,0,0	0/0:0,0:0:33:0,0,0	0/0:0,0:0:33:0,0,0	0/0:0,0:0:33:0,0,0	0/0:0,0:0:33:0,0,0	1/1:0,0:0:33:0,0,0	1/1:0,0:0:33:0,0,0	1/1:0,0:0:33:0,0,0	1/1:0,0:0:33:0,0,0	1/1:0,0:0:33:0,0,0	1/1:0,0:0:33:0,0,0	0/0:0,0:0:33:0,0,0	0/0:0,0:0:33:0,0,0	0/0:0,0:0:33:0,0,0	0/0:0,0:0:33:0,0,0	0/0:0,0:0:33:0,0,0	0/0:0,0:0:33:0,0,0	0/0:0,0:0:33:0,0,0	0/0:0,0:0:33:0,0,0	0/0:0,0:0:33:0,0,0	0/0:0,0:0:33:0,0,0	0/0:0,0:0:33:0,0,0	0/0:0,0:0:33:0,0,0	0/0:0,0:0:33:0,0,0	0/0:0,0:0:33:0,0,0	0/0:0,0:0:33:0,0,0	0/0:0,0:0:33:0,0,0	0/0:0,0:0:33:0,0,0	0/0:0,0:0:33:0,0,0	0/0:0,0:0:33:0,0,0	0/0:0,0:0:33:0,0,0	0/0:0,0:0:33:0,0,0	0/0:0,0:0:33:0,0,0	0/0:0,0:0:33:0,0,0	1/1:0,0:0:33:0,0,0	1/1:0,0:0:33:0,0,0	0/0:0,0:0:33:0,0,0	0/0:0,0:0:33:0,0,0	0/0:0,0:0:33:0,0,0	0/0:0,0:0:33:0,0,0	0/0:0,0:0:33:0,0,0	0/0:0,0:0:33:0,0,0	0/0:0,0:0:33:0,0,0	0/0:0,0:0:33:0,0,0	0/0:0,0:0:33:0,0,0	0/0:0,0:0:33:0,0,0	0/0:0,0:0:33:0,0,0	0/0:0,0:0:33:0,0,0	0/0:0,0:0:33:0,0,0	0/0:0,0:0:33:0,0,0	0/0:0,0:0:33:0,0,0	0/0:0,0:0:33:0,0,0	0/0:0,0:0:33:0,0,0	0/0:0,0:0:33:0,0,0	0/0:0,0:0:33:0,0,0	0/0:0,0:0:33:0,0,0	0/0:0,0:0:33:0,0,0	0/0:0,0:0:33:0,0,0	0/0:0,0:0:33:0,0,0	0/0:0,0:0:33:0,0,0	0/0:0,0:0:33:0,0,0	0/0:0,0:0:33:0,0,0	0/0:0,0:0:33:0,0,0	0/0:0,0:0:33:0,0,0	0/0:0,0:0:33:0,0,0	0/0:0,0:0:33:0,0,0	0/0:0,0:0:33:0,0,0	./.:0,0:0	0/0:0,0:0:33:0,0,0	0/0:0,0:0:33:0,0,0	0/0:0,0:0:33:0,0,0	0/0:0,0:0:33:0,0,0	0/0:0,0:0:33:0,0,0	0/0:0,0:0:33:0,0,0	0/0:0,0:0:33:0,0,0	0/0:0,0:0:33:0,0,0	0/0:0,0:0:33:0,0,0	0/0:0,0:0:33:0,0,0	0/0:0,0:0:33:0,0,0	0/0:0,0:0:33:0,0,0	0/0:0,0:0:33:0,0,0	0/0:0,0:0:33:0,0,0	0/0:0,0:0:33:0,0,0	0/0:0,0:0:33:0,0,0	0/0:0,0:0:33:0,0,0	0/0:0,0:0:33:0,0,0	0/0:0,0:0:33:0,0,0	0/0:0,0:0:33:0,0,0	0/0:0,0:0:33:0,0,0	0/0:0,0:0:33:0,0,0	0/0:0,0:0:33:0,0,0	0/0:0,0:0:33:0,0,0	0/0:0,0:0:33:0,0,0	0/0:0,0:0:33:0,0,0	0/0:0,0:0:33:0,0,0	0/0:0,0:0:33:0,0,0	0/0:0,0:0:33:0,0,0	0/0:0,0:0:33:0,0,0	0/0:0,0:0:33:0,0,0	0/0:0,0:0:33:0,0,0	0/0:0,0:0:33:0,0,0	0/0:0,0:0:33:0,0,0	0/0:0,0:0:33:0,0,0	0/0:0,0:0:33:0,0,0	0/0:0,0:0:33:0,0,0	0/0:0,0:0:33:0,0,0	0/0:0,0:0:33:0,0,0	0/0:0,0:0:33:0,0,0	0/0:0,0:0:33:0,0,0	0/0:0,0:0:33:0,0,0	0/0:0,0:0:33:0,0,0	0/0:0,0:0:33:0,0,0
PL01	2059023	SPL01_2059023	A	T	.	PASS	DP=0	GT:AD:DP:GQ:PL	0/0:0,0:0:33:0,0,0	0/0:0,0:0:33:0,0,0	0/0:0,0:0:33:0,0,0	0/0:0,0:0:33:0,0,0	0/0:0,0:0:33:0,0,0	0/0:0,0:0:33:0,0,0	0/0:0,0:0:33:0,0,0	0/0:0,0:0:33:0,0,0	0/0:0,0:0:33:0,0,0	0/0:0,0:0:33:0,0,0	0/0:0,0:0:33:0,0,0	0/0:0,0:0:33:0,0,0	0/0:0,0:0:33:0,0,0	0/0:0,0:0:33:0,0,0	0/0:0,0:0:33:0,0,0	0/0:0,0:0:33:0,0,0	0/0:0,0:0:33:0,0,0	0/0:0,0:0:33:0,0,0	0/0:0,0:0:33:0,0,0	0/0:0,0:0:33:0,0,0	0/0:0,0:0:33:0,0,0	0/0:0,0:0:33:0,0,0	0/0:0,0:0:33:0,0,0	0/0:0,0:0:33:0,0,0	0/0:0,0:0:33:0,0,0	0/0:0,0:0:33:0,0,0	0/0:0,0:0:33:0,0,0	0/0:0,0:0:33:0,0,0	0/0:0,0:0:33:0,0,0	0/0:0,0:0:33:0,0,0	0/0:0,0:0:33:0,0,0	0/0:0,0:0:33:0,0,0	0/0:0,0:0:33:0,0,0	0/0:0,0:0:33:0,0,0	0/0:0,0:0:33:0,0,0	0/0:0,0:0:33:0,0,0	0/0:0,0:0:33:0,0,0	0/0:0,0:0:33:0,0,0	0/0:0,0:0:33:0,0,0	0/0:0,0:0:33:0,0,0	1/1:0,0:0:33:0,0,0	0/0:0,0:0:33:0,0,0	0/0:0,0:0:33:0,0,0	0/0:0,0:0:33:0,0,0	0/0:0,0:0:33:0,0,0	0/0:0,0:0:33:0,0,0	0/0:0,0:0:33:0,0,0	0/0:0,0:0:33:0,0,0	1/1:0,0:0:33:0,0,0	1/1:0,0:0:33:0,0,0	0/0:0,0:0:33:0,0,0	0/0:0,0:0:33:0,0,0	0/0:0,0:0:33:0,0,0	0/0:0,0:0:33:0,0,0	0/0:0,0:0:33:0,0,0	0/0:0,0:0:33:0,0,0	0/0:0,0:0:33:0,0,0	0/0:0,0:0:33:0,0,0	1/1:0,0:0:33:0,0,0	0/0:0,0:0:33:0,0,0	0/0:0,0:0:33:0,0,0	1/1:0,0:0:33:0,0,0	0/0:0,0:0:33:0,0,0	0/0:0,0:0:33:0,0,0	1/1:0,0:0:33:0,0,0	1/1:0,0:0:33:0,0,0	0/0:0,0:0:33:0,0,0	0/0:0,0:0:33:0,0,0	0/0:0,0:0:33:0,0,0	1/1:0,0:0:33:0,0,0	0/0:0,0:0:33:0,0,0	0/0:0,0:0:33:0,0,0	0/0:0,0:0:33:0,0,0	0/0:0,0:0:33:0,0,0	0/0:0,0:0:33:0,0,0	0/0:0,0:0:33:0,0,0	0/0:0,0:0:33:0,0,0	0/0:0,0:0:33:0,0,0	0/0:0,0:0:33:0,0,0	0/0:0,0:0:33:0,0,0	0/0:0,0:0:33:0,0,0	0/0:0,0:0:33:0,0,0	0/0:0,0:0:33:0,0,0	0/0:0,0:0:33:0,0,0	0/0:0,0:0:33:0,0,0	0/0:0,0:0:33:0,0,0	0/0:0,0:0:33:0,0,0	0/0:0,0:0:33:0,0,0	0/0:0,0:0:33:0,0,0	0/0:0,0:0:33:0,0,0	0/0:0,0:0:33:0,0,0	0/0:0,0:0:33:0,0,0	0/0:0,0:0:33:0,0,0	0/0:0,0:0:33:0,0,0	0/0:0,0:0:33:0,0,0	0/0:0,0:0:33:0,0,0	0/0:0,0:0:33:0,0,0	0/0:0,0:0:33:0,0,0	0/0:0,0:0:33:0,0,0	0/0:0,0:0:33:0,0,0	0/0:0,0:0:33:0,0,0	0/0:0,0:0:33:0,0,0	0/0:0,0:0:33:0,0,0	0/0:0,0:0:33:0,0,0	0/0:0,0:0:33:0,0,0	0/0:0,0:0:33:0,0,0	0/0:0,0:0:33:0,0,0	0/0:0,0:0:33:0,0,0	0/0:0,0:0:33:0,0,0	0/0:0,0:0:33:0,0,0	0/0:0,0:0:33:0,0,0	0/0:0,0:0:33:0,0,0	0/0:0,0:0:33:0,0,0
PL01	2062619	SPL01_2062619	G	A	.	PASS	DP=0	GT:AD:DP:GQ:PL	0/0:0,0:0:33:0,0,0	0/0:0,0:0:33:0,0,0	0/0:0,0:0:33:0,0,0	0/0:0,0:0:33:0,0,0	0/0:0,0:0:33:0,0,0	0/0:0,0:0:33:0,0,0	0/0:0,0:0:33:0,0,0	0/0:0,0:0:33:0,0,0	0/0:0,0:0:33:0,0,0	0/0:0,0:0:33:0,0,0	0/0:0,0:0:33:0,0,0	0/0:0,0:0:33:0,0,0	0/0:0,0:0:33:0,0,0	0/0:0,0:0:33:0,0,0	0/0:0,0:0:33:0,0,0	0/0:0,0:0:33:0,0,0	0/0:0,0:0:33:0,0,0	0/0:0,0:0:33:0,0,0	0/0:0,0:0:33:0,0,0	0/0:0,0:0:33:0,0,0	0/0:0,0:0:33:0,0,0	0/0:0,0:0:33:0,0,0	0/0:0,0:0:33:0,0,0	0/0:0,0:0:33:0,0,0	0/0:0,0:0:33:0,0,0	0/0:0,0:0:33:0,0,0	0/0:0,0:0:33:0,0,0	0/0:0,0:0:33:0,0,0	0/0:0,0:0:33:0,0,0	0/0:0,0:0:33:0,0,0	0/0:0,0:0:33:0,0,0	0/0:0,0:0:33:0,0,0	0/0:0,0:0:33:0,0,0	0/0:0,0:0:33:0,0,0	0/0:0,0:0:33:0,0,0	0/0:0,0:0:33:0,0,0	0/0:0,0:0:33:0,0,0	0/0:0,0:0:33:0,0,0	0/0:0,0:0:33:0,0,0	0/0:0,0:0:33:0,0,0	1/1:0,0:0:33:0,0,0	0/0:0,0:0:33:0,0,0	0/0:0,0:0:33:0,0,0	0/0:0,0:0:33:0,0,0	1/1:0,0:0:33:0,0,0	0/0:0,0:0:33:0,0,0	0/0:0,0:0:33:0,0,0	0/0:0,0:0:33:0,0,0	1/1:0,0:0:33:0,0,0	1/1:0,0:0:33:0,0,0	0/0:0,0:0:33:0,0,0	0/0:0,0:0:33:0,0,0	0/0:0,0:0:33:0,0,0	0/0:0,0:0:33:0,0,0	0/0:0,0:0:33:0,0,0	0/0:0,0:0:33:0,0,0	0/0:0,0:0:33:0,0,0	0/0:0,0:0:33:0,0,0	1/1:0,0:0:33:0,0,0	0/0:0,0:0:33:0,0,0	0/0:0,0:0:33:0,0,0	1/1:0,0:0:33:0,0,0	0/0:0,0:0:33:0,0,0	0/0:0,0:0:33:0,0,0	1/1:0,0:0:33:0,0,0	1/1:0,0:0:33:0,0,0	0/0:0,0:0:33:0,0,0	0/0:0,0:0:33:0,0,0	0/0:0,0:0:33:0,0,0	1/1:0,0:0:33:0,0,0	0/0:0,0:0:33:0,0,0	0/0:0,0:0:33:0,0,0	0/0:0,0:0:33:0,0,0	0/0:0,0:0:33:0,0,0	0/0:0,0:0:33:0,0,0	0/0:0,0:0:33:0,0,0	0/0:0,0:0:33:0,0,0	0/0:0,0:0:33:0,0,0	0/0:0,0:0:33:0,0,0	0/0:0,0:0:33:0,0,0	0/0:0,0:0:33:0,0,0	0/0:0,0:0:33:0,0,0	0/0:0,0:0:33:0,0,0	0/0:0,0:0:33:0,0,0	0/0:0,0:0:33:0,0,0	0/0:0,0:0:33:0,0,0	0/0:0,0:0:33:0,0,0	0/0:0,0:0:33:0,0,0	0/0:0,0:0:33:0,0,0	0/0:0,0:0:33:0,0,0	0/0:0,0:0:33:0,0,0	0/0:0,0:0:33:0,0,0	0/0:0,0:0:33:0,0,0	0/0:0,0:0:33:0,0,0	0/0:0,0:0:33:0,0,0	0/0:0,0:0:33:0,0,0	0/0:0,0:0:33:0,0,0	0/0:0,0:0:33:0,0,0	0/0:0,0:0:33:0,0,0	0/0:0,0:0:33:0,0,0	0/0:0,0:0:33:0,0,0	0/0:0,0:0:33:0,0,0	0/0:0,0:0:33:0,0,0	0/0:0,0:0:33:0,0,0	0/0:0,0:0:33:0,0,0	0/0:0,0:0:33:0,0,0	0/0:0,0:0:33:0,0,0	0/0:0,0:0:33:0,0,0	0/0:0,0:0:33:0,0,0	0/0:0,0:0:33:0,0,0	0/0:0,0:0:33:0,0,0	0/0:0,0:0:33:0,0,0	0/0:0,0:0:33:0,0,0
PL01	2110281	SPL01_2110281	A	G	.	PASS	DP=0	GT:AD:DP:GQ:PL	0/0:0,0:0:33:0,0,0	0/0:0,0:0:33:0,0,0	0/0:0,0:0:33:0,0,0	0/0:0,0:0:33:0,0,0	0/0:0,0:0:33:0,0,0	0/0:0,0:0:33:0,0,0	0/0:0,0:0:33:0,0,0	0/0:0,0:0:33:0,0,0	0/0:0,0:0:33:0,0,0	0/0:0,0:0:33:0,0,0	0/0:0,0:0:33:0,0,0	0/0:0,0:0:33:0,0,0	0/0:0,0:0:33:0,0,0	0/0:0,0:0:33:0,0,0	0/0:0,0:0:33:0,0,0	0/0:0,0:0:33:0,0,0	0/0:0,0:0:33:0,0,0	0/0:0,0:0:33:0,0,0	0/0:0,0:0:33:0,0,0	0/0:0,0:0:33:0,0,0	0/0:0,0:0:33:0,0,0	0/0:0,0:0:33:0,0,0	0/0:0,0:0:33:0,0,0	0/0:0,0:0:33:0,0,0	0/0:0,0:0:33:0,0,0	0/0:0,0:0:33:0,0,0	0/0:0,0:0:33:0,0,0	0/0:0,0:0:33:0,0,0	0/0:0,0:0:33:0,0,0	0/0:0,0:0:33:0,0,0	0/0:0,0:0:33:0,0,0	0/0:0,0:0:33:0,0,0	0/0:0,0:0:33:0,0,0	0/0:0,0:0:33:0,0,0	0/0:0,0:0:33:0,0,0	0/0:0,0:0:33:0,0,0	0/0:0,0:0:33:0,0,0	0/0:0,0:0:33:0,0,0	0/0:0,0:0:33:0,0,0	0/0:0,0:0:33:0,0,0	1/1:0,0:0:33:0,0,0	0/0:0,0:0:33:0,0,0	0/0:0,0:0:33:0,0,0	0/0:0,0:0:33:0,0,0	./.:0,0:0	0/0:0,0:0:33:0,0,0	0/0:0,0:0:33:0,0,0	0/0:0,0:0:33:0,0,0	1/1:0,0:0:33:0,0,0	1/1:0,0:0:33:0,0,0	0/0:0,0:0:33:0,0,0	0/0:0,0:0:33:0,0,0	./.:0,0:0	0/0:0,0:0:33:0,0,0	0/0:0,0:0:33:0,0,0	0/0:0,0:0:33:0,0,0	0/0:0,0:0:33:0,0,0	0/0:0,0:0:33:0,0,0	1/1:0,0:0:33:0,0,0	0/0:0,0:0:33:0,0,0	0/0:0,0:0:33:0,0,0	1/1:0,0:0:33:0,0,0	./.:0,0:0	0/0:0,0:0:33:0,0,0	1/1:0,0:0:33:0,0,0	1/1:0,0:0:33:0,0,0	0/0:0,0:0:33:0,0,0	./.:0,0:0	./.:0,0:0	1/1:0,0:0:33:0,0,0	0/0:0,0:0:33:0,0,0	0/0:0,0:0:33:0,0,0	0/0:0,0:0:33:0,0,0	0/0:0,0:0:33:0,0,0	0/0:0,0:0:33:0,0,0	0/0:0,0:0:33:0,0,0	0/0:0,0:0:33:0,0,0	0/0:0,0:0:33:0,0,0	0/0:0,0:0:33:0,0,0	0/0:0,0:0:33:0,0,0	0/0:0,0:0:33:0,0,0	0/0:0,0:0:33:0,0,0	0/0:0,0:0:33:0,0,0	./.:0,0:0	0/0:0,0:0:33:0,0,0	0/0:0,0:0:33:0,0,0	0/0:0,0:0:33:0,0,0	0/0:0,0:0:33:0,0,0	0/0:0,0:0:33:0,0,0	0/0:0,0:0:33:0,0,0	0/0:0,0:0:33:0,0,0	0/0:0,0:0:33:0,0,0	0/0:0,0:0:33:0,0,0	0/0:0,0:0:33:0,0,0	0/0:0,0:0:33:0,0,0	0/0:0,0:0:33:0,0,0	0/0:0,0:0:33:0,0,0	0/0:0,0:0:33:0,0,0	0/0:0,0:0:33:0,0,0	0/0:0,0:0:33:0,0,0	0/0:0,0:0:33:0,0,0	0/0:0,0:0:33:0,0,0	0/0:0,0:0:33:0,0,0	0/0:0,0:0:33:0,0,0	0/0:0,0:0:33:0,0,0	0/0:0,0:0:33:0,0,0	0/0:0,0:0:33:0,0,0	0/0:0,0:0:33:0,0,0	0/0:0,0:0:33:0,0,0	0/0:0,0:0:33:0,0,0	0/0:0,0:0:33:0,0,0	0/0:0,0:0:33:0,0,0	0/0:0,0:0:33:0,0,0
PL01	2126030	SPL01_2126030	A	G	.	PASS	DP=0	GT:AD:DP:GQ:PL	1/1:0,0:0:33:0,0,0	0/0:0,0:0:33:0,0,0	0/0:0,0:0:33:0,0,0	0/0:0,0:0:33:0,0,0	0/0:0,0:0:33:0,0,0	0/0:0,0:0:33:0,0,0	1/1:0,0:0:33:0,0,0	1/1:0,0:0:33:0,0,0	1/1:0,0:0:33:0,0,0	1/1:0,0:0:33:0,0,0	1/1:0,0:0:33:0,0,0	1/1:0,0:0:33:0,0,0	0/0:0,0:0:33:0,0,0	0/0:0,0:0:33:0,0,0	0/0:0,0:0:33:0,0,0	0/0:0,0:0:33:0,0,0	0/0:0,0:0:33:0,0,0	0/0:0,0:0:33:0,0,0	0/0:0,0:0:33:0,0,0	0/0:0,0:0:33:0,0,0	0/0:0,0:0:33:0,0,0	0/0:0,0:0:33:0,0,0	0/0:0,0:0:33:0,0,0	0/0:0,0:0:33:0,0,0	0/0:0,0:0:33:0,0,0	0/0:0,0:0:33:0,0,0	0/0:0,0:0:33:0,0,0	0/0:0,0:0:33:0,0,0	0/0:0,0:0:33:0,0,0	0/0:0,0:0:33:0,0,0	0/0:0,0:0:33:0,0,0	0/0:0,0:0:33:0,0,0	0/0:0,0:0:33:0,0,0	0/0:0,0:0:33:0,0,0	0/0:0,0:0:33:0,0,0	0/0:0,0:0:33:0,0,0	0/0:0,0:0:33:0,0,0	1/1:0,0:0:33:0,0,0	1/1:0,0:0:33:0,0,0	1/1:0,0:0:33:0,0,0	0/0:0,0:0:33:0,0,0	0/0:0,0:0:33:0,0,0	1/1:0,0:0:33:0,0,0	0/0:0,0:0:33:0,0,0	./.:0,0:0	0/0:0,0:0:33:0,0,0	0/0:0,0:0:33:0,0,0	1/1:0,0:0:33:0,0,0	0/0:0,0:0:33:0,0,0	0/0:0,0:0:33:0,0,0	0/0:0,0:0:33:0,0,0	./.:0,0:0	1/1:0,0:0:33:0,0,0	./.:0,0:0	0/0:0,0:0:33:0,0,0	1/1:0,0:0:33:0,0,0	0/0:0,0:0:33:0,0,0	1/1:0,0:0:33:0,0,0	0/0:0,0:0:33:0,0,0	1/1:0,0:0:33:0,0,0	0/0:0,0:0:33:0,0,0	0/0:0,0:0:33:0,0,0	./.:0,0:0	0/0:0,0:0:33:0,0,0	0/0:0,0:0:33:0,0,0	0/0:0,0:0:33:0,0,0	0/0:0,0:0:33:0,0,0	0/0:0,0:0:33:0,0,0	0/0:0,0:0:33:0,0,0	0/0:0,0:0:33:0,0,0	0/0:0,0:0:33:0,0,0	1/1:0,0:0:33:0,0,0	0/0:0,0:0:33:0,0,0	0/0:0,0:0:33:0,0,0	0/0:0,0:0:33:0,0,0	0/1:0,0:0:33:0,0,0	1/1:0,0:0:33:0,0,0	1/1:0,0:0:33:0,0,0	0/0:0,0:0:33:0,0,0	0/0:0,0:0:33:0,0,0	0/0:0,0:0:33:0,0,0	0/0:0,0:0:33:0,0,0	0/0:0,0:0:33:0,0,0	./.:0,0:0	0/0:0,0:0:33:0,0,0	0/0:0,0:0:33:0,0,0	0/0:0,0:0:33:0,0,0	0/0:0,0:0:33:0,0,0	0/0:0,0:0:33:0,0,0	0/0:0,0:0:33:0,0,0	0/0:0,0:0:33:0,0,0	0/0:0,0:0:33:0,0,0	0/0:0,0:0:33:0,0,0	0/0:0,0:0:33:0,0,0	./.:0,0:0	0/0:0,0:0:33:0,0,0	./.:0,0:0	0/0:0,0:0:33:0,0,0	0/0:0,0:0:33:0,0,0	./.:0,0:0	0/1:0,0:0:33:0,0,0	0/1:0,0:0:33:0,0,0	0/0:0,0:0:33:0,0,0	1/1:0,0:0:33:0,0,0	1/1:0,0:0:33:0,0,0	0/1:0,0:0:33:0,0,0	1/1:0,0:0:33:0,0,0	0/0:0,0:0:33:0,0,0	1/1:0,0:0:33:0,0,0	0/0:0,0:0:33:0,0,0	1/1:0,0:0:33:0,0,0	1/1:0,0:0:33:0,0,0	1/1:0,0:0:33:0,0,0
PL01	2162729	SPL01_2162729	C	G	.	PASS	DP=0	GT:AD:DP:GQ:PL	1/1:0,0:0:33:0,0,0	0/0:0,0:0:33:0,0,0	0/0:0,0:0:33:0,0,0	0/0:0,0:0:33:0,0,0	0/0:0,0:0:33:0,0,0	0/0:0,0:0:33:0,0,0	1/1:0,0:0:33:0,0,0	1/1:0,0:0:33:0,0,0	1/1:0,0:0:33:0,0,0	1/1:0,0:0:33:0,0,0	1/1:0,0:0:33:0,0,0	1/1:0,0:0:33:0,0,0	0/0:0,0:0:33:0,0,0	0/0:0,0:0:33:0,0,0	0/0:0,0:0:33:0,0,0	0/0:0,0:0:33:0,0,0	0/0:0,0:0:33:0,0,0	0/0:0,0:0:33:0,0,0	0/0:0,0:0:33:0,0,0	0/0:0,0:0:33:0,0,0	0/0:0,0:0:33:0,0,0	0/0:0,0:0:33:0,0,0	0/0:0,0:0:33:0,0,0	0/0:0,0:0:33:0,0,0	0/0:0,0:0:33:0,0,0	0/0:0,0:0:33:0,0,0	0/0:0,0:0:33:0,0,0	0/0:0,0:0:33:0,0,0	0/0:0,0:0:33:0,0,0	0/0:0,0:0:33:0,0,0	0/0:0,0:0:33:0,0,0	0/0:0,0:0:33:0,0,0	0/0:0,0:0:33:0,0,0	0/0:0,0:0:33:0,0,0	1/1:0,0:0:33:0,0,0	1/1:0,0:0:33:0,0,0	1/1:0,0:0:33:0,0,0	1/1:0,0:0:33:0,0,0	1/1:0,0:0:33:0,0,0	1/1:0,0:0:33:0,0,0	1/1:0,0:0:33:0,0,0	0/0:0,0:0:33:0,0,0	0/0:0,0:0:33:0,0,0	1/1:0,0:0:33:0,0,0	0/0:0,0:0:33:0,0,0	0/0:0,0:0:33:0,0,0	0/0:0,0:0:33:0,0,0	1/1:0,0:0:33:0,0,0	1/1:0,0:0:33:0,0,0	1/1:0,0:0:33:0,0,0	0/0:0,0:0:33:0,0,0	0/0:0,0:0:33:0,0,0	./.:0,0:0	0/0:0,0:0:33:0,0,0	0/0:0,0:0:33:0,0,0	./.:0,0:0	0/0:0,0:0:33:0,0,0	./.:0,0:0	1/1:0,0:0:33:0,0,0	./.:0,0:0	0/0:0,0:0:33:0,0,0	1/1:0,0:0:33:0,0,0	./.:0,0:0	1/1:0,0:0:33:0,0,0	1/1:0,0:0:33:0,0,0	1/1:0,0:0:33:0,0,0	0/0:0,0:0:33:0,0,0	1/1:0,0:0:33:0,0,0	1/1:0,0:0:33:0,0,0	1/1:0,0:0:33:0,0,0	0/0:0,0:0:33:0,0,0	./.:0,0:0	0/0:0,0:0:33:0,0,0	0/0:0,0:0:33:0,0,0	0/0:0,0:0:33:0,0,0	1/0:0,0:0:33:0,0,0	./.:0,0:0	1/1:0,0:0:33:0,0,0	0/0:0,0:0:33:0,0,0	0/0:0,0:0:33:0,0,0	0/0:0,0:0:33:0,0,0	1/1:0,0:0:33:0,0,0	1/1:0,0:0:33:0,0,0	0/0:0,0:0:33:0,0,0	0/0:0,0:0:33:0,0,0	0/0:0,0:0:33:0,0,0	0/0:0,0:0:33:0,0,0	0/0:0,0:0:33:0,0,0	0/0:0,0:0:33:0,0,0	0/0:0,0:0:33:0,0,0	0/0:0,0:0:33:0,0,0	0/0:0,0:0:33:0,0,0	0/0:0,0:0:33:0,0,0	0/0:0,0:0:33:0,0,0	0/0:0,0:0:33:0,0,0	./.:0,0:0	./.:0,0:0	./.:0,0:0	1/1:0,0:0:33:0,0,0	1/1:0,0:0:33:0,0,0	1/0:0,0:0:33:0,0,0	1/0:0,0:0:33:0,0,0	0/0:0,0:0:33:0,0,0	1/1:0,0:0:33:0,0,0	1/1:0,0:0:33:0,0,0	1/1:0,0:0:33:0,0,0	1/1:0,0:0:33:0,0,0	0/0:0,0:0:33:0,0,0	./.:0,0:0	0/0:0,0:0:33:0,0,0	1/1:0,0:0:33:0,0,0	1/1:0,0:0:33:0,0,0	1/1:0,0:0:33:0,0,0
PL01	2179486	SPL01_2179486	A	C	.	PASS	DP=0	GT:AD:DP:GQ:PL	1/1:0,0:0:33:0,0,0	0/0:0,0:0:33:0,0,0	0/0:0,0:0:33:0,0,0	0/0:0,0:0:33:0,0,0	0/0:0,0:0:33:0,0,0	0/0:0,0:0:33:0,0,0	1/1:0,0:0:33:0,0,0	1/1:0,0:0:33:0,0,0	1/1:0,0:0:33:0,0,0	1/1:0,0:0:33:0,0,0	1/1:0,0:0:33:0,0,0	1/1:0,0:0:33:0,0,0	0/0:0,0:0:33:0,0,0	0/0:0,0:0:33:0,0,0	0/0:0,0:0:33:0,0,0	0/0:0,0:0:33:0,0,0	0/0:0,0:0:33:0,0,0	0/0:0,0:0:33:0,0,0	0/0:0,0:0:33:0,0,0	0/0:0,0:0:33:0,0,0	0/0:0,0:0:33:0,0,0	0/0:0,0:0:33:0,0,0	0/0:0,0:0:33:0,0,0	0/0:0,0:0:33:0,0,0	0/0:0,0:0:33:0,0,0	0/0:0,0:0:33:0,0,0	0/0:0,0:0:33:0,0,0	0/0:0,0:0:33:0,0,0	0/0:0,0:0:33:0,0,0	0/0:0,0:0:33:0,0,0	0/0:0,0:0:33:0,0,0	0/0:0,0:0:33:0,0,0	0/0:0,0:0:33:0,0,0	0/0:0,0:0:33:0,0,0	0/0:0,0:0:33:0,0,0	1/1:0,0:0:33:0,0,0	1/1:0,0:0:33:0,0,0	1/1:0,0:0:33:0,0,0	0/1:0,0:0:33:0,0,0	0/0:0,0:0:33:0,0,0	0/0:0,0:0:33:0,0,0	0/0:0,0:0:33:0,0,0	0/0:0,0:0:33:0,0,0	0/0:0,0:0:33:0,0,0	0/0:0,0:0:33:0,0,0	0/0:0,0:0:33:0,0,0	0/0:0,0:0:33:0,0,0	0/0:0,0:0:33:0,0,0	0/0:0,0:0:33:0,0,0	0/0:0,0:0:33:0,0,0	0/0:0,0:0:33:0,0,0	0/0:0,0:0:33:0,0,0	0/0:0,0:0:33:0,0,0	0/0:0,0:0:33:0,0,0	0/0:0,0:0:33:0,0,0	0/0:0,0:0:33:0,0,0	0/0:0,0:0:33:0,0,0	0/0:0,0:0:33:0,0,0	0/0:0,0:0:33:0,0,0	0/0:0,0:0:33:0,0,0	0/0:0,0:0:33:0,0,0	0/0:0,0:0:33:0,0,0	0/0:0,0:0:33:0,0,0	0/0:0,0:0:33:0,0,0	0/0:0,0:0:33:0,0,0	0/0:0,0:0:33:0,0,0	0/0:0,0:0:33:0,0,0	0/0:0,0:0:33:0,0,0	0/0:0,0:0:33:0,0,0	0/0:0,0:0:33:0,0,0	0/0:0,0:0:33:0,0,0	0/0:0,0:0:33:0,0,0	0/0:0,0:0:33:0,0,0	0/0:0,0:0:33:0,0,0	0/0:0,0:0:33:0,0,0	0/0:0,0:0:33:0,0,0	0/0:0,0:0:33:0,0,0	0/0:0,0:0:33:0,0,0	0/0:0,0:0:33:0,0,0	0/0:0,0:0:33:0,0,0	0/0:0,0:0:33:0,0,0	0/0:0,0:0:33:0,0,0	0/0:0,0:0:33:0,0,0	0/0:0,0:0:33:0,0,0	0/0:0,0:0:33:0,0,0	0/0:0,0:0:33:0,0,0	0/0:0,0:0:33:0,0,0	0/0:0,0:0:33:0,0,0	0/0:0,0:0:33:0,0,0	0/0:0,0:0:33:0,0,0	0/0:0,0:0:33:0,0,0	0/0:0,0:0:33:0,0,0	0/0:0,0:0:33:0,0,0	0/0:0,0:0:33:0,0,0	0/0:0,0:0:33:0,0,0	0/0:0,0:0:33:0,0,0	0/0:0,0:0:33:0,0,0	0/0:0,0:0:33:0,0,0	0/0:0,0:0:33:0,0,0	0/0:0,0:0:33:0,0,0	0/0:0,0:0:33:0,0,0	0/0:0,0:0:33:0,0,0	0/0:0,0:0:33:0,0,0	0/0:0,0:0:33:0,0,0	0/0:0,0:0:33:0,0,0	0/0:0,0:0:33:0,0,0	0/0:0,0:0:33:0,0,0	0/0:0,0:0:33:0,0,0	0/0:0,0:0:33:0,0,0	0/0:0,0:0:33:0,0,0	0/0:0,0:0:33:0,0,0	0/0:0,0:0:33:0,0,0	0/0:0,0:0:33:0,0,0
PL01	2179728	SPL01_2179728	C	A	.	PASS	DP=0	GT:AD:DP:GQ:PL	0/0:0,0:0:33:0,0,0	0/0:0,0:0:33:0,0,0	0/0:0,0:0:33:0,0,0	0/0:0,0:0:33:0,0,0	0/0:0,0:0:33:0,0,0	0/0:0,0:0:33:0,0,0	0/0:0,0:0:33:0,0,0	0/0:0,0:0:33:0,0,0	0/0:0,0:0:33:0,0,0	0/0:0,0:0:33:0,0,0	0/0:0,0:0:33:0,0,0	0/0:0,0:0:33:0,0,0	0/0:0,0:0:33:0,0,0	0/0:0,0:0:33:0,0,0	0/0:0,0:0:33:0,0,0	0/0:0,0:0:33:0,0,0	0/0:0,0:0:33:0,0,0	0/0:0,0:0:33:0,0,0	0/0:0,0:0:33:0,0,0	0/0:0,0:0:33:0,0,0	0/0:0,0:0:33:0,0,0	0/0:0,0:0:33:0,0,0	0/0:0,0:0:33:0,0,0	0/0:0,0:0:33:0,0,0	0/0:0,0:0:33:0,0,0	0/0:0,0:0:33:0,0,0	0/0:0,0:0:33:0,0,0	0/0:0,0:0:33:0,0,0	0/0:0,0:0:33:0,0,0	0/0:0,0:0:33:0,0,0	0/0:0,0:0:33:0,0,0	0/0:0,0:0:33:0,0,0	0/0:0,0:0:33:0,0,0	1/1:0,0:0:33:0,0,0	1/1:0,0:0:33:0,0,0	0/0:0,0:0:33:0,0,0	0/0:0,0:0:33:0,0,0	0/0:0,0:0:33:0,0,0	0/0:0,0:0:33:0,0,0	0/0:0,0:0:33:0,0,0	0/0:0,0:0:33:0,0,0	1/1:0,0:0:33:0,0,0	1/1:0,0:0:33:0,0,0	1/1:0,0:0:33:0,0,0	./.:0,0:0	0/0:0,0:0:33:0,0,0	./.:0,0:0	./.:0,0:0	0/0:0,0:0:33:0,0,0	0/0:0,0:0:33:0,0,0	0/0:0,0:0:33:0,0,0	0/0:0,0:0:33:0,0,0	./.:0,0:0	0/0:0,0:0:33:0,0,0	0/0:0,0:0:33:0,0,0	./.:0,0:0	0/0:0,0:0:33:0,0,0	0/0:0,0:0:33:0,0,0	0/0:0,0:0:33:0,0,0	./.:0,0:0	0/0:0,0:0:33:0,0,0	0/0:0,0:0:33:0,0,0	./.:0,0:0	0/0:0,0:0:33:0,0,0	0/0:0,0:0:33:0,0,0	0/0:0,0:0:33:0,0,0	0/0:0,0:0:33:0,0,0	1/1:0,0:0:33:0,0,0	0/0:0,0:0:33:0,0,0	0/0:0,0:0:33:0,0,0	0/0:0,0:0:33:0,0,0	./.:0,0:0	0/0:0,0:0:33:0,0,0	0/0:0,0:0:33:0,0,0	0/0:0,0:0:33:0,0,0	0/0:0,0:0:33:0,0,0	./.:0,0:0	0/0:0,0:0:33:0,0,0	0/0:0,0:0:33:0,0,0	0/0:0,0:0:33:0,0,0	0/0:0,0:0:33:0,0,0	1/1:0,0:0:33:0,0,0	1/1:0,0:0:33:0,0,0	0/0:0,0:0:33:0,0,0	0/0:0,0:0:33:0,0,0	0/0:0,0:0:33:0,0,0	0/0:0,0:0:33:0,0,0	0/0:0,0:0:33:0,0,0	0/0:0,0:0:33:0,0,0	0/0:0,0:0:33:0,0,0	0/0:0,0:0:33:0,0,0	0/0:0,0:0:33:0,0,0	0/0:0,0:0:33:0,0,0	0/0:0,0:0:33:0,0,0	0/0:0,0:0:33:0,0,0	0/0:0,0:0:33:0,0,0	./.:0,0:0	0/0:0,0:0:33:0,0,0	./.:0,0:0	0/0:0,0:0:33:0,0,0	0/0:0,0:0:33:0,0,0	0/0:0,0:0:33:0,0,0	0/0:0,0:0:33:0,0,0	0/0:0,0:0:33:0,0,0	0/0:0,0:0:33:0,0,0	1/0:0,0:0:33:0,0,0	0/0:0,0:0:33:0,0,0	0/0:0,0:0:33:0,0,0	./.:0,0:0	0/0:0,0:0:33:0,0,0	0/0:0,0:0:33:0,0,0	0/0:0,0:0:33:0,0,0	0/0:0,0:0:33:0,0,0
PL01	2180643	SPL01_2180643	G	T	.	PASS	DP=0	GT:AD:DP:GQ:PL	1/1:0,0:0:33:0,0,0	0/0:0,0:0:33:0,0,0	0/0:0,0:0:33:0,0,0	0/0:0,0:0:33:0,0,0	0/0:0,0:0:33:0,0,0	0/0:0,0:0:33:0,0,0	1/1:0,0:0:33:0,0,0	1/1:0,0:0:33:0,0,0	1/1:0,0:0:33:0,0,0	1/1:0,0:0:33:0,0,0	1/1:0,0:0:33:0,0,0	1/1:0,0:0:33:0,0,0	0/0:0,0:0:33:0,0,0	0/0:0,0:0:33:0,0,0	0/0:0,0:0:33:0,0,0	0/0:0,0:0:33:0,0,0	0/0:0,0:0:33:0,0,0	0/0:0,0:0:33:0,0,0	0/0:0,0:0:33:0,0,0	0/0:0,0:0:33:0,0,0	0/0:0,0:0:33:0,0,0	0/0:0,0:0:33:0,0,0	0/0:0,0:0:33:0,0,0	0/0:0,0:0:33:0,0,0	0/0:0,0:0:33:0,0,0	0/0:0,0:0:33:0,0,0	0/0:0,0:0:33:0,0,0	0/0:0,0:0:33:0,0,0	0/0:0,0:0:33:0,0,0	0/0:0,0:0:33:0,0,0	0/0:0,0:0:33:0,0,0	0/0:0,0:0:33:0,0,0	0/0:0,0:0:33:0,0,0	1/1:0,0:0:33:0,0,0	1/1:0,0:0:33:0,0,0	1/1:0,0:0:33:0,0,0	1/1:0,0:0:33:0,0,0	1/1:0,0:0:33:0,0,0	1/1:0,0:0:33:0,0,0	1/1:0,0:0:33:0,0,0	1/1:0,0:0:33:0,0,0	1/1:0,0:0:33:0,0,0	1/1:0,0:0:33:0,0,0	1/1:0,0:0:33:0,0,0	1/1:0,0:0:33:0,0,0	0/0:0,0:0:33:0,0,0	0/0:0,0:0:33:0,0,0	1/1:0,0:0:33:0,0,0	1/1:0,0:0:33:0,0,0	./.:0,0:0	0/0:0,0:0:33:0,0,0	0/0:0,0:0:33:0,0,0	1/1:0,0:0:33:0,0,0	0/0:0,0:0:33:0,0,0	0/0:0,0:0:33:0,0,0	1/1:0,0:0:33:0,0,0	0/0:0,0:0:33:0,0,0	0/1:0,0:0:33:0,0,0	1/1:0,0:0:33:0,0,0	1/1:0,0:0:33:0,0,0	0/0:0,0:0:33:0,0,0	1/1:0,0:0:33:0,0,0	0/0:0,0:0:33:0,0,0	./.:0,0:0	1/1:0,0:0:33:0,0,0	1/1:0,0:0:33:0,0,0	0/0:0,0:0:33:0,0,0	1/1:0,0:0:33:0,0,0	1/1:0,0:0:33:0,0,0	1/1:0,0:0:33:0,0,0	0/0:0,0:0:33:0,0,0	1/1:0,0:0:33:0,0,0	0/0:0,0:0:33:0,0,0	0/0:0,0:0:33:0,0,0	0/0:0,0:0:33:0,0,0	0/1:0,0:0:33:0,0,0	1/1:0,0:0:33:0,0,0	1/1:0,0:0:33:0,0,0	0/0:0,0:0:33:0,0,0	0/0:0,0:0:33:0,0,0	0/0:0,0:0:33:0,0,0	1/1:0,0:0:33:0,0,0	1/1:0,0:0:33:0,0,0	0/0:0,0:0:33:0,0,0	0/0:0,0:0:33:0,0,0	0/0:0,0:0:33:0,0,0	0/0:0,0:0:33:0,0,0	0/0:0,0:0:33:0,0,0	0/0:0,0:0:33:0,0,0	0/0:0,0:0:33:0,0,0	0/0:0,0:0:33:0,0,0	0/0:0,0:0:33:0,0,0	0/0:0,0:0:33:0,0,0	0/0:0,0:0:33:0,0,0	0/0:0,0:0:33:0,0,0	0/0:0,0:0:33:0,0,0	0/0:0,0:0:33:0,0,0	0/0:0,0:0:33:0,0,0	1/1:0,0:0:33:0,0,0	1/1:0,0:0:33:0,0,0	0/1:0,0:0:33:0,0,0	0/1:0,0:0:33:0,0,0	0/0:0,0:0:33:0,0,0	1/1:0,0:0:33:0,0,0	1/1:0,0:0:33:0,0,0	1/1:0,0:0:33:0,0,0	1/1:0,0:0:33:0,0,0	0/0:0,0:0:33:0,0,0	1/1:0,0:0:33:0,0,0	0/0:0,0:0:33:0,0,0	1/1:0,0:0:33:0,0,0	1/1:0,0:0:33:0,0,0	1/1:0,0:0:33:0,0,0
PL01	2180756	SPL01_2180756	C	T	.	PASS	DP=0	GT:AD:DP:GQ:PL	0/0:0,0:0:33:0,0,0	0/0:0,0:0:33:0,0,0	0/0:0,0:0:33:0,0,0	0/0:0,0:0:33:0,0,0	0/0:0,0:0:33:0,0,0	0/0:0,0:0:33:0,0,0	0/0:0,0:0:33:0,0,0	0/0:0,0:0:33:0,0,0	0/0:0,0:0:33:0,0,0	0/0:0,0:0:33:0,0,0	0/0:0,0:0:33:0,0,0	0/0:0,0:0:33:0,0,0	0/0:0,0:0:33:0,0,0	0/0:0,0:0:33:0,0,0	0/0:0,0:0:33:0,0,0	0/0:0,0:0:33:0,0,0	0/0:0,0:0:33:0,0,0	0/0:0,0:0:33:0,0,0	0/0:0,0:0:33:0,0,0	0/0:0,0:0:33:0,0,0	0/0:0,0:0:33:0,0,0	0/0:0,0:0:33:0,0,0	0/0:0,0:0:33:0,0,0	0/0:0,0:0:33:0,0,0	0/0:0,0:0:33:0,0,0	0/0:0,0:0:33:0,0,0	0/0:0,0:0:33:0,0,0	0/0:0,0:0:33:0,0,0	0/0:0,0:0:33:0,0,0	0/0:0,0:0:33:0,0,0	0/0:0,0:0:33:0,0,0	0/0:0,0:0:33:0,0,0	0/0:0,0:0:33:0,0,0	0/0:0,0:0:33:0,0,0	0/0:0,0:0:33:0,0,0	0/0:0,0:0:33:0,0,0	./.:0,0:0	0/0:0,0:0:33:0,0,0	0/0:0,0:0:33:0,0,0	0/0:0,0:0:33:0,0,0	1/1:0,0:0:33:0,0,0	0/0:0,0:0:33:0,0,0	0/0:0,0:0:33:0,0,0	0/0:0,0:0:33:0,0,0	0/0:0,0:0:33:0,0,0	0/0:0,0:0:33:0,0,0	0/0:0,0:0:33:0,0,0	0/0:0,0:0:33:0,0,0	1/1:0,0:0:33:0,0,0	./.:0,0:0	0/0:0,0:0:33:0,0,0	0/0:0,0:0:33:0,0,0	0/0:0,0:0:33:0,0,0	0/0:0,0:0:33:0,0,0	0/0:0,0:0:33:0,0,0	0/0:0,0:0:33:0,0,0	0/0:0,0:0:33:0,0,0	0/0:0,0:0:33:0,0,0	1/1:0,0:0:33:0,0,0	0/0:0,0:0:33:0,0,0	0/0:0,0:0:33:0,0,0	1/1:0,0:0:33:0,0,0	0/0:0,0:0:33:0,0,0	0/0:0,0:0:33:0,0,0	1/1:0,0:0:33:0,0,0	1/1:0,0:0:33:0,0,0	0/0:0,0:0:33:0,0,0	0/0:0,0:0:33:0,0,0	0/0:0,0:0:33:0,0,0	1/1:0,0:0:33:0,0,0	0/0:0,0:0:33:0,0,0	0/0:0,0:0:33:0,0,0	0/0:0,0:0:33:0,0,0	0/0:0,0:0:33:0,0,0	0/0:0,0:0:33:0,0,0	0/0:0,0:0:33:0,0,0	0/0:0,0:0:33:0,0,0	0/0:0,0:0:33:0,0,0	0/0:0,0:0:33:0,0,0	0/0:0,0:0:33:0,0,0	0/0:0,0:0:33:0,0,0	0/0:0,0:0:33:0,0,0	0/0:0,0:0:33:0,0,0	0/0:0,0:0:33:0,0,0	0/0:0,0:0:33:0,0,0	0/0:0,0:0:33:0,0,0	0/0:0,0:0:33:0,0,0	0/0:0,0:0:33:0,0,0	0/0:0,0:0:33:0,0,0	0/0:0,0:0:33:0,0,0	0/0:0,0:0:33:0,0,0	0/0:0,0:0:33:0,0,0	0/0:0,0:0:33:0,0,0	0/0:0,0:0:33:0,0,0	0/0:0,0:0:33:0,0,0	0/0:0,0:0:33:0,0,0	0/0:0,0:0:33:0,0,0	0/0:0,0:0:33:0,0,0	0/0:0,0:0:33:0,0,0	0/0:0,0:0:33:0,0,0	0/0:0,0:0:33:0,0,0	0/0:0,0:0:33:0,0,0	0/0:0,0:0:33:0,0,0	0/0:0,0:0:33:0,0,0	0/0:0,0:0:33:0,0,0	0/0:0,0:0:33:0,0,0	0/0:0,0:0:33:0,0,0	0/0:0,0:0:33:0,0,0	0/0:0,0:0:33:0,0,0	0/0:0,0:0:33:0,0,0	0/0:0,0:0:33:0,0,0	0/0:0,0:0:33:0,0,0	0/0:0,0:0:33:0,0,0
PL01	2180831	SPL01_2180831	G	A	.	PASS	DP=0	GT:AD:DP:GQ:PL	0/0:0,0:0:33:0,0,0	0/0:0,0:0:33:0,0,0	0/0:0,0:0:33:0,0,0	0/0:0,0:0:33:0,0,0	0/0:0,0:0:33:0,0,0	0/0:0,0:0:33:0,0,0	0/0:0,0:0:33:0,0,0	0/0:0,0:0:33:0,0,0	0/0:0,0:0:33:0,0,0	0/0:0,0:0:33:0,0,0	0/0:0,0:0:33:0,0,0	0/0:0,0:0:33:0,0,0	0/0:0,0:0:33:0,0,0	0/0:0,0:0:33:0,0,0	0/0:0,0:0:33:0,0,0	0/0:0,0:0:33:0,0,0	0/0:0,0:0:33:0,0,0	0/0:0,0:0:33:0,0,0	0/0:0,0:0:33:0,0,0	0/0:0,0:0:33:0,0,0	0/0:0,0:0:33:0,0,0	0/0:0,0:0:33:0,0,0	0/0:0,0:0:33:0,0,0	0/0:0,0:0:33:0,0,0	0/0:0,0:0:33:0,0,0	0/0:0,0:0:33:0,0,0	0/0:0,0:0:33:0,0,0	0/0:0,0:0:33:0,0,0	0/0:0,0:0:33:0,0,0	0/0:0,0:0:33:0,0,0	0/0:0,0:0:33:0,0,0	0/0:0,0:0:33:0,0,0	0/0:0,0:0:33:0,0,0	0/0:0,0:0:33:0,0,0	0/0:0,0:0:33:0,0,0	0/0:0,0:0:33:0,0,0	0/0:0,0:0:33:0,0,0	0/0:0,0:0:33:0,0,0	0/0:0,0:0:33:0,0,0	0/0:0,0:0:33:0,0,0	1/1:0,0:0:33:0,0,0	0/0:0,0:0:33:0,0,0	0/0:0,0:0:33:0,0,0	0/0:0,0:0:33:0,0,0	0/0:0,0:0:33:0,0,0	0/0:0,0:0:33:0,0,0	0/0:0,0:0:33:0,0,0	0/0:0,0:0:33:0,0,0	1/1:0,0:0:33:0,0,0	1/1:0,0:0:33:0,0,0	0/0:0,0:0:33:0,0,0	0/0:0,0:0:33:0,0,0	0/0:0,0:0:33:0,0,0	0/0:0,0:0:33:0,0,0	0/0:0,0:0:33:0,0,0	0/0:0,0:0:33:0,0,0	0/0:0,0:0:33:0,0,0	0/0:0,0:0:33:0,0,0	1/1:0,0:0:33:0,0,0	0/0:0,0:0:33:0,0,0	0/0:0,0:0:33:0,0,0	1/1:0,0:0:33:0,0,0	0/0:0,0:0:33:0,0,0	0/0:0,0:0:33:0,0,0	1/1:0,0:0:33:0,0,0	1/1:0,0:0:33:0,0,0	0/0:0,0:0:33:0,0,0	0/0:0,0:0:33:0,0,0	0/0:0,0:0:33:0,0,0	1/1:0,0:0:33:0,0,0	0/0:0,0:0:33:0,0,0	0/0:0,0:0:33:0,0,0	0/0:0,0:0:33:0,0,0	0/0:0,0:0:33:0,0,0	0/0:0,0:0:33:0,0,0	0/0:0,0:0:33:0,0,0	0/0:0,0:0:33:0,0,0	0/0:0,0:0:33:0,0,0	0/0:0,0:0:33:0,0,0	0/0:0,0:0:33:0,0,0	0/0:0,0:0:33:0,0,0	0/0:0,0:0:33:0,0,0	0/0:0,0:0:33:0,0,0	0/0:0,0:0:33:0,0,0	0/0:0,0:0:33:0,0,0	0/0:0,0:0:33:0,0,0	0/0:0,0:0:33:0,0,0	0/0:0,0:0:33:0,0,0	0/0:0,0:0:33:0,0,0	0/0:0,0:0:33:0,0,0	0/0:0,0:0:33:0,0,0	0/0:0,0:0:33:0,0,0	0/0:0,0:0:33:0,0,0	0/0:0,0:0:33:0,0,0	0/0:0,0:0:33:0,0,0	0/0:0,0:0:33:0,0,0	0/0:0,0:0:33:0,0,0	0/0:0,0:0:33:0,0,0	0/0:0,0:0:33:0,0,0	0/0:0,0:0:33:0,0,0	0/0:0,0:0:33:0,0,0	0/0:0,0:0:33:0,0,0	0/0:0,0:0:33:0,0,0	0/0:0,0:0:33:0,0,0	0/0:0,0:0:33:0,0,0	0/0:0,0:0:33:0,0,0	0/0:0,0:0:33:0,0,0	0/0:0,0:0:33:0,0,0	0/0:0,0:0:33:0,0,0	0/0:0,0:0:33:0,0,0	0/0:0,0:0:33:0,0,0	0/0:0,0:0:33:0,0,0	0/0:0,0:0:33:0,0,0
PL01	2237421	SPL01_2237421	C	T	.	PASS	DP=0	GT:AD:DP:GQ:PL	0/0:0,0:0:33:0,0,0	0/0:0,0:0:33:0,0,0	0/0:0,0:0:33:0,0,0	0/0:0,0:0:33:0,0,0	0/0:0,0:0:33:0,0,0	0/0:0,0:0:33:0,0,0	0/0:0,0:0:33:0,0,0	0/0:0,0:0:33:0,0,0	0/0:0,0:0:33:0,0,0	0/0:0,0:0:33:0,0,0	0/0:0,0:0:33:0,0,0	0/0:0,0:0:33:0,0,0	0/0:0,0:0:33:0,0,0	0/0:0,0:0:33:0,0,0	0/0:0,0:0:33:0,0,0	0/0:0,0:0:33:0,0,0	0/0:0,0:0:33:0,0,0	0/0:0,0:0:33:0,0,0	0/0:0,0:0:33:0,0,0	0/0:0,0:0:33:0,0,0	0/0:0,0:0:33:0,0,0	0/0:0,0:0:33:0,0,0	0/0:0,0:0:33:0,0,0	0/0:0,0:0:33:0,0,0	0/0:0,0:0:33:0,0,0	0/0:0,0:0:33:0,0,0	0/0:0,0:0:33:0,0,0	0/0:0,0:0:33:0,0,0	0/0:0,0:0:33:0,0,0	0/0:0,0:0:33:0,0,0	0/0:0,0:0:33:0,0,0	0/0:0,0:0:33:0,0,0	0/0:0,0:0:33:0,0,0	0/0:0,0:0:33:0,0,0	0/0:0,0:0:33:0,0,0	1/1:0,0:0:33:0,0,0	1/1:0,0:0:33:0,0,0	1/1:0,0:0:33:0,0,0	0/1:0,0:0:33:0,0,0	0/0:0,0:0:33:0,0,0	0/0:0,0:0:33:0,0,0	1/1:0,0:0:33:0,0,0	0/0:0,0:0:33:0,0,0	0/1:0,0:0:33:0,0,0	1/1:0,0:0:33:0,0,0	0/0:0,0:0:33:0,0,0	0/0:0,0:0:33:0,0,0	0/0:0,0:0:33:0,0,0	0/0:0,0:0:33:0,0,0	0/0:0,0:0:33:0,0,0	0/0:0,0:0:33:0,0,0	0/0:0,0:0:33:0,0,0	0/0:0,0:0:33:0,0,0	0/0:0,0:0:33:0,0,0	0/0:0,0:0:33:0,0,0	1/1:0,0:0:33:0,0,0	0/0:0,0:0:33:0,0,0	0/0:0,0:0:33:0,0,0	0/0:0,0:0:33:0,0,0	0/0:0,0:0:33:0,0,0	0/0:0,0:0:33:0,0,0	0/0:0,0:0:33:0,0,0	1/1:0,0:0:33:0,0,0	0/1:0,0:0:33:0,0,0	0/0:0,0:0:33:0,0,0	0/0:0,0:0:33:0,0,0	0/0:0,0:0:33:0,0,0	1/1:0,0:0:33:0,0,0	0/0:0,0:0:33:0,0,0	0/0:0,0:0:33:0,0,0	0/0:0,0:0:33:0,0,0	1/1:0,0:0:33:0,0,0	0/0:0,0:0:33:0,0,0	0/0:0,0:0:33:0,0,0	0/0:0,0:0:33:0,0,0	0/0:0,0:0:33:0,0,0	0/0:0,0:0:33:0,0,0	0/0:0,0:0:33:0,0,0	0/0:0,0:0:33:0,0,0	0/0:0,0:0:33:0,0,0	0/0:0,0:0:33:0,0,0	1/1:0,0:0:33:0,0,0	0/1:0,0:0:33:0,0,0	0/0:0,0:0:33:0,0,0	0/0:0,0:0:33:0,0,0	0/0:0,0:0:33:0,0,0	0/0:0,0:0:33:0,0,0	0/0:0,0:0:33:0,0,0	0/0:0,0:0:33:0,0,0	0/0:0,0:0:33:0,0,0	0/0:0,0:0:33:0,0,0	0/0:0,0:0:33:0,0,0	0/0:0,0:0:33:0,0,0	0/0:0,0:0:33:0,0,0	0/0:0,0:0:33:0,0,0	0/0:0,0:0:33:0,0,0	0/0:0,0:0:33:0,0,0	0/0:0,0:0:33:0,0,0	0/0:0,0:0:33:0,0,0	0/0:0,0:0:33:0,0,0	0/0:0,0:0:33:0,0,0	0/0:0,0:0:33:0,0,0	0/0:0,0:0:33:0,0,0	0/0:0,0:0:33:0,0,0	0/0:0,0:0:33:0,0,0	0/1:0,0:0:33:0,0,0	0/0:0,0:0:33:0,0,0	0/0:0,0:0:33:0,0,0	0/0:0,0:0:33:0,0,0	0/0:0,0:0:33:0,0,0	0/0:0,0:0:33:0,0,0	0/0:0,0:0:33:0,0,0	0/0:0,0:0:33:0,0,0
PL01	2301362	SPL01_2301362	A	G	.	PASS	DP=0	GT:AD:DP:GQ:PL	0/0:0,0:0:33:0,0,0	0/0:0,0:0:33:0,0,0	0/0:0,0:0:33:0,0,0	0/0:0,0:0:33:0,0,0	0/0:0,0:0:33:0,0,0	0/0:0,0:0:33:0,0,0	0/0:0,0:0:33:0,0,0	0/0:0,0:0:33:0,0,0	0/0:0,0:0:33:0,0,0	0/0:0,0:0:33:0,0,0	0/0:0,0:0:33:0,0,0	0/0:0,0:0:33:0,0,0	0/0:0,0:0:33:0,0,0	0/0:0,0:0:33:0,0,0	0/0:0,0:0:33:0,0,0	0/0:0,0:0:33:0,0,0	0/0:0,0:0:33:0,0,0	0/0:0,0:0:33:0,0,0	0/0:0,0:0:33:0,0,0	0/0:0,0:0:33:0,0,0	0/0:0,0:0:33:0,0,0	0/0:0,0:0:33:0,0,0	0/0:0,0:0:33:0,0,0	0/0:0,0:0:33:0,0,0	0/0:0,0:0:33:0,0,0	0/0:0,0:0:33:0,0,0	0/0:0,0:0:33:0,0,0	0/0:0,0:0:33:0,0,0	0/0:0,0:0:33:0,0,0	0/0:0,0:0:33:0,0,0	0/0:0,0:0:33:0,0,0	0/0:0,0:0:33:0,0,0	0/0:0,0:0:33:0,0,0	0/0:0,0:0:33:0,0,0	0/0:0,0:0:33:0,0,0	0/0:0,0:0:33:0,0,0	0/0:0,0:0:33:0,0,0	0/0:0,0:0:33:0,0,0	0/0:0,0:0:33:0,0,0	0/0:0,0:0:33:0,0,0	1/1:0,0:0:33:0,0,0	./.:0,0:0	0/0:0,0:0:33:0,0,0	0/0:0,0:0:33:0,0,0	0/0:0,0:0:33:0,0,0	./.:0,0:0	0/0:0,0:0:33:0,0,0	0/0:0,0:0:33:0,0,0	./.:0,0:0	1/1:0,0:0:33:0,0,0	0/0:0,0:0:33:0,0,0	0/0:0,0:0:33:0,0,0	0/0:0,0:0:33:0,0,0	0/0:0,0:0:33:0,0,0	0/0:0,0:0:33:0,0,0	0/0:0,0:0:33:0,0,0	./.:0,0:0	0/0:0,0:0:33:0,0,0	./.:0,0:0	0/0:0,0:0:33:0,0,0	0/0:0,0:0:33:0,0,0	1/1:0,0:0:33:0,0,0	./.:0,0:0	./.:0,0:0	1/1:0,0:0:33:0,0,0	./.:0,0:0	./.:0,0:0	./.:0,0:0	./.:0,0:0	1/1:0,0:0:33:0,0,0	./.:0,0:0	0/0:0,0:0:33:0,0,0	0/0:0,0:0:33:0,0,0	0/0:0,0:0:33:0,0,0	0/0:0,0:0:33:0,0,0	0/0:0,0:0:33:0,0,0	./.:0,0:0	0/0:0,0:0:33:0,0,0	0/0:0,0:0:33:0,0,0	0/0:0,0:0:33:0,0,0	0/0:0,0:0:33:0,0,0	0/0:0,0:0:33:0,0,0	0/0:0,0:0:33:0,0,0	./.:0,0:0	0/0:0,0:0:33:0,0,0	0/0:0,0:0:33:0,0,0	0/0:0,0:0:33:0,0,0	0/0:0,0:0:33:0,0,0	0/0:0,0:0:33:0,0,0	0/0:0,0:0:33:0,0,0	0/0:0,0:0:33:0,0,0	0/0:0,0:0:33:0,0,0	0/0:0,0:0:33:0,0,0	0/0:0,0:0:33:0,0,0	./.:0,0:0	./.:0,0:0	./.:0,0:0	./.:0,0:0	0/0:0,0:0:33:0,0,0	0/0:0,0:0:33:0,0,0	0/0:0,0:0:33:0,0,0	0/0:0,0:0:33:0,0,0	0/0:0,0:0:33:0,0,0	0/0:0,0:0:33:0,0,0	0/0:0,0:0:33:0,0,0	0/0:0,0:0:33:0,0,0	0/0:0,0:0:33:0,0,0	0/0:0,0:0:33:0,0,0	0/0:0,0:0:33:0,0,0	0/0:0,0:0:33:0,0,0	0/0:0,0:0:33:0,0,0	0/0:0,0:0:33:0,0,0	0/0:0,0:0:33:0,0,0
PL01	2320807	SPL01_2320807	A	C	.	PASS	DP=0	GT:AD:DP:GQ:PL	0/0:0,0:0:33:0,0,0	0/0:0,0:0:33:0,0,0	0/0:0,0:0:33:0,0,0	0/0:0,0:0:33:0,0,0	0/0:0,0:0:33:0,0,0	0/0:0,0:0:33:0,0,0	0/0:0,0:0:33:0,0,0	0/0:0,0:0:33:0,0,0	0/0:0,0:0:33:0,0,0	0/0:0,0:0:33:0,0,0	0/0:0,0:0:33:0,0,0	0/0:0,0:0:33:0,0,0	0/0:0,0:0:33:0,0,0	0/0:0,0:0:33:0,0,0	0/0:0,0:0:33:0,0,0	0/0:0,0:0:33:0,0,0	0/0:0,0:0:33:0,0,0	0/0:0,0:0:33:0,0,0	0/0:0,0:0:33:0,0,0	0/0:0,0:0:33:0,0,0	0/0:0,0:0:33:0,0,0	0/0:0,0:0:33:0,0,0	0/0:0,0:0:33:0,0,0	0/0:0,0:0:33:0,0,0	0/0:0,0:0:33:0,0,0	0/0:0,0:0:33:0,0,0	0/0:0,0:0:33:0,0,0	0/0:0,0:0:33:0,0,0	0/0:0,0:0:33:0,0,0	0/0:0,0:0:33:0,0,0	0/0:0,0:0:33:0,0,0	0/0:0,0:0:33:0,0,0	0/0:0,0:0:33:0,0,0	0/0:0,0:0:33:0,0,0	0/0:0,0:0:33:0,0,0	0/0:0,0:0:33:0,0,0	0/0:0,0:0:33:0,0,0	0/0:0,0:0:33:0,0,0	0/0:0,0:0:33:0,0,0	0/0:0,0:0:33:0,0,0	0/0:0,0:0:33:0,0,0	0/0:0,0:0:33:0,0,0	0/0:0,0:0:33:0,0,0	0/0:0,0:0:33:0,0,0	0/0:0,0:0:33:0,0,0	0/0:0,0:0:33:0,0,0	0/0:0,0:0:33:0,0,0	1/1:0,0:0:33:0,0,0	0/0:0,0:0:33:0,0,0	0/0:0,0:0:33:0,0,0	0/0:0,0:0:33:0,0,0	0/0:0,0:0:33:0,0,0	./.:0,0:0	0/0:0,0:0:33:0,0,0	0/0:0,0:0:33:0,0,0	0/0:0,0:0:33:0,0,0	0/0:0,0:0:33:0,0,0	1/1:0,0:0:33:0,0,0	0/0:0,0:0:33:0,0,0	0/0:0,0:0:33:0,0,0	0/0:0,0:0:33:0,0,0	0/0:0,0:0:33:0,0,0	./.:0,0:0	0/0:0,0:0:33:0,0,0	0/0:0,0:0:33:0,0,0	./.:0,0:0	0/0:0,0:0:33:0,0,0	0/0:0,0:0:33:0,0,0	0/0:0,0:0:33:0,0,0	0/0:0,0:0:33:0,0,0	0/0:0,0:0:33:0,0,0	0/0:0,0:0:33:0,0,0	0/0:0,0:0:33:0,0,0	0/0:0,0:0:33:0,0,0	0/0:0,0:0:33:0,0,0	1/1:0,0:0:33:0,0,0	./.:0,0:0	0/1:0,0:0:33:0,0,0	0/0:0,0:0:33:0,0,0	0/0:0,0:0:33:0,0,0	0/0:0,0:0:33:0,0,0	0/0:0,0:0:33:0,0,0	0/0:0,0:0:33:0,0,0	./.:0,0:0	0/0:0,0:0:33:0,0,0	0/0:0,0:0:33:0,0,0	0/0:0,0:0:33:0,0,0	0/0:0,0:0:33:0,0,0	0/0:0,0:0:33:0,0,0	0/0:0,0:0:33:0,0,0	0/0:0,0:0:33:0,0,0	0/0:0,0:0:33:0,0,0	0/0:0,0:0:33:0,0,0	0/0:0,0:0:33:0,0,0	./.:0,0:0	./.:0,0:0	./.:0,0:0	./.:0,0:0	./.:0,0:0	0/1:0,0:0:33:0,0,0	0/1:0,0:0:33:0,0,0	0/1:0,0:0:33:0,0,0	0/0:0,0:0:33:0,0,0	1/1:0,0:0:33:0,0,0	0/1:0,0:0:33:0,0,0	0/1:0,0:0:33:0,0,0	0/1:0,0:0:33:0,0,0	0/0:0,0:0:33:0,0,0	./.:0,0:0	0/0:0,0:0:33:0,0,0	0/0:0,0:0:33:0,0,0	0/0:0,0:0:33:0,0,0	0/0:0,0:0:33:0,0,0
PL01	2379319	SPL01_2379319	G	C	.	PASS	DP=0	GT:AD:DP:GQ:PL	0/0:0,0:0:33:0,0,0	./.:0,0:0	1/1:0,0:0:33:0,0,0	1/1:0,0:0:33:0,0,0	0/0:0,0:0:33:0,0,0	0/0:0,0:0:33:0,0,0	0/0:0,0:0:33:0,0,0	0/0:0,0:0:33:0,0,0	0/0:0,0:0:33:0,0,0	0/0:0,0:0:33:0,0,0	0/0:0,0:0:33:0,0,0	0/0:0,0:0:33:0,0,0	1/1:0,0:0:33:0,0,0	0/1:0,0:0:33:0,0,0	0/1:0,0:0:33:0,0,0	0/0:0,0:0:33:0,0,0	0/0:0,0:0:33:0,0,0	1/1:0,0:0:33:0,0,0	0/0:0,0:0:33:0,0,0	0/0:0,0:0:33:0,0,0	0/0:0,0:0:33:0,0,0	0/0:0,0:0:33:0,0,0	0/0:0,0:0:33:0,0,0	0/0:0,0:0:33:0,0,0	0/0:0,0:0:33:0,0,0	0/0:0,0:0:33:0,0,0	0/0:0,0:0:33:0,0,0	0/0:0,0:0:33:0,0,0	0/0:0,0:0:33:0,0,0	0/0:0,0:0:33:0,0,0	0/0:0,0:0:33:0,0,0	0/0:0,0:0:33:0,0,0	0/0:0,0:0:33:0,0,0	0/0:0,0:0:33:0,0,0	0/0:0,0:0:33:0,0,0	0/0:0,0:0:33:0,0,0	0/0:0,0:0:33:0,0,0	./.:0,0:0	0/0:0,0:0:33:0,0,0	0/0:0,0:0:33:0,0,0	./.:0,0:0	0/0:0,0:0:33:0,0,0	0/0:0,0:0:33:0,0,0	0/0:0,0:0:33:0,0,0	0/0:0,0:0:33:0,0,0	./.:0,0:0	1/1:0,0:0:33:0,0,0	0/0:0,0:0:33:0,0,0	0/0:0,0:0:33:0,0,0	./.:0,0:0	./.:0,0:0	0/0:0,0:0:33:0,0,0	0/0:0,0:0:33:0,0,0	0/0:0,0:0:33:0,0,0	./.:0,0:0	0/0:0,0:0:33:0,0,0	0/0:0,0:0:33:0,0,0	0/0:0,0:0:33:0,0,0	0/0:0,0:0:33:0,0,0	0/0:0,0:0:33:0,0,0	0/0:0,0:0:33:0,0,0	0/0:0,0:0:33:0,0,0	0/0:0,0:0:33:0,0,0	0/0:0,0:0:33:0,0,0	./.:0,0:0	./.:0,0:0	0/0:0,0:0:33:0,0,0	0/0:0,0:0:33:0,0,0	0/0:0,0:0:33:0,0,0	./.:0,0:0	0/0:0,0:0:33:0,0,0	0/0:0,0:0:33:0,0,0	0/0:0,0:0:33:0,0,0	0/0:0,0:0:33:0,0,0	0/0:0,0:0:33:0,0,0	0/0:0,0:0:33:0,0,0	0/1:0,0:0:33:0,0,0	0/0:0,0:0:33:0,0,0	0/0:0,0:0:33:0,0,0	0/0:0,0:0:33:0,0,0	1/1:0,0:0:33:0,0,0	0/0:0,0:0:33:0,0,0	0/0:0,0:0:33:0,0,0	0/0:0,0:0:33:0,0,0	0/0:0,0:0:33:0,0,0	0/0:0,0:0:33:0,0,0	0/0:0,0:0:33:0,0,0	1/1:0,0:0:33:0,0,0	0/0:0,0:0:33:0,0,0	0/1:0,0:0:33:0,0,0	0/0:0,0:0:33:0,0,0	1/1:0,0:0:33:0,0,0	0/0:0,0:0:33:0,0,0	./.:0,0:0	0/0:0,0:0:33:0,0,0	0/0:0,0:0:33:0,0,0	1/1:0,0:0:33:0,0,0	0/0:0,0:0:33:0,0,0	0/0:0,0:0:33:0,0,0	0/0:0,0:0:33:0,0,0	0/1:0,0:0:33:0,0,0	0/0:0,0:0:33:0,0,0	./.:0,0:0	0/0:0,0:0:33:0,0,0	0/0:0,0:0:33:0,0,0	0/0:0,0:0:33:0,0,0	0/0:0,0:0:33:0,0,0	0/0:0,0:0:33:0,0,0	0/0:0,0:0:33:0,0,0	0/1:0,0:0:33:0,0,0	0/0:0,0:0:33:0,0,0	0/0:0,0:0:33:0,0,0	0/0:0,0:0:33:0,0,0
PL01	2379352	SPL01_2379352	C	G	.	PASS	DP=0	GT:AD:DP:GQ:PL	1/1:0,0:0:33:0,0,0	0/0:0,0:0:33:0,0,0	0/0:0,0:0:33:0,0,0	0/0:0,0:0:33:0,0,0	0/0:0,0:0:33:0,0,0	0/0:0,0:0:33:0,0,0	1/1:0,0:0:33:0,0,0	1/1:0,0:0:33:0,0,0	1/1:0,0:0:33:0,0,0	1/1:0,0:0:33:0,0,0	1/1:0,0:0:33:0,0,0	1/1:0,0:0:33:0,0,0	0/0:0,0:0:33:0,0,0	0/0:0,0:0:33:0,0,0	0/0:0,0:0:33:0,0,0	0/0:0,0:0:33:0,0,0	0/0:0,0:0:33:0,0,0	0/0:0,0:0:33:0,0,0	0/0:0,0:0:33:0,0,0	0/0:0,0:0:33:0,0,0	0/0:0,0:0:33:0,0,0	0/0:0,0:0:33:0,0,0	0/0:0,0:0:33:0,0,0	0/0:0,0:0:33:0,0,0	0/0:0,0:0:33:0,0,0	0/0:0,0:0:33:0,0,0	0/0:0,0:0:33:0,0,0	0/0:0,0:0:33:0,0,0	0/0:0,0:0:33:0,0,0	0/0:0,0:0:33:0,0,0	0/0:0,0:0:33:0,0,0	0/0:0,0:0:33:0,0,0	0/0:0,0:0:33:0,0,0	0/0:0,0:0:33:0,0,0	0/0:0,0:0:33:0,0,0	0/0:0,0:0:33:0,0,0	0/0:0,0:0:33:0,0,0	1/1:0,0:0:33:0,0,0	1/0:0,0:0:33:0,0,0	0/0:0,0:0:33:0,0,0	0/0:0,0:0:33:0,0,0	0/0:0,0:0:33:0,0,0	0/0:0,0:0:33:0,0,0	0/0:0,0:0:33:0,0,0	0/0:0,0:0:33:0,0,0	0/0:0,0:0:33:0,0,0	0/0:0,0:0:33:0,0,0	1/1:0,0:0:33:0,0,0	0/0:0,0:0:33:0,0,0	0/0:0,0:0:33:0,0,0	0/0:0,0:0:33:0,0,0	0/0:0,0:0:33:0,0,0	0/0:0,0:0:33:0,0,0	0/0:0,0:0:33:0,0,0	0/0:0,0:0:33:0,0,0	0/0:0,0:0:33:0,0,0	./.:0,0:0	1/1:0,0:0:33:0,0,0	0/0:0,0:0:33:0,0,0	0/0:0,0:0:33:0,0,0	0/0:0,0:0:33:0,0,0	0/0:0,0:0:33:0,0,0	0/0:0,0:0:33:0,0,0	0/0:0,0:0:33:0,0,0	0/0:0,0:0:33:0,0,0	0/0:0,0:0:33:0,0,0	./.:0,0:0	1/0:0,0:0:33:0,0,0	1/1:0,0:0:33:0,0,0	0/0:0,0:0:33:0,0,0	0/0:0,0:0:33:0,0,0	0/0:0,0:0:33:0,0,0	0/0:0,0:0:33:0,0,0	0/0:0,0:0:33:0,0,0	0/0:0,0:0:33:0,0,0	0/0:0,0:0:33:0,0,0	0/0:0,0:0:33:0,0,0	0/0:0,0:0:33:0,0,0	0/0:0,0:0:33:0,0,0	0/0:0,0:0:33:0,0,0	0/0:0,0:0:33:0,0,0	0/0:0,0:0:33:0,0,0	0/0:0,0:0:33:0,0,0	0/0:0,0:0:33:0,0,0	0/0:0,0:0:33:0,0,0	0/0:0,0:0:33:0,0,0	0/0:0,0:0:33:0,0,0	0/0:0,0:0:33:0,0,0	0/0:0,0:0:33:0,0,0	0/0:0,0:0:33:0,0,0	0/0:0,0:0:33:0,0,0	0/0:0,0:0:33:0,0,0	0/0:0,0:0:33:0,0,0	0/0:0,0:0:33:0,0,0	0/0:0,0:0:33:0,0,0	0/0:0,0:0:33:0,0,0	0/0:0,0:0:33:0,0,0	0/0:0,0:0:33:0,0,0	1/1:0,0:0:33:0,0,0	1/0:0,0:0:33:0,0,0	1/0:0,0:0:33:0,0,0	1/0:0,0:0:33:0,0,0	0/0:0,0:0:33:0,0,0	0/0:0,0:0:33:0,0,0	0/0:0,0:0:33:0,0,0	0/0:0,0:0:33:0,0,0	1/0:0,0:0:33:0,0,0	0/0:0,0:0:33:0,0,0	0/0:0,0:0:33:0,0,0	0/0:0,0:0:33:0,0,0	0/0:0,0:0:33:0,0,0	0/0:0,0:0:33:0,0,0	0/0:0,0:0:33:0,0,0
PL01	2379361	SPL01_2379361	G	T	.	PASS	DP=0	GT:AD:DP:GQ:PL	0/0:0,0:0:33:0,0,0	0/0:0,0:0:33:0,0,0	0/0:0,0:0:33:0,0,0	0/0:0,0:0:33:0,0,0	0/0:0,0:0:33:0,0,0	0/0:0,0:0:33:0,0,0	0/0:0,0:0:33:0,0,0	0/0:0,0:0:33:0,0,0	0/0:0,0:0:33:0,0,0	0/0:0,0:0:33:0,0,0	0/0:0,0:0:33:0,0,0	0/0:0,0:0:33:0,0,0	0/0:0,0:0:33:0,0,0	0/0:0,0:0:33:0,0,0	0/0:0,0:0:33:0,0,0	0/0:0,0:0:33:0,0,0	0/0:0,0:0:33:0,0,0	0/0:0,0:0:33:0,0,0	0/0:0,0:0:33:0,0,0	0/0:0,0:0:33:0,0,0	0/0:0,0:0:33:0,0,0	0/0:0,0:0:33:0,0,0	0/0:0,0:0:33:0,0,0	0/0:0,0:0:33:0,0,0	0/0:0,0:0:33:0,0,0	0/0:0,0:0:33:0,0,0	0/0:0,0:0:33:0,0,0	0/0:0,0:0:33:0,0,0	0/0:0,0:0:33:0,0,0	0/0:0,0:0:33:0,0,0	0/0:0,0:0:33:0,0,0	0/0:0,0:0:33:0,0,0	0/0:0,0:0:33:0,0,0	1/1:0,0:0:33:0,0,0	1/1:0,0:0:33:0,0,0	0/0:0,0:0:33:0,0,0	0/0:0,0:0:33:0,0,0	0/0:0,0:0:33:0,0,0	0/0:0,0:0:33:0,0,0	0/0:0,0:0:33:0,0,0	0/0:0,0:0:33:0,0,0	0/0:0,0:0:33:0,0,0	0/0:0,0:0:33:0,0,0	0/0:0,0:0:33:0,0,0	0/0:0,0:0:33:0,0,0	0/0:0,0:0:33:0,0,0	0/0:0,0:0:33:0,0,0	0/0:0,0:0:33:0,0,0	0/0:0,0:0:33:0,0,0	0/0:0,0:0:33:0,0,0	0/0:0,0:0:33:0,0,0	0/0:0,0:0:33:0,0,0	0/0:0,0:0:33:0,0,0	0/0:0,0:0:33:0,0,0	0/0:0,0:0:33:0,0,0	0/0:0,0:0:33:0,0,0	./.:0,0:0	0/0:0,0:0:33:0,0,0	0/0:0,0:0:33:0,0,0	0/0:0,0:0:33:0,0,0	0/0:0,0:0:33:0,0,0	0/0:0,0:0:33:0,0,0	1/1:0,0:0:33:0,0,0	1/1:0,0:0:33:0,0,0	0/0:0,0:0:33:0,0,0	0/0:0,0:0:33:0,0,0	./.:0,0:0	0/1:0,0:0:33:0,0,0	0/0:0,0:0:33:0,0,0	0/0:0,0:0:33:0,0,0	./.:0,0:0	0/0:0,0:0:33:0,0,0	0/0:0,0:0:33:0,0,0	0/0:0,0:0:33:0,0,0	0/0:0,0:0:33:0,0,0	0/0:0,0:0:33:0,0,0	0/0:0,0:0:33:0,0,0	0/0:0,0:0:33:0,0,0	0/0:0,0:0:33:0,0,0	0/0:0,0:0:33:0,0,0	0/0:0,0:0:33:0,0,0	0/0:0,0:0:33:0,0,0	1/1:0,0:0:33:0,0,0	0/0:0,0:0:33:0,0,0	0/0:0,0:0:33:0,0,0	0/0:0,0:0:33:0,0,0	0/0:0,0:0:33:0,0,0	0/0:0,0:0:33:0,0,0	0/0:0,0:0:33:0,0,0	0/0:0,0:0:33:0,0,0	0/0:0,0:0:33:0,0,0	0/0:0,0:0:33:0,0,0	0/0:0,0:0:33:0,0,0	0/0:0,0:0:33:0,0,0	0/0:0,0:0:33:0,0,0	0/0:0,0:0:33:0,0,0	0/0:0,0:0:33:0,0,0	0/0:0,0:0:33:0,0,0	0/0:0,0:0:33:0,0,0	0/0:0,0:0:33:0,0,0	0/0:0,0:0:33:0,0,0	0/0:0,0:0:33:0,0,0	0/0:0,0:0:33:0,0,0	0/0:0,0:0:33:0,0,0	0/0:0,0:0:33:0,0,0	0/0:0,0:0:33:0,0,0	0/0:0,0:0:33:0,0,0	0/0:0,0:0:33:0,0,0	0/0:0,0:0:33:0,0,0	0/0:0,0:0:33:0,0,0	0/0:0,0:0:33:0,0,0	0/0:0,0:0:33:0,0,0	0/0:0,0:0:33:0,0,0
PL01	2380004	SPL01_2380004	A	G	.	PASS	DP=0	GT:AD:DP:GQ:PL	1/1:0,0:0:33:0,0,0	0/0:0,0:0:33:0,0,0	0/0:0,0:0:33:0,0,0	0/0:0,0:0:33:0,0,0	0/0:0,0:0:33:0,0,0	0/0:0,0:0:33:0,0,0	1/1:0,0:0:33:0,0,0	1/1:0,0:0:33:0,0,0	1/1:0,0:0:33:0,0,0	1/1:0,0:0:33:0,0,0	1/1:0,0:0:33:0,0,0	1/1:0,0:0:33:0,0,0	0/0:0,0:0:33:0,0,0	0/0:0,0:0:33:0,0,0	0/0:0,0:0:33:0,0,0	0/0:0,0:0:33:0,0,0	0/0:0,0:0:33:0,0,0	0/0:0,0:0:33:0,0,0	0/0:0,0:0:33:0,0,0	0/0:0,0:0:33:0,0,0	0/0:0,0:0:33:0,0,0	0/0:0,0:0:33:0,0,0	0/0:0,0:0:33:0,0,0	0/0:0,0:0:33:0,0,0	0/0:0,0:0:33:0,0,0	0/0:0,0:0:33:0,0,0	0/0:0,0:0:33:0,0,0	0/0:0,0:0:33:0,0,0	0/0:0,0:0:33:0,0,0	0/0:0,0:0:33:0,0,0	0/0:0,0:0:33:0,0,0	0/0:0,0:0:33:0,0,0	0/0:0,0:0:33:0,0,0	0/0:0,0:0:33:0,0,0	0/0:0,0:0:33:0,0,0	0/0:0,0:0:33:0,0,0	0/0:0,0:0:33:0,0,0	1/1:0,0:0:33:0,0,0	1/1:0,0:0:33:0,0,0	1/1:0,0:0:33:0,0,0	0/0:0,0:0:33:0,0,0	0/0:0,0:0:33:0,0,0	0/0:0,0:0:33:0,0,0	0/0:0,0:0:33:0,0,0	0/0:0,0:0:33:0,0,0	0/0:0,0:0:33:0,0,0	0/0:0,0:0:33:0,0,0	0/0:0,0:0:33:0,0,0	0/0:0,0:0:33:0,0,0	0/0:0,0:0:33:0,0,0	0/0:0,0:0:33:0,0,0	0/0:0,0:0:33:0,0,0	0/0:0,0:0:33:0,0,0	0/0:0,0:0:33:0,0,0	0/0:0,0:0:33:0,0,0	0/0:0,0:0:33:0,0,0	0/0:0,0:0:33:0,0,0	./.:0,0:0	0/0:0,0:0:33:0,0,0	0/0:0,0:0:33:0,0,0	0/0:0,0:0:33:0,0,0	0/0:0,0:0:33:0,0,0	0/0:0,0:0:33:0,0,0	0/0:0,0:0:33:0,0,0	0/0:0,0:0:33:0,0,0	0/0:0,0:0:33:0,0,0	0/0:0,0:0:33:0,0,0	0/0:0,0:0:33:0,0,0	0/0:0,0:0:33:0,0,0	0/0:0,0:0:33:0,0,0	0/0:0,0:0:33:0,0,0	0/0:0,0:0:33:0,0,0	0/0:0,0:0:33:0,0,0	0/0:0,0:0:33:0,0,0	0/0:0,0:0:33:0,0,0	0/0:0,0:0:33:0,0,0	0/0:0,0:0:33:0,0,0	0/0:0,0:0:33:0,0,0	0/0:0,0:0:33:0,0,0	0/0:0,0:0:33:0,0,0	0/0:0,0:0:33:0,0,0	0/0:0,0:0:33:0,0,0	0/0:0,0:0:33:0,0,0	0/0:0,0:0:33:0,0,0	0/0:0,0:0:33:0,0,0	0/0:0,0:0:33:0,0,0	0/0:0,0:0:33:0,0,0	0/0:0,0:0:33:0,0,0	0/0:0,0:0:33:0,0,0	0/0:0,0:0:33:0,0,0	0/0:0,0:0:33:0,0,0	0/0:0,0:0:33:0,0,0	0/0:0,0:0:33:0,0,0	0/0:0,0:0:33:0,0,0	0/0:0,0:0:33:0,0,0	0/0:0,0:0:33:0,0,0	0/0:0,0:0:33:0,0,0	0/0:0,0:0:33:0,0,0	0/0:0,0:0:33:0,0,0	0/1:0,0:0:33:0,0,0	0/1:0,0:0:33:0,0,0	0/0:0,0:0:33:0,0,0	0/0:0,0:0:33:0,0,0	0/0:0,0:0:33:0,0,0	0/0:0,0:0:33:0,0,0	0/0:0,0:0:33:0,0,0	0/0:0,0:0:33:0,0,0	0/0:0,0:0:33:0,0,0	0/0:0,0:0:33:0,0,0	0/0:0,0:0:33:0,0,0	1/1:0,0:0:33:0,0,0	1/1:0,0:0:33:0,0,0	1/1:0,0:0:33:0,0,0
PL01	2380073	SPL01_2380073	G	A	.	PASS	DP=0	GT:AD:DP:GQ:PL	0/0:0,0:0:33:0,0,0	0/0:0,0:0:33:0,0,0	0/0:0,0:0:33:0,0,0	0/0:0,0:0:33:0,0,0	0/0:0,0:0:33:0,0,0	0/0:0,0:0:33:0,0,0	0/0:0,0:0:33:0,0,0	0/0:0,0:0:33:0,0,0	0/0:0,0:0:33:0,0,0	0/0:0,0:0:33:0,0,0	0/0:0,0:0:33:0,0,0	0/0:0,0:0:33:0,0,0	0/0:0,0:0:33:0,0,0	0/0:0,0:0:33:0,0,0	0/0:0,0:0:33:0,0,0	0/0:0,0:0:33:0,0,0	0/0:0,0:0:33:0,0,0	0/0:0,0:0:33:0,0,0	0/0:0,0:0:33:0,0,0	0/0:0,0:0:33:0,0,0	0/0:0,0:0:33:0,0,0	0/0:0,0:0:33:0,0,0	0/0:0,0:0:33:0,0,0	0/0:0,0:0:33:0,0,0	0/0:0,0:0:33:0,0,0	0/0:0,0:0:33:0,0,0	0/0:0,0:0:33:0,0,0	0/0:0,0:0:33:0,0,0	0/0:0,0:0:33:0,0,0	0/0:0,0:0:33:0,0,0	0/0:0,0:0:33:0,0,0	0/0:0,0:0:33:0,0,0	0/0:0,0:0:33:0,0,0	0/0:0,0:0:33:0,0,0	0/0:0,0:0:33:0,0,0	0/0:0,0:0:33:0,0,0	0/0:0,0:0:33:0,0,0	0/0:0,0:0:33:0,0,0	0/0:0,0:0:33:0,0,0	0/0:0,0:0:33:0,0,0	0/0:0,0:0:33:0,0,0	0/0:0,0:0:33:0,0,0	0/0:0,0:0:33:0,0,0	0/0:0,0:0:33:0,0,0	0/0:0,0:0:33:0,0,0	0/0:0,0:0:33:0,0,0	0/0:0,0:0:33:0,0,0	0/0:0,0:0:33:0,0,0	0/0:0,0:0:33:0,0,0	0/0:0,0:0:33:0,0,0	0/0:0,0:0:33:0,0,0	0/0:0,0:0:33:0,0,0	0/0:0,0:0:33:0,0,0	0/0:0,0:0:33:0,0,0	0/0:0,0:0:33:0,0,0	0/0:0,0:0:33:0,0,0	0/0:0,0:0:33:0,0,0	0/0:0,0:0:33:0,0,0	0/0:0,0:0:33:0,0,0	0/0:0,0:0:33:0,0,0	0/0:0,0:0:33:0,0,0	0/0:0,0:0:33:0,0,0	0/0:0,0:0:33:0,0,0	./.:0,0:0	0/0:0,0:0:33:0,0,0	0/0:0,0:0:33:0,0,0	0/0:0,0:0:33:0,0,0	0/0:0,0:0:33:0,0,0	0/0:0,0:0:33:0,0,0	0/0:0,0:0:33:0,0,0	0/0:0,0:0:33:0,0,0	0/0:0,0:0:33:0,0,0	0/0:0,0:0:33:0,0,0	0/0:0,0:0:33:0,0,0	0/0:0,0:0:33:0,0,0	0/0:0,0:0:33:0,0,0	0/0:0,0:0:33:0,0,0	0/0:0,0:0:33:0,0,0	0/0:0,0:0:33:0,0,0	0/0:0,0:0:33:0,0,0	0/0:0,0:0:33:0,0,0	0/0:0,0:0:33:0,0,0	0/0:0,0:0:33:0,0,0	0/0:0,0:0:33:0,0,0	0/0:0,0:0:33:0,0,0	0/0:0,0:0:33:0,0,0	0/0:0,0:0:33:0,0,0	0/0:0,0:0:33:0,0,0	0/0:0,0:0:33:0,0,0	0/0:0,0:0:33:0,0,0	0/0:0,0:0:33:0,0,0	0/0:0,0:0:33:0,0,0	0/0:0,0:0:33:0,0,0	0/0:0,0:0:33:0,0,0	0/0:0,0:0:33:0,0,0	0/0:0,0:0:33:0,0,0	0/0:0,0:0:33:0,0,0	0/0:0,0:0:33:0,0,0	0/0:0,0:0:33:0,0,0	0/0:0,0:0:33:0,0,0	0/0:0,0:0:33:0,0,0	0/0:0,0:0:33:0,0,0	0/0:0,0:0:33:0,0,0	0/0:0,0:0:33:0,0,0	0/0:0,0:0:33:0,0,0	0/0:0,0:0:33:0,0,0	0/0:0,0:0:33:0,0,0	0/0:0,0:0:33:0,0,0	0/0:0,0:0:33:0,0,0	0/0:0,0:0:33:0,0,0	1/1:0,0:0:33:0,0,0	1/1:0,0:0:33:0,0,0	1/1:0,0:0:33:0,0,0
PL01	2380130	SPL01_2380130	C	G	.	PASS	DP=0	GT:AD:DP:GQ:PL	1/1:0,0:0:33:0,0,0	0/0:0,0:0:33:0,0,0	0/0:0,0:0:33:0,0,0	0/0:0,0:0:33:0,0,0	0/0:0,0:0:33:0,0,0	0/0:0,0:0:33:0,0,0	1/1:0,0:0:33:0,0,0	1/1:0,0:0:33:0,0,0	1/1:0,0:0:33:0,0,0	1/1:0,0:0:33:0,0,0	1/1:0,0:0:33:0,0,0	1/1:0,0:0:33:0,0,0	0/0:0,0:0:33:0,0,0	0/0:0,0:0:33:0,0,0	0/0:0,0:0:33:0,0,0	0/0:0,0:0:33:0,0,0	0/0:0,0:0:33:0,0,0	0/0:0,0:0:33:0,0,0	0/0:0,0:0:33:0,0,0	0/0:0,0:0:33:0,0,0	0/0:0,0:0:33:0,0,0	0/0:0,0:0:33:0,0,0	0/0:0,0:0:33:0,0,0	0/0:0,0:0:33:0,0,0	0/0:0,0:0:33:0,0,0	0/0:0,0:0:33:0,0,0	0/0:0,0:0:33:0,0,0	0/0:0,0:0:33:0,0,0	0/0:0,0:0:33:0,0,0	0/0:0,0:0:33:0,0,0	0/0:0,0:0:33:0,0,0	0/0:0,0:0:33:0,0,0	0/0:0,0:0:33:0,0,0	0/0:0,0:0:33:0,0,0	0/0:0,0:0:33:0,0,0	0/0:0,0:0:33:0,0,0	0/0:0,0:0:33:0,0,0	1/1:0,0:0:33:0,0,0	1/0:0,0:0:33:0,0,0	0/0:0,0:0:33:0,0,0	0/0:0,0:0:33:0,0,0	0/0:0,0:0:33:0,0,0	0/0:0,0:0:33:0,0,0	0/0:0,0:0:33:0,0,0	0/0:0,0:0:33:0,0,0	0/0:0,0:0:33:0,0,0	0/0:0,0:0:33:0,0,0	0/0:0,0:0:33:0,0,0	0/0:0,0:0:33:0,0,0	0/0:0,0:0:33:0,0,0	0/0:0,0:0:33:0,0,0	0/0:0,0:0:33:0,0,0	0/0:0,0:0:33:0,0,0	0/0:0,0:0:33:0,0,0	0/0:0,0:0:33:0,0,0	0/0:0,0:0:33:0,0,0	0/0:0,0:0:33:0,0,0	0/0:0,0:0:33:0,0,0	0/0:0,0:0:33:0,0,0	0/0:0,0:0:33:0,0,0	0/0:0,0:0:33:0,0,0	0/0:0,0:0:33:0,0,0	0/0:0,0:0:33:0,0,0	0/0:0,0:0:33:0,0,0	0/0:0,0:0:33:0,0,0	0/0:0,0:0:33:0,0,0	0/0:0,0:0:33:0,0,0	0/0:0,0:0:33:0,0,0	0/0:0,0:0:33:0,0,0	0/0:0,0:0:33:0,0,0	0/0:0,0:0:33:0,0,0	0/0:0,0:0:33:0,0,0	0/0:0,0:0:33:0,0,0	0/0:0,0:0:33:0,0,0	0/0:0,0:0:33:0,0,0	0/0:0,0:0:33:0,0,0	0/0:0,0:0:33:0,0,0	0/0:0,0:0:33:0,0,0	0/0:0,0:0:33:0,0,0	0/0:0,0:0:33:0,0,0	0/0:0,0:0:33:0,0,0	0/0:0,0:0:33:0,0,0	0/0:0,0:0:33:0,0,0	0/0:0,0:0:33:0,0,0	0/0:0,0:0:33:0,0,0	0/0:0,0:0:33:0,0,0	0/0:0,0:0:33:0,0,0	0/0:0,0:0:33:0,0,0	0/0:0,0:0:33:0,0,0	0/0:0,0:0:33:0,0,0	0/0:0,0:0:33:0,0,0	0/0:0,0:0:33:0,0,0	0/0:0,0:0:33:0,0,0	0/0:0,0:0:33:0,0,0	0/0:0,0:0:33:0,0,0	0/0:0,0:0:33:0,0,0	0/0:0,0:0:33:0,0,0	0/0:0,0:0:33:0,0,0	0/0:0,0:0:33:0,0,0	0/0:0,0:0:33:0,0,0	0/0:0,0:0:33:0,0,0	0/0:0,0:0:33:0,0,0	0/0:0,0:0:33:0,0,0	0/0:0,0:0:33:0,0,0	0/0:0,0:0:33:0,0,0	0/0:0,0:0:33:0,0,0	0/0:0,0:0:33:0,0,0	0/0:0,0:0:33:0,0,0	0/0:0,0:0:33:0,0,0	0/0:0,0:0:33:0,0,0	0/0:0,0:0:33:0,0,0	0/0:0,0:0:33:0,0,0	0/0:0,0:0:33:0,0,0
PL01	2391696	SPL01_2391696	C	T	.	PASS	DP=0	GT:AD:DP:GQ:PL	0/0:0,0:0:33:0,0,0	0/0:0,0:0:33:0,0,0	0/0:0,0:0:33:0,0,0	0/0:0,0:0:33:0,0,0	0/0:0,0:0:33:0,0,0	0/0:0,0:0:33:0,0,0	0/0:0,0:0:33:0,0,0	0/0:0,0:0:33:0,0,0	0/0:0,0:0:33:0,0,0	0/0:0,0:0:33:0,0,0	0/0:0,0:0:33:0,0,0	0/0:0,0:0:33:0,0,0	0/0:0,0:0:33:0,0,0	0/0:0,0:0:33:0,0,0	0/0:0,0:0:33:0,0,0	0/0:0,0:0:33:0,0,0	0/0:0,0:0:33:0,0,0	0/0:0,0:0:33:0,0,0	0/0:0,0:0:33:0,0,0	0/0:0,0:0:33:0,0,0	0/0:0,0:0:33:0,0,0	0/0:0,0:0:33:0,0,0	0/0:0,0:0:33:0,0,0	0/0:0,0:0:33:0,0,0	0/0:0,0:0:33:0,0,0	0/0:0,0:0:33:0,0,0	0/0:0,0:0:33:0,0,0	0/0:0,0:0:33:0,0,0	0/0:0,0:0:33:0,0,0	0/0:0,0:0:33:0,0,0	0/0:0,0:0:33:0,0,0	0/0:0,0:0:33:0,0,0	0/0:0,0:0:33:0,0,0	0/0:0,0:0:33:0,0,0	0/0:0,0:0:33:0,0,0	0/0:0,0:0:33:0,0,0	0/0:0,0:0:33:0,0,0	0/0:0,0:0:33:0,0,0	0/0:0,0:0:33:0,0,0	0/0:0,0:0:33:0,0,0	0/0:0,0:0:33:0,0,0	0/0:0,0:0:33:0,0,0	0/0:0,0:0:33:0,0,0	0/0:0,0:0:33:0,0,0	0/0:0,0:0:33:0,0,0	0/0:0,0:0:33:0,0,0	0/0:0,0:0:33:0,0,0	1/1:0,0:0:33:0,0,0	0/0:0,0:0:33:0,0,0	0/0:0,0:0:33:0,0,0	0/0:0,0:0:33:0,0,0	0/0:0,0:0:33:0,0,0	0/0:0,0:0:33:0,0,0	0/0:0,0:0:33:0,0,0	0/0:0,0:0:33:0,0,0	0/0:0,0:0:33:0,0,0	0/0:0,0:0:33:0,0,0	0/0:0,0:0:33:0,0,0	0/0:0,0:0:33:0,0,0	0/0:0,0:0:33:0,0,0	0/0:0,0:0:33:0,0,0	0/0:0,0:0:33:0,0,0	0/0:0,0:0:33:0,0,0	0/0:0,0:0:33:0,0,0	0/0:0,0:0:33:0,0,0	0/0:0,0:0:33:0,0,0	0/0:0,0:0:33:0,0,0	0/0:0,0:0:33:0,0,0	0/0:0,0:0:33:0,0,0	0/0:0,0:0:33:0,0,0	0/0:0,0:0:33:0,0,0	0/0:0,0:0:33:0,0,0	0/0:0,0:0:33:0,0,0	0/0:0,0:0:33:0,0,0	0/0:0,0:0:33:0,0,0	0/0:0,0:0:33:0,0,0	0/0:0,0:0:33:0,0,0	0/0:0,0:0:33:0,0,0	0/0:0,0:0:33:0,0,0	0/0:0,0:0:33:0,0,0	0/0:0,0:0:33:0,0,0	0/0:0,0:0:33:0,0,0	0/0:0,0:0:33:0,0,0	0/0:0,0:0:33:0,0,0	0/0:0,0:0:33:0,0,0	0/0:0,0:0:33:0,0,0	0/0:0,0:0:33:0,0,0	0/0:0,0:0:33:0,0,0	0/0:0,0:0:33:0,0,0	0/0:0,0:0:33:0,0,0	0/0:0,0:0:33:0,0,0	0/0:0,0:0:33:0,0,0	0/0:0,0:0:33:0,0,0	0/0:0,0:0:33:0,0,0	0/0:0,0:0:33:0,0,0	0/0:0,0:0:33:0,0,0	0/0:0,0:0:33:0,0,0	0/0:0,0:0:33:0,0,0	0/0:0,0:0:33:0,0,0	./.:0,0:0	0/1:0,0:0:33:0,0,0	0/0:0,0:0:33:0,0,0	0/0:0,0:0:33:0,0,0	0/0:0,0:0:33:0,0,0	0/0:0,0:0:33:0,0,0	0/0:0,0:0:33:0,0,0	0/1:0,0:0:33:0,0,0	0/0:0,0:0:33:0,0,0	0/0:0,0:0:33:0,0,0	0/0:0,0:0:33:0,0,0	0/0:0,0:0:33:0,0,0	0/0:0,0:0:33:0,0,0	0/0:0,0:0:33:0,0,0
PL01	2391702	SPL01_2391702	G	T	.	PASS	DP=0	GT:AD:DP:GQ:PL	0/0:0,0:0:33:0,0,0	0/0:0,0:0:33:0,0,0	0/0:0,0:0:33:0,0,0	0/0:0,0:0:33:0,0,0	0/0:0,0:0:33:0,0,0	0/0:0,0:0:33:0,0,0	0/0:0,0:0:33:0,0,0	0/0:0,0:0:33:0,0,0	0/0:0,0:0:33:0,0,0	0/0:0,0:0:33:0,0,0	0/0:0,0:0:33:0,0,0	0/0:0,0:0:33:0,0,0	0/0:0,0:0:33:0,0,0	0/0:0,0:0:33:0,0,0	0/0:0,0:0:33:0,0,0	0/0:0,0:0:33:0,0,0	0/0:0,0:0:33:0,0,0	0/0:0,0:0:33:0,0,0	0/0:0,0:0:33:0,0,0	0/0:0,0:0:33:0,0,0	0/0:0,0:0:33:0,0,0	0/0:0,0:0:33:0,0,0	0/0:0,0:0:33:0,0,0	0/0:0,0:0:33:0,0,0	0/0:0,0:0:33:0,0,0	0/0:0,0:0:33:0,0,0	0/0:0,0:0:33:0,0,0	0/0:0,0:0:33:0,0,0	0/0:0,0:0:33:0,0,0	0/0:0,0:0:33:0,0,0	0/0:0,0:0:33:0,0,0	0/0:0,0:0:33:0,0,0	0/0:0,0:0:33:0,0,0	0/0:0,0:0:33:0,0,0	0/0:0,0:0:33:0,0,0	0/0:0,0:0:33:0,0,0	0/0:0,0:0:33:0,0,0	0/0:0,0:0:33:0,0,0	0/0:0,0:0:33:0,0,0	0/0:0,0:0:33:0,0,0	0/1:0,0:0:33:0,0,0	0/0:0,0:0:33:0,0,0	0/0:0,0:0:33:0,0,0	0/0:0,0:0:33:0,0,0	0/0:0,0:0:33:0,0,0	0/0:0,0:0:33:0,0,0	0/0:0,0:0:33:0,0,0	0/0:0,0:0:33:0,0,0	1/1:0,0:0:33:0,0,0	1/1:0,0:0:33:0,0,0	0/0:0,0:0:33:0,0,0	0/0:0,0:0:33:0,0,0	0/0:0,0:0:33:0,0,0	0/0:0,0:0:33:0,0,0	0/0:0,0:0:33:0,0,0	0/0:0,0:0:33:0,0,0	0/0:0,0:0:33:0,0,0	0/0:0,0:0:33:0,0,0	1/1:0,0:0:33:0,0,0	0/0:0,0:0:33:0,0,0	0/0:0,0:0:33:0,0,0	0/1:0,0:0:33:0,0,0	0/0:0,0:0:33:0,0,0	0/0:0,0:0:33:0,0,0	0/1:0,0:0:33:0,0,0	1/1:0,0:0:33:0,0,0	0/0:0,0:0:33:0,0,0	0/0:0,0:0:33:0,0,0	0/0:0,0:0:33:0,0,0	0/0:0,0:0:33:0,0,0	0/0:0,0:0:33:0,0,0	0/0:0,0:0:33:0,0,0	0/0:0,0:0:33:0,0,0	0/0:0,0:0:33:0,0,0	0/0:0,0:0:33:0,0,0	0/0:0,0:0:33:0,0,0	0/0:0,0:0:33:0,0,0	0/0:0,0:0:33:0,0,0	0/0:0,0:0:33:0,0,0	0/0:0,0:0:33:0,0,0	0/0:0,0:0:33:0,0,0	0/0:0,0:0:33:0,0,0	0/0:0,0:0:33:0,0,0	0/0:0,0:0:33:0,0,0	0/0:0,0:0:33:0,0,0	0/0:0,0:0:33:0,0,0	0/0:0,0:0:33:0,0,0	0/0:0,0:0:33:0,0,0	0/0:0,0:0:33:0,0,0	0/0:0,0:0:33:0,0,0	0/0:0,0:0:33:0,0,0	0/0:0,0:0:33:0,0,0	0/0:0,0:0:33:0,0,0	0/0:0,0:0:33:0,0,0	0/0:0,0:0:33:0,0,0	0/0:0,0:0:33:0,0,0	0/0:0,0:0:33:0,0,0	0/0:0,0:0:33:0,0,0	0/0:0,0:0:33:0,0,0	0/0:0,0:0:33:0,0,0	0/0:0,0:0:33:0,0,0	0/0:0,0:0:33:0,0,0	0/0:0,0:0:33:0,0,0	0/0:0,0:0:33:0,0,0	0/0:0,0:0:33:0,0,0	0/0:0,0:0:33:0,0,0	0/0:0,0:0:33:0,0,0	0/0:0,0:0:33:0,0,0	0/0:0,0:0:33:0,0,0	0/0:0,0:0:33:0,0,0	0/0:0,0:0:33:0,0,0	0/0:0,0:0:33:0,0,0	0/0:0,0:0:33:0,0,0
PL01	2406062	SPL01_2406062	G	C	.	PASS	DP=0	GT:AD:DP:GQ:PL	0/0:0,0:0:33:0,0,0	0/0:0,0:0:33:0,0,0	0/0:0,0:0:33:0,0,0	0/0:0,0:0:33:0,0,0	0/0:0,0:0:33:0,0,0	0/0:0,0:0:33:0,0,0	0/0:0,0:0:33:0,0,0	0/0:0,0:0:33:0,0,0	0/0:0,0:0:33:0,0,0	0/0:0,0:0:33:0,0,0	0/0:0,0:0:33:0,0,0	0/0:0,0:0:33:0,0,0	0/0:0,0:0:33:0,0,0	0/0:0,0:0:33:0,0,0	0/0:0,0:0:33:0,0,0	0/0:0,0:0:33:0,0,0	0/0:0,0:0:33:0,0,0	0/0:0,0:0:33:0,0,0	0/0:0,0:0:33:0,0,0	0/0:0,0:0:33:0,0,0	0/0:0,0:0:33:0,0,0	0/0:0,0:0:33:0,0,0	0/0:0,0:0:33:0,0,0	0/0:0,0:0:33:0,0,0	0/0:0,0:0:33:0,0,0	0/0:0,0:0:33:0,0,0	0/0:0,0:0:33:0,0,0	0/0:0,0:0:33:0,0,0	0/0:0,0:0:33:0,0,0	0/0:0,0:0:33:0,0,0	0/0:0,0:0:33:0,0,0	0/0:0,0:0:33:0,0,0	0/0:0,0:0:33:0,0,0	0/0:0,0:0:33:0,0,0	0/0:0,0:0:33:0,0,0	0/0:0,0:0:33:0,0,0	0/0:0,0:0:33:0,0,0	0/0:0,0:0:33:0,0,0	0/0:0,0:0:33:0,0,0	0/0:0,0:0:33:0,0,0	0/0:0,0:0:33:0,0,0	0/0:0,0:0:33:0,0,0	0/0:0,0:0:33:0,0,0	0/0:0,0:0:33:0,0,0	0/0:0,0:0:33:0,0,0	0/0:0,0:0:33:0,0,0	0/0:0,0:0:33:0,0,0	0/0:0,0:0:33:0,0,0	0/0:0,0:0:33:0,0,0	0/0:0,0:0:33:0,0,0	0/0:0,0:0:33:0,0,0	0/0:0,0:0:33:0,0,0	0/0:0,0:0:33:0,0,0	0/0:0,0:0:33:0,0,0	0/0:0,0:0:33:0,0,0	0/0:0,0:0:33:0,0,0	0/0:0,0:0:33:0,0,0	0/0:0,0:0:33:0,0,0	0/0:0,0:0:33:0,0,0	0/0:0,0:0:33:0,0,0	0/0:0,0:0:33:0,0,0	0/0:0,0:0:33:0,0,0	0/0:0,0:0:33:0,0,0	0/0:0,0:0:33:0,0,0	0/0:0,0:0:33:0,0,0	0/0:0,0:0:33:0,0,0	0/0:0,0:0:33:0,0,0	0/0:0,0:0:33:0,0,0	0/0:0,0:0:33:0,0,0	0/0:0,0:0:33:0,0,0	0/0:0,0:0:33:0,0,0	0/0:0,0:0:33:0,0,0	0/0:0,0:0:33:0,0,0	0/0:0,0:0:33:0,0,0	0/0:0,0:0:33:0,0,0	./.:0,0:0	0/1:0,0:0:33:0,0,0	0/1:0,0:0:33:0,0,0	0/0:0,0:0:33:0,0,0	0/0:0,0:0:33:0,0,0	0/0:0,0:0:33:0,0,0	0/0:0,0:0:33:0,0,0	0/0:0,0:0:33:0,0,0	0/0:0,0:0:33:0,0,0	0/0:0,0:0:33:0,0,0	0/0:0,0:0:33:0,0,0	0/0:0,0:0:33:0,0,0	0/0:0,0:0:33:0,0,0	0/0:0,0:0:33:0,0,0	0/0:0,0:0:33:0,0,0	0/0:0,0:0:33:0,0,0	0/0:0,0:0:33:0,0,0	0/0:0,0:0:33:0,0,0	0/0:0,0:0:33:0,0,0	0/0:0,0:0:33:0,0,0	0/0:0,0:0:33:0,0,0	0/0:0,0:0:33:0,0,0	0/0:0,0:0:33:0,0,0	0/0:0,0:0:33:0,0,0	0/0:0,0:0:33:0,0,0	0/0:0,0:0:33:0,0,0	0/1:0,0:0:33:0,0,0	0/0:0,0:0:33:0,0,0	1/1:0,0:0:33:0,0,0	1/1:0,0:0:33:0,0,0	0/1:0,0:0:33:0,0,0	0/1:0,0:0:33:0,0,0	0/0:0,0:0:33:0,0,0	1/1:0,0:0:33:0,0,0	0/0:0,0:0:33:0,0,0	0/0:0,0:0:33:0,0,0	0/0:0,0:0:33:0,0,0	0/0:0,0:0:33:0,0,0
PL01	2406068	SPL01_2406068	G	C	.	PASS	DP=0	GT:AD:DP:GQ:PL	0/0:0,0:0:33:0,0,0	0/0:0,0:0:33:0,0,0	0/0:0,0:0:33:0,0,0	0/0:0,0:0:33:0,0,0	0/0:0,0:0:33:0,0,0	0/0:0,0:0:33:0,0,0	0/0:0,0:0:33:0,0,0	0/0:0,0:0:33:0,0,0	0/0:0,0:0:33:0,0,0	0/0:0,0:0:33:0,0,0	0/0:0,0:0:33:0,0,0	0/0:0,0:0:33:0,0,0	0/1:0,0:0:33:0,0,0	1/1:0,0:0:33:0,0,0	0/1:0,0:0:33:0,0,0	0/1:0,0:0:33:0,0,0	0/1:0,0:0:33:0,0,0	1/1:0,0:0:33:0,0,0	0/0:0,0:0:33:0,0,0	0/0:0,0:0:33:0,0,0	0/0:0,0:0:33:0,0,0	0/0:0,0:0:33:0,0,0	0/0:0,0:0:33:0,0,0	0/0:0,0:0:33:0,0,0	0/0:0,0:0:33:0,0,0	0/0:0,0:0:33:0,0,0	0/0:0,0:0:33:0,0,0	0/0:0,0:0:33:0,0,0	0/0:0,0:0:33:0,0,0	0/0:0,0:0:33:0,0,0	0/0:0,0:0:33:0,0,0	0/0:0,0:0:33:0,0,0	0/0:0,0:0:33:0,0,0	1/1:0,0:0:33:0,0,0	0/0:0,0:0:33:0,0,0	0/0:0,0:0:33:0,0,0	0/0:0,0:0:33:0,0,0	0/0:0,0:0:33:0,0,0	0/0:0,0:0:33:0,0,0	0/0:0,0:0:33:0,0,0	1/1:0,0:0:33:0,0,0	1/1:0,0:0:33:0,0,0	0/0:0,0:0:33:0,0,0	1/1:0,0:0:33:0,0,0	1/1:0,0:0:33:0,0,0	1/1:0,0:0:33:0,0,0	1/1:0,0:0:33:0,0,0	0/0:0,0:0:33:0,0,0	1/1:0,0:0:33:0,0,0	1/1:0,0:0:33:0,0,0	0/0:0,0:0:33:0,0,0	0/1:0,0:0:33:0,0,0	0/0:0,0:0:33:0,0,0	0/0:0,0:0:33:0,0,0	0/0:0,0:0:33:0,0,0	0/0:0,0:0:33:0,0,0	0/0:0,0:0:33:0,0,0	0/0:0,0:0:33:0,0,0	1/1:0,0:0:33:0,0,0	0/0:0,0:0:33:0,0,0	0/0:0,0:0:33:0,0,0	1/1:0,0:0:33:0,0,0	0/0:0,0:0:33:0,0,0	0/1:0,0:0:33:0,0,0	1/1:0,0:0:33:0,0,0	1/1:0,0:0:33:0,0,0	0/0:0,0:0:33:0,0,0	0/0:0,0:0:33:0,0,0	0/0:0,0:0:33:0,0,0	1/1:0,0:0:33:0,0,0	1/1:0,0:0:33:0,0,0	0/0:0,0:0:33:0,0,0	0/0:0,0:0:33:0,0,0	0/0:0,0:0:33:0,0,0	0/0:0,0:0:33:0,0,0	./.:0,0:0	0/1:0,0:0:33:0,0,0	0/0:0,0:0:33:0,0,0	0/0:0,0:0:33:0,0,0	0/0:0,0:0:33:0,0,0	0/0:0,0:0:33:0,0,0	1/1:0,0:0:33:0,0,0	1/1:0,0:0:33:0,0,0	0/0:0,0:0:33:0,0,0	0/0:0,0:0:33:0,0,0	0/0:0,0:0:33:0,0,0	0/0:0,0:0:33:0,0,0	0/0:0,0:0:33:0,0,0	0/1:0,0:0:33:0,0,0	0/1:0,0:0:33:0,0,0	0/0:0,0:0:33:0,0,0	1/1:0,0:0:33:0,0,0	0/0:0,0:0:33:0,0,0	1/1:0,0:0:33:0,0,0	0/0:0,0:0:33:0,0,0	0/0:0,0:0:33:0,0,0	1/1:0,0:0:33:0,0,0	0/0:0,0:0:33:0,0,0	0/0:0,0:0:33:0,0,0	0/1:0,0:0:33:0,0,0	0/1:0,0:0:33:0,0,0	0/0:0,0:0:33:0,0,0	1/1:0,0:0:33:0,0,0	0/0:0,0:0:33:0,0,0	0/0:0,0:0:33:0,0,0	0/0:0,0:0:33:0,0,0	0/0:0,0:0:33:0,0,0	0/0:0,0:0:33:0,0,0	0/0:0,0:0:33:0,0,0	0/1:0,0:0:33:0,0,0	0/0:0,0:0:33:0,0,0	0/0:0,0:0:33:0,0,0	0/0:0,0:0:33:0,0,0
PL01	2406092	SPL01_2406092	T	C	.	PASS	DP=0	GT:AD:DP:GQ:PL	0/0:0,0:0:33:0,0,0	0/0:0,0:0:33:0,0,0	0/0:0,0:0:33:0,0,0	0/0:0,0:0:33:0,0,0	0/0:0,0:0:33:0,0,0	0/0:0,0:0:33:0,0,0	0/0:0,0:0:33:0,0,0	0/0:0,0:0:33:0,0,0	0/0:0,0:0:33:0,0,0	0/0:0,0:0:33:0,0,0	0/0:0,0:0:33:0,0,0	0/0:0,0:0:33:0,0,0	1/0:0,0:0:33:0,0,0	1/1:0,0:0:33:0,0,0	1/0:0,0:0:33:0,0,0	1/0:0,0:0:33:0,0,0	1/0:0,0:0:33:0,0,0	1/1:0,0:0:33:0,0,0	0/0:0,0:0:33:0,0,0	0/0:0,0:0:33:0,0,0	0/0:0,0:0:33:0,0,0	0/0:0,0:0:33:0,0,0	0/0:0,0:0:33:0,0,0	0/0:0,0:0:33:0,0,0	0/0:0,0:0:33:0,0,0	0/0:0,0:0:33:0,0,0	0/0:0,0:0:33:0,0,0	0/0:0,0:0:33:0,0,0	0/0:0,0:0:33:0,0,0	0/0:0,0:0:33:0,0,0	0/0:0,0:0:33:0,0,0	0/0:0,0:0:33:0,0,0	0/0:0,0:0:33:0,0,0	0/0:0,0:0:33:0,0,0	0/0:0,0:0:33:0,0,0	0/0:0,0:0:33:0,0,0	0/0:0,0:0:33:0,0,0	0/0:0,0:0:33:0,0,0	0/0:0,0:0:33:0,0,0	0/0:0,0:0:33:0,0,0	0/0:0,0:0:33:0,0,0	0/0:0,0:0:33:0,0,0	0/0:0,0:0:33:0,0,0	0/0:0,0:0:33:0,0,0	0/0:0,0:0:33:0,0,0	1/1:0,0:0:33:0,0,0	1/1:0,0:0:33:0,0,0	0/0:0,0:0:33:0,0,0	0/0:0,0:0:33:0,0,0	0/0:0,0:0:33:0,0,0	0/0:0,0:0:33:0,0,0	1/0:0,0:0:33:0,0,0	0/0:0,0:0:33:0,0,0	0/0:0,0:0:33:0,0,0	0/0:0,0:0:33:0,0,0	0/0:0,0:0:33:0,0,0	0/0:0,0:0:33:0,0,0	0/0:0,0:0:33:0,0,0	0/0:0,0:0:33:0,0,0	0/0:0,0:0:33:0,0,0	0/0:0,0:0:33:0,0,0	0/0:0,0:0:33:0,0,0	0/0:0,0:0:33:0,0,0	0/0:0,0:0:33:0,0,0	0/0:0,0:0:33:0,0,0	0/0:0,0:0:33:0,0,0	0/0:0,0:0:33:0,0,0	0/0:0,0:0:33:0,0,0	0/0:0,0:0:33:0,0,0	0/0:0,0:0:33:0,0,0	0/0:0,0:0:33:0,0,0	0/0:0,0:0:33:0,0,0	0/0:0,0:0:33:0,0,0	0/0:0,0:0:33:0,0,0	0/0:0,0:0:33:0,0,0	./.:0,0:0	1/0:0,0:0:33:0,0,0	0/0:0,0:0:33:0,0,0	0/0:0,0:0:33:0,0,0	0/0:0,0:0:33:0,0,0	0/0:0,0:0:33:0,0,0	0/0:0,0:0:33:0,0,0	0/0:0,0:0:33:0,0,0	0/0:0,0:0:33:0,0,0	0/0:0,0:0:33:0,0,0	0/0:0,0:0:33:0,0,0	0/0:0,0:0:33:0,0,0	0/0:0,0:0:33:0,0,0	1/0:0,0:0:33:0,0,0	1/0:0,0:0:33:0,0,0	0/0:0,0:0:33:0,0,0	1/1:0,0:0:33:0,0,0	0/0:0,0:0:33:0,0,0	1/1:0,0:0:33:0,0,0	0/0:0,0:0:33:0,0,0	0/0:0,0:0:33:0,0,0	1/1:0,0:0:33:0,0,0	0/0:0,0:0:33:0,0,0	0/0:0,0:0:33:0,0,0	1/0:0,0:0:33:0,0,0	0/0:0,0:0:33:0,0,0	0/0:0,0:0:33:0,0,0	1/1:0,0:0:33:0,0,0	0/0:0,0:0:33:0,0,0	0/0:0,0:0:33:0,0,0	0/0:0,0:0:33:0,0,0	0/0:0,0:0:33:0,0,0	0/0:0,0:0:33:0,0,0	0/0:0,0:0:33:0,0,0	1/0:0,0:0:33:0,0,0	0/0:0,0:0:33:0,0,0	0/0:0,0:0:33:0,0,0	0/0:0,0:0:33:0,0,0
PL01	2416569	SPL01_2416569	A	G	.	PASS	DP=0	GT:AD:DP:GQ:PL	0/0:0,0:0:33:0,0,0	0/0:0,0:0:33:0,0,0	0/0:0,0:0:33:0,0,0	0/0:0,0:0:33:0,0,0	0/0:0,0:0:33:0,0,0	0/0:0,0:0:33:0,0,0	0/0:0,0:0:33:0,0,0	0/0:0,0:0:33:0,0,0	0/0:0,0:0:33:0,0,0	0/0:0,0:0:33:0,0,0	0/0:0,0:0:33:0,0,0	0/0:0,0:0:33:0,0,0	0/0:0,0:0:33:0,0,0	0/0:0,0:0:33:0,0,0	0/0:0,0:0:33:0,0,0	0/0:0,0:0:33:0,0,0	0/0:0,0:0:33:0,0,0	0/0:0,0:0:33:0,0,0	0/0:0,0:0:33:0,0,0	0/0:0,0:0:33:0,0,0	0/0:0,0:0:33:0,0,0	0/0:0,0:0:33:0,0,0	0/0:0,0:0:33:0,0,0	0/0:0,0:0:33:0,0,0	0/0:0,0:0:33:0,0,0	0/0:0,0:0:33:0,0,0	0/0:0,0:0:33:0,0,0	0/0:0,0:0:33:0,0,0	0/0:0,0:0:33:0,0,0	0/0:0,0:0:33:0,0,0	0/0:0,0:0:33:0,0,0	0/0:0,0:0:33:0,0,0	0/0:0,0:0:33:0,0,0	1/1:0,0:0:33:0,0,0	1/1:0,0:0:33:0,0,0	0/0:0,0:0:33:0,0,0	0/0:0,0:0:33:0,0,0	0/0:0,0:0:33:0,0,0	0/0:0,0:0:33:0,0,0	0/0:0,0:0:33:0,0,0	0/0:0,0:0:33:0,0,0	0/0:0,0:0:33:0,0,0	0/0:0,0:0:33:0,0,0	0/0:0,0:0:33:0,0,0	1/1:0,0:0:33:0,0,0	0/0:0,0:0:33:0,0,0	0/0:0,0:0:33:0,0,0	0/0:0,0:0:33:0,0,0	0/0:0,0:0:33:0,0,0	0/0:0,0:0:33:0,0,0	0/0:0,0:0:33:0,0,0	0/0:0,0:0:33:0,0,0	0/0:0,0:0:33:0,0,0	0/0:0,0:0:33:0,0,0	0/0:0,0:0:33:0,0,0	0/0:0,0:0:33:0,0,0	0/0:0,0:0:33:0,0,0	0/0:0,0:0:33:0,0,0	0/0:0,0:0:33:0,0,0	0/0:0,0:0:33:0,0,0	0/0:0,0:0:33:0,0,0	0/0:0,0:0:33:0,0,0	0/0:0,0:0:33:0,0,0	0/0:0,0:0:33:0,0,0	0/0:0,0:0:33:0,0,0	0/0:0,0:0:33:0,0,0	0/0:0,0:0:33:0,0,0	0/0:0,0:0:33:0,0,0	0/0:0,0:0:33:0,0,0	0/0:0,0:0:33:0,0,0	0/1:0,0:0:33:0,0,0	0/0:0,0:0:33:0,0,0	0/0:0,0:0:33:0,0,0	0/0:0,0:0:33:0,0,0	0/0:0,0:0:33:0,0,0	0/0:0,0:0:33:0,0,0	0/0:0,0:0:33:0,0,0	0/0:0,0:0:33:0,0,0	0/0:0,0:0:33:0,0,0	0/0:0,0:0:33:0,0,0	0/0:0,0:0:33:0,0,0	0/0:0,0:0:33:0,0,0	1/1:0,0:0:33:0,0,0	0/0:0,0:0:33:0,0,0	0/0:0,0:0:33:0,0,0	0/0:0,0:0:33:0,0,0	0/0:0,0:0:33:0,0,0	0/0:0,0:0:33:0,0,0	0/0:0,0:0:33:0,0,0	0/0:0,0:0:33:0,0,0	0/0:0,0:0:33:0,0,0	0/0:0,0:0:33:0,0,0	0/0:0,0:0:33:0,0,0	0/0:0,0:0:33:0,0,0	0/0:0,0:0:33:0,0,0	0/0:0,0:0:33:0,0,0	0/0:0,0:0:33:0,0,0	0/0:0,0:0:33:0,0,0	0/0:0,0:0:33:0,0,0	0/0:0,0:0:33:0,0,0	0/1:0,0:0:33:0,0,0	0/0:0,0:0:33:0,0,0	0/0:0,0:0:33:0,0,0	0/0:0,0:0:33:0,0,0	0/0:0,0:0:33:0,0,0	0/0:0,0:0:33:0,0,0	0/0:0,0:0:33:0,0,0	0/0:0,0:0:33:0,0,0	0/0:0,0:0:33:0,0,0	0/0:0,0:0:33:0,0,0	0/0:0,0:0:33:0,0,0	0/0:0,0:0:33:0,0,0	0/0:0,0:0:33:0,0,0
PL01	2424995	SPL01_2424995	A	G	.	PASS	DP=0	GT:AD:DP:GQ:PL	1/1:0,0:0:33:0,0,0	0/0:0,0:0:33:0,0,0	0/0:0,0:0:33:0,0,0	0/0:0,0:0:33:0,0,0	0/0:0,0:0:33:0,0,0	0/0:0,0:0:33:0,0,0	1/1:0,0:0:33:0,0,0	1/1:0,0:0:33:0,0,0	1/1:0,0:0:33:0,0,0	1/1:0,0:0:33:0,0,0	1/1:0,0:0:33:0,0,0	1/1:0,0:0:33:0,0,0	0/0:0,0:0:33:0,0,0	0/0:0,0:0:33:0,0,0	0/0:0,0:0:33:0,0,0	0/0:0,0:0:33:0,0,0	0/0:0,0:0:33:0,0,0	0/0:0,0:0:33:0,0,0	0/0:0,0:0:33:0,0,0	0/0:0,0:0:33:0,0,0	0/0:0,0:0:33:0,0,0	0/0:0,0:0:33:0,0,0	0/0:0,0:0:33:0,0,0	0/0:0,0:0:33:0,0,0	0/0:0,0:0:33:0,0,0	0/0:0,0:0:33:0,0,0	0/0:0,0:0:33:0,0,0	0/0:0,0:0:33:0,0,0	0/0:0,0:0:33:0,0,0	0/0:0,0:0:33:0,0,0	0/0:0,0:0:33:0,0,0	0/0:0,0:0:33:0,0,0	0/0:0,0:0:33:0,0,0	0/0:0,0:0:33:0,0,0	0/0:0,0:0:33:0,0,0	1/1:0,0:0:33:0,0,0	1/1:0,0:0:33:0,0,0	1/1:0,0:0:33:0,0,0	0/1:0,0:0:33:0,0,0	0/0:0,0:0:33:0,0,0	1/1:0,0:0:33:0,0,0	0/0:0,0:0:33:0,0,0	0/0:0,0:0:33:0,0,0	0/0:0,0:0:33:0,0,0	0/0:0,0:0:33:0,0,0	0/0:0,0:0:33:0,0,0	./.:0,0:0	0/0:0,0:0:33:0,0,0	1/1:0,0:0:33:0,0,0	1/1:0,0:0:33:0,0,0	0/0:0,0:0:33:0,0,0	0/0:0,0:0:33:0,0,0	1/1:0,0:0:33:0,0,0	0/0:0,0:0:33:0,0,0	0/0:0,0:0:33:0,0,0	0/0:0,0:0:33:0,0,0	0/0:0,0:0:33:0,0,0	./.:0,0:0	./.:0,0:0	0/0:0,0:0:33:0,0,0	0/0:0,0:0:33:0,0,0	1/1:0,0:0:33:0,0,0	./.:0,0:0	0/0:0,0:0:33:0,0,0	./.:0,0:0	./.:0,0:0	0/0:0,0:0:33:0,0,0	0/0:0,0:0:33:0,0,0	0/0:0,0:0:33:0,0,0	./.:0,0:0	0/0:0,0:0:33:0,0,0	./.:0,0:0	0/0:0,0:0:33:0,0,0	0/0:0,0:0:33:0,0,0	0/0:0,0:0:33:0,0,0	0/0:0,0:0:33:0,0,0	0/0:0,0:0:33:0,0,0	0/0:0,0:0:33:0,0,0	0/0:0,0:0:33:0,0,0	0/0:0,0:0:33:0,0,0	0/0:0,0:0:33:0,0,0	0/0:0,0:0:33:0,0,0	0/0:0,0:0:33:0,0,0	./.:0,0:0	0/0:0,0:0:33:0,0,0	0/0:0,0:0:33:0,0,0	0/0:0,0:0:33:0,0,0	0/0:0,0:0:33:0,0,0	0/0:0,0:0:33:0,0,0	0/0:0,0:0:33:0,0,0	0/0:0,0:0:33:0,0,0	0/0:0,0:0:33:0,0,0	0/0:0,0:0:33:0,0,0	0/0:0,0:0:33:0,0,0	0/0:0,0:0:33:0,0,0	0/0:0,0:0:33:0,0,0	0/0:0,0:0:33:0,0,0	0/0:0,0:0:33:0,0,0	0/0:0,0:0:33:0,0,0	0/1:0,0:0:33:0,0,0	0/0:0,0:0:33:0,0,0	0/1:0,0:0:33:0,0,0	0/0:0,0:0:33:0,0,0	0/0:0,0:0:33:0,0,0	0/0:0,0:0:33:0,0,0	0/1:0,0:0:33:0,0,0	0/0:0,0:0:33:0,0,0	0/0:0,0:0:33:0,0,0	./.:0,0:0	0/0:0,0:0:33:0,0,0	0/0:0,0:0:33:0,0,0	0/0:0,0:0:33:0,0,0	0/0:0,0:0:33:0,0,0
PL01	2425047	SPL01_2425047	G	T	.	PASS	DP=0	GT:AD:DP:GQ:PL	1/1:0,0:0:33:0,0,0	0/0:0,0:0:33:0,0,0	0/0:0,0:0:33:0,0,0	0/0:0,0:0:33:0,0,0	0/0:0,0:0:33:0,0,0	0/0:0,0:0:33:0,0,0	./.:0,0:0	1/1:0,0:0:33:0,0,0	1/1:0,0:0:33:0,0,0	1/1:0,0:0:33:0,0,0	1/1:0,0:0:33:0,0,0	1/1:0,0:0:33:0,0,0	0/0:0,0:0:33:0,0,0	0/0:0,0:0:33:0,0,0	0/0:0,0:0:33:0,0,0	0/0:0,0:0:33:0,0,0	0/0:0,0:0:33:0,0,0	0/0:0,0:0:33:0,0,0	0/0:0,0:0:33:0,0,0	0/0:0,0:0:33:0,0,0	0/0:0,0:0:33:0,0,0	0/0:0,0:0:33:0,0,0	0/0:0,0:0:33:0,0,0	0/0:0,0:0:33:0,0,0	0/0:0,0:0:33:0,0,0	0/0:0,0:0:33:0,0,0	0/0:0,0:0:33:0,0,0	0/0:0,0:0:33:0,0,0	0/0:0,0:0:33:0,0,0	0/0:0,0:0:33:0,0,0	0/0:0,0:0:33:0,0,0	0/0:0,0:0:33:0,0,0	0/0:0,0:0:33:0,0,0	./.:0,0:0	0/0:0,0:0:33:0,0,0	1/1:0,0:0:33:0,0,0	1/1:0,0:0:33:0,0,0	1/1:0,0:0:33:0,0,0	0/1:0,0:0:33:0,0,0	0/0:0,0:0:33:0,0,0	1/1:0,0:0:33:0,0,0	0/0:0,0:0:33:0,0,0	0/0:0,0:0:33:0,0,0	0/0:0,0:0:33:0,0,0	0/0:0,0:0:33:0,0,0	0/0:0,0:0:33:0,0,0	./.:0,0:0	0/0:0,0:0:33:0,0,0	1/1:0,0:0:33:0,0,0	1/1:0,0:0:33:0,0,0	0/0:0,0:0:33:0,0,0	0/0:0,0:0:33:0,0,0	1/1:0,0:0:33:0,0,0	0/0:0,0:0:33:0,0,0	0/0:0,0:0:33:0,0,0	0/0:0,0:0:33:0,0,0	0/0:0,0:0:33:0,0,0	./.:0,0:0	./.:0,0:0	0/0:0,0:0:33:0,0,0	0/0:0,0:0:33:0,0,0	1/1:0,0:0:33:0,0,0	./.:0,0:0	0/0:0,0:0:33:0,0,0	./.:0,0:0	./.:0,0:0	0/0:0,0:0:33:0,0,0	0/0:0,0:0:33:0,0,0	0/0:0,0:0:33:0,0,0	./.:0,0:0	0/0:0,0:0:33:0,0,0	./.:0,0:0	0/0:0,0:0:33:0,0,0	0/0:0,0:0:33:0,0,0	0/0:0,0:0:33:0,0,0	0/0:0,0:0:33:0,0,0	0/0:0,0:0:33:0,0,0	0/0:0,0:0:33:0,0,0	0/0:0,0:0:33:0,0,0	0/0:0,0:0:33:0,0,0	0/0:0,0:0:33:0,0,0	0/0:0,0:0:33:0,0,0	0/0:0,0:0:33:0,0,0	./.:0,0:0	0/0:0,0:0:33:0,0,0	0/0:0,0:0:33:0,0,0	0/0:0,0:0:33:0,0,0	0/0:0,0:0:33:0,0,0	0/0:0,0:0:33:0,0,0	0/0:0,0:0:33:0,0,0	0/0:0,0:0:33:0,0,0	0/0:0,0:0:33:0,0,0	0/0:0,0:0:33:0,0,0	0/0:0,0:0:33:0,0,0	0/0:0,0:0:33:0,0,0	0/0:0,0:0:33:0,0,0	0/0:0,0:0:33:0,0,0	0/0:0,0:0:33:0,0,0	0/0:0,0:0:33:0,0,0	0/1:0,0:0:33:0,0,0	0/0:0,0:0:33:0,0,0	0/1:0,0:0:33:0,0,0	0/0:0,0:0:33:0,0,0	0/0:0,0:0:33:0,0,0	0/0:0,0:0:33:0,0,0	0/1:0,0:0:33:0,0,0	0/0:0,0:0:33:0,0,0	0/0:0,0:0:33:0,0,0	0/0:0,0:0:33:0,0,0	0/0:0,0:0:33:0,0,0	0/0:0,0:0:33:0,0,0	0/0:0,0:0:33:0,0,0	0/0:0,0:0:33:0,0,0
PL01	2448522	SPL01_2448522	T	C	.	PASS	DP=0	GT:AD:DP:GQ:PL	0/0:0,0:0:33:0,0,0	0/0:0,0:0:33:0,0,0	0/0:0,0:0:33:0,0,0	0/0:0,0:0:33:0,0,0	0/0:0,0:0:33:0,0,0	0/0:0,0:0:33:0,0,0	0/0:0,0:0:33:0,0,0	0/0:0,0:0:33:0,0,0	0/0:0,0:0:33:0,0,0	0/0:0,0:0:33:0,0,0	0/0:0,0:0:33:0,0,0	0/0:0,0:0:33:0,0,0	0/0:0,0:0:33:0,0,0	0/0:0,0:0:33:0,0,0	0/0:0,0:0:33:0,0,0	0/0:0,0:0:33:0,0,0	0/0:0,0:0:33:0,0,0	0/0:0,0:0:33:0,0,0	0/0:0,0:0:33:0,0,0	0/0:0,0:0:33:0,0,0	0/0:0,0:0:33:0,0,0	0/0:0,0:0:33:0,0,0	0/0:0,0:0:33:0,0,0	0/0:0,0:0:33:0,0,0	0/0:0,0:0:33:0,0,0	0/0:0,0:0:33:0,0,0	0/0:0,0:0:33:0,0,0	0/0:0,0:0:33:0,0,0	0/0:0,0:0:33:0,0,0	0/0:0,0:0:33:0,0,0	0/0:0,0:0:33:0,0,0	0/0:0,0:0:33:0,0,0	0/0:0,0:0:33:0,0,0	0/0:0,0:0:33:0,0,0	0/0:0,0:0:33:0,0,0	0/0:0,0:0:33:0,0,0	0/0:0,0:0:33:0,0,0	0/0:0,0:0:33:0,0,0	0/0:0,0:0:33:0,0,0	0/0:0,0:0:33:0,0,0	1/1:0,0:0:33:0,0,0	0/0:0,0:0:33:0,0,0	0/0:0,0:0:33:0,0,0	0/0:0,0:0:33:0,0,0	0/0:0,0:0:33:0,0,0	0/0:0,0:0:33:0,0,0	0/0:0,0:0:33:0,0,0	0/0:0,0:0:33:0,0,0	1/1:0,0:0:33:0,0,0	1/1:0,0:0:33:0,0,0	0/0:0,0:0:33:0,0,0	0/0:0,0:0:33:0,0,0	0/0:0,0:0:33:0,0,0	0/0:0,0:0:33:0,0,0	0/0:0,0:0:33:0,0,0	0/0:0,0:0:33:0,0,0	0/0:0,0:0:33:0,0,0	0/0:0,0:0:33:0,0,0	1/1:0,0:0:33:0,0,0	0/0:0,0:0:33:0,0,0	0/0:0,0:0:33:0,0,0	1/1:0,0:0:33:0,0,0	0/0:0,0:0:33:0,0,0	0/0:0,0:0:33:0,0,0	1/1:0,0:0:33:0,0,0	1/1:0,0:0:33:0,0,0	0/0:0,0:0:33:0,0,0	0/0:0,0:0:33:0,0,0	0/0:0,0:0:33:0,0,0	1/1:0,0:0:33:0,0,0	0/0:0,0:0:33:0,0,0	0/0:0,0:0:33:0,0,0	0/0:0,0:0:33:0,0,0	0/0:0,0:0:33:0,0,0	0/0:0,0:0:33:0,0,0	0/0:0,0:0:33:0,0,0	0/0:0,0:0:33:0,0,0	0/0:0,0:0:33:0,0,0	0/0:0,0:0:33:0,0,0	0/0:0,0:0:33:0,0,0	0/0:0,0:0:33:0,0,0	0/0:0,0:0:33:0,0,0	0/0:0,0:0:33:0,0,0	0/0:0,0:0:33:0,0,0	0/0:0,0:0:33:0,0,0	0/0:0,0:0:33:0,0,0	0/0:0,0:0:33:0,0,0	0/0:0,0:0:33:0,0,0	0/0:0,0:0:33:0,0,0	0/0:0,0:0:33:0,0,0	0/0:0,0:0:33:0,0,0	0/0:0,0:0:33:0,0,0	0/0:0,0:0:33:0,0,0	0/0:0,0:0:33:0,0,0	0/0:0,0:0:33:0,0,0	0/0:0,0:0:33:0,0,0	0/0:0,0:0:33:0,0,0	0/0:0,0:0:33:0,0,0	0/0:0,0:0:33:0,0,0	0/0:0,0:0:33:0,0,0	0/0:0,0:0:33:0,0,0	0/0:0,0:0:33:0,0,0	0/0:0,0:0:33:0,0,0	0/0:0,0:0:33:0,0,0	0/0:0,0:0:33:0,0,0	0/0:0,0:0:33:0,0,0	0/0:0,0:0:33:0,0,0	0/0:0,0:0:33:0,0,0	0/0:0,0:0:33:0,0,0	0/0:0,0:0:33:0,0,0	0/0:0,0:0:33:0,0,0	0/0:0,0:0:33:0,0,0	0/0:0,0:0:33:0,0,0
PL01	2448585	SPL01_2448585	A	G	.	PASS	DP=0	GT:AD:DP:GQ:PL	0/0:0,0:0:33:0,0,0	0/0:0,0:0:33:0,0,0	0/0:0,0:0:33:0,0,0	0/0:0,0:0:33:0,0,0	1/1:0,0:0:33:0,0,0	1/1:0,0:0:33:0,0,0	0/0:0,0:0:33:0,0,0	0/0:0,0:0:33:0,0,0	0/0:0,0:0:33:0,0,0	0/0:0,0:0:33:0,0,0	0/0:0,0:0:33:0,0,0	0/0:0,0:0:33:0,0,0	0/0:0,0:0:33:0,0,0	0/0:0,0:0:33:0,0,0	0/0:0,0:0:33:0,0,0	0/1:0,0:0:33:0,0,0	0/0:0,0:0:33:0,0,0	0/0:0,0:0:33:0,0,0	0/0:0,0:0:33:0,0,0	0/0:0,0:0:33:0,0,0	0/0:0,0:0:33:0,0,0	0/0:0,0:0:33:0,0,0	0/0:0,0:0:33:0,0,0	0/0:0,0:0:33:0,0,0	0/0:0,0:0:33:0,0,0	0/1:0,0:0:33:0,0,0	0/0:0,0:0:33:0,0,0	1/1:0,0:0:33:0,0,0	0/0:0,0:0:33:0,0,0	0/1:0,0:0:33:0,0,0	0/1:0,0:0:33:0,0,0	0/0:0,0:0:33:0,0,0	0/0:0,0:0:33:0,0,0	0/0:0,0:0:33:0,0,0	0/0:0,0:0:33:0,0,0	0/0:0,0:0:33:0,0,0	0/0:0,0:0:33:0,0,0	0/0:0,0:0:33:0,0,0	0/0:0,0:0:33:0,0,0	0/0:0,0:0:33:0,0,0	0/0:0,0:0:33:0,0,0	0/0:0,0:0:33:0,0,0	0/0:0,0:0:33:0,0,0	0/0:0,0:0:33:0,0,0	0/0:0,0:0:33:0,0,0	0/0:0,0:0:33:0,0,0	0/0:0,0:0:33:0,0,0	0/0:0,0:0:33:0,0,0	0/0:0,0:0:33:0,0,0	0/0:0,0:0:33:0,0,0	0/0:0,0:0:33:0,0,0	0/0:0,0:0:33:0,0,0	0/0:0,0:0:33:0,0,0	0/0:0,0:0:33:0,0,0	0/0:0,0:0:33:0,0,0	0/0:0,0:0:33:0,0,0	0/0:0,0:0:33:0,0,0	0/0:0,0:0:33:0,0,0	0/0:0,0:0:33:0,0,0	0/0:0,0:0:33:0,0,0	0/0:0,0:0:33:0,0,0	0/0:0,0:0:33:0,0,0	0/0:0,0:0:33:0,0,0	0/0:0,0:0:33:0,0,0	0/0:0,0:0:33:0,0,0	0/0:0,0:0:33:0,0,0	1/1:0,0:0:33:0,0,0	0/0:0,0:0:33:0,0,0	0/0:0,0:0:33:0,0,0	0/0:0,0:0:33:0,0,0	0/0:0,0:0:33:0,0,0	0/0:0,0:0:33:0,0,0	0/0:0,0:0:33:0,0,0	0/0:0,0:0:33:0,0,0	0/0:0,0:0:33:0,0,0	0/0:0,0:0:33:0,0,0	0/0:0,0:0:33:0,0,0	0/0:0,0:0:33:0,0,0	0/0:0,0:0:33:0,0,0	0/0:0,0:0:33:0,0,0	0/0:0,0:0:33:0,0,0	0/0:0,0:0:33:0,0,0	0/0:0,0:0:33:0,0,0	0/0:0,0:0:33:0,0,0	0/0:0,0:0:33:0,0,0	1/1:0,0:0:33:0,0,0	0/0:0,0:0:33:0,0,0	0/0:0,0:0:33:0,0,0	0/1:0,0:0:33:0,0,0	0/0:0,0:0:33:0,0,0	0/0:0,0:0:33:0,0,0	0/0:0,0:0:33:0,0,0	1/1:0,0:0:33:0,0,0	0/0:0,0:0:33:0,0,0	0/0:0,0:0:33:0,0,0	0/0:0,0:0:33:0,0,0	0/0:0,0:0:33:0,0,0	1/1:0,0:0:33:0,0,0	0/0:0,0:0:33:0,0,0	0/1:0,0:0:33:0,0,0	0/0:0,0:0:33:0,0,0	0/0:0,0:0:33:0,0,0	0/0:0,0:0:33:0,0,0	0/0:0,0:0:33:0,0,0	0/0:0,0:0:33:0,0,0	0/0:0,0:0:33:0,0,0	0/0:0,0:0:33:0,0,0	0/0:0,0:0:33:0,0,0	0/0:0,0:0:33:0,0,0	0/1:0,0:0:33:0,0,0	0/0:0,0:0:33:0,0,0	0/0:0,0:0:33:0,0,0	0/0:0,0:0:33:0,0,0
PL01	2450766	SPL01_2450766	A	G	.	PASS	DP=0	GT:AD:DP:GQ:PL	1/1:0,0:0:33:0,0,0	0/0:0,0:0:33:0,0,0	0/0:0,0:0:33:0,0,0	0/0:0,0:0:33:0,0,0	0/0:0,0:0:33:0,0,0	0/0:0,0:0:33:0,0,0	1/1:0,0:0:33:0,0,0	1/1:0,0:0:33:0,0,0	1/1:0,0:0:33:0,0,0	1/1:0,0:0:33:0,0,0	1/1:0,0:0:33:0,0,0	1/1:0,0:0:33:0,0,0	0/0:0,0:0:33:0,0,0	0/0:0,0:0:33:0,0,0	0/0:0,0:0:33:0,0,0	0/0:0,0:0:33:0,0,0	0/0:0,0:0:33:0,0,0	0/0:0,0:0:33:0,0,0	0/0:0,0:0:33:0,0,0	0/0:0,0:0:33:0,0,0	0/0:0,0:0:33:0,0,0	0/0:0,0:0:33:0,0,0	0/0:0,0:0:33:0,0,0	0/0:0,0:0:33:0,0,0	0/0:0,0:0:33:0,0,0	0/0:0,0:0:33:0,0,0	0/0:0,0:0:33:0,0,0	0/0:0,0:0:33:0,0,0	0/0:0,0:0:33:0,0,0	0/0:0,0:0:33:0,0,0	0/0:0,0:0:33:0,0,0	0/0:0,0:0:33:0,0,0	0/0:0,0:0:33:0,0,0	0/0:0,0:0:33:0,0,0	0/0:0,0:0:33:0,0,0	0/0:0,0:0:33:0,0,0	0/0:0,0:0:33:0,0,0	0/0:0,0:0:33:0,0,0	0/0:0,0:0:33:0,0,0	0/0:0,0:0:33:0,0,0	0/0:0,0:0:33:0,0,0	0/0:0,0:0:33:0,0,0	0/0:0,0:0:33:0,0,0	0/0:0,0:0:33:0,0,0	0/0:0,0:0:33:0,0,0	0/0:0,0:0:33:0,0,0	0/0:0,0:0:33:0,0,0	0/0:0,0:0:33:0,0,0	0/0:0,0:0:33:0,0,0	0/0:0,0:0:33:0,0,0	0/0:0,0:0:33:0,0,0	0/0:0,0:0:33:0,0,0	./.:0,0:0	0/0:0,0:0:33:0,0,0	0/0:0,0:0:33:0,0,0	0/0:0,0:0:33:0,0,0	0/0:0,0:0:33:0,0,0	0/0:0,0:0:33:0,0,0	0/0:0,0:0:33:0,0,0	0/0:0,0:0:33:0,0,0	0/0:0,0:0:33:0,0,0	0/0:0,0:0:33:0,0,0	./.:0,0:0	0/0:0,0:0:33:0,0,0	0/0:0,0:0:33:0,0,0	0/0:0,0:0:33:0,0,0	0/0:0,0:0:33:0,0,0	0/0:0,0:0:33:0,0,0	./.:0,0:0	0/0:0,0:0:33:0,0,0	0/0:0,0:0:33:0,0,0	0/0:0,0:0:33:0,0,0	0/0:0,0:0:33:0,0,0	0/0:0,0:0:33:0,0,0	0/0:0,0:0:33:0,0,0	0/0:0,0:0:33:0,0,0	0/0:0,0:0:33:0,0,0	0/0:0,0:0:33:0,0,0	0/0:0,0:0:33:0,0,0	0/0:0,0:0:33:0,0,0	0/0:0,0:0:33:0,0,0	0/0:0,0:0:33:0,0,0	0/0:0,0:0:33:0,0,0	0/0:0,0:0:33:0,0,0	0/0:0,0:0:33:0,0,0	0/0:0,0:0:33:0,0,0	0/0:0,0:0:33:0,0,0	0/0:0,0:0:33:0,0,0	0/0:0,0:0:33:0,0,0	0/0:0,0:0:33:0,0,0	0/0:0,0:0:33:0,0,0	0/0:0,0:0:33:0,0,0	0/0:0,0:0:33:0,0,0	0/0:0,0:0:33:0,0,0	0/0:0,0:0:33:0,0,0	./.:0,0:0	./.:0,0:0	0/0:0,0:0:33:0,0,0	0/0:0,0:0:33:0,0,0	0/0:0,0:0:33:0,0,0	0/0:0,0:0:33:0,0,0	0/0:0,0:0:33:0,0,0	0/0:0,0:0:33:0,0,0	0/0:0,0:0:33:0,0,0	0/0:0,0:0:33:0,0,0	0/0:0,0:0:33:0,0,0	0/0:0,0:0:33:0,0,0	0/0:0,0:0:33:0,0,0	0/0:0,0:0:33:0,0,0	0/0:0,0:0:33:0,0,0	0/0:0,0:0:33:0,0,0	0/0:0,0:0:33:0,0,0	0/0:0,0:0:33:0,0,0
PL01	2450911	SPL01_2450911	T	A	.	PASS	DP=0	GT:AD:DP:GQ:PL	0/0:0,0:0:33:0,0,0	0/0:0,0:0:33:0,0,0	0/0:0,0:0:33:0,0,0	0/0:0,0:0:33:0,0,0	1/1:0,0:0:33:0,0,0	1/1:0,0:0:33:0,0,0	0/0:0,0:0:33:0,0,0	0/0:0,0:0:33:0,0,0	0/0:0,0:0:33:0,0,0	0/0:0,0:0:33:0,0,0	0/0:0,0:0:33:0,0,0	0/0:0,0:0:33:0,0,0	0/0:0,0:0:33:0,0,0	0/0:0,0:0:33:0,0,0	0/0:0,0:0:33:0,0,0	1/0:0,0:0:33:0,0,0	0/0:0,0:0:33:0,0,0	0/0:0,0:0:33:0,0,0	0/0:0,0:0:33:0,0,0	0/0:0,0:0:33:0,0,0	0/0:0,0:0:33:0,0,0	0/0:0,0:0:33:0,0,0	0/0:0,0:0:33:0,0,0	0/0:0,0:0:33:0,0,0	0/0:0,0:0:33:0,0,0	1/0:0,0:0:33:0,0,0	0/0:0,0:0:33:0,0,0	1/1:0,0:0:33:0,0,0	0/0:0,0:0:33:0,0,0	1/0:0,0:0:33:0,0,0	1/0:0,0:0:33:0,0,0	0/0:0,0:0:33:0,0,0	0/0:0,0:0:33:0,0,0	0/0:0,0:0:33:0,0,0	0/0:0,0:0:33:0,0,0	0/0:0,0:0:33:0,0,0	0/0:0,0:0:33:0,0,0	0/0:0,0:0:33:0,0,0	0/0:0,0:0:33:0,0,0	0/0:0,0:0:33:0,0,0	0/0:0,0:0:33:0,0,0	0/0:0,0:0:33:0,0,0	0/0:0,0:0:33:0,0,0	0/0:0,0:0:33:0,0,0	0/0:0,0:0:33:0,0,0	0/0:0,0:0:33:0,0,0	./.:0,0:0	0/0:0,0:0:33:0,0,0	0/0:0,0:0:33:0,0,0	0/0:0,0:0:33:0,0,0	0/0:0,0:0:33:0,0,0	0/0:0,0:0:33:0,0,0	./.:0,0:0	0/0:0,0:0:33:0,0,0	0/0:0,0:0:33:0,0,0	0/0:0,0:0:33:0,0,0	0/0:0,0:0:33:0,0,0	0/0:0,0:0:33:0,0,0	0/0:0,0:0:33:0,0,0	./.:0,0:0	0/0:0,0:0:33:0,0,0	0/0:0,0:0:33:0,0,0	./.:0,0:0	1/0:0,0:0:33:0,0,0	./.:0,0:0	0/0:0,0:0:33:0,0,0	1/1:0,0:0:33:0,0,0	0/0:0,0:0:33:0,0,0	./.:0,0:0	0/0:0,0:0:33:0,0,0	0/0:0,0:0:33:0,0,0	./.:0,0:0	0/0:0,0:0:33:0,0,0	0/0:0,0:0:33:0,0,0	0/0:0,0:0:33:0,0,0	0/0:0,0:0:33:0,0,0	0/0:0,0:0:33:0,0,0	0/0:0,0:0:33:0,0,0	0/0:0,0:0:33:0,0,0	0/0:0,0:0:33:0,0,0	0/0:0,0:0:33:0,0,0	0/0:0,0:0:33:0,0,0	0/0:0,0:0:33:0,0,0	0/0:0,0:0:33:0,0,0	0/0:0,0:0:33:0,0,0	1/1:0,0:0:33:0,0,0	0/0:0,0:0:33:0,0,0	0/0:0,0:0:33:0,0,0	1/0:0,0:0:33:0,0,0	0/0:0,0:0:33:0,0,0	0/0:0,0:0:33:0,0,0	0/0:0,0:0:33:0,0,0	1/1:0,0:0:33:0,0,0	0/0:0,0:0:33:0,0,0	0/0:0,0:0:33:0,0,0	./.:0,0:0	./.:0,0:0	./.:0,0:0	0/0:0,0:0:33:0,0,0	1/0:0,0:0:33:0,0,0	0/0:0,0:0:33:0,0,0	0/0:0,0:0:33:0,0,0	0/0:0,0:0:33:0,0,0	0/0:0,0:0:33:0,0,0	0/0:0,0:0:33:0,0,0	0/0:0,0:0:33:0,0,0	0/0:0,0:0:33:0,0,0	0/0:0,0:0:33:0,0,0	0/0:0,0:0:33:0,0,0	1/0:0,0:0:33:0,0,0	0/0:0,0:0:33:0,0,0	0/0:0,0:0:33:0,0,0	0/0:0,0:0:33:0,0,0
PL01	2502427	SPL01_2502427	G	A	.	PASS	DP=0	GT:AD:DP:GQ:PL	0/0:0,0:0:33:0,0,0	1/1:0,0:0:33:0,0,0	1/1:0,0:0:33:0,0,0	1/1:0,0:0:33:0,0,0	1/1:0,0:0:33:0,0,0	1/1:0,0:0:33:0,0,0	0/0:0,0:0:33:0,0,0	0/0:0,0:0:33:0,0,0	0/0:0,0:0:33:0,0,0	0/0:0,0:0:33:0,0,0	0/0:0,0:0:33:0,0,0	0/0:0,0:0:33:0,0,0	0/0:0,0:0:33:0,0,0	0/0:0,0:0:33:0,0,0	./.:0,0:0	0/0:0,0:0:33:0,0,0	1/0:0,0:0:33:0,0,0	0/0:0,0:0:33:0,0,0	1/1:0,0:0:33:0,0,0	1/1:0,0:0:33:0,0,0	1/1:0,0:0:33:0,0,0	1/1:0,0:0:33:0,0,0	1/1:0,0:0:33:0,0,0	1/1:0,0:0:33:0,0,0	1/1:0,0:0:33:0,0,0	1/1:0,0:0:33:0,0,0	1/1:0,0:0:33:0,0,0	1/1:0,0:0:33:0,0,0	1/1:0,0:0:33:0,0,0	1/0:0,0:0:33:0,0,0	1/1:0,0:0:33:0,0,0	1/1:0,0:0:33:0,0,0	1/1:0,0:0:33:0,0,0	0/0:0,0:0:33:0,0,0	0/0:0,0:0:33:0,0,0	0/0:0,0:0:33:0,0,0	0/0:0,0:0:33:0,0,0	1/1:0,0:0:33:0,0,0	1/0:0,0:0:33:0,0,0	0/0:0,0:0:33:0,0,0	0/0:0,0:0:33:0,0,0	0/0:0,0:0:33:0,0,0	0/0:0,0:0:33:0,0,0	0/0:0,0:0:33:0,0,0	0/0:0,0:0:33:0,0,0	1/1:0,0:0:33:0,0,0	0/0:0,0:0:33:0,0,0	0/0:0,0:0:33:0,0,0	0/0:0,0:0:33:0,0,0	0/0:0,0:0:33:0,0,0	0/0:0,0:0:33:0,0,0	1/1:0,0:0:33:0,0,0	./.:0,0:0	1/1:0,0:0:33:0,0,0	0/0:0,0:0:33:0,0,0	./.:0,0:0	1/1:0,0:0:33:0,0,0	0/0:0,0:0:33:0,0,0	0/0:0,0:0:33:0,0,0	./.:0,0:0	1/1:0,0:0:33:0,0,0	0/0:0,0:0:33:0,0,0	0/0:0,0:0:33:0,0,0	0/0:0,0:0:33:0,0,0	0/0:0,0:0:33:0,0,0	0/0:0,0:0:33:0,0,0	0/0:0,0:0:33:0,0,0	0/0:0,0:0:33:0,0,0	0/0:0,0:0:33:0,0,0	0/0:0,0:0:33:0,0,0	0/0:0,0:0:33:0,0,0	0/0:0,0:0:33:0,0,0	1/1:0,0:0:33:0,0,0	1/1:0,0:0:33:0,0,0	1/1:0,0:0:33:0,0,0	0/0:0,0:0:33:0,0,0	0/0:0,0:0:33:0,0,0	0/0:0,0:0:33:0,0,0	1/1:0,0:0:33:0,0,0	1/1:0,0:0:33:0,0,0	0/0:0,0:0:33:0,0,0	0/0:0,0:0:33:0,0,0	0/0:0,0:0:33:0,0,0	1/1:0,0:0:33:0,0,0	1/1:0,0:0:33:0,0,0	0/0:0,0:0:33:0,0,0	1/1:0,0:0:33:0,0,0	0/0:0,0:0:33:0,0,0	1/0:0,0:0:33:0,0,0	./.:0,0:0	1/1:0,0:0:33:0,0,0	0/0:0,0:0:33:0,0,0	1/1:0,0:0:33:0,0,0	0/0:0,0:0:33:0,0,0	1/1:0,0:0:33:0,0,0	./.:0,0:0	0/0:0,0:0:33:0,0,0	1/1:0,0:0:33:0,0,0	0/0:0,0:0:33:0,0,0	1/0:0,0:0:33:0,0,0	0/0:0,0:0:33:0,0,0	0/0:0,0:0:33:0,0,0	0/0:0,0:0:33:0,0,0	0/0:0,0:0:33:0,0,0	0/0:0,0:0:33:0,0,0	0/0:0,0:0:33:0,0,0	1/0:0,0:0:33:0,0,0	1/1:0,0:0:33:0,0,0	./.:0,0:0	1/1:0,0:0:33:0,0,0	0/0:0,0:0:33:0,0,0	0/0:0,0:0:33:0,0,0	0/0:0,0:0:33:0,0,0
PL01	2502474	SPL01_2502474	A	T	.	PASS	DP=0	GT:AD:DP:GQ:PL	0/0:0,0:0:33:0,0,0	0/0:0,0:0:33:0,0,0	0/0:0,0:0:33:0,0,0	0/0:0,0:0:33:0,0,0	0/0:0,0:0:33:0,0,0	0/0:0,0:0:33:0,0,0	0/0:0,0:0:33:0,0,0	0/0:0,0:0:33:0,0,0	0/0:0,0:0:33:0,0,0	0/0:0,0:0:33:0,0,0	0/0:0,0:0:33:0,0,0	0/0:0,0:0:33:0,0,0	0/0:0,0:0:33:0,0,0	0/0:0,0:0:33:0,0,0	0/0:0,0:0:33:0,0,0	0/0:0,0:0:33:0,0,0	0/0:0,0:0:33:0,0,0	0/0:0,0:0:33:0,0,0	0/0:0,0:0:33:0,0,0	0/0:0,0:0:33:0,0,0	0/0:0,0:0:33:0,0,0	0/0:0,0:0:33:0,0,0	0/0:0,0:0:33:0,0,0	0/0:0,0:0:33:0,0,0	0/0:0,0:0:33:0,0,0	0/0:0,0:0:33:0,0,0	0/0:0,0:0:33:0,0,0	0/0:0,0:0:33:0,0,0	0/0:0,0:0:33:0,0,0	0/0:0,0:0:33:0,0,0	0/0:0,0:0:33:0,0,0	0/0:0,0:0:33:0,0,0	0/0:0,0:0:33:0,0,0	0/0:0,0:0:33:0,0,0	0/0:0,0:0:33:0,0,0	0/0:0,0:0:33:0,0,0	0/0:0,0:0:33:0,0,0	0/0:0,0:0:33:0,0,0	0/0:0,0:0:33:0,0,0	0/0:0,0:0:33:0,0,0	0/0:0,0:0:33:0,0,0	0/0:0,0:0:33:0,0,0	0/0:0,0:0:33:0,0,0	0/0:0,0:0:33:0,0,0	0/0:0,0:0:33:0,0,0	0/0:0,0:0:33:0,0,0	0/0:0,0:0:33:0,0,0	0/0:0,0:0:33:0,0,0	0/0:0,0:0:33:0,0,0	0/0:0,0:0:33:0,0,0	0/0:0,0:0:33:0,0,0	0/0:0,0:0:33:0,0,0	0/0:0,0:0:33:0,0,0	0/0:0,0:0:33:0,0,0	0/0:0,0:0:33:0,0,0	./.:0,0:0	0/0:0,0:0:33:0,0,0	0/0:0,0:0:33:0,0,0	0/0:0,0:0:33:0,0,0	./.:0,0:0	0/0:0,0:0:33:0,0,0	0/0:0,0:0:33:0,0,0	0/0:0,0:0:33:0,0,0	0/0:0,0:0:33:0,0,0	0/0:0,0:0:33:0,0,0	0/0:0,0:0:33:0,0,0	0/0:0,0:0:33:0,0,0	0/0:0,0:0:33:0,0,0	0/0:0,0:0:33:0,0,0	0/0:0,0:0:33:0,0,0	0/0:0,0:0:33:0,0,0	0/0:0,0:0:33:0,0,0	0/0:0,0:0:33:0,0,0	0/0:0,0:0:33:0,0,0	0/0:0,0:0:33:0,0,0	0/0:0,0:0:33:0,0,0	0/0:0,0:0:33:0,0,0	0/0:0,0:0:33:0,0,0	0/0:0,0:0:33:0,0,0	0/0:0,0:0:33:0,0,0	0/0:0,0:0:33:0,0,0	0/0:0,0:0:33:0,0,0	0/0:0,0:0:33:0,0,0	0/0:0,0:0:33:0,0,0	0/0:0,0:0:33:0,0,0	0/0:0,0:0:33:0,0,0	0/0:0,0:0:33:0,0,0	0/0:0,0:0:33:0,0,0	0/0:0,0:0:33:0,0,0	0/0:0,0:0:33:0,0,0	0/0:0,0:0:33:0,0,0	0/0:0,0:0:33:0,0,0	0/0:0,0:0:33:0,0,0	0/0:0,0:0:33:0,0,0	0/0:0,0:0:33:0,0,0	./.:0,0:0	0/0:0,0:0:33:0,0,0	0/0:0,0:0:33:0,0,0	0/0:0,0:0:33:0,0,0	0/0:0,0:0:33:0,0,0	0/0:0,0:0:33:0,0,0	0/0:0,0:0:33:0,0,0	0/0:0,0:0:33:0,0,0	0/0:0,0:0:33:0,0,0	0/0:0,0:0:33:0,0,0	0/0:0,0:0:33:0,0,0	0/0:0,0:0:33:0,0,0	0/0:0,0:0:33:0,0,0	./.:0,0:0	0/0:0,0:0:33:0,0,0	0/0:0,0:0:33:0,0,0	0/0:0,0:0:33:0,0,0	0/0:0,0:0:33:0,0,0
PL01	2560247	SPL01_2560247	C	A	.	PASS	DP=0	GT:AD:DP:GQ:PL	1/1:0,0:0:33:0,0,0	0/0:0,0:0:33:0,0,0	0/0:0,0:0:33:0,0,0	0/0:0,0:0:33:0,0,0	0/0:0,0:0:33:0,0,0	0/0:0,0:0:33:0,0,0	1/1:0,0:0:33:0,0,0	1/1:0,0:0:33:0,0,0	1/1:0,0:0:33:0,0,0	1/1:0,0:0:33:0,0,0	1/1:0,0:0:33:0,0,0	1/1:0,0:0:33:0,0,0	0/0:0,0:0:33:0,0,0	0/0:0,0:0:33:0,0,0	0/0:0,0:0:33:0,0,0	0/0:0,0:0:33:0,0,0	0/0:0,0:0:33:0,0,0	0/0:0,0:0:33:0,0,0	0/0:0,0:0:33:0,0,0	0/0:0,0:0:33:0,0,0	0/0:0,0:0:33:0,0,0	0/0:0,0:0:33:0,0,0	0/0:0,0:0:33:0,0,0	0/0:0,0:0:33:0,0,0	0/0:0,0:0:33:0,0,0	0/0:0,0:0:33:0,0,0	0/0:0,0:0:33:0,0,0	0/0:0,0:0:33:0,0,0	0/0:0,0:0:33:0,0,0	0/0:0,0:0:33:0,0,0	0/0:0,0:0:33:0,0,0	0/0:0,0:0:33:0,0,0	0/0:0,0:0:33:0,0,0	0/0:0,0:0:33:0,0,0	0/0:0,0:0:33:0,0,0	1/1:0,0:0:33:0,0,0	1/1:0,0:0:33:0,0,0	1/1:0,0:0:33:0,0,0	1/1:0,0:0:33:0,0,0	1/1:0,0:0:33:0,0,0	0/0:0,0:0:33:0,0,0	0/0:0,0:0:33:0,0,0	0/0:0,0:0:33:0,0,0	0/0:0,0:0:33:0,0,0	0/0:0,0:0:33:0,0,0	0/0:0,0:0:33:0,0,0	0/0:0,0:0:33:0,0,0	1/1:0,0:0:33:0,0,0	0/0:0,0:0:33:0,0,0	0/0:0,0:0:33:0,0,0	0/0:0,0:0:33:0,0,0	0/0:0,0:0:33:0,0,0	0/0:0,0:0:33:0,0,0	0/0:0,0:0:33:0,0,0	0/0:0,0:0:33:0,0,0	1/1:0,0:0:33:0,0,0	0/0:0,0:0:33:0,0,0	0/0:0,0:0:33:0,0,0	0/0:0,0:0:33:0,0,0	1/1:0,0:0:33:0,0,0	0/0:0,0:0:33:0,0,0	0/0:0,0:0:33:0,0,0	0/0:0,0:0:33:0,0,0	0/0:0,0:0:33:0,0,0	0/0:0,0:0:33:0,0,0	0/0:0,0:0:33:0,0,0	0/0:0,0:0:33:0,0,0	0/0:0,0:0:33:0,0,0	0/0:0,0:0:33:0,0,0	0/0:0,0:0:33:0,0,0	0/0:0,0:0:33:0,0,0	1/1:0,0:0:33:0,0,0	0/0:0,0:0:33:0,0,0	0/0:0,0:0:33:0,0,0	0/0:0,0:0:33:0,0,0	1/1:0,0:0:33:0,0,0	1/1:0,0:0:33:0,0,0	1/0:0,0:0:33:0,0,0	0/0:0,0:0:33:0,0,0	0/0:0,0:0:33:0,0,0	0/0:0,0:0:33:0,0,0	0/0:0,0:0:33:0,0,0	0/0:0,0:0:33:0,0,0	0/0:0,0:0:33:0,0,0	0/0:0,0:0:33:0,0,0	0/0:0,0:0:33:0,0,0	0/0:0,0:0:33:0,0,0	0/0:0,0:0:33:0,0,0	0/0:0,0:0:33:0,0,0	0/0:0,0:0:33:0,0,0	0/0:0,0:0:33:0,0,0	0/0:0,0:0:33:0,0,0	0/0:0,0:0:33:0,0,0	0/0:0,0:0:33:0,0,0	0/0:0,0:0:33:0,0,0	0/0:0,0:0:33:0,0,0	0/0:0,0:0:33:0,0,0	0/0:0,0:0:33:0,0,0	0/0:0,0:0:33:0,0,0	0/0:0,0:0:33:0,0,0	0/0:0,0:0:33:0,0,0	1/0:0,0:0:33:0,0,0	0/0:0,0:0:33:0,0,0	1/1:0,0:0:33:0,0,0	1/1:0,0:0:33:0,0,0	1/0:0,0:0:33:0,0,0	1/1:0,0:0:33:0,0,0	0/0:0,0:0:33:0,0,0	1/1:0,0:0:33:0,0,0	0/0:0,0:0:33:0,0,0	0/0:0,0:0:33:0,0,0	0/0:0,0:0:33:0,0,0	0/0:0,0:0:33:0,0,0
PL01	2580310	SPL01_2580310	T	C	.	PASS	DP=0	GT:AD:DP:GQ:PL	0/0:0,0:0:33:0,0,0	0/0:0,0:0:33:0,0,0	0/0:0,0:0:33:0,0,0	0/0:0,0:0:33:0,0,0	0/0:0,0:0:33:0,0,0	0/0:0,0:0:33:0,0,0	0/0:0,0:0:33:0,0,0	0/0:0,0:0:33:0,0,0	0/0:0,0:0:33:0,0,0	0/0:0,0:0:33:0,0,0	0/0:0,0:0:33:0,0,0	0/0:0,0:0:33:0,0,0	0/0:0,0:0:33:0,0,0	0/0:0,0:0:33:0,0,0	0/0:0,0:0:33:0,0,0	0/0:0,0:0:33:0,0,0	0/0:0,0:0:33:0,0,0	0/0:0,0:0:33:0,0,0	0/0:0,0:0:33:0,0,0	0/0:0,0:0:33:0,0,0	0/0:0,0:0:33:0,0,0	0/0:0,0:0:33:0,0,0	0/0:0,0:0:33:0,0,0	0/0:0,0:0:33:0,0,0	0/0:0,0:0:33:0,0,0	0/0:0,0:0:33:0,0,0	0/0:0,0:0:33:0,0,0	0/0:0,0:0:33:0,0,0	0/0:0,0:0:33:0,0,0	0/0:0,0:0:33:0,0,0	0/0:0,0:0:33:0,0,0	0/0:0,0:0:33:0,0,0	0/0:0,0:0:33:0,0,0	0/0:0,0:0:33:0,0,0	0/0:0,0:0:33:0,0,0	0/0:0,0:0:33:0,0,0	0/0:0,0:0:33:0,0,0	0/0:0,0:0:33:0,0,0	0/0:0,0:0:33:0,0,0	0/0:0,0:0:33:0,0,0	1/1:0,0:0:33:0,0,0	0/0:0,0:0:33:0,0,0	0/0:0,0:0:33:0,0,0	0/0:0,0:0:33:0,0,0	0/0:0,0:0:33:0,0,0	0/0:0,0:0:33:0,0,0	0/0:0,0:0:33:0,0,0	0/0:0,0:0:33:0,0,0	1/1:0,0:0:33:0,0,0	1/1:0,0:0:33:0,0,0	0/0:0,0:0:33:0,0,0	0/0:0,0:0:33:0,0,0	0/0:0,0:0:33:0,0,0	0/0:0,0:0:33:0,0,0	0/0:0,0:0:33:0,0,0	0/0:0,0:0:33:0,0,0	0/0:0,0:0:33:0,0,0	0/0:0,0:0:33:0,0,0	1/1:0,0:0:33:0,0,0	0/0:0,0:0:33:0,0,0	0/0:0,0:0:33:0,0,0	1/1:0,0:0:33:0,0,0	0/0:0,0:0:33:0,0,0	0/0:0,0:0:33:0,0,0	1/1:0,0:0:33:0,0,0	1/1:0,0:0:33:0,0,0	0/0:0,0:0:33:0,0,0	0/0:0,0:0:33:0,0,0	0/0:0,0:0:33:0,0,0	1/1:0,0:0:33:0,0,0	0/0:0,0:0:33:0,0,0	0/0:0,0:0:33:0,0,0	0/0:0,0:0:33:0,0,0	0/0:0,0:0:33:0,0,0	0/0:0,0:0:33:0,0,0	0/0:0,0:0:33:0,0,0	0/0:0,0:0:33:0,0,0	0/0:0,0:0:33:0,0,0	0/0:0,0:0:33:0,0,0	0/0:0,0:0:33:0,0,0	0/0:0,0:0:33:0,0,0	0/0:0,0:0:33:0,0,0	0/0:0,0:0:33:0,0,0	0/0:0,0:0:33:0,0,0	0/0:0,0:0:33:0,0,0	0/0:0,0:0:33:0,0,0	0/0:0,0:0:33:0,0,0	0/0:0,0:0:33:0,0,0	0/0:0,0:0:33:0,0,0	0/0:0,0:0:33:0,0,0	0/0:0,0:0:33:0,0,0	0/0:0,0:0:33:0,0,0	0/0:0,0:0:33:0,0,0	0/0:0,0:0:33:0,0,0	0/0:0,0:0:33:0,0,0	0/0:0,0:0:33:0,0,0	0/0:0,0:0:33:0,0,0	0/0:0,0:0:33:0,0,0	0/0:0,0:0:33:0,0,0	0/0:0,0:0:33:0,0,0	0/0:0,0:0:33:0,0,0	0/0:0,0:0:33:0,0,0	0/0:0,0:0:33:0,0,0	0/0:0,0:0:33:0,0,0	0/0:0,0:0:33:0,0,0	0/0:0,0:0:33:0,0,0	0/0:0,0:0:33:0,0,0	0/0:0,0:0:33:0,0,0	0/0:0,0:0:33:0,0,0	0/0:0,0:0:33:0,0,0	0/0:0,0:0:33:0,0,0	0/0:0,0:0:33:0,0,0	0/0:0,0:0:33:0,0,0
PL01	2580348	SPL01_2580348	C	G	.	PASS	DP=0	GT:AD:DP:GQ:PL	1/1:0,0:0:33:0,0,0	0/0:0,0:0:33:0,0,0	0/0:0,0:0:33:0,0,0	0/0:0,0:0:33:0,0,0	0/0:0,0:0:33:0,0,0	0/0:0,0:0:33:0,0,0	1/1:0,0:0:33:0,0,0	1/1:0,0:0:33:0,0,0	1/1:0,0:0:33:0,0,0	1/1:0,0:0:33:0,0,0	1/1:0,0:0:33:0,0,0	1/1:0,0:0:33:0,0,0	0/0:0,0:0:33:0,0,0	0/0:0,0:0:33:0,0,0	0/0:0,0:0:33:0,0,0	0/0:0,0:0:33:0,0,0	0/0:0,0:0:33:0,0,0	0/0:0,0:0:33:0,0,0	0/0:0,0:0:33:0,0,0	0/0:0,0:0:33:0,0,0	0/0:0,0:0:33:0,0,0	0/0:0,0:0:33:0,0,0	0/0:0,0:0:33:0,0,0	0/0:0,0:0:33:0,0,0	0/0:0,0:0:33:0,0,0	0/0:0,0:0:33:0,0,0	0/0:0,0:0:33:0,0,0	0/0:0,0:0:33:0,0,0	0/0:0,0:0:33:0,0,0	0/0:0,0:0:33:0,0,0	0/0:0,0:0:33:0,0,0	0/0:0,0:0:33:0,0,0	0/0:0,0:0:33:0,0,0	1/1:0,0:0:33:0,0,0	0/0:0,0:0:33:0,0,0	1/1:0,0:0:33:0,0,0	1/1:0,0:0:33:0,0,0	1/1:0,0:0:33:0,0,0	1/1:0,0:0:33:0,0,0	1/1:0,0:0:33:0,0,0	1/1:0,0:0:33:0,0,0	0/0:0,0:0:33:0,0,0	0/0:0,0:0:33:0,0,0	0/0:0,0:0:33:0,0,0	0/0:0,0:0:33:0,0,0	0/0:0,0:0:33:0,0,0	0/0:0,0:0:33:0,0,0	1/1:0,0:0:33:0,0,0	1/1:0,0:0:33:0,0,0	1/1:0,0:0:33:0,0,0	0/0:0,0:0:33:0,0,0	0/0:0,0:0:33:0,0,0	0/0:0,0:0:33:0,0,0	0/0:0,0:0:33:0,0,0	0/0:0,0:0:33:0,0,0	0/0:0,0:0:33:0,0,0	0/0:0,0:0:33:0,0,0	1/1:0,0:0:33:0,0,0	1/1:0,0:0:33:0,0,0	0/0:0,0:0:33:0,0,0	0/0:0,0:0:33:0,0,0	1/1:0,0:0:33:0,0,0	0/0:0,0:0:33:0,0,0	0/0:0,0:0:33:0,0,0	1/1:0,0:0:33:0,0,0	1/1:0,0:0:33:0,0,0	0/0:0,0:0:33:0,0,0	1/0:0,0:0:33:0,0,0	0/0:0,0:0:33:0,0,0	1/1:0,0:0:33:0,0,0	0/0:0,0:0:33:0,0,0	0/0:0,0:0:33:0,0,0	0/0:0,0:0:33:0,0,0	0/0:0,0:0:33:0,0,0	0/0:0,0:0:33:0,0,0	0/0:0,0:0:33:0,0,0	0/0:0,0:0:33:0,0,0	0/0:0,0:0:33:0,0,0	0/0:0,0:0:33:0,0,0	0/0:0,0:0:33:0,0,0	0/0:0,0:0:33:0,0,0	0/0:0,0:0:33:0,0,0	1/0:0,0:0:33:0,0,0	0/0:0,0:0:33:0,0,0	0/0:0,0:0:33:0,0,0	0/0:0,0:0:33:0,0,0	0/0:0,0:0:33:0,0,0	0/0:0,0:0:33:0,0,0	0/0:0,0:0:33:0,0,0	0/0:0,0:0:33:0,0,0	0/0:0,0:0:33:0,0,0	0/0:0,0:0:33:0,0,0	0/0:0,0:0:33:0,0,0	0/0:0,0:0:33:0,0,0	0/0:0,0:0:33:0,0,0	0/0:0,0:0:33:0,0,0	0/0:0,0:0:33:0,0,0	0/0:0,0:0:33:0,0,0	0/0:0,0:0:33:0,0,0	0/0:0,0:0:33:0,0,0	1/0:0,0:0:33:0,0,0	0/0:0,0:0:33:0,0,0	0/0:0,0:0:33:0,0,0	0/0:0,0:0:33:0,0,0	0/0:0,0:0:33:0,0,0	1/0:0,0:0:33:0,0,0	0/0:0,0:0:33:0,0,0	0/0:0,0:0:33:0,0,0	0/0:0,0:0:33:0,0,0	0/0:0,0:0:33:0,0,0	1/1:0,0:0:33:0,0,0	1/1:0,0:0:33:0,0,0	1/1:0,0:0:33:0,0,0
PL01	2580419	SPL01_2580419	C	T	.	PASS	DP=0	GT:AD:DP:GQ:PL	1/1:0,0:0:33:0,0,0	0/0:0,0:0:33:0,0,0	0/0:0,0:0:33:0,0,0	0/0:0,0:0:33:0,0,0	0/0:0,0:0:33:0,0,0	0/0:0,0:0:33:0,0,0	1/1:0,0:0:33:0,0,0	1/1:0,0:0:33:0,0,0	1/1:0,0:0:33:0,0,0	1/1:0,0:0:33:0,0,0	1/1:0,0:0:33:0,0,0	1/1:0,0:0:33:0,0,0	0/0:0,0:0:33:0,0,0	0/0:0,0:0:33:0,0,0	0/0:0,0:0:33:0,0,0	0/0:0,0:0:33:0,0,0	0/0:0,0:0:33:0,0,0	0/0:0,0:0:33:0,0,0	0/0:0,0:0:33:0,0,0	0/0:0,0:0:33:0,0,0	0/0:0,0:0:33:0,0,0	0/0:0,0:0:33:0,0,0	0/0:0,0:0:33:0,0,0	0/0:0,0:0:33:0,0,0	0/0:0,0:0:33:0,0,0	0/0:0,0:0:33:0,0,0	0/0:0,0:0:33:0,0,0	0/0:0,0:0:33:0,0,0	0/0:0,0:0:33:0,0,0	0/0:0,0:0:33:0,0,0	0/0:0,0:0:33:0,0,0	0/0:0,0:0:33:0,0,0	0/0:0,0:0:33:0,0,0	1/1:0,0:0:33:0,0,0	0/0:0,0:0:33:0,0,0	1/1:0,0:0:33:0,0,0	1/1:0,0:0:33:0,0,0	1/1:0,0:0:33:0,0,0	1/1:0,0:0:33:0,0,0	1/1:0,0:0:33:0,0,0	1/1:0,0:0:33:0,0,0	0/0:0,0:0:33:0,0,0	0/0:0,0:0:33:0,0,0	0/0:0,0:0:33:0,0,0	0/0:0,0:0:33:0,0,0	0/0:0,0:0:33:0,0,0	0/0:0,0:0:33:0,0,0	1/1:0,0:0:33:0,0,0	1/1:0,0:0:33:0,0,0	1/1:0,0:0:33:0,0,0	0/0:0,0:0:33:0,0,0	0/0:0,0:0:33:0,0,0	1/1:0,0:0:33:0,0,0	0/0:0,0:0:33:0,0,0	0/0:0,0:0:33:0,0,0	1/1:0,0:0:33:0,0,0	0/0:0,0:0:33:0,0,0	1/1:0,0:0:33:0,0,0	1/1:0,0:0:33:0,0,0	1/1:0,0:0:33:0,0,0	0/0:0,0:0:33:0,0,0	1/1:0,0:0:33:0,0,0	0/0:0,0:0:33:0,0,0	0/0:0,0:0:33:0,0,0	1/1:0,0:0:33:0,0,0	1/1:0,0:0:33:0,0,0	0/0:0,0:0:33:0,0,0	0/1:0,0:0:33:0,0,0	0/0:0,0:0:33:0,0,0	1/1:0,0:0:33:0,0,0	0/0:0,0:0:33:0,0,0	1/1:0,0:0:33:0,0,0	0/0:0,0:0:33:0,0,0	0/0:0,0:0:33:0,0,0	0/0:0,0:0:33:0,0,0	1/1:0,0:0:33:0,0,0	1/1:0,0:0:33:0,0,0	0/1:0,0:0:33:0,0,0	0/0:0,0:0:33:0,0,0	0/0:0,0:0:33:0,0,0	0/0:0,0:0:33:0,0,0	0/0:0,0:0:33:0,0,0	0/1:0,0:0:33:0,0,0	0/0:0,0:0:33:0,0,0	0/0:0,0:0:33:0,0,0	0/0:0,0:0:33:0,0,0	0/0:0,0:0:33:0,0,0	0/0:0,0:0:33:0,0,0	0/0:0,0:0:33:0,0,0	0/0:0,0:0:33:0,0,0	0/0:0,0:0:33:0,0,0	0/0:0,0:0:33:0,0,0	0/0:0,0:0:33:0,0,0	0/0:0,0:0:33:0,0,0	0/0:0,0:0:33:0,0,0	0/0:0,0:0:33:0,0,0	0/0:0,0:0:33:0,0,0	0/0:0,0:0:33:0,0,0	0/0:0,0:0:33:0,0,0	0/1:0,0:0:33:0,0,0	0/1:0,0:0:33:0,0,0	1/1:0,0:0:33:0,0,0	0/0:0,0:0:33:0,0,0	1/1:0,0:0:33:0,0,0	1/1:0,0:0:33:0,0,0	0/1:0,0:0:33:0,0,0	1/1:0,0:0:33:0,0,0	0/0:0,0:0:33:0,0,0	1/1:0,0:0:33:0,0,0	0/0:0,0:0:33:0,0,0	1/1:0,0:0:33:0,0,0	1/1:0,0:0:33:0,0,0	1/1:0,0:0:33:0,0,0
PL01	2596574	SPL01_2596574	G	A	.	PASS	DP=0	GT:AD:DP:GQ:PL	0/0:0,0:0:33:0,0,0	0/0:0,0:0:33:0,0,0	0/0:0,0:0:33:0,0,0	0/0:0,0:0:33:0,0,0	0/0:0,0:0:33:0,0,0	0/0:0,0:0:33:0,0,0	0/0:0,0:0:33:0,0,0	0/0:0,0:0:33:0,0,0	0/0:0,0:0:33:0,0,0	0/0:0,0:0:33:0,0,0	0/0:0,0:0:33:0,0,0	0/0:0,0:0:33:0,0,0	0/0:0,0:0:33:0,0,0	0/0:0,0:0:33:0,0,0	0/0:0,0:0:33:0,0,0	0/0:0,0:0:33:0,0,0	0/0:0,0:0:33:0,0,0	0/0:0,0:0:33:0,0,0	0/0:0,0:0:33:0,0,0	0/0:0,0:0:33:0,0,0	0/0:0,0:0:33:0,0,0	0/0:0,0:0:33:0,0,0	0/0:0,0:0:33:0,0,0	0/0:0,0:0:33:0,0,0	0/0:0,0:0:33:0,0,0	0/0:0,0:0:33:0,0,0	0/0:0,0:0:33:0,0,0	0/0:0,0:0:33:0,0,0	0/0:0,0:0:33:0,0,0	0/0:0,0:0:33:0,0,0	0/0:0,0:0:33:0,0,0	0/0:0,0:0:33:0,0,0	0/0:0,0:0:33:0,0,0	0/0:0,0:0:33:0,0,0	0/0:0,0:0:33:0,0,0	0/0:0,0:0:33:0,0,0	0/0:0,0:0:33:0,0,0	0/0:0,0:0:33:0,0,0	0/0:0,0:0:33:0,0,0	0/0:0,0:0:33:0,0,0	0/0:0,0:0:33:0,0,0	0/0:0,0:0:33:0,0,0	0/0:0,0:0:33:0,0,0	0/0:0,0:0:33:0,0,0	0/0:0,0:0:33:0,0,0	0/0:0,0:0:33:0,0,0	0/0:0,0:0:33:0,0,0	./.:0,0:0	0/0:0,0:0:33:0,0,0	0/0:0,0:0:33:0,0,0	0/0:0,0:0:33:0,0,0	0/0:0,0:0:33:0,0,0	./.:0,0:0	0/0:0,0:0:33:0,0,0	0/0:0,0:0:33:0,0,0	0/0:0,0:0:33:0,0,0	0/0:0,0:0:33:0,0,0	1/1:0,0:0:33:0,0,0	0/0:0,0:0:33:0,0,0	0/0:0,0:0:33:0,0,0	0/0:0,0:0:33:0,0,0	0/0:0,0:0:33:0,0,0	0/0:0,0:0:33:0,0,0	0/0:0,0:0:33:0,0,0	0/0:0,0:0:33:0,0,0	0/0:0,0:0:33:0,0,0	0/0:0,0:0:33:0,0,0	0/0:0,0:0:33:0,0,0	./.:0,0:0	0/0:0,0:0:33:0,0,0	0/0:0,0:0:33:0,0,0	./.:0,0:0	0/0:0,0:0:33:0,0,0	0/0:0,0:0:33:0,0,0	0/0:0,0:0:33:0,0,0	1/1:0,0:0:33:0,0,0	1/1:0,0:0:33:0,0,0	1/1:0,0:0:33:0,0,0	0/0:0,0:0:33:0,0,0	0/0:0,0:0:33:0,0,0	0/0:0,0:0:33:0,0,0	0/0:0,0:0:33:0,0,0	0/0:0,0:0:33:0,0,0	0/0:0,0:0:33:0,0,0	0/0:0,0:0:33:0,0,0	0/0:0,0:0:33:0,0,0	0/0:0,0:0:33:0,0,0	0/0:0,0:0:33:0,0,0	0/0:0,0:0:33:0,0,0	0/0:0,0:0:33:0,0,0	0/0:0,0:0:33:0,0,0	0/0:0,0:0:33:0,0,0	0/0:0,0:0:33:0,0,0	0/0:0,0:0:33:0,0,0	0/0:0,0:0:33:0,0,0	0/0:0,0:0:33:0,0,0	./.:0,0:0	0/0:0,0:0:33:0,0,0	0/0:0,0:0:33:0,0,0	1/0:0,0:0:33:0,0,0	1/0:0,0:0:33:0,0,0	1/0:0,0:0:33:0,0,0	0/0:0,0:0:33:0,0,0	1/1:0,0:0:33:0,0,0	1/1:0,0:0:33:0,0,0	1/0:0,0:0:33:0,0,0	1/0:0,0:0:33:0,0,0	0/0:0,0:0:33:0,0,0	1/1:0,0:0:33:0,0,0	0/0:0,0:0:33:0,0,0	0/0:0,0:0:33:0,0,0	0/0:0,0:0:33:0,0,0	0/0:0,0:0:33:0,0,0
PL01	2596742	SPL01_2596742	T	C	.	PASS	DP=0	GT:AD:DP:GQ:PL	1/1:0,0:0:33:0,0,0	0/0:0,0:0:33:0,0,0	0/0:0,0:0:33:0,0,0	0/0:0,0:0:33:0,0,0	0/0:0,0:0:33:0,0,0	0/0:0,0:0:33:0,0,0	1/1:0,0:0:33:0,0,0	1/1:0,0:0:33:0,0,0	1/1:0,0:0:33:0,0,0	1/1:0,0:0:33:0,0,0	1/1:0,0:0:33:0,0,0	1/1:0,0:0:33:0,0,0	0/0:0,0:0:33:0,0,0	0/0:0,0:0:33:0,0,0	0/0:0,0:0:33:0,0,0	0/0:0,0:0:33:0,0,0	0/0:0,0:0:33:0,0,0	0/0:0,0:0:33:0,0,0	0/0:0,0:0:33:0,0,0	0/0:0,0:0:33:0,0,0	0/0:0,0:0:33:0,0,0	0/0:0,0:0:33:0,0,0	0/0:0,0:0:33:0,0,0	0/0:0,0:0:33:0,0,0	0/0:0,0:0:33:0,0,0	0/0:0,0:0:33:0,0,0	0/0:0,0:0:33:0,0,0	0/0:0,0:0:33:0,0,0	0/0:0,0:0:33:0,0,0	0/0:0,0:0:33:0,0,0	0/0:0,0:0:33:0,0,0	0/0:0,0:0:33:0,0,0	0/0:0,0:0:33:0,0,0	0/0:0,0:0:33:0,0,0	0/0:0,0:0:33:0,0,0	1/1:0,0:0:33:0,0,0	1/1:0,0:0:33:0,0,0	1/1:0,0:0:33:0,0,0	1/1:0,0:0:33:0,0,0	1/1:0,0:0:33:0,0,0	0/0:0,0:0:33:0,0,0	0/0:0,0:0:33:0,0,0	0/0:0,0:0:33:0,0,0	0/0:0,0:0:33:0,0,0	0/0:0,0:0:33:0,0,0	0/0:0,0:0:33:0,0,0	0/0:0,0:0:33:0,0,0	1/1:0,0:0:33:0,0,0	0/0:0,0:0:33:0,0,0	0/0:0,0:0:33:0,0,0	0/0:0,0:0:33:0,0,0	0/0:0,0:0:33:0,0,0	0/0:0,0:0:33:0,0,0	0/0:0,0:0:33:0,0,0	0/0:0,0:0:33:0,0,0	1/1:0,0:0:33:0,0,0	0/0:0,0:0:33:0,0,0	0/0:0,0:0:33:0,0,0	0/0:0,0:0:33:0,0,0	1/1:0,0:0:33:0,0,0	0/0:0,0:0:33:0,0,0	0/0:0,0:0:33:0,0,0	0/0:0,0:0:33:0,0,0	0/0:0,0:0:33:0,0,0	0/0:0,0:0:33:0,0,0	0/0:0,0:0:33:0,0,0	0/0:0,0:0:33:0,0,0	0/0:0,0:0:33:0,0,0	./.:0,0:0	0/0:0,0:0:33:0,0,0	0/0:0,0:0:33:0,0,0	0/0:0,0:0:33:0,0,0	0/0:0,0:0:33:0,0,0	0/0:0,0:0:33:0,0,0	0/0:0,0:0:33:0,0,0	0/0:0,0:0:33:0,0,0	0/0:0,0:0:33:0,0,0	0/0:0,0:0:33:0,0,0	0/0:0,0:0:33:0,0,0	0/0:0,0:0:33:0,0,0	0/0:0,0:0:33:0,0,0	0/0:0,0:0:33:0,0,0	0/0:0,0:0:33:0,0,0	0/0:0,0:0:33:0,0,0	0/0:0,0:0:33:0,0,0	0/0:0,0:0:33:0,0,0	0/0:0,0:0:33:0,0,0	0/0:0,0:0:33:0,0,0	0/0:0,0:0:33:0,0,0	0/0:0,0:0:33:0,0,0	0/0:0,0:0:33:0,0,0	0/0:0,0:0:33:0,0,0	0/0:0,0:0:33:0,0,0	0/0:0,0:0:33:0,0,0	0/0:0,0:0:33:0,0,0	0/0:0,0:0:33:0,0,0	0/0:0,0:0:33:0,0,0	0/0:0,0:0:33:0,0,0	0/0:0,0:0:33:0,0,0	0/0:0,0:0:33:0,0,0	0/0:0,0:0:33:0,0,0	0/0:0,0:0:33:0,0,0	0/0:0,0:0:33:0,0,0	0/0:0,0:0:33:0,0,0	0/0:0,0:0:33:0,0,0	1/0:0,0:0:33:0,0,0	0/0:0,0:0:33:0,0,0	0/0:0,0:0:33:0,0,0	0/0:0,0:0:33:0,0,0	0/0:0,0:0:33:0,0,0	1/1:0,0:0:33:0,0,0	1/1:0,0:0:33:0,0,0	1/1:0,0:0:33:0,0,0
PL01	2596922	SPL01_2596922	T	C	.	PASS	DP=0	GT:AD:DP:GQ:PL	0/0:0,0:0:33:0,0,0	0/0:0,0:0:33:0,0,0	0/0:0,0:0:33:0,0,0	0/0:0,0:0:33:0,0,0	0/0:0,0:0:33:0,0,0	0/0:0,0:0:33:0,0,0	0/0:0,0:0:33:0,0,0	0/0:0,0:0:33:0,0,0	0/0:0,0:0:33:0,0,0	0/0:0,0:0:33:0,0,0	0/0:0,0:0:33:0,0,0	0/0:0,0:0:33:0,0,0	0/0:0,0:0:33:0,0,0	0/0:0,0:0:33:0,0,0	0/0:0,0:0:33:0,0,0	0/0:0,0:0:33:0,0,0	0/0:0,0:0:33:0,0,0	0/0:0,0:0:33:0,0,0	0/0:0,0:0:33:0,0,0	0/0:0,0:0:33:0,0,0	0/0:0,0:0:33:0,0,0	0/0:0,0:0:33:0,0,0	0/0:0,0:0:33:0,0,0	0/0:0,0:0:33:0,0,0	0/0:0,0:0:33:0,0,0	0/0:0,0:0:33:0,0,0	0/0:0,0:0:33:0,0,0	0/0:0,0:0:33:0,0,0	0/0:0,0:0:33:0,0,0	0/0:0,0:0:33:0,0,0	0/0:0,0:0:33:0,0,0	0/0:0,0:0:33:0,0,0	0/0:0,0:0:33:0,0,0	0/0:0,0:0:33:0,0,0	0/0:0,0:0:33:0,0,0	0/0:0,0:0:33:0,0,0	0/0:0,0:0:33:0,0,0	0/0:0,0:0:33:0,0,0	0/0:0,0:0:33:0,0,0	0/0:0,0:0:33:0,0,0	0/0:0,0:0:33:0,0,0	0/0:0,0:0:33:0,0,0	0/0:0,0:0:33:0,0,0	0/0:0,0:0:33:0,0,0	0/0:0,0:0:33:0,0,0	0/0:0,0:0:33:0,0,0	0/0:0,0:0:33:0,0,0	0/0:0,0:0:33:0,0,0	0/0:0,0:0:33:0,0,0	0/0:0,0:0:33:0,0,0	0/0:0,0:0:33:0,0,0	0/0:0,0:0:33:0,0,0	1/1:0,0:0:33:0,0,0	0/0:0,0:0:33:0,0,0	0/0:0,0:0:33:0,0,0	0/0:0,0:0:33:0,0,0	0/0:0,0:0:33:0,0,0	1/1:0,0:0:33:0,0,0	0/0:0,0:0:33:0,0,0	0/0:0,0:0:33:0,0,0	0/0:0,0:0:33:0,0,0	0/0:0,0:0:33:0,0,0	0/0:0,0:0:33:0,0,0	0/0:0,0:0:33:0,0,0	0/0:0,0:0:33:0,0,0	0/0:0,0:0:33:0,0,0	0/0:0,0:0:33:0,0,0	0/0:0,0:0:33:0,0,0	0/0:0,0:0:33:0,0,0	0/0:0,0:0:33:0,0,0	0/0:0,0:0:33:0,0,0	1/1:0,0:0:33:0,0,0	0/0:0,0:0:33:0,0,0	0/0:0,0:0:33:0,0,0	0/0:0,0:0:33:0,0,0	1/1:0,0:0:33:0,0,0	1/1:0,0:0:33:0,0,0	./.:0,0:0	0/0:0,0:0:33:0,0,0	0/0:0,0:0:33:0,0,0	0/0:0,0:0:33:0,0,0	0/0:0,0:0:33:0,0,0	0/0:0,0:0:33:0,0,0	./.:0,0:0	0/0:0,0:0:33:0,0,0	0/0:0,0:0:33:0,0,0	0/0:0,0:0:33:0,0,0	0/0:0,0:0:33:0,0,0	0/0:0,0:0:33:0,0,0	0/0:0,0:0:33:0,0,0	0/0:0,0:0:33:0,0,0	0/0:0,0:0:33:0,0,0	0/0:0,0:0:33:0,0,0	0/0:0,0:0:33:0,0,0	0/0:0,0:0:33:0,0,0	0/0:0,0:0:33:0,0,0	0/0:0,0:0:33:0,0,0	0/0:0,0:0:33:0,0,0	0/0:0,0:0:33:0,0,0	1/0:0,0:0:33:0,0,0	1/0:0,0:0:33:0,0,0	./.:0,0:0	0/0:0,0:0:33:0,0,0	1/1:0,0:0:33:0,0,0	1/1:0,0:0:33:0,0,0	1/0:0,0:0:33:0,0,0	1/0:0,0:0:33:0,0,0	0/0:0,0:0:33:0,0,0	1/1:0,0:0:33:0,0,0	0/0:0,0:0:33:0,0,0	0/0:0,0:0:33:0,0,0	0/0:0,0:0:33:0,0,0	0/0:0,0:0:33:0,0,0
PL01	2597879	SPL01_2597879	C	T	.	PASS	DP=0	GT:AD:DP:GQ:PL	0/0:0,0:0:33:0,0,0	0/0:0,0:0:33:0,0,0	0/0:0,0:0:33:0,0,0	0/0:0,0:0:33:0,0,0	0/0:0,0:0:33:0,0,0	0/0:0,0:0:33:0,0,0	0/0:0,0:0:33:0,0,0	0/0:0,0:0:33:0,0,0	0/0:0,0:0:33:0,0,0	0/0:0,0:0:33:0,0,0	0/0:0,0:0:33:0,0,0	0/0:0,0:0:33:0,0,0	0/0:0,0:0:33:0,0,0	0/0:0,0:0:33:0,0,0	0/0:0,0:0:33:0,0,0	0/0:0,0:0:33:0,0,0	0/0:0,0:0:33:0,0,0	0/0:0,0:0:33:0,0,0	0/0:0,0:0:33:0,0,0	0/0:0,0:0:33:0,0,0	0/0:0,0:0:33:0,0,0	0/0:0,0:0:33:0,0,0	0/0:0,0:0:33:0,0,0	0/0:0,0:0:33:0,0,0	0/0:0,0:0:33:0,0,0	0/0:0,0:0:33:0,0,0	0/0:0,0:0:33:0,0,0	0/0:0,0:0:33:0,0,0	0/0:0,0:0:33:0,0,0	0/0:0,0:0:33:0,0,0	0/0:0,0:0:33:0,0,0	0/0:0,0:0:33:0,0,0	0/0:0,0:0:33:0,0,0	0/0:0,0:0:33:0,0,0	0/0:0,0:0:33:0,0,0	0/0:0,0:0:33:0,0,0	0/0:0,0:0:33:0,0,0	0/0:0,0:0:33:0,0,0	0/0:0,0:0:33:0,0,0	0/0:0,0:0:33:0,0,0	0/0:0,0:0:33:0,0,0	0/0:0,0:0:33:0,0,0	0/0:0,0:0:33:0,0,0	0/0:0,0:0:33:0,0,0	0/0:0,0:0:33:0,0,0	0/0:0,0:0:33:0,0,0	0/0:0,0:0:33:0,0,0	./.:0,0:0	0/0:0,0:0:33:0,0,0	0/0:0,0:0:33:0,0,0	0/0:0,0:0:33:0,0,0	0/0:0,0:0:33:0,0,0	0/0:0,0:0:33:0,0,0	0/0:0,0:0:33:0,0,0	0/0:0,0:0:33:0,0,0	0/0:0,0:0:33:0,0,0	0/0:0,0:0:33:0,0,0	./.:0,0:0	0/0:0,0:0:33:0,0,0	0/0:0,0:0:33:0,0,0	0/0:0,0:0:33:0,0,0	0/0:0,0:0:33:0,0,0	0/0:0,0:0:33:0,0,0	0/0:0,0:0:33:0,0,0	0/0:0,0:0:33:0,0,0	0/0:0,0:0:33:0,0,0	0/0:0,0:0:33:0,0,0	0/0:0,0:0:33:0,0,0	0/0:0,0:0:33:0,0,0	0/0:0,0:0:33:0,0,0	0/0:0,0:0:33:0,0,0	0/0:0,0:0:33:0,0,0	0/0:0,0:0:33:0,0,0	0/0:0,0:0:33:0,0,0	0/0:0,0:0:33:0,0,0	0/0:0,0:0:33:0,0,0	0/0:0,0:0:33:0,0,0	0/0:0,0:0:33:0,0,0	0/0:0,0:0:33:0,0,0	0/0:0,0:0:33:0,0,0	0/0:0,0:0:33:0,0,0	0/0:0,0:0:33:0,0,0	0/0:0,0:0:33:0,0,0	0/0:0,0:0:33:0,0,0	0/0:0,0:0:33:0,0,0	0/0:0,0:0:33:0,0,0	0/0:0,0:0:33:0,0,0	0/0:0,0:0:33:0,0,0	0/0:0,0:0:33:0,0,0	0/0:0,0:0:33:0,0,0	0/0:0,0:0:33:0,0,0	0/0:0,0:0:33:0,0,0	0/0:0,0:0:33:0,0,0	0/0:0,0:0:33:0,0,0	0/0:0,0:0:33:0,0,0	0/0:0,0:0:33:0,0,0	0/0:0,0:0:33:0,0,0	0/0:0,0:0:33:0,0,0	0/0:0,0:0:33:0,0,0	0/0:0,0:0:33:0,0,0	0/0:0,0:0:33:0,0,0	0/0:0,0:0:33:0,0,0	0/0:0,0:0:33:0,0,0	./.:0,0:0	0/0:0,0:0:33:0,0,0	0/0:0,0:0:33:0,0,0	0/0:0,0:0:33:0,0,0	0/0:0,0:0:33:0,0,0	0/0:0,0:0:33:0,0,0	0/0:0,0:0:33:0,0,0	1/1:0,0:0:33:0,0,0	1/1:0,0:0:33:0,0,0	1/1:0,0:0:33:0,0,0
PL01	2597893	SPL01_2597893	T	G	.	PASS	DP=0	GT:AD:DP:GQ:PL	0/0:0,0:0:33:0,0,0	0/0:0,0:0:33:0,0,0	0/0:0,0:0:33:0,0,0	0/0:0,0:0:33:0,0,0	0/0:0,0:0:33:0,0,0	0/0:0,0:0:33:0,0,0	0/0:0,0:0:33:0,0,0	0/0:0,0:0:33:0,0,0	0/0:0,0:0:33:0,0,0	0/0:0,0:0:33:0,0,0	0/0:0,0:0:33:0,0,0	0/0:0,0:0:33:0,0,0	0/0:0,0:0:33:0,0,0	0/0:0,0:0:33:0,0,0	0/0:0,0:0:33:0,0,0	0/0:0,0:0:33:0,0,0	0/0:0,0:0:33:0,0,0	0/0:0,0:0:33:0,0,0	0/0:0,0:0:33:0,0,0	0/0:0,0:0:33:0,0,0	0/0:0,0:0:33:0,0,0	0/0:0,0:0:33:0,0,0	0/0:0,0:0:33:0,0,0	0/0:0,0:0:33:0,0,0	0/0:0,0:0:33:0,0,0	0/0:0,0:0:33:0,0,0	0/0:0,0:0:33:0,0,0	0/0:0,0:0:33:0,0,0	0/0:0,0:0:33:0,0,0	0/0:0,0:0:33:0,0,0	0/0:0,0:0:33:0,0,0	0/0:0,0:0:33:0,0,0	0/0:0,0:0:33:0,0,0	0/0:0,0:0:33:0,0,0	0/0:0,0:0:33:0,0,0	0/0:0,0:0:33:0,0,0	0/0:0,0:0:33:0,0,0	0/0:0,0:0:33:0,0,0	0/0:0,0:0:33:0,0,0	0/0:0,0:0:33:0,0,0	0/0:0,0:0:33:0,0,0	0/0:0,0:0:33:0,0,0	0/0:0,0:0:33:0,0,0	0/0:0,0:0:33:0,0,0	0/0:0,0:0:33:0,0,0	0/0:0,0:0:33:0,0,0	0/0:0,0:0:33:0,0,0	0/0:0,0:0:33:0,0,0	0/0:0,0:0:33:0,0,0	0/0:0,0:0:33:0,0,0	0/0:0,0:0:33:0,0,0	0/0:0,0:0:33:0,0,0	1/1:0,0:0:33:0,0,0	0/0:0,0:0:33:0,0,0	0/0:0,0:0:33:0,0,0	0/0:0,0:0:33:0,0,0	0/0:0,0:0:33:0,0,0	1/1:0,0:0:33:0,0,0	0/0:0,0:0:33:0,0,0	0/0:0,0:0:33:0,0,0	0/0:0,0:0:33:0,0,0	0/0:0,0:0:33:0,0,0	0/0:0,0:0:33:0,0,0	0/0:0,0:0:33:0,0,0	0/0:0,0:0:33:0,0,0	0/0:0,0:0:33:0,0,0	0/0:0,0:0:33:0,0,0	0/0:0,0:0:33:0,0,0	0/0:0,0:0:33:0,0,0	0/0:0,0:0:33:0,0,0	0/0:0,0:0:33:0,0,0	./.:0,0:0	0/0:0,0:0:33:0,0,0	0/0:0,0:0:33:0,0,0	0/0:0,0:0:33:0,0,0	1/1:0,0:0:33:0,0,0	1/1:0,0:0:33:0,0,0	1/1:0,0:0:33:0,0,0	0/0:0,0:0:33:0,0,0	0/0:0,0:0:33:0,0,0	0/0:0,0:0:33:0,0,0	0/0:0,0:0:33:0,0,0	0/0:0,0:0:33:0,0,0	0/0:0,0:0:33:0,0,0	0/0:0,0:0:33:0,0,0	0/0:0,0:0:33:0,0,0	0/0:0,0:0:33:0,0,0	0/0:0,0:0:33:0,0,0	0/0:0,0:0:33:0,0,0	0/0:0,0:0:33:0,0,0	0/0:0,0:0:33:0,0,0	0/0:0,0:0:33:0,0,0	0/0:0,0:0:33:0,0,0	0/0:0,0:0:33:0,0,0	0/0:0,0:0:33:0,0,0	0/0:0,0:0:33:0,0,0	0/0:0,0:0:33:0,0,0	0/0:0,0:0:33:0,0,0	0/0:0,0:0:33:0,0,0	1/0:0,0:0:33:0,0,0	1/0:0,0:0:33:0,0,0	1/0:0,0:0:33:0,0,0	0/0:0,0:0:33:0,0,0	./.:0,0:0	1/1:0,0:0:33:0,0,0	1/0:0,0:0:33:0,0,0	1/0:0,0:0:33:0,0,0	0/0:0,0:0:33:0,0,0	1/1:0,0:0:33:0,0,0	0/0:0,0:0:33:0,0,0	0/0:0,0:0:33:0,0,0	0/0:0,0:0:33:0,0,0	0/0:0,0:0:33:0,0,0
PL01	2598007	SPL01_2598007	G	T	.	PASS	DP=0	GT:AD:DP:GQ:PL	0/0:0,0:0:33:0,0,0	0/0:0,0:0:33:0,0,0	0/0:0,0:0:33:0,0,0	0/0:0,0:0:33:0,0,0	0/0:0,0:0:33:0,0,0	0/0:0,0:0:33:0,0,0	0/0:0,0:0:33:0,0,0	0/0:0,0:0:33:0,0,0	0/0:0,0:0:33:0,0,0	0/0:0,0:0:33:0,0,0	0/0:0,0:0:33:0,0,0	0/0:0,0:0:33:0,0,0	0/0:0,0:0:33:0,0,0	0/0:0,0:0:33:0,0,0	0/0:0,0:0:33:0,0,0	0/0:0,0:0:33:0,0,0	0/0:0,0:0:33:0,0,0	0/0:0,0:0:33:0,0,0	0/0:0,0:0:33:0,0,0	0/0:0,0:0:33:0,0,0	0/0:0,0:0:33:0,0,0	0/0:0,0:0:33:0,0,0	0/0:0,0:0:33:0,0,0	0/0:0,0:0:33:0,0,0	0/0:0,0:0:33:0,0,0	0/0:0,0:0:33:0,0,0	0/0:0,0:0:33:0,0,0	0/0:0,0:0:33:0,0,0	0/0:0,0:0:33:0,0,0	0/0:0,0:0:33:0,0,0	0/0:0,0:0:33:0,0,0	0/0:0,0:0:33:0,0,0	0/0:0,0:0:33:0,0,0	0/0:0,0:0:33:0,0,0	0/0:0,0:0:33:0,0,0	0/0:0,0:0:33:0,0,0	0/0:0,0:0:33:0,0,0	0/0:0,0:0:33:0,0,0	0/0:0,0:0:33:0,0,0	0/0:0,0:0:33:0,0,0	1/1:0,0:0:33:0,0,0	0/0:0,0:0:33:0,0,0	0/0:0,0:0:33:0,0,0	0/0:0,0:0:33:0,0,0	0/0:0,0:0:33:0,0,0	0/0:0,0:0:33:0,0,0	0/0:0,0:0:33:0,0,0	0/0:0,0:0:33:0,0,0	1/1:0,0:0:33:0,0,0	1/1:0,0:0:33:0,0,0	0/0:0,0:0:33:0,0,0	0/0:0,0:0:33:0,0,0	0/0:0,0:0:33:0,0,0	0/0:0,0:0:33:0,0,0	0/0:0,0:0:33:0,0,0	0/0:0,0:0:33:0,0,0	0/0:0,0:0:33:0,0,0	0/0:0,0:0:33:0,0,0	1/1:0,0:0:33:0,0,0	0/0:0,0:0:33:0,0,0	0/0:0,0:0:33:0,0,0	1/1:0,0:0:33:0,0,0	0/0:0,0:0:33:0,0,0	0/0:0,0:0:33:0,0,0	1/1:0,0:0:33:0,0,0	1/1:0,0:0:33:0,0,0	0/0:0,0:0:33:0,0,0	0/0:0,0:0:33:0,0,0	0/0:0,0:0:33:0,0,0	1/1:0,0:0:33:0,0,0	0/0:0,0:0:33:0,0,0	0/0:0,0:0:33:0,0,0	0/0:0,0:0:33:0,0,0	0/0:0,0:0:33:0,0,0	0/0:0,0:0:33:0,0,0	0/0:0,0:0:33:0,0,0	0/0:0,0:0:33:0,0,0	0/0:0,0:0:33:0,0,0	0/0:0,0:0:33:0,0,0	0/0:0,0:0:33:0,0,0	0/0:0,0:0:33:0,0,0	0/0:0,0:0:33:0,0,0	0/0:0,0:0:33:0,0,0	0/0:0,0:0:33:0,0,0	0/0:0,0:0:33:0,0,0	0/0:0,0:0:33:0,0,0	0/0:0,0:0:33:0,0,0	0/0:0,0:0:33:0,0,0	0/0:0,0:0:33:0,0,0	0/0:0,0:0:33:0,0,0	0/0:0,0:0:33:0,0,0	0/0:0,0:0:33:0,0,0	0/0:0,0:0:33:0,0,0	0/0:0,0:0:33:0,0,0	0/0:0,0:0:33:0,0,0	0/0:0,0:0:33:0,0,0	0/0:0,0:0:33:0,0,0	0/0:0,0:0:33:0,0,0	0/0:0,0:0:33:0,0,0	0/0:0,0:0:33:0,0,0	0/0:0,0:0:33:0,0,0	0/0:0,0:0:33:0,0,0	0/0:0,0:0:33:0,0,0	0/0:0,0:0:33:0,0,0	0/0:0,0:0:33:0,0,0	0/0:0,0:0:33:0,0,0	0/0:0,0:0:33:0,0,0	0/0:0,0:0:33:0,0,0	0/0:0,0:0:33:0,0,0	0/0:0,0:0:33:0,0,0	0/0:0,0:0:33:0,0,0	0/0:0,0:0:33:0,0,0	0/0:0,0:0:33:0,0,0
PL01	2598308	SPL01_2598308	G	C	.	PASS	DP=0	GT:AD:DP:GQ:PL	0/0:0,0:0:33:0,0,0	0/0:0,0:0:33:0,0,0	0/0:0,0:0:33:0,0,0	0/0:0,0:0:33:0,0,0	0/0:0,0:0:33:0,0,0	0/0:0,0:0:33:0,0,0	0/0:0,0:0:33:0,0,0	0/0:0,0:0:33:0,0,0	0/0:0,0:0:33:0,0,0	0/0:0,0:0:33:0,0,0	0/0:0,0:0:33:0,0,0	0/0:0,0:0:33:0,0,0	0/0:0,0:0:33:0,0,0	0/0:0,0:0:33:0,0,0	0/0:0,0:0:33:0,0,0	0/0:0,0:0:33:0,0,0	0/0:0,0:0:33:0,0,0	0/0:0,0:0:33:0,0,0	0/0:0,0:0:33:0,0,0	0/0:0,0:0:33:0,0,0	0/0:0,0:0:33:0,0,0	0/0:0,0:0:33:0,0,0	0/0:0,0:0:33:0,0,0	0/0:0,0:0:33:0,0,0	0/0:0,0:0:33:0,0,0	0/0:0,0:0:33:0,0,0	0/0:0,0:0:33:0,0,0	0/0:0,0:0:33:0,0,0	0/0:0,0:0:33:0,0,0	0/0:0,0:0:33:0,0,0	0/0:0,0:0:33:0,0,0	0/0:0,0:0:33:0,0,0	0/0:0,0:0:33:0,0,0	0/0:0,0:0:33:0,0,0	1/1:0,0:0:33:0,0,0	0/0:0,0:0:33:0,0,0	0/0:0,0:0:33:0,0,0	0/0:0,0:0:33:0,0,0	0/0:0,0:0:33:0,0,0	0/0:0,0:0:33:0,0,0	1/1:0,0:0:33:0,0,0	0/0:0,0:0:33:0,0,0	1/1:0,0:0:33:0,0,0	0/0:0,0:0:33:0,0,0	./.:0,0:0	0/0:0,0:0:33:0,0,0	./.:0,0:0	0/0:0,0:0:33:0,0,0	1/1:0,0:0:33:0,0,0	./.:0,0:0	0/0:0,0:0:33:0,0,0	0/0:0,0:0:33:0,0,0	1/1:0,0:0:33:0,0,0	0/0:0,0:0:33:0,0,0	0/0:0,0:0:33:0,0,0	0/0:0,0:0:33:0,0,0	./.:0,0:0	1/1:0,0:0:33:0,0,0	./.:0,0:0	./.:0,0:0	0/0:0,0:0:33:0,0,0	1/1:0,0:0:33:0,0,0	./.:0,0:0	./.:0,0:0	./.:0,0:0	1/1:0,0:0:33:0,0,0	0/0:0,0:0:33:0,0,0	0/1:0,0:0:33:0,0,0	./.:0,0:0	1/1:0,0:0:33:0,0,0	0/0:0,0:0:33:0,0,0	./.:0,0:0	0/0:0,0:0:33:0,0,0	0/0:0,0:0:33:0,0,0	0/0:0,0:0:33:0,0,0	1/1:0,0:0:33:0,0,0	1/1:0,0:0:33:0,0,0	1/1:0,0:0:33:0,0,0	0/0:0,0:0:33:0,0,0	0/0:0,0:0:33:0,0,0	0/0:0,0:0:33:0,0,0	0/0:0,0:0:33:0,0,0	0/0:0,0:0:33:0,0,0	./.:0,0:0	0/0:0,0:0:33:0,0,0	0/0:0,0:0:33:0,0,0	0/0:0,0:0:33:0,0,0	0/0:0,0:0:33:0,0,0	0/0:0,0:0:33:0,0,0	0/0:0,0:0:33:0,0,0	0/0:0,0:0:33:0,0,0	0/0:0,0:0:33:0,0,0	0/0:0,0:0:33:0,0,0	0/0:0,0:0:33:0,0,0	0/0:0,0:0:33:0,0,0	./.:0,0:0	./.:0,0:0	0/0:0,0:0:33:0,0,0	0/0:0,0:0:33:0,0,0	0/1:0,0:0:33:0,0,0	0/1:0,0:0:33:0,0,0	./.:0,0:0	0/0:0,0:0:33:0,0,0	1/1:0,0:0:33:0,0,0	1/1:0,0:0:33:0,0,0	0/1:0,0:0:33:0,0,0	0/1:0,0:0:33:0,0,0	0/0:0,0:0:33:0,0,0	./.:0,0:0	0/0:0,0:0:33:0,0,0	0/0:0,0:0:33:0,0,0	0/0:0,0:0:33:0,0,0	0/0:0,0:0:33:0,0,0
PL01	2636063	SPL01_2636063	T	C	.	PASS	DP=0	GT:AD:DP:GQ:PL	0/0:0,0:0:33:0,0,0	0/0:0,0:0:33:0,0,0	0/0:0,0:0:33:0,0,0	0/0:0,0:0:33:0,0,0	0/0:0,0:0:33:0,0,0	0/0:0,0:0:33:0,0,0	0/0:0,0:0:33:0,0,0	0/0:0,0:0:33:0,0,0	0/0:0,0:0:33:0,0,0	0/0:0,0:0:33:0,0,0	0/0:0,0:0:33:0,0,0	0/0:0,0:0:33:0,0,0	0/0:0,0:0:33:0,0,0	0/0:0,0:0:33:0,0,0	0/0:0,0:0:33:0,0,0	0/0:0,0:0:33:0,0,0	0/0:0,0:0:33:0,0,0	0/0:0,0:0:33:0,0,0	0/0:0,0:0:33:0,0,0	0/0:0,0:0:33:0,0,0	0/0:0,0:0:33:0,0,0	0/0:0,0:0:33:0,0,0	0/0:0,0:0:33:0,0,0	0/0:0,0:0:33:0,0,0	0/0:0,0:0:33:0,0,0	0/0:0,0:0:33:0,0,0	0/0:0,0:0:33:0,0,0	0/0:0,0:0:33:0,0,0	0/0:0,0:0:33:0,0,0	0/0:0,0:0:33:0,0,0	0/0:0,0:0:33:0,0,0	0/0:0,0:0:33:0,0,0	0/0:0,0:0:33:0,0,0	0/0:0,0:0:33:0,0,0	0/0:0,0:0:33:0,0,0	0/0:0,0:0:33:0,0,0	0/0:0,0:0:33:0,0,0	0/0:0,0:0:33:0,0,0	0/0:0,0:0:33:0,0,0	0/0:0,0:0:33:0,0,0	1/1:0,0:0:33:0,0,0	0/0:0,0:0:33:0,0,0	0/0:0,0:0:33:0,0,0	0/0:0,0:0:33:0,0,0	0/0:0,0:0:33:0,0,0	0/0:0,0:0:33:0,0,0	0/0:0,0:0:33:0,0,0	0/0:0,0:0:33:0,0,0	1/1:0,0:0:33:0,0,0	1/1:0,0:0:33:0,0,0	0/0:0,0:0:33:0,0,0	0/0:0,0:0:33:0,0,0	0/0:0,0:0:33:0,0,0	0/0:0,0:0:33:0,0,0	0/0:0,0:0:33:0,0,0	0/0:0,0:0:33:0,0,0	0/0:0,0:0:33:0,0,0	0/0:0,0:0:33:0,0,0	1/1:0,0:0:33:0,0,0	0/0:0,0:0:33:0,0,0	0/0:0,0:0:33:0,0,0	1/1:0,0:0:33:0,0,0	0/0:0,0:0:33:0,0,0	0/0:0,0:0:33:0,0,0	1/1:0,0:0:33:0,0,0	1/1:0,0:0:33:0,0,0	0/0:0,0:0:33:0,0,0	0/0:0,0:0:33:0,0,0	0/0:0,0:0:33:0,0,0	1/1:0,0:0:33:0,0,0	0/0:0,0:0:33:0,0,0	0/0:0,0:0:33:0,0,0	0/0:0,0:0:33:0,0,0	0/0:0,0:0:33:0,0,0	0/0:0,0:0:33:0,0,0	0/0:0,0:0:33:0,0,0	0/0:0,0:0:33:0,0,0	0/0:0,0:0:33:0,0,0	0/0:0,0:0:33:0,0,0	0/0:0,0:0:33:0,0,0	0/0:0,0:0:33:0,0,0	0/0:0,0:0:33:0,0,0	0/0:0,0:0:33:0,0,0	0/0:0,0:0:33:0,0,0	0/0:0,0:0:33:0,0,0	0/0:0,0:0:33:0,0,0	0/0:0,0:0:33:0,0,0	0/0:0,0:0:33:0,0,0	0/0:0,0:0:33:0,0,0	0/0:0,0:0:33:0,0,0	0/0:0,0:0:33:0,0,0	0/0:0,0:0:33:0,0,0	0/0:0,0:0:33:0,0,0	0/0:0,0:0:33:0,0,0	0/0:0,0:0:33:0,0,0	0/0:0,0:0:33:0,0,0	0/0:0,0:0:33:0,0,0	0/0:0,0:0:33:0,0,0	0/0:0,0:0:33:0,0,0	0/0:0,0:0:33:0,0,0	0/0:0,0:0:33:0,0,0	0/0:0,0:0:33:0,0,0	0/0:0,0:0:33:0,0,0	0/0:0,0:0:33:0,0,0	0/0:0,0:0:33:0,0,0	0/0:0,0:0:33:0,0,0	0/0:0,0:0:33:0,0,0	0/0:0,0:0:33:0,0,0	0/0:0,0:0:33:0,0,0	0/0:0,0:0:33:0,0,0	0/0:0,0:0:33:0,0,0	0/0:0,0:0:33:0,0,0	0/0:0,0:0:33:0,0,0
PL01	2636091	SPL01_2636091	C	T	.	PASS	DP=0	GT:AD:DP:GQ:PL	0/0:0,0:0:33:0,0,0	0/0:0,0:0:33:0,0,0	0/0:0,0:0:33:0,0,0	0/0:0,0:0:33:0,0,0	0/0:0,0:0:33:0,0,0	0/0:0,0:0:33:0,0,0	0/0:0,0:0:33:0,0,0	0/0:0,0:0:33:0,0,0	0/0:0,0:0:33:0,0,0	0/0:0,0:0:33:0,0,0	0/0:0,0:0:33:0,0,0	0/0:0,0:0:33:0,0,0	0/0:0,0:0:33:0,0,0	0/0:0,0:0:33:0,0,0	0/0:0,0:0:33:0,0,0	0/0:0,0:0:33:0,0,0	0/0:0,0:0:33:0,0,0	0/0:0,0:0:33:0,0,0	0/0:0,0:0:33:0,0,0	0/0:0,0:0:33:0,0,0	0/0:0,0:0:33:0,0,0	0/0:0,0:0:33:0,0,0	0/0:0,0:0:33:0,0,0	0/0:0,0:0:33:0,0,0	0/0:0,0:0:33:0,0,0	0/0:0,0:0:33:0,0,0	0/0:0,0:0:33:0,0,0	0/0:0,0:0:33:0,0,0	0/0:0,0:0:33:0,0,0	0/0:0,0:0:33:0,0,0	0/0:0,0:0:33:0,0,0	0/0:0,0:0:33:0,0,0	0/0:0,0:0:33:0,0,0	0/0:0,0:0:33:0,0,0	0/0:0,0:0:33:0,0,0	0/0:0,0:0:33:0,0,0	0/0:0,0:0:33:0,0,0	0/0:0,0:0:33:0,0,0	0/0:0,0:0:33:0,0,0	0/0:0,0:0:33:0,0,0	1/1:0,0:0:33:0,0,0	0/0:0,0:0:33:0,0,0	0/0:0,0:0:33:0,0,0	0/0:0,0:0:33:0,0,0	0/0:0,0:0:33:0,0,0	0/0:0,0:0:33:0,0,0	0/0:0,0:0:33:0,0,0	0/0:0,0:0:33:0,0,0	1/1:0,0:0:33:0,0,0	1/1:0,0:0:33:0,0,0	0/0:0,0:0:33:0,0,0	0/0:0,0:0:33:0,0,0	0/0:0,0:0:33:0,0,0	0/0:0,0:0:33:0,0,0	0/0:0,0:0:33:0,0,0	0/0:0,0:0:33:0,0,0	0/0:0,0:0:33:0,0,0	0/0:0,0:0:33:0,0,0	1/1:0,0:0:33:0,0,0	0/0:0,0:0:33:0,0,0	0/0:0,0:0:33:0,0,0	1/1:0,0:0:33:0,0,0	0/0:0,0:0:33:0,0,0	0/0:0,0:0:33:0,0,0	1/1:0,0:0:33:0,0,0	1/1:0,0:0:33:0,0,0	0/0:0,0:0:33:0,0,0	0/0:0,0:0:33:0,0,0	0/0:0,0:0:33:0,0,0	1/1:0,0:0:33:0,0,0	0/0:0,0:0:33:0,0,0	0/0:0,0:0:33:0,0,0	0/0:0,0:0:33:0,0,0	0/0:0,0:0:33:0,0,0	0/0:0,0:0:33:0,0,0	0/0:0,0:0:33:0,0,0	0/0:0,0:0:33:0,0,0	0/0:0,0:0:33:0,0,0	0/0:0,0:0:33:0,0,0	0/0:0,0:0:33:0,0,0	0/0:0,0:0:33:0,0,0	0/0:0,0:0:33:0,0,0	0/0:0,0:0:33:0,0,0	0/0:0,0:0:33:0,0,0	0/0:0,0:0:33:0,0,0	0/0:0,0:0:33:0,0,0	0/0:0,0:0:33:0,0,0	0/0:0,0:0:33:0,0,0	0/0:0,0:0:33:0,0,0	0/0:0,0:0:33:0,0,0	0/0:0,0:0:33:0,0,0	0/0:0,0:0:33:0,0,0	0/0:0,0:0:33:0,0,0	0/0:0,0:0:33:0,0,0	0/0:0,0:0:33:0,0,0	0/0:0,0:0:33:0,0,0	0/0:0,0:0:33:0,0,0	0/0:0,0:0:33:0,0,0	0/0:0,0:0:33:0,0,0	0/0:0,0:0:33:0,0,0	0/0:0,0:0:33:0,0,0	0/0:0,0:0:33:0,0,0	0/0:0,0:0:33:0,0,0	0/0:0,0:0:33:0,0,0	0/0:0,0:0:33:0,0,0	0/0:0,0:0:33:0,0,0	0/0:0,0:0:33:0,0,0	0/0:0,0:0:33:0,0,0	0/0:0,0:0:33:0,0,0	0/0:0,0:0:33:0,0,0	0/0:0,0:0:33:0,0,0	0/0:0,0:0:33:0,0,0	0/0:0,0:0:33:0,0,0
PL01	2636247	SPL01_2636247	C	T	.	PASS	DP=0	GT:AD:DP:GQ:PL	0/0:0,0:0:33:0,0,0	0/0:0,0:0:33:0,0,0	0/0:0,0:0:33:0,0,0	0/0:0,0:0:33:0,0,0	0/0:0,0:0:33:0,0,0	0/0:0,0:0:33:0,0,0	0/0:0,0:0:33:0,0,0	0/0:0,0:0:33:0,0,0	0/0:0,0:0:33:0,0,0	0/0:0,0:0:33:0,0,0	0/0:0,0:0:33:0,0,0	0/0:0,0:0:33:0,0,0	0/0:0,0:0:33:0,0,0	0/0:0,0:0:33:0,0,0	0/0:0,0:0:33:0,0,0	0/0:0,0:0:33:0,0,0	0/0:0,0:0:33:0,0,0	0/0:0,0:0:33:0,0,0	0/0:0,0:0:33:0,0,0	0/0:0,0:0:33:0,0,0	0/0:0,0:0:33:0,0,0	0/0:0,0:0:33:0,0,0	0/0:0,0:0:33:0,0,0	0/0:0,0:0:33:0,0,0	0/0:0,0:0:33:0,0,0	0/0:0,0:0:33:0,0,0	0/0:0,0:0:33:0,0,0	0/0:0,0:0:33:0,0,0	0/0:0,0:0:33:0,0,0	0/0:0,0:0:33:0,0,0	0/0:0,0:0:33:0,0,0	0/0:0,0:0:33:0,0,0	0/0:0,0:0:33:0,0,0	0/0:0,0:0:33:0,0,0	0/0:0,0:0:33:0,0,0	0/0:0,0:0:33:0,0,0	0/0:0,0:0:33:0,0,0	0/0:0,0:0:33:0,0,0	0/0:0,0:0:33:0,0,0	0/0:0,0:0:33:0,0,0	0/0:0,0:0:33:0,0,0	0/0:0,0:0:33:0,0,0	0/0:0,0:0:33:0,0,0	0/0:0,0:0:33:0,0,0	0/0:0,0:0:33:0,0,0	0/0:0,0:0:33:0,0,0	0/0:0,0:0:33:0,0,0	1/1:0,0:0:33:0,0,0	0/0:0,0:0:33:0,0,0	0/0:0,0:0:33:0,0,0	0/0:0,0:0:33:0,0,0	0/0:0,0:0:33:0,0,0	0/0:0,0:0:33:0,0,0	0/0:0,0:0:33:0,0,0	0/0:0,0:0:33:0,0,0	0/0:0,0:0:33:0,0,0	0/0:0,0:0:33:0,0,0	1/1:0,0:0:33:0,0,0	0/0:0,0:0:33:0,0,0	0/0:0,0:0:33:0,0,0	0/0:0,0:0:33:0,0,0	0/0:0,0:0:33:0,0,0	0/0:0,0:0:33:0,0,0	0/0:0,0:0:33:0,0,0	0/0:0,0:0:33:0,0,0	0/0:0,0:0:33:0,0,0	0/0:0,0:0:33:0,0,0	0/0:0,0:0:33:0,0,0	0/0:0,0:0:33:0,0,0	0/0:0,0:0:33:0,0,0	0/0:0,0:0:33:0,0,0	0/0:0,0:0:33:0,0,0	0/0:0,0:0:33:0,0,0	0/0:0,0:0:33:0,0,0	0/0:0,0:0:33:0,0,0	0/1:0,0:0:33:0,0,0	0/1:0,0:0:33:0,0,0	0/1:0,0:0:33:0,0,0	0/0:0,0:0:33:0,0,0	0/0:0,0:0:33:0,0,0	0/0:0,0:0:33:0,0,0	0/0:0,0:0:33:0,0,0	0/0:0,0:0:33:0,0,0	0/0:0,0:0:33:0,0,0	0/0:0,0:0:33:0,0,0	0/0:0,0:0:33:0,0,0	0/0:0,0:0:33:0,0,0	0/0:0,0:0:33:0,0,0	0/0:0,0:0:33:0,0,0	0/0:0,0:0:33:0,0,0	0/0:0,0:0:33:0,0,0	0/0:0,0:0:33:0,0,0	0/0:0,0:0:33:0,0,0	0/0:0,0:0:33:0,0,0	0/0:0,0:0:33:0,0,0	0/0:0,0:0:33:0,0,0	0/0:0,0:0:33:0,0,0	0/0:0,0:0:33:0,0,0	0/0:0,0:0:33:0,0,0	0/1:0,0:0:33:0,0,0	0/1:0,0:0:33:0,0,0	0/1:0,0:0:33:0,0,0	0/0:0,0:0:33:0,0,0	1/1:0,0:0:33:0,0,0	1/1:0,0:0:33:0,0,0	0/1:0,0:0:33:0,0,0	0/1:0,0:0:33:0,0,0	0/0:0,0:0:33:0,0,0	1/1:0,0:0:33:0,0,0	0/0:0,0:0:33:0,0,0	1/1:0,0:0:33:0,0,0	1/1:0,0:0:33:0,0,0	1/1:0,0:0:33:0,0,0
PL01	2636423	SPL01_2636423	A	G	.	PASS	DP=0	GT:AD:DP:GQ:PL	0/0:0,0:0:33:0,0,0	0/0:0,0:0:33:0,0,0	0/0:0,0:0:33:0,0,0	0/0:0,0:0:33:0,0,0	0/0:0,0:0:33:0,0,0	0/0:0,0:0:33:0,0,0	0/0:0,0:0:33:0,0,0	0/0:0,0:0:33:0,0,0	0/0:0,0:0:33:0,0,0	0/0:0,0:0:33:0,0,0	0/0:0,0:0:33:0,0,0	0/0:0,0:0:33:0,0,0	0/0:0,0:0:33:0,0,0	1/1:0,0:0:33:0,0,0	1/1:0,0:0:33:0,0,0	0/1:0,0:0:33:0,0,0	0/1:0,0:0:33:0,0,0	1/1:0,0:0:33:0,0,0	0/0:0,0:0:33:0,0,0	0/0:0,0:0:33:0,0,0	0/0:0,0:0:33:0,0,0	0/0:0,0:0:33:0,0,0	0/0:0,0:0:33:0,0,0	0/0:0,0:0:33:0,0,0	0/0:0,0:0:33:0,0,0	0/0:0,0:0:33:0,0,0	0/1:0,0:0:33:0,0,0	0/0:0,0:0:33:0,0,0	0/0:0,0:0:33:0,0,0	0/1:0,0:0:33:0,0,0	0/0:0,0:0:33:0,0,0	0/1:0,0:0:33:0,0,0	0/1:0,0:0:33:0,0,0	0/0:0,0:0:33:0,0,0	0/0:0,0:0:33:0,0,0	0/0:0,0:0:33:0,0,0	0/0:0,0:0:33:0,0,0	0/0:0,0:0:33:0,0,0	0/0:0,0:0:33:0,0,0	0/0:0,0:0:33:0,0,0	0/0:0,0:0:33:0,0,0	0/0:0,0:0:33:0,0,0	0/0:0,0:0:33:0,0,0	0/0:0,0:0:33:0,0,0	0/0:0,0:0:33:0,0,0	0/0:0,0:0:33:0,0,0	0/0:0,0:0:33:0,0,0	0/0:0,0:0:33:0,0,0	0/0:0,0:0:33:0,0,0	0/0:0,0:0:33:0,0,0	0/0:0,0:0:33:0,0,0	0/0:0,0:0:33:0,0,0	0/0:0,0:0:33:0,0,0	0/0:0,0:0:33:0,0,0	1/1:0,0:0:33:0,0,0	0/0:0,0:0:33:0,0,0	0/0:0,0:0:33:0,0,0	0/0:0,0:0:33:0,0,0	0/0:0,0:0:33:0,0,0	0/0:0,0:0:33:0,0,0	0/0:0,0:0:33:0,0,0	0/0:0,0:0:33:0,0,0	1/1:0,0:0:33:0,0,0	0/1:0,0:0:33:0,0,0	0/0:0,0:0:33:0,0,0	0/0:0,0:0:33:0,0,0	0/0:0,0:0:33:0,0,0	1/1:0,0:0:33:0,0,0	0/0:0,0:0:33:0,0,0	0/0:0,0:0:33:0,0,0	0/0:0,0:0:33:0,0,0	0/0:0,0:0:33:0,0,0	0/0:0,0:0:33:0,0,0	0/0:0,0:0:33:0,0,0	0/0:0,0:0:33:0,0,0	0/0:0,0:0:33:0,0,0	0/0:0,0:0:33:0,0,0	0/0:0,0:0:33:0,0,0	0/0:0,0:0:33:0,0,0	0/0:0,0:0:33:0,0,0	1/1:0,0:0:33:0,0,0	1/1:0,0:0:33:0,0,0	0/1:0,0:0:33:0,0,0	0/0:0,0:0:33:0,0,0	0/0:0,0:0:33:0,0,0	0/1:0,0:0:33:0,0,0	1/1:0,0:0:33:0,0,0	1/1:0,0:0:33:0,0,0	0/1:0,0:0:33:0,0,0	0/1:0,0:0:33:0,0,0	1/1:0,0:0:33:0,0,0	0/0:0,0:0:33:0,0,0	0/0:0,0:0:33:0,0,0	0/0:0,0:0:33:0,0,0	1/1:0,0:0:33:0,0,0	0/0:0,0:0:33:0,0,0	1/1:0,0:0:33:0,0,0	0/0:0,0:0:33:0,0,0	0/0:0,0:0:33:0,0,0	0/0:0,0:0:33:0,0,0	0/1:0,0:0:33:0,0,0	0/1:0,0:0:33:0,0,0	1/1:0,0:0:33:0,0,0	0/0:0,0:0:33:0,0,0	0/0:0,0:0:33:0,0,0	0/0:0,0:0:33:0,0,0	0/0:0,0:0:33:0,0,0	1/1:0,0:0:33:0,0,0	0/0:0,0:0:33:0,0,0	0/0:0,0:0:33:0,0,0	0/0:0,0:0:33:0,0,0	0/0:0,0:0:33:0,0,0	0/0:0,0:0:33:0,0,0
PL01	2643278	SPL01_2643278	A	G	.	PASS	DP=0	GT:AD:DP:GQ:PL	0/0:0,0:0:33:0,0,0	0/0:0,0:0:33:0,0,0	0/0:0,0:0:33:0,0,0	0/0:0,0:0:33:0,0,0	0/0:0,0:0:33:0,0,0	0/0:0,0:0:33:0,0,0	0/0:0,0:0:33:0,0,0	0/0:0,0:0:33:0,0,0	0/0:0,0:0:33:0,0,0	0/0:0,0:0:33:0,0,0	0/0:0,0:0:33:0,0,0	0/0:0,0:0:33:0,0,0	0/0:0,0:0:33:0,0,0	0/0:0,0:0:33:0,0,0	0/0:0,0:0:33:0,0,0	0/0:0,0:0:33:0,0,0	0/0:0,0:0:33:0,0,0	0/0:0,0:0:33:0,0,0	0/0:0,0:0:33:0,0,0	0/0:0,0:0:33:0,0,0	0/0:0,0:0:33:0,0,0	0/0:0,0:0:33:0,0,0	0/0:0,0:0:33:0,0,0	0/0:0,0:0:33:0,0,0	0/0:0,0:0:33:0,0,0	0/0:0,0:0:33:0,0,0	0/0:0,0:0:33:0,0,0	0/0:0,0:0:33:0,0,0	0/0:0,0:0:33:0,0,0	0/0:0,0:0:33:0,0,0	0/0:0,0:0:33:0,0,0	0/0:0,0:0:33:0,0,0	0/0:0,0:0:33:0,0,0	0/0:0,0:0:33:0,0,0	0/0:0,0:0:33:0,0,0	0/0:0,0:0:33:0,0,0	0/0:0,0:0:33:0,0,0	0/0:0,0:0:33:0,0,0	0/1:0,0:0:33:0,0,0	1/1:0,0:0:33:0,0,0	0/0:0,0:0:33:0,0,0	0/0:0,0:0:33:0,0,0	0/0:0,0:0:33:0,0,0	0/0:0,0:0:33:0,0,0	0/0:0,0:0:33:0,0,0	0/0:0,0:0:33:0,0,0	0/0:0,0:0:33:0,0,0	0/0:0,0:0:33:0,0,0	0/0:0,0:0:33:0,0,0	0/0:0,0:0:33:0,0,0	0/0:0,0:0:33:0,0,0	0/0:0,0:0:33:0,0,0	0/0:0,0:0:33:0,0,0	0/0:0,0:0:33:0,0,0	0/0:0,0:0:33:0,0,0	0/0:0,0:0:33:0,0,0	0/0:0,0:0:33:0,0,0	0/0:0,0:0:33:0,0,0	0/0:0,0:0:33:0,0,0	0/0:0,0:0:33:0,0,0	0/0:0,0:0:33:0,0,0	0/0:0,0:0:33:0,0,0	0/0:0,0:0:33:0,0,0	0/0:0,0:0:33:0,0,0	0/0:0,0:0:33:0,0,0	0/0:0,0:0:33:0,0,0	0/0:0,0:0:33:0,0,0	0/0:0,0:0:33:0,0,0	0/0:0,0:0:33:0,0,0	0/0:0,0:0:33:0,0,0	0/0:0,0:0:33:0,0,0	0/0:0,0:0:33:0,0,0	0/0:0,0:0:33:0,0,0	0/0:0,0:0:33:0,0,0	0/0:0,0:0:33:0,0,0	0/0:0,0:0:33:0,0,0	0/0:0,0:0:33:0,0,0	0/0:0,0:0:33:0,0,0	0/0:0,0:0:33:0,0,0	0/0:0,0:0:33:0,0,0	0/0:0,0:0:33:0,0,0	0/0:0,0:0:33:0,0,0	0/0:0,0:0:33:0,0,0	0/0:0,0:0:33:0,0,0	0/0:0,0:0:33:0,0,0	0/0:0,0:0:33:0,0,0	0/0:0,0:0:33:0,0,0	0/0:0,0:0:33:0,0,0	0/0:0,0:0:33:0,0,0	0/0:0,0:0:33:0,0,0	0/0:0,0:0:33:0,0,0	0/0:0,0:0:33:0,0,0	0/0:0,0:0:33:0,0,0	0/0:0,0:0:33:0,0,0	0/0:0,0:0:33:0,0,0	0/0:0,0:0:33:0,0,0	0/0:0,0:0:33:0,0,0	0/0:0,0:0:33:0,0,0	0/0:0,0:0:33:0,0,0	0/0:0,0:0:33:0,0,0	0/0:0,0:0:33:0,0,0	0/0:0,0:0:33:0,0,0	0/0:0,0:0:33:0,0,0	0/0:0,0:0:33:0,0,0	0/0:0,0:0:33:0,0,0	0/1:0,0:0:33:0,0,0	0/0:0,0:0:33:0,0,0	0/0:0,0:0:33:0,0,0	0/0:0,0:0:33:0,0,0	0/0:0,0:0:33:0,0,0	0/0:0,0:0:33:0,0,0	0/0:0,0:0:33:0,0,0	0/0:0,0:0:33:0,0,0
[truncated: 32,465,817 more chars]
